# Supplementary material for: Neuronal and glial 3D chromatin architecture informs the cellular etiology of brain disorders
Source: Nat Commun. 2021 Jun 25;12:3968. doi: 10.1038/s41467-021-24243-0 (PMC8233376; doi:10.1038/s41467-021-24243-0)
Supplement: Supplementary file 3 — Supplementary Data 1 [file 41467_2021_24243_MOESM3_ESM.xlsx]

## Sheet: FIREs
FIREs detected in NeuN+ and NeuN- cells
chr: chromosome number start: the start coordinates of FIREs end: the end coordinates of FIREs NeuNpos_FIRES: FIRE scores in NeuN+ NeuNneg_FIRES: FIRE scores in NeuN- NeuNpos_logpval: -log10(p-value) of FIREs identified in NeuN+ NeuNneg_logpval: -log10(p-value) of FIREs identified in NeuN- NeuNpos_indicator: FIRE = 1 and non-FIRE = 0 in NeuN+ NeuNneg_indicator: FIRE = 1 and non-FIRE = 0 in NeuN-
chr	start	end	NeuNpos_FIRES	NeuNneg_FIRES	NeuNpos_logpval	NeuNneg_logpval	NeuNpos_indicator	NeuNneg_indicator
chr1	920000	960000	0.6131	0.6032	0.1394	0.1325	0	0
chr1	960000	1000000	0.5285	0.4798	0.0885	0.0668	0	0
chr1	1000000	1040000	0.8642	0.7053	0.4287	0.2184	0	0
chr1	1040000	1080000	0.9846	0.8898	0.665	0.4729	0	0
chr1	1080000	1120000	0.7167	0.7181	0.2302	0.2317	0	0
chr1	1120000	1160000	0.8094	0.7584	0.3442	0.2773	0	0
chr1	1160000	1200000	0.1452	0.2374	0.0063	0.013	0	0
chr1	1200000	1240000	0.3745	0.3351	0.0345	0.0265	0	0
chr1	1240000	1280000	0.2312	0.2262	0.0124	0.012	0	0
chr1	1280000	1320000	0.4005	0.5329	0.0409	0.0908	0	0
chr1	1360000	1400000	0.3966	0.5034	0.0399	0.0767	0	0
chr1	1400000	1440000	0.4618	0.5176	0.06	0.0833	0	0
chr1	1440000	1480000	0.6271	0.6763	0.1497	0.1906	0	0
chr1	1480000	1520000	0.4986	0.5434	0.0746	0.0962	0	0
chr1	1520000	1560000	0.7286	0.8544	0.2429	0.4126	0	0
chr1	1680000	1720000	0.847	0.9256	0.4007	0.54	0	0
chr1	1720000	1760000	0.925	0.9536	0.5388	0.5971	0	0
chr1	1760000	1800000	0.8732	0.8982	0.4439	0.4881	0	0
chr1	1800000	1840000	0.9732	0.9932	0.6394	0.6848	0	0
chr1	1840000	1880000	1.1264	0.8269	1.0444	0.3697	0	0
chr1	1880000	1920000	1.1085	0.7674	0.99	0.2883	0	0
chr1	1920000	1960000	1.6062	1.3531	3.2995	1.9109	1	0
chr1	1960000	2000000	1.1231	0.9432	1.0342	0.5754	0	0
chr1	2000000	2040000	1.2652	1.0411	1.5347	0.8023	0	0
chr1	2040000	2080000	1.1132	1.0591	1.0041	0.8498	0	0
chr1	2080000	2120000	1.2039	1.0578	1.3029	0.8463	0	0
chr1	2120000	2160000	1.1709	1.1264	1.1882	1.0444	0	0
chr1	2160000	2200000	0.6284	0.7789	0.1507	0.3029	0	0
chr1	2200000	2240000	1.3141	1.1758	1.7375	1.2048	0	0
chr1	2240000	2280000	1.1304	1.1174	1.0569	1.0168	0	0
chr1	2280000	2320000	1.0088	1.0287	0.7216	0.7706	0	0
chr1	2320000	2360000	0.9163	0.961	0.522	0.6128	0	0
chr1	2360000	2400000	0.2049	0.2528	0.0101	0.0146	0	0
chr1	2880000	2920000	0.7489	1.1787	0.2659	1.2147	0	0
chr1	2920000	2960000	0.6418	0.973	0.1611	0.639	0	0
chr1	2960000	3000000	0.638	0.9131	0.1581	0.5159	0	0
chr1	3000000	3040000	0.5596	0.7401	0.1051	0.2558	0	0
chr1	3040000	3080000	0.4083	0.6342	0.043	0.1551	0	0
chr1	3080000	3120000	0.4868	0.758	0.0697	0.2768	0	0
chr1	3120000	3160000	0.4348	0.7096	0.0509	0.2228	0	0
chr1	3160000	3200000	0.581	0.9256	0.1179	0.54	0	0
chr1	3200000	3240000	0.6912	0.9988	0.2045	0.6978	0	0
chr1	3240000	3280000	0.5383	0.7526	0.0935	0.2703	0	0
chr1	3280000	3320000	0.6646	0.9392	0.1802	0.5672	0	0
chr1	3320000	3360000	0.7697	0.999	0.2912	0.6983	0	0
chr1	3360000	3400000	0.8008	0.8169	0.3322	0.355	0	0
chr1	3400000	3440000	0.8301	0.884	0.3745	0.4626	0	0
chr1	3440000	3480000	0.7543	0.7286	0.2723	0.2429	0	0
chr1	3480000	3520000	1.1264	1.0652	1.0444	0.8664	0	0
chr1	3520000	3560000	0.875	0.9866	0.4469	0.6695	0	0
chr1	3560000	3600000	0.6461	0.7886	0.1646	0.3156	0	0
chr1	3600000	3640000	0.1412	0.0879	0.0061	0.0038	0	0
chr1	4160000	4200000	0.9713	0.8001	0.6352	0.3312	0	0
chr1	4200000	4240000	0.9708	0.8268	0.6341	0.3696	0	0
chr1	4240000	4280000	0.9988	1.0407	0.6978	0.8013	0	0
chr1	4280000	4320000	0.8052	0.7671	0.3383	0.2879	0	0
chr1	4320000	4360000	0.9942	0.9216	0.6871	0.5322	0	0
chr1	4360000	4400000	0.6052	0.5534	0.1339	0.1016	0	0
chr1	4400000	4440000	0.2655	0.1734	0.0161	0.0079	0	0
chr1	4440000	4480000	0.9504	0.7685	0.5903	0.2897	0	0
chr1	4480000	4520000	1.165	0.8486	1.1685	0.4033	0	0
chr1	4520000	4560000	1.0275	0.7618	0.7676	0.2814	0	0
chr1	4560000	4600000	1.2355	0.8881	1.4193	0.4698	0	0
chr1	4600000	4640000	1.053	0.8936	0.8335	0.4797	0	0
chr1	4640000	4680000	0.9499	0.8617	0.5893	0.4245	0	0
chr1	4680000	4720000	1.1695	1.1141	1.1835	1.0068	0	0
chr1	4720000	4760000	1.0986	1.1742	0.9608	1.1994	0	0
chr1	4760000	4800000	1.0291	1.0638	0.7716	0.8625	0	0
chr1	4800000	4840000	1.1005	1.2211	0.9663	1.3655	0	0
chr1	4840000	4880000	0.9652	1.1397	0.6219	1.0861	0	0
chr1	4880000	4920000	0.8832	1.0006	0.4612	0.7021	0	0
chr1	4920000	4960000	1.6203	1.4881	3.3907	2.5937	1	0
chr1	4960000	5000000	0.874	0.8764	0.4452	0.4493	0	0
chr1	5000000	5040000	1.2568	1.2322	1.5015	1.4069	0	0
chr1	5040000	5080000	1.1876	1.1237	1.2454	1.0361	0	0
chr1	5080000	5120000	1.2425	1.2425	1.446	1.446	0	0
chr1	5120000	5160000	1.2165	1.2455	1.3486	1.4575	0	0
chr1	5160000	5200000	1.1513	1.1202	1.1234	1.0254	0	0
chr1	5200000	5240000	1.056	1.0196	0.8415	0.7479	0	0
chr1	5240000	5280000	1.3272	1.4415	1.7946	2.3434	0	0
chr1	5280000	5320000	1.0815	1.1391	0.9116	1.0842	0	0
chr1	5320000	5360000	1.0951	1.2479	0.9506	1.4668	0	0
chr1	5360000	5400000	1.0932	1.2518	0.945	1.4819	0	0
chr1	5400000	5440000	1.2016	1.3211	1.2947	1.7679	0	0
chr1	5440000	5480000	1.1047	1.1946	0.9787	1.2699	0	0
chr1	5480000	5520000	1.1323	1.2395	1.0628	1.4345	0	0
chr1	5520000	5560000	1.3034	1.3443	1.6918	1.8709	0	0
chr1	5560000	5600000	1.1869	1.0628	1.243	0.8598	0	0
chr1	5600000	5640000	1.0052	1.0207	0.713	0.7507	0	0
chr1	5640000	5680000	1.408	1.2825	2.173	1.6046	0	0
chr1	5680000	5720000	1.0996	0.9437	0.9637	0.5764	0	0
chr1	5720000	5760000	1.0748	0.8708	0.8928	0.4398	0	0
chr1	5760000	5800000	1.0586	0.7919	0.8485	0.32	0	0
chr1	5800000	5840000	1.0042	0.9508	0.7106	0.5912	0	0
chr1	5840000	5880000	0.8374	0.8221	0.3857	0.3626	0	0
chr1	5880000	5920000	0.9027	0.8448	0.4963	0.3972	0	0
chr1	5920000	5960000	0.8995	0.8942	0.4904	0.4808	0	0
chr1	5960000	6000000	0.9313	0.9292	0.5513	0.5471	0	0
chr1	6000000	6040000	1.0373	1.0259	0.7925	0.7636	0	0
chr1	6040000	6080000	1.007	0.8366	0.7173	0.3845	0	0
chr1	6080000	6120000	0.9706	0.7348	0.6337	0.2498	0	0
chr1	6120000	6160000	1.1191	0.7071	1.022	0.2203	0	0
chr1	6160000	6200000	1.0878	0.7307	0.9295	0.2453	0	0
chr1	6200000	6240000	1.7425	0.9322	4.2444	0.5531	1	0
chr1	6240000	6280000	1.0351	0.805	0.7869	0.338	0	0
chr1	6280000	6320000	1.1856	0.8499	1.2385	0.4053	0	0
chr1	6320000	6360000	1.0732	0.7386	0.8884	0.2541	0	0
chr1	6360000	6400000	1.158	0.7886	1.1453	0.3156	0	0
chr1	6400000	6440000	0.9644	0.7381	0.6201	0.2535	0	0
chr1	6440000	6480000	0.8556	0.6824	0.4145	0.1962	0	0
chr1	6480000	6520000	0.8377	0.606	0.3861	0.1344	0	0
chr1	6520000	6560000	0.659	0.5366	0.1753	0.0926	0	0
chr1	6560000	6600000	0.6538	0.7763	0.1709	0.2995	0	0
chr1	6600000	6640000	0.7468	0.817	0.2635	0.3551	0	0
chr1	6640000	6680000	0.8716	1.0337	0.4411	0.7833	0	0
chr1	6680000	6720000	0.7652	0.8408	0.2856	0.391	0	0
chr1	6720000	6760000	0.7378	0.7253	0.2532	0.2394	0	0
chr1	6760000	6800000	0.8563	1.0012	0.4157	0.7035	0	0
chr1	6800000	6840000	0.7887	0.8786	0.3157	0.4532	0	0
chr1	6840000	6880000	1.1053	0.9652	0.9805	0.6219	0	0
chr1	6880000	6920000	1.1791	1.2772	1.2161	1.583	0	0
chr1	6920000	6960000	1.2354	1.3733	1.419	2.0049	0	0
chr1	6960000	7000000	1.112	1.1604	1.0005	1.1532	0	0
chr1	7000000	7040000	0.7797	0.9046	0.3039	0.4999	0	0
chr1	7040000	7080000	1.1506	0.9978	1.1211	0.6955	0	0
chr1	7080000	7120000	1.1875	1.1513	1.2451	1.1234	0	0
chr1	7120000	7160000	1.2092	1.0579	1.322	0.8466	0	0
chr1	7160000	7200000	1.0133	0.922	0.7325	0.533	0	0
chr1	7200000	7240000	1.3131	1.1522	1.7332	1.1263	0	0
chr1	7240000	7280000	1.2971	1.1756	1.6652	1.2042	0	0
chr1	7280000	7320000	0.9256	0.9418	0.54	0.5725	0	0
chr1	7320000	7360000	1.1682	1.0716	1.1792	0.8839	0	0
chr1	7360000	7400000	1.042	1.0909	0.8046	0.9384	0	0
chr1	7400000	7440000	0.9238	0.822	0.5365	0.3625	0	0
chr1	7440000	7480000	0.9384	0.8784	0.5656	0.4528	0	0
chr1	7480000	7520000	0.9827	0.9008	0.6607	0.4928	0	0
chr1	7520000	7560000	0.9413	0.8404	0.5715	0.3903	0	0
chr1	7560000	7600000	1.029	1.0153	0.7714	0.7374	0	0
chr1	7600000	7640000	0.7739	0.7666	0.2965	0.2873	0	0
chr1	7640000	7680000	0.4229	0.3954	0.0472	0.0396	0	0
chr1	7680000	7720000	0.4732	0.5046	0.0643	0.0773	0	0
chr1	7720000	7760000	1.1055	1.2015	0.9811	1.2944	0	0
chr1	7760000	7800000	1.0829	1.0803	0.9156	0.9082	0	0
chr1	7800000	7840000	1.2365	1.3128	1.4231	1.7319	0	0
chr1	7840000	7880000	1.0076	0.9674	0.7187	0.6267	0	0
chr1	7880000	7920000	0.861	0.7542	0.4234	0.2722	0	0
chr1	7920000	7960000	1.0437	1.1122	0.809	1.0011	0	0
chr1	7960000	8000000	0.7663	0.7153	0.2869	0.2287	0	0
chr1	8000000	8040000	0.8949	1.0759	0.4821	0.8959	0	0
chr1	8040000	8080000	1.0033	1.0867	0.7085	0.9264	0	0
chr1	8080000	8120000	0.9485	1.0782	0.5864	0.9023	0	0
chr1	8120000	8160000	1.0153	0.86	0.7374	0.4217	0	0
chr1	8160000	8200000	0.7864	0.7463	0.3127	0.2629	0	0
chr1	8200000	8240000	0.9503	0.9488	0.5901	0.587	0	0
chr1	8240000	8280000	1.1689	1.1484	1.1815	1.114	0	0
chr1	8280000	8320000	0.813	0.8087	0.3494	0.3432	0	0
chr1	8320000	8360000	0.6985	0.7867	0.2116	0.3131	0	0
chr1	8360000	8400000	0.8875	1.027	0.4688	0.7664	0	0
chr1	8400000	8440000	1.2286	1.5006	1.3934	2.6636	0	0
chr1	8440000	8480000	1.4413	1.7574	2.3423	4.3563	0	1
chr1	8480000	8520000	1.7912	2.1719	4.6165	8.1704	1	1
chr1	8520000	8560000	1.877	2.158	5.3171	8.0202	1	1
chr1	8560000	8600000	3.017	3.064	20.2889	21.1376	1	1
chr1	8600000	8640000	2.2667	3.0083	9.2365	20.1339	1	1
chr1	8640000	8680000	2.8639	2.9412	17.6531	18.9594	1	1
chr1	8680000	8720000	2.0617	2.5909	7.0227	13.439	1	1
chr1	8720000	8760000	1.988	2.6861	6.3095	14.8381	1	1
chr1	8760000	8800000	2.093	2.6577	7.3387	14.4128	1	1
chr1	8800000	8840000	1.1041	1.5152	0.9769	2.7466	0	0
chr1	8840000	8880000	0.997	1.4051	0.6936	2.1586	0	0
chr1	8880000	8920000	0.8218	1.4901	0.3622	2.6048	0	0
chr1	8920000	8960000	0.55	0.8969	0.0998	0.4857	0	0
chr1	8960000	9000000	0.5554	0.7345	0.1028	0.2495	0	0
chr1	9000000	9040000	0.4071	0.5366	0.0427	0.0926	0	0
chr1	9040000	9080000	0.5611	0.7348	0.106	0.2498	0	0
chr1	9080000	9120000	0.5918	0.6168	0.1249	0.1421	0	0
chr1	9120000	9160000	0.5274	0.6282	0.088	0.1505	0	0
chr1	9160000	9200000	0.7282	0.8784	0.2425	0.4528	0	0
chr1	9200000	9240000	0.7053	0.8033	0.2184	0.3356	0	0
chr1	9240000	9280000	0.8882	1.0583	0.47	0.8477	0	0
chr1	9280000	9320000	0.8664	1.2106	0.4323	1.3271	0	0
chr1	9320000	9360000	1.0142	1.5173	0.7347	2.7587	0	0
chr1	9360000	9400000	0.9783	1.5423	0.6508	2.9049	0	0
chr1	9400000	9440000	0.6706	1.3184	0.1855	1.7561	0	0
chr1	9440000	9480000	0.7743	1.2891	0.297	1.6318	0	0
chr1	9480000	9520000	0.821	1.4851	0.361	2.5771	0	0
chr1	9520000	9560000	0.7406	1.132	0.2564	1.0619	0	0
chr1	9560000	9600000	0.6561	1.0835	0.1729	0.9173	0	0
chr1	9600000	9640000	0.6975	1.1412	0.2107	1.0909	0	0
chr1	9640000	9680000	0.892	1.197	0.4768	1.2784	0	0
chr1	9680000	9720000	0.5778	0.6363	0.116	0.1568	0	0
chr1	9720000	9760000	0.5488	0.5656	0.0991	0.1086	0	0
chr1	9760000	9800000	0.289	0.3879	0.0191	0.0377	0	0
chr1	9800000	9840000	1.0472	0.9726	0.8182	0.6381	0	0
chr1	9840000	9880000	1.0193	1.0039	0.7472	0.7099	0	0
chr1	9880000	9920000	1.0075	1.0071	0.7185	0.7175	0	0
chr1	9920000	9960000	0.9665	1.2041	0.6247	1.3037	0	0
chr1	9960000	10000000	0.954	1.4271	0.5979	2.2691	0	0
chr1	10000000	10040000	0.6376	0.9038	0.1578	0.4984	0	0
chr1	10040000	10080000	0.6075	1.1579	0.1355	1.145	0	0
chr1	10080000	10120000	1.0227	1.7087	0.7556	3.9969	0	1
chr1	10120000	10160000	0.961	1.4611	0.6128	2.4468	0	0
chr1	10160000	10200000	1.2843	1.8627	1.612	5.1964	0	1
chr1	10200000	10240000	1.0995	1.644	0.9634	3.5474	0	1
chr1	10240000	10280000	1.3804	2.0381	2.0386	6.7896	0	1
chr1	10280000	10320000	1.3281	1.719	1.7986	4.0714	0	1
chr1	10320000	10360000	1.3826	1.8626	2.0491	5.1955	0	1
chr1	10360000	10400000	1.2309	1.8916	1.402	5.4421	0	1
chr1	10400000	10440000	1.2377	1.5878	1.4277	3.1828	0	1
chr1	10440000	10480000	0.8956	1.1864	0.4833	1.2412	0	0
chr1	10480000	10520000	0.8187	1.0524	0.3576	0.8319	0	0
chr1	10520000	10560000	0.8035	0.9394	0.3359	0.5676	0	0
chr1	10560000	10600000	1.0104	1.1274	0.7255	1.0475	0	0
chr1	10600000	10640000	1.1679	1.2476	1.1782	1.4656	0	0
chr1	10640000	10680000	0.8266	0.9331	0.3693	0.5549	0	0
chr1	10680000	10720000	0.7152	0.8196	0.2286	0.3589	0	0
chr1	10720000	10760000	0.9009	0.8491	0.493	0.404	0	0
chr1	10760000	10800000	0.8013	0.8138	0.3329	0.3505	0	0
chr1	10800000	10840000	0.8478	0.8558	0.402	0.4148	0	0
chr1	10840000	10880000	0.5966	0.5988	0.128	0.1295	0	0
chr1	10880000	10920000	0.5855	0.5156	0.1208	0.0823	0	0
chr1	10920000	10960000	0.3239	0.3538	0.0245	0.0301	0	0
chr1	10960000	11000000	0.6726	0.6592	0.1873	0.1755	0	0
chr1	11000000	11040000	0.4963	0.5318	0.0736	0.0902	0	0
chr1	11040000	11080000	0.5676	0.6045	0.1098	0.1334	0	0
chr1	11080000	11120000	0.4169	0.455	0.0455	0.0576	0	0
chr1	11120000	11160000	0.7748	0.8912	0.2976	0.4754	0	0
chr1	11160000	11200000	1.0917	1.1832	0.9407	1.2302	0	0
chr1	11200000	11240000	1.1713	1.117	1.1896	1.0156	0	0
chr1	11240000	11280000	1.0205	1.1724	0.7502	1.1933	0	0
chr1	11280000	11320000	1.263	1.4873	1.526	2.5893	0	0
chr1	11320000	11360000	0.9462	1.2012	0.5816	1.2933	0	0
chr1	11360000	11400000	1.0562	1.1731	0.842	1.1957	0	0
chr1	11400000	11440000	1.0237	1.0004	0.7581	0.7016	0	0
chr1	11440000	11480000	1.0055	0.9696	0.7137	0.6315	0	0
chr1	11480000	11520000	1.0806	1.3573	0.9091	1.9302	0	0
chr1	11520000	11560000	1.3786	1.3931	2.03	2.0998	0	0
chr1	11560000	11600000	0.9044	0.8878	0.4995	0.4693	0	0
chr1	11600000	11640000	1.0012	0.9289	0.7035	0.5465	0	0
chr1	11640000	11680000	0.9377	0.8518	0.5642	0.4084	0	0
chr1	11680000	11720000	0.8524	0.9234	0.4093	0.5357	0	0
chr1	11720000	11760000	1.0494	0.9442	0.824	0.5775	0	0
chr1	11760000	11800000	0.8909	0.9904	0.4748	0.6783	0	0
chr1	11800000	11840000	0.842	0.9863	0.3928	0.6689	0	0
chr1	11840000	11880000	0.9164	0.9536	0.5222	0.5971	0	0
chr1	11880000	11920000	0.9079	0.9936	0.506	0.6857	0	0
chr1	11920000	11960000	0.6782	0.796	0.1923	0.3256	0	0
chr1	11960000	12000000	0.7766	0.9467	0.2999	0.5826	0	0
chr1	12000000	12040000	0.4645	0.5357	0.061	0.0922	0	0
chr1	12040000	12080000	0.7274	0.8944	0.2416	0.4811	0	0
chr1	12080000	12120000	0.5783	0.641	0.1163	0.1605	0	0
chr1	12120000	12160000	0.6027	0.6544	0.1322	0.1715	0	0
chr1	12160000	12200000	0.7717	0.9127	0.2937	0.5151	0	0
chr1	12200000	12240000	0.7686	0.7717	0.2898	0.2937	0	0
chr1	12240000	12280000	0.8158	0.9393	0.3534	0.5674	0	0
chr1	12280000	12320000	0.8357	0.8545	0.3831	0.4127	0	0
chr1	12320000	12360000	1.0124	0.983	0.7303	0.6614	0	0
chr1	12360000	12400000	1.5147	1.4268	2.7437	2.2676	0	0
chr1	12400000	12440000	1.8666	1.6524	5.2291	3.604	1	1
chr1	12440000	12480000	1.1331	1.2994	1.0653	1.6749	0	0
chr1	12480000	12520000	1.8944	1.6006	5.4662	3.2637	1	1
chr1	12520000	12560000	1.4441	1.3565	2.3569	1.9266	0	0
chr1	12560000	12600000	1.2051	1.2341	1.3072	1.414	0	0
chr1	12600000	12640000	0.7743	0.6869	0.297	0.2004	0	0
chr1	12640000	12680000	0.6708	0.6544	0.1856	0.1715	0	0
chr1	12680000	12720000	0.5592	0.5317	0.1049	0.0901	0	0
chr1	12720000	12760000	0.5938	0.6186	0.1262	0.1434	0	0
chr1	13880000	13920000	0.5562	0.6582	0.1032	0.1747	0	0
chr1	13920000	13960000	0.7324	0.6996	0.2471	0.2127	0	0
chr1	13960000	14000000	0.9285	0.9314	0.5457	0.5515	0	0
chr1	14000000	14040000	1.8231	1.594	4.8703	3.2218	1	1
chr1	14040000	14080000	1.6474	1.2017	3.5702	1.2951	1	0
chr1	14080000	14120000	1.9469	1.3418	5.9307	1.8596	1	0
chr1	14120000	14160000	2.165	1.3717	8.0957	1.9974	1	0
chr1	14160000	14200000	1.4949	1.0748	2.6316	0.8928	0	0
chr1	14200000	14240000	1.3978	0.9648	2.1227	0.621	0	0
chr1	14240000	14280000	1.4452	1.0679	2.3627	0.8737	0	0
chr1	14280000	14320000	1.6052	1.3202	3.2931	1.764	1	0
chr1	14320000	14360000	0.9924	0.8982	0.6829	0.4881	0	0
chr1	14360000	14400000	1.242	1.0594	1.4441	0.8506	0	0
chr1	14400000	14440000	1.4749	1.4284	2.5212	2.2758	0	0
chr1	14440000	14480000	1.0878	1.2677	0.9295	1.5447	0	0
chr1	14480000	14520000	1.257	1.4278	1.5023	2.2727	0	0
chr1	14520000	14560000	1.3169	1.4357	1.7496	2.3133	0	0
chr1	14560000	14600000	1.8708	2.0393	5.2646	6.8013	1	1
chr1	14600000	14640000	2.0796	2.1381	7.2024	7.808	1	1
chr1	14640000	14680000	1.3188	1.4981	1.7579	2.6495	0	0
chr1	14680000	14720000	1.3031	1.5002	1.6905	2.6613	0	0
chr1	14720000	14760000	1.3562	1.6826	1.9252	3.8117	0	1
chr1	14760000	14800000	1.2715	1.529	1.5599	2.8265	0	0
chr1	14800000	14840000	1.3712	1.4493	1.995	2.3842	0	0
chr1	14840000	14880000	1.3807	1.498	2.04	2.649	0	0
chr1	14880000	14920000	1.0295	1.2507	0.7726	1.4777	0	0
chr1	14920000	14960000	1.4382	1.644	2.3262	3.5474	0	1
chr1	14960000	15000000	1.4008	1.5219	2.1374	2.7852	0	0
chr1	15000000	15040000	1.3839	1.5148	2.0554	2.7443	0	0
chr1	15040000	15080000	1.5156	1.6982	2.7489	3.9217	0	1
chr1	15080000	15120000	1.1342	1.4289	1.0687	2.2783	0	0
chr1	15120000	15160000	1.1434	1.1252	1.0979	1.0407	0	0
chr1	15160000	15200000	1.0958	1.0889	0.9526	0.9327	0	0
chr1	15200000	15240000	0.898	1.1342	0.4877	1.0687	0	0
chr1	15240000	15280000	1.0798	1.1164	0.9068	1.0138	0	0
chr1	15280000	15320000	0.9874	1.1522	0.6714	1.1263	0	0
chr1	15320000	15360000	0.748	0.9768	0.2649	0.6474	0	0
chr1	15360000	15400000	0.8832	1.1069	0.4612	0.9853	0	0
chr1	15400000	15440000	0.6828	0.7726	0.1966	0.2948	0	0
chr1	15440000	15480000	0.805	0.912	0.338	0.5138	0	0
chr1	15480000	15520000	0.621	0.6985	0.1452	0.2116	0	0
chr1	15520000	15560000	0.6538	0.7868	0.1709	0.3132	0	0
chr1	15560000	15600000	0.8123	0.923	0.3484	0.5349	0	0
chr1	15600000	15640000	0.8468	0.8626	0.4004	0.426	0	0
chr1	15640000	15680000	0.9104	0.9664	0.5107	0.6245	0	0
chr1	15680000	15720000	0.7204	0.9686	0.2341	0.6293	0	0
chr1	15720000	15760000	0.9321	0.8802	0.5529	0.4559	0	0
chr1	15760000	15800000	0.7072	0.7157	0.2204	0.2291	0	0
chr1	15800000	15840000	0.5414	0.6586	0.0952	0.175	0	0
chr1	15840000	15880000	0.7476	0.7223	0.2644	0.2361	0	0
chr1	15880000	15920000	0.9623	0.9722	0.6156	0.6372	0	0
chr1	15920000	15960000	0.7598	0.8062	0.279	0.3397	0	0
chr1	15960000	16000000	0.8432	0.8797	0.3947	0.4551	0	0
chr1	16000000	16040000	1.0276	1.0458	0.7679	0.8145	0	0
chr1	16040000	16080000	1.237	1.1473	1.425	1.1104	0	0
chr1	16080000	16120000	0.5684	0.6194	0.1103	0.144	0	0
chr1	16120000	16160000	0.8141	1.1844	0.3509	1.2343	0	0
chr1	16160000	16200000	1.4768	2.0869	2.5316	7.2765	0	1
chr1	16200000	16240000	0.8536	1.3174	0.4113	1.7518	0	0
chr1	16240000	16280000	1.0442	1.4152	0.8103	2.2089	0	0
chr1	16280000	16320000	0.8327	1.3034	0.3785	1.6918	0	0
chr1	16320000	16360000	0.8317	0.9848	0.377	0.6654	0	0
chr1	16360000	16400000	0.9532	1.0863	0.5962	0.9252	0	0
chr1	16400000	16440000	1.1768	1.2528	1.2082	1.4858	0	0
chr1	16440000	16480000	0.7786	0.682	0.3025	0.1958	0	0
chr1	16480000	16520000	0.6552	0.7332	0.1721	0.248	0	0
chr1	16520000	16560000	0.9556	1.0962	0.6013	0.9538	0	0
chr1	16560000	16600000	0.9682	1.1995	0.6284	1.2872	0	0
chr1	16600000	16640000	0.8224	0.948	0.363	0.5853	0	0
chr1	16640000	16680000	0.6162	0.7123	0.1417	0.2256	0	0
chr1	16680000	16720000	0.7952	1.0833	0.3245	0.9167	0	0
chr1	16720000	16760000	0.7862	0.9904	0.3124	0.6783	0	0
chr1	16760000	16800000	0.5552	0.7042	0.1027	0.2173	0	0
chr1	16920000	16960000	0.476	0.3022	0.0654	0.021	0	0
chr1	17240000	17280000	0.511	0.4602	0.0802	0.0594	0	0
chr1	17280000	17320000	0.5426	0.588	0.0958	0.1224	0	0
chr1	17320000	17360000	0.5743	0.6752	0.1138	0.1896	0	0
chr1	17360000	17400000	0.6044	0.9875	0.1333	0.6716	0	0
chr1	17400000	17440000	0.5622	0.7622	0.1066	0.2819	0	0
chr1	17440000	17480000	0.66	1.0337	0.1762	0.7833	0	0
chr1	17480000	17520000	0.5833	0.7114	0.1194	0.2247	0	0
chr1	17520000	17560000	0.7073	0.8607	0.2205	0.4229	0	0
chr1	17560000	17600000	0.9066	1.0587	0.5036	0.8487	0	0
chr1	17600000	17640000	0.7468	0.819	0.2635	0.358	0	0
chr1	17640000	17680000	0.5679	0.5712	0.11	0.1119	0	0
chr1	17680000	17720000	0.7444	0.7259	0.2607	0.24	0	0
chr1	17720000	17760000	1.3023	1.2917	1.6871	1.6426	0	0
chr1	17760000	17800000	0.4995	0.5576	0.075	0.104	0	0
chr1	17800000	17840000	0.4198	0.4405	0.0463	0.0527	0	0
chr1	17840000	17880000	0.6106	0.8287	0.1377	0.3724	0	0
chr1	17880000	17920000	0.6691	0.9364	0.1841	0.5615	0	0
chr1	17920000	17960000	0.7356	0.92	0.2507	0.5291	0	0
chr1	17960000	18000000	0.7992	0.8396	0.33	0.3891	0	0
chr1	18000000	18040000	0.8418	0.8202	0.3925	0.3598	0	0
chr1	18040000	18080000	0.9726	0.9804	0.6381	0.6555	0	0
chr1	18080000	18120000	0.9468	0.9822	0.5828	0.6595	0	0
chr1	18120000	18160000	0.9167	0.9685	0.5227	0.6291	0	0
chr1	18160000	18200000	1.0428	1.0756	0.8067	0.895	0	0
chr1	18200000	18240000	1.2125	1.0714	1.334	0.8834	0	0
chr1	18240000	18280000	1.7064	1.2428	3.9803	1.4472	1	0
chr1	18280000	18320000	1.61	1.3042	3.324	1.6952	1	0
chr1	18320000	18360000	1.5814	1.2213	3.1427	1.3662	1	0
chr1	18360000	18400000	1.3478	1.0429	1.8868	0.807	0	0
chr1	18400000	18440000	1.7711	1.4255	4.4607	2.261	1	0
chr1	18440000	18480000	1.2613	1.0097	1.5192	0.7238	0	0
chr1	18480000	18520000	1.0263	0.9165	0.7646	0.5224	0	0
chr1	18520000	18560000	1.0657	0.948	0.8677	0.5853	0	0
chr1	18560000	18600000	1.0244	0.9021	0.7599	0.4952	0	0
chr1	18600000	18640000	1.0863	0.8503	0.9252	0.406	0	0
chr1	18640000	18680000	0.9478	0.7265	0.5849	0.2407	0	0
chr1	18680000	18720000	0.824	0.7755	0.3654	0.2985	0	0
chr1	18720000	18760000	0.7774	0.7217	0.301	0.2355	0	0
chr1	18760000	18800000	0.7107	0.6452	0.2239	0.1639	0	0
chr1	18800000	18840000	0.9593	0.8218	0.6092	0.3622	0	0
chr1	18840000	18880000	0.6742	0.5722	0.1887	0.1125	0	0
chr1	18880000	18920000	0.7104	0.7032	0.2236	0.2163	0	0
chr1	18920000	18960000	1.108	1.0302	0.9885	0.7744	0	0
chr1	18960000	19000000	0.796	0.8963	0.3256	0.4846	0	0
chr1	19000000	19040000	1.0325	1.0969	0.7802	0.9558	0	0
chr1	19040000	19080000	1.0739	1.1144	0.8903	1.0077	0	0
chr1	19080000	19120000	0.9435	0.9834	0.576	0.6623	0	0
chr1	19120000	19160000	1.1074	1.0598	0.9867	0.8517	0	0
chr1	19160000	19200000	0.9942	0.9812	0.6871	0.6573	0	0
chr1	19200000	19240000	1.0198	1.0676	0.7484	0.8729	0	0
chr1	19240000	19280000	0.7605	0.9893	0.2798	0.6757	0	0
chr1	19280000	19320000	0.9164	1.1229	0.5222	1.0336	0	0
chr1	19320000	19360000	1.0287	1.4155	0.7706	2.2104	0	0
chr1	19360000	19400000	0.8827	1.0621	0.4603	0.8579	0	0
chr1	19400000	19440000	1.3314	1.078	1.8132	0.9018	0	0
chr1	19440000	19480000	1.4526	1.4228	2.4016	2.2473	0	0
chr1	19480000	19520000	1.3571	1.2474	1.9293	1.4649	0	0
chr1	19520000	19560000	1.2715	1.3849	1.5599	2.0602	0	0
chr1	19560000	19600000	1.0878	1.1719	0.9295	1.1916	0	0
chr1	19600000	19640000	1.0996	1.2494	0.9637	1.4726	0	0
chr1	19640000	19680000	1.0965	1.3912	0.9546	2.0906	0	0
chr1	19680000	19720000	1.4112	1.696	2.1889	3.9061	0	1
chr1	19720000	19760000	1.2482	1.6202	1.468	3.3901	0	1
chr1	19760000	19800000	1.3557	1.7764	1.9229	4.5015	0	1
chr1	19800000	19840000	1.4594	1.7612	2.4377	4.3851	0	1
chr1	19840000	19880000	0.5679	0.6598	0.11	0.176	0	0
chr1	19880000	19920000	0.7437	1.0139	0.2599	0.734	0	0
chr1	19920000	19960000	0.9808	1.1488	0.6564	1.1153	0	0
chr1	19960000	20000000	0.9442	0.9697	0.5775	0.6317	0	0
chr1	20000000	20040000	0.8644	0.8483	0.429	0.4028	0	0
chr1	20040000	20080000	1.0168	0.9228	0.7411	0.5345	0	0
chr1	20080000	20120000	0.8736	0.7021	0.4445	0.2152	0	0
chr1	20120000	20160000	0.7245	0.6444	0.2385	0.1632	0	0
chr1	20160000	20200000	0.7588	0.6495	0.2777	0.1674	0	0
chr1	20200000	20240000	0.8298	0.6998	0.3741	0.2129	0	0
chr1	20240000	20280000	1.0245	0.8018	0.7601	0.3336	0	0
chr1	20280000	20320000	0.9674	0.8551	0.6267	0.4137	0	0
chr1	20320000	20360000	0.5734	0.5997	0.1133	0.1301	0	0
chr1	20360000	20400000	0.7212	0.6694	0.2349	0.1844	0	0
chr1	20400000	20440000	0.9292	0.903	0.5471	0.4969	0	0
chr1	20440000	20480000	1.5524	1.3073	2.9652	1.7084	0	0
chr1	20480000	20520000	0.8982	0.8461	0.4881	0.3993	0	0
chr1	20520000	20560000	1.8275	1.461	4.9059	2.4462	1	0
chr1	20560000	20600000	1.6067	1.1758	3.3028	1.2048	1	0
chr1	20600000	20640000	1.1509	1.0934	1.1221	0.9456	0	0
chr1	20640000	20680000	1.5853	1.3684	3.1671	1.9819	1	0
chr1	20680000	20720000	2.2491	1.6573	9.0331	3.6372	1	1
chr1	20720000	20760000	1.794	1.4617	4.6385	2.45	1	0
chr1	20760000	20800000	1.306	1.2372	1.7028	1.4258	0	0
chr1	20800000	20840000	1.0899	1.2544	0.9355	1.4921	0	0
chr1	20840000	20880000	0.9428	0.9414	0.5746	0.5717	0	0
chr1	20880000	20920000	0.778	0.79	0.3017	0.3175	0	0
chr1	20920000	20960000	0.9406	0.9861	0.5701	0.6684	0	0
chr1	20960000	21000000	0.9822	0.9133	0.6595	0.5162	0	0
chr1	21000000	21040000	0.9496	0.8698	0.5887	0.4381	0	0
chr1	21040000	21080000	1.176	1.0276	1.2055	0.7679	0	0
chr1	21080000	21120000	1.1043	1.1049	0.9775	0.9793	0	0
chr1	21120000	21160000	1.2721	1.2251	1.5624	1.3803	0	0
chr1	21160000	21200000	1.7106	1.4031	4.0105	2.1487	1	0
chr1	21200000	21240000	1.4714	1.2854	2.5022	1.6165	0	0
chr1	21240000	21280000	1.871	1.5389	5.2662	2.8847	1	0
chr1	21280000	21320000	2.4559	2.1097	11.5839	7.5105	1	1
chr1	21320000	21360000	2.1375	1.9126	7.8016	5.6248	1	1
chr1	21360000	21400000	1.715	1.6378	4.0423	3.506	1	1
chr1	21400000	21440000	2.2508	2.2129	9.0526	8.6225	1	1
chr1	21440000	21480000	1.427	1.6592	2.2686	3.6501	0	1
chr1	21480000	21520000	1.0609	1.4812	0.8547	2.5557	0	0
chr1	21520000	21560000	0.6064	0.8359	0.1347	0.3834	0	0
chr1	21560000	21600000	0.8754	1.0627	0.4476	0.8596	0	0
chr1	21600000	21640000	1.5023	1.4573	2.6732	2.4265	0	0
chr1	21640000	21680000	0.9245	1.0647	0.5379	0.865	0	0
chr1	21680000	21720000	0.7775	1.0468	0.3011	0.8171	0	0
chr1	21760000	21800000	0.3657	0.3339	0.0326	0.0262	0	0
chr1	21840000	21880000	0.7093	0.8987	0.2225	0.489	0	0
chr1	21880000	21920000	0.7092	0.9207	0.2224	0.5305	0	0
chr1	21920000	21960000	0.6816	0.9144	0.1955	0.5183	0	0
chr1	21960000	22000000	0.8794	1.1562	0.4545	1.1394	0	0
chr1	22000000	22040000	0.9444	1.3142	0.5779	1.738	0	0
chr1	22040000	22080000	0.6646	0.9046	0.1802	0.4999	0	0
chr1	22080000	22120000	0.6882	0.9766	0.2017	0.647	0	0
chr1	22120000	22160000	0.4862	0.7158	0.0694	0.2292	0	0
chr1	22160000	22200000	0.651	0.6535	0.1686	0.1707	0	0
chr1	22200000	22240000	0.6889	0.7602	0.2023	0.2794	0	0
chr1	22240000	22280000	0.7498	0.8425	0.267	0.3936	0	0
chr1	22280000	22320000	0.8526	1.1218	0.4097	1.0303	0	0
chr1	22320000	22360000	0.6654	0.7504	0.1809	0.2677	0	0
chr1	22360000	22400000	0.7514	1.0045	0.2689	0.7113	0	0
chr1	22400000	22440000	0.7008	0.9404	0.2139	0.5697	0	0
chr1	22440000	22480000	1.0263	1.0781	0.7646	0.902	0	0
chr1	22480000	22520000	0.891	0.9563	0.475	0.6028	0	0
chr1	22520000	22560000	0.9911	0.9181	0.6799	0.5254	0	0
chr1	22560000	22600000	0.7896	0.7145	0.3169	0.2279	0	0
chr1	22600000	22640000	0.751	0.7494	0.2684	0.2665	0	0
chr1	22640000	22680000	0.7876	0.7208	0.3143	0.2345	0	0
chr1	22680000	22720000	0.9048	0.8752	0.5002	0.4473	0	0
chr1	22720000	22760000	0.8736	0.8623	0.4445	0.4255	0	0
chr1	22760000	22800000	0.8914	0.7383	0.4757	0.2537	0	0
chr1	22800000	22840000	0.7238	0.7874	0.2377	0.314	0	0
chr1	22840000	22880000	1.1704	1.0636	1.1866	0.862	0	0
chr1	22880000	22920000	0.8556	0.7463	0.4145	0.2629	0	0
chr1	22920000	22960000	0.8794	0.7894	0.4545	0.3167	0	0
chr1	22960000	23000000	0.9466	0.9763	0.5824	0.6463	0	0
chr1	23000000	23040000	1.3651	1.4916	1.9664	2.6132	0	0
chr1	23040000	23080000	1.1563	1.2796	1.1397	1.5928	0	0
chr1	23080000	23120000	1.1735	1.3238	1.197	1.7797	0	0
chr1	23120000	23160000	1.1022	1.3712	0.9713	1.995	0	0
chr1	23160000	23200000	0.8099	1.1579	0.3449	1.145	0	0
chr1	23200000	23240000	0.7618	0.8004	0.2814	0.3316	0	0
chr1	23240000	23280000	0.607	0.6292	0.1351	0.1513	0	0
chr1	23280000	23320000	0.7786	0.724	0.3025	0.2379	0	0
chr1	23320000	23360000	0.9906	1.0242	0.6787	0.7594	0	0
chr1	23360000	23400000	0.9046	0.9284	0.4999	0.5455	0	0
chr1	23400000	23440000	1.3398	1.2352	1.8506	1.4182	0	0
chr1	23440000	23480000	1.1359	1.1241	1.0741	1.0373	0	0
chr1	23480000	23520000	1.5957	1.443	3.2326	2.3512	1	0
chr1	23520000	23560000	1.2986	1.2772	1.6715	1.583	0	0
chr1	23560000	23600000	0.8688	0.9342	0.4364	0.5571	0	0
chr1	23600000	23640000	1.2275	1.3942	1.3893	2.1051	0	0
chr1	23640000	23680000	1.223	1.459	1.3725	2.4355	0	0
chr1	23680000	23720000	0.9386	1.1315	0.566	1.0603	0	0
chr1	23720000	23760000	0.9744	1.089	0.6421	0.9329	0	0
chr1	23760000	23800000	0.4884	0.6378	0.0703	0.158	0	0
chr1	23800000	23840000	0.7301	0.9646	0.2446	0.6206	0	0
chr1	23840000	23880000	1.0644	1.3631	0.8642	1.9571	0	0
chr1	23880000	23920000	0.9036	1.3068	0.498	1.7062	0	0
chr1	23920000	23960000	0.9447	1.237	0.5785	1.425	0	0
chr1	23960000	24000000	0.7564	1.0849	0.2749	0.9212	0	0
chr1	24000000	24040000	0.8556	1.1403	0.4145	1.088	0	0
chr1	24040000	24080000	0.9332	1.1682	0.5551	1.1792	0	0
chr1	24080000	24120000	0.89	1.2749	0.4732	1.5737	0	0
chr1	24120000	24160000	0.7701	1.0222	0.2917	0.7544	0	0
chr1	24160000	24200000	0.7635	0.9278	0.2835	0.5444	0	0
chr1	24200000	24240000	0.6182	0.7338	0.1431	0.2487	0	0
chr1	24240000	24280000	0.5569	0.6518	0.1036	0.1693	0	0
chr1	24280000	24320000	1.4762	1.5133	2.5283	2.7357	0	0
chr1	24320000	24360000	0.5831	0.6155	0.1193	0.1412	0	0
chr1	24360000	24400000	0.5942	0.5961	0.1264	0.1277	0	0
chr1	24400000	24440000	0.6924	0.702	0.2057	0.2151	0	0
chr1	24440000	24480000	0.7121	0.8007	0.2254	0.332	0	0
chr1	24480000	24520000	0.7322	1.0591	0.2469	0.8498	0	0
chr1	24520000	24560000	0.7074	1.0237	0.2206	0.7581	0	0
chr1	24560000	24600000	0.9719	1.188	0.6365	1.2468	0	0
chr1	24600000	24640000	0.825	1.2287	0.3669	1.3937	0	0
chr1	24640000	24680000	0.9032	1.2539	0.4973	1.4901	0	0
chr1	24680000	24720000	1.1883	1.752	1.2479	4.3155	0	1
chr1	24720000	24760000	0.8048	1.3001	0.3377	1.6778	0	0
chr1	24760000	24800000	0.9486	1.3922	0.5866	2.0954	0	0
chr1	24800000	24840000	0.859	1.3463	0.4201	1.88	0	0
chr1	24840000	24880000	0.79	1.4178	0.3175	2.222	0	0
chr1	24880000	24920000	0.6938	1.1597	0.207	1.1509	0	0
chr1	24920000	24960000	1.2439	2.0145	1.4514	6.5609	0	1
chr1	24960000	25000000	0.6064	1.2574	0.1347	1.5039	0	0
chr1	25000000	25040000	0.5466	1.0082	0.0979	0.7202	0	0
chr1	25040000	25080000	0.5228	0.8933	0.0857	0.4792	0	0
chr1	25080000	25120000	0.6767	1.3523	0.191	1.9073	0	0
chr1	25120000	25160000	0.6523	1.1965	0.1697	1.2766	0	0
chr1	25160000	25200000	0.7466	1.1339	0.2633	1.0678	0	0
chr1	25200000	25240000	0.7389	0.9793	0.2544	0.653	0	0
chr1	25240000	25280000	0.8672	1.0994	0.4337	0.9631	0	0
chr1	25280000	25320000	1.0181	1.1506	0.7443	1.1211	0	0
chr1	25320000	25360000	1.1138	1.2106	1.0059	1.3271	0	0
chr1	25360000	25400000	1.05	1.1057	0.8256	0.9817	0	0
chr1	25400000	25440000	0.9916	1.1532	0.681	1.1296	0	0
chr1	25440000	25480000	0.8724	1.0472	0.4425	0.8182	0	0
chr1	25480000	25520000	0.6767	0.7538	0.191	0.2717	0	0
chr1	25520000	25560000	0.5404	0.7095	0.0946	0.2227	0	0
chr1	25640000	25680000	0.6352	0.7135	0.1559	0.2268	0	0
chr1	25760000	25800000	1.0498	1.0415	0.825	0.8033	0	0
chr1	25800000	25840000	0.8978	0.8864	0.4873	0.4668	0	0
chr1	25840000	25880000	1.1391	1.1025	1.0842	0.9722	0	0
chr1	25880000	25920000	1.037	1.0736	0.7917	0.8895	0	0
chr1	25920000	25960000	1.7534	1.639	4.3261	3.514	1	1
chr1	25960000	26000000	1.4128	1.2881	2.1969	1.6277	0	0
chr1	26000000	26040000	1.684	1.3788	3.8215	2.031	1	0
chr1	26040000	26080000	1.2707	1.363	1.5567	1.9566	0	0
chr1	26080000	26120000	1.3866	1.2512	2.0683	1.4796	0	0
chr1	26120000	26160000	1.3676	1.4399	1.9781	2.335	0	0
chr1	26160000	26200000	1.1143	1.2441	1.0074	1.4522	0	0
chr1	26200000	26240000	1.6806	1.7535	3.7977	4.3268	1	1
chr1	26240000	26280000	1.4815	1.5865	2.5573	3.1746	0	1
chr1	26280000	26320000	1.6004	1.5237	3.2625	2.7957	1	0
chr1	26320000	26360000	2.0607	2.0928	7.0127	7.3367	1	1
chr1	26360000	26400000	1.1225	1.2439	1.0324	1.4514	0	0
chr1	26400000	26440000	1.0838	1.5283	0.9181	2.8224	0	0
chr1	26440000	26480000	1.2214	1.5743	1.3666	3.0987	0	1
chr1	26480000	26520000	1.0689	1.176	0.8765	1.2055	0	0
chr1	26520000	26560000	1.0448	1.208	0.8119	1.3177	0	0
chr1	26560000	26600000	1.0169	1.3498	0.7413	1.8959	0	0
chr1	26600000	26640000	1.2092	1.3478	1.322	1.8868	0	0
chr1	26640000	26680000	0.8587	0.9047	0.4196	0.5	0	0
chr1	26680000	26720000	0.9837	1.0127	0.6629	0.7311	0	0
chr1	26720000	26760000	1.146	1.2837	1.1063	1.6095	0	0
chr1	26760000	26800000	0.8448	1.0484	0.3972	0.8213	0	0
chr1	26800000	26840000	0.6917	0.877	0.205	0.4504	0	0
chr1	26840000	26880000	0.7602	1.0806	0.2794	0.9091	0	0
chr1	26880000	26920000	0.9639	1.3262	0.6191	1.7902	0	0
chr1	26920000	26960000	1.519	2.5369	2.7685	12.6789	0	1
chr1	26960000	27000000	0.6852	0.9434	0.1988	0.5758	0	0
chr1	27000000	27040000	1.2397	1.9717	1.4353	6.1577	0	1
chr1	27040000	27080000	1.4502	1.8526	2.3889	5.112	0	1
chr1	27080000	27120000	1.4414	2.0913	2.3428	7.3213	0	1
chr1	27120000	27160000	1.3766	1.689	2.0205	3.8566	0	1
chr1	27160000	27200000	1.004	1.1448	0.7101	1.1024	0	0
chr1	27200000	27240000	0.9802	1.1457	0.655	1.1053	0	0
chr1	27240000	27280000	0.6788	0.751	0.1929	0.2684	0	0
chr1	27280000	27320000	0.878	0.9478	0.4521	0.5849	0	0
chr1	27320000	27360000	0.8396	1.0115	0.3891	0.7281	0	0
chr1	27360000	27400000	0.8188	0.8198	0.3578	0.3592	0	0
chr1	27400000	27440000	1.0155	0.9099	0.7379	0.5098	0	0
chr1	27440000	27480000	0.9287	0.8453	0.5461	0.398	0	0
chr1	27480000	27520000	0.6224	0.6731	0.1462	0.1877	0	0
chr1	27520000	27560000	0.6694	0.7314	0.1844	0.246	0	0
chr1	27560000	27600000	0.8428	0.9095	0.3941	0.509	0	0
chr1	27600000	27640000	1.258	1.3161	1.5062	1.7462	0	0
chr1	27640000	27680000	0.7232	0.9036	0.2371	0.498	0	0
chr1	27680000	27720000	0.5313	0.8022	0.0899	0.3341	0	0
chr1	27720000	27760000	1.3095	1.7873	1.7178	4.586	0	1
chr1	27760000	27800000	1.0291	1.5272	0.7716	2.816	0	0
chr1	27800000	27840000	1.1024	1.681	0.9719	3.8005	0	1
chr1	27840000	27880000	1.5206	1.5282	2.7777	2.8218	0	0
chr1	27880000	27920000	1.5172	1.672	2.7581	3.738	0	1
chr1	27920000	27960000	1.5264	1.5834	2.8113	3.1552	0	1
chr1	27960000	28000000	0.6858	0.8298	0.1994	0.3741	0	0
chr1	28000000	28040000	0.5694	0.7182	0.1109	0.2318	0	0
chr1	28040000	28080000	0.7668	1.0022	0.2876	0.7059	0	0
chr1	28080000	28120000	0.7508	0.9028	0.2682	0.4965	0	0
chr1	28120000	28160000	0.737	0.8442	0.2523	0.3963	0	0
chr1	28160000	28200000	1.0746	1.4028	0.8923	2.1473	0	0
chr1	28200000	28240000	0.7431	0.9328	0.2592	0.5543	0	0
chr1	28240000	28280000	1.6897	1.8014	3.8616	4.6968	1	1
chr1	28280000	28320000	0.976	1.1948	0.6456	1.2706	0	0
chr1	28320000	28360000	0.9854	1.1271	0.6668	1.0466	0	0
chr1	28360000	28400000	0.9448	1.3214	0.5787	1.7692	0	0
chr1	28400000	28440000	1.1667	1.348	1.1741	1.8877	0	0
chr1	28440000	28480000	0.78	1.0278	0.3043	0.7684	0	0
chr1	28480000	28520000	0.6829	0.9547	0.1967	0.5994	0	0
chr1	28520000	28560000	0.7035	0.9047	0.2166	0.5	0	0
chr1	28560000	28600000	0.6006	0.793	0.1307	0.3215	0	0
chr1	28600000	28640000	0.5112	0.5514	0.0803	0.1005	0	0
chr1	28640000	28680000	0.3682	0.3954	0.0331	0.0396	0	0
chr1	28680000	28720000	0.5524	0.6726	0.1011	0.1873	0	0
chr1	28720000	28760000	0.66	0.8322	0.1762	0.3777	0	0
chr1	28760000	28800000	0.6594	0.682	0.1757	0.1958	0	0
chr1	28800000	28840000	0.4201	0.467	0.0464	0.0619	0	0
chr1	28840000	28880000	0.2871	0.3913	0.0188	0.0386	0	0
chr1	28880000	28920000	0.7874	0.8632	0.314	0.427	0	0
chr1	28920000	28960000	0.5135	0.5932	0.0813	0.1258	0	0
chr1	28960000	29000000	0.3627	0.3593	0.0319	0.0312	0	0
chr1	29000000	29040000	0.6602	0.6607	0.1764	0.1768	0	0
chr1	29040000	29080000	0.6298	0.5963	0.1518	0.1278	0	0
chr1	29080000	29120000	0.6184	0.5322	0.1433	0.0904	0	0
chr1	29120000	29160000	0.756	0.5976	0.2744	0.1287	0	0
chr1	29160000	29200000	0.7697	0.7587	0.2912	0.2776	0	0
chr1	29200000	29240000	0.9659	0.7829	0.6234	0.3081	0	0
chr1	29240000	29280000	0.7734	0.7802	0.2958	0.3046	0	0
chr1	29280000	29320000	0.9322	0.949	0.5531	0.5874	0	0
chr1	29320000	29360000	1.1599	1.2441	1.1515	1.4522	0	0
chr1	29360000	29400000	1.1295	1.1509	1.054	1.1221	0	0
chr1	30200000	30240000	0.9114	0.9376	0.5126	0.564	0	0
chr1	30240000	30280000	0.8833	0.8682	0.4614	0.4354	0	0
chr1	30280000	30320000	1.0638	1.0757	0.8625	0.8953	0	0
chr1	30320000	30360000	1.0915	1.0172	0.9401	0.742	0	0
chr1	30360000	30400000	1.0833	0.9416	0.9167	0.5721	0	0
chr1	30400000	30440000	1.0149	0.8237	0.7364	0.365	0	0
chr1	30440000	30480000	1.0875	0.9	0.9287	0.4914	0	0
chr1	30480000	30520000	1.0341	1.0122	0.7843	0.7298	0	0
chr1	30520000	30560000	0.9053	0.821	0.5012	0.361	0	0
chr1	30560000	30600000	0.8626	0.775	0.426	0.2979	0	0
chr1	30600000	30640000	0.843	0.8287	0.3944	0.3724	0	0
chr1	30640000	30680000	0.7349	0.6939	0.2499	0.2071	0	0
chr1	30680000	30720000	0.6155	0.7551	0.1412	0.2733	0	0
chr1	30720000	30760000	0.8877	0.9399	0.4691	0.5686	0	0
chr1	30760000	30800000	0.6982	0.6458	0.2113	0.1644	0	0
chr1	30800000	30840000	0.8057	0.7175	0.339	0.231	0	0
chr1	30840000	30880000	0.6886	0.6001	0.202	0.1304	0	0
chr1	30880000	30920000	0.5314	0.4775	0.09	0.0659	0	0
chr1	30960000	31000000	0.8261	0.751	0.3685	0.2684	0	0
chr1	31000000	31040000	0.6622	0.6302	0.1781	0.1521	0	0
chr1	31040000	31080000	0.9612	1.0029	0.6132	0.7075	0	0
chr1	31080000	31120000	0.647	0.6145	0.1653	0.1404	0	0
chr1	31120000	31160000	0.6739	0.598	0.1884	0.129	0	0
chr1	31160000	31200000	0.744	1.0608	0.2603	0.8544	0	0
chr1	31200000	31240000	0.9562	1.269	0.6026	1.5499	0	0
chr1	31240000	31280000	1.1879	1.6521	1.2465	3.6019	0	1
chr1	31280000	31320000	1.1212	1.4488	1.0284	2.3815	0	0
chr1	31320000	31360000	1.005	1.3661	0.7125	1.9711	0	0
chr1	31360000	31400000	1.451	1.7232	2.3931	4.102	0	1
chr1	31400000	31440000	1.2106	1.4659	1.3271	2.4725	0	0
chr1	31440000	31480000	1.3683	1.4886	1.9814	2.5965	0	0
chr1	31480000	31520000	0.9367	1.1255	0.5622	1.0416	0	0
chr1	31520000	31560000	0.8902	1.164	0.4736	1.1651	0	0
chr1	31560000	31600000	0.5035	0.4998	0.0768	0.0752	0	0
chr1	31600000	31640000	0.6166	0.5476	0.1419	0.0985	0	0
chr1	31640000	31680000	1.0147	1.1602	0.7359	1.1525	0	0
chr1	31680000	31720000	0.7226	0.8318	0.2364	0.3771	0	0
chr1	31720000	31760000	0.8136	0.952	0.3502	0.5937	0	0
chr1	31760000	31800000	0.8423	0.9123	0.3933	0.5143	0	0
chr1	31800000	31840000	0.9942	1.1368	0.6871	1.0769	0	0
chr1	31840000	31880000	1.037	1.221	0.7917	1.3651	0	0
chr1	31880000	31920000	0.7894	0.7551	0.3167	0.2733	0	0
chr1	31920000	31960000	0.7258	0.713	0.2399	0.2263	0	0
chr1	31960000	32000000	0.7566	0.7288	0.2751	0.2432	0	0
chr1	32000000	32040000	1.0351	0.8988	0.7869	0.4892	0	0
chr1	32040000	32080000	0.9682	1.0023	0.6284	0.7061	0	0
chr1	32080000	32120000	1.1387	1.1493	1.0829	1.1169	0	0
chr1	32120000	32160000	1.2018	1.1276	1.2954	1.0481	0	0
chr1	32160000	32200000	1.2872	1.4212	1.624	2.2392	0	0
chr1	32200000	32240000	1.2842	1.3568	1.6116	1.9279	0	0
chr1	32240000	32280000	1.4441	1.8624	2.3569	5.1938	0	1
chr1	32280000	32320000	0.8546	1.2926	0.4129	1.6464	0	0
chr1	32320000	32360000	0.6083	0.615	0.136	0.1408	0	0
chr1	32360000	32400000	1.1008	1.6538	0.9672	3.6135	0	1
chr1	32400000	32440000	1.0849	1.5108	0.9212	2.7214	0	0
chr1	32440000	32480000	1.0896	1.4649	0.9347	2.4671	0	0
chr1	32480000	32520000	0.9703	1.3617	0.633	1.9506	0	0
chr1	32520000	32560000	0.957	1.3493	0.6043	1.8936	0	0
chr1	32560000	32600000	0.6662	0.8638	0.1816	0.428	0	0
chr1	32600000	32640000	0.8928	1.0833	0.4783	0.9167	0	0
chr1	32640000	32680000	1.0102	1.3628	0.725	1.9557	0	0
chr1	32680000	32720000	0.8033	1.1334	0.3356	1.0662	0	0
chr1	32720000	32760000	0.6368	0.9288	0.1572	0.5463	0	0
chr1	32760000	32800000	0.5996	0.8372	0.13	0.3854	0	0
chr1	32800000	32840000	1.1362	1.4514	1.075	2.3952	0	0
chr1	32840000	32880000	0.958	1.2209	0.6064	1.3648	0	0
chr1	32880000	32920000	0.6928	0.7501	0.2061	0.2674	0	0
chr1	32920000	32960000	0.7932	0.863	0.3218	0.4267	0	0
chr1	32960000	33000000	0.805	1.0007	0.338	0.7023	0	0
chr1	33000000	33040000	0.7898	0.936	0.3172	0.5607	0	0
chr1	33040000	33080000	0.7048	0.818	0.2179	0.3566	0	0
chr1	33080000	33120000	0.7178	0.6866	0.2313	0.2002	0	0
chr1	33120000	33160000	0.7525	0.744	0.2702	0.2603	0	0
chr1	33160000	33200000	0.8589	0.9261	0.4199	0.541	0	0
chr1	33200000	33240000	0.9449	0.8681	0.5789	0.4352	0	0
chr1	33240000	33280000	0.7704	0.7529	0.2921	0.2707	0	0
chr1	33280000	33320000	0.9367	0.839	0.5622	0.3882	0	0
chr1	33320000	33360000	0.9263	0.9471	0.5414	0.5835	0	0
chr1	33360000	33400000	0.727	0.9076	0.2412	0.5055	0	0
chr1	33400000	33440000	0.9196	1.0949	0.5283	0.95	0	0
chr1	33440000	33480000	1.1229	1.2931	1.0336	1.6485	0	0
chr1	33480000	33520000	0.9639	1.3053	0.6191	1.6998	0	0
chr1	33520000	33560000	1.1356	1.4815	1.0732	2.5573	0	0
chr1	33560000	33600000	0.7854	1.0704	0.3114	0.8806	0	0
chr1	33600000	33640000	0.6882	0.98	0.2017	0.6546	0	0
chr1	33640000	33680000	0.9329	1.2909	0.5545	1.6393	0	0
chr1	33680000	33720000	1.0598	1.2717	0.8517	1.5607	0	0
chr1	33720000	33760000	1.171	1.3969	1.1886	2.1183	0	0
chr1	33760000	33800000	1.2327	1.315	1.4088	1.7414	0	0
chr1	33800000	33840000	0.9434	1.1662	0.5758	1.1725	0	0
chr1	33840000	33880000	1.6071	1.8212	3.3053	4.8549	1	1
chr1	33880000	33920000	1.2072	1.4222	1.3148	2.2442	0	0
chr1	33920000	33960000	1.7601	1.4945	4.3767	2.6294	1	0
chr1	33960000	34000000	0.9218	0.7334	0.5326	0.2482	0	0
chr1	34000000	34040000	0.9773	0.9592	0.6485	0.609	0	0
chr1	34040000	34080000	1.0446	0.9572	0.8114	0.6047	0	0
chr1	34080000	34120000	0.8858	0.7685	0.4658	0.2897	0	0
chr1	34120000	34160000	0.7932	0.8397	0.3218	0.3892	0	0
chr1	34160000	34200000	1.0387	1.058	0.7961	0.8469	0	0
chr1	34200000	34240000	1.2721	1.0669	1.5624	0.871	0	0
chr1	34240000	34280000	1.701	1.2382	3.9417	1.4296	1	0
chr1	34280000	34320000	1.0577	1.096	0.8461	0.9532	0	0
chr1	34320000	34360000	1.9469	1.8504	5.9307	5.0938	1	1
chr1	34360000	34400000	1.5557	1.648	2.9851	3.5743	0	1
chr1	34400000	34440000	1.7947	1.7666	4.644	4.4262	1	1
chr1	34440000	34480000	1.9059	1.9143	5.5661	5.6397	1	1
chr1	34480000	34520000	1.737	2.0932	4.2035	7.3407	1	1
chr1	34520000	34560000	1.5983	1.8279	3.2491	4.9091	1	1
chr1	34560000	34600000	1.5368	1.6522	2.8723	3.6026	0	1
chr1	34600000	34640000	1.5715	1.6409	3.0814	3.5267	1	1
chr1	34640000	34680000	1.4614	1.3842	2.4484	2.0568	0	0
chr1	34680000	34720000	1.2696	1.2167	1.5523	1.3493	0	0
chr1	34720000	34760000	1.6062	1.1911	3.2995	1.2576	1	0
chr1	34760000	34800000	1.6568	1.3252	3.6338	1.7858	1	0
chr1	34800000	34840000	1.4884	1.2088	2.5954	1.3206	0	0
chr1	34840000	34880000	1.5082	1.3356	2.7066	1.8318	0	0
chr1	34880000	34920000	1.2858	1.176	1.6182	1.2055	0	0
chr1	34920000	34960000	1.2303	1.122	1.3997	1.0309	0	0
chr1	34960000	35000000	1.2574	1.0475	1.5039	0.819	0	0
chr1	35000000	35040000	0.9856	1.0301	0.6673	0.7742	0	0
chr1	35040000	35080000	1.1021	1.0047	0.971	0.7118	0	0
chr1	35080000	35120000	1.0787	1.0747	0.9037	0.8925	0	0
chr1	35120000	35160000	0.9758	0.8906	0.6452	0.4743	0	0
chr1	35160000	35200000	0.8994	0.8569	0.4903	0.4166	0	0
chr1	35200000	35240000	0.9328	0.9211	0.5543	0.5312	0	0
chr1	35240000	35280000	0.8136	0.8974	0.3502	0.4866	0	0
chr1	35280000	35320000	0.8398	0.7549	0.3894	0.2731	0	0
chr1	35320000	35360000	1.2603	0.8558	1.5153	0.4148	0	0
chr1	35360000	35400000	1.4292	0.8732	2.2799	0.4439	0	0
chr1	35400000	35440000	0.9694	0.8608	0.631	0.423	0	0
chr1	35440000	35480000	1.2512	0.9053	1.4796	0.5012	0	0
chr1	35480000	35520000	0.5242	0.449	0.0864	0.0555	0	0
chr1	35520000	35560000	0.6126	0.4976	0.1391	0.0742	0	0
chr1	35560000	35600000	0.7446	0.6324	0.2609	0.1538	0	0
chr1	35600000	35640000	0.6612	0.6458	0.1772	0.1644	0	0
chr1	35640000	35680000	1.0219	1.0699	0.7536	0.8792	0	0
chr1	35680000	35720000	0.8488	0.773	0.4036	0.2953	0	0
chr1	35720000	35760000	1.1509	1.2696	1.1221	1.5523	0	0
chr1	35760000	35800000	1.5987	1.7101	3.2516	4.0069	1	1
chr1	35800000	35840000	1.2346	1.4479	1.4159	2.3768	0	0
chr1	35840000	35880000	1.3384	1.4392	1.8443	2.3314	0	0
chr1	35880000	35920000	1.6672	1.673	3.7049	3.7449	1	1
chr1	35920000	35960000	1.9808	2.0014	6.2422	6.436	1	1
chr1	35960000	36000000	1.5599	1.6305	3.0105	3.4577	1	1
chr1	36000000	36040000	1.9425	1.9876	5.8909	6.3058	1	1
chr1	36040000	36080000	1.641	1.5699	3.5274	3.0716	1	1
chr1	36080000	36120000	1.7382	1.6771	4.2124	3.7734	1	1
chr1	36120000	36160000	1.2222	1.2027	1.3696	1.2986	0	0
chr1	36160000	36200000	1.6362	1.6315	3.4954	3.4643	1	1
chr1	36200000	36240000	1.6342	1.4081	3.4821	2.1735	1	0
chr1	36240000	36280000	0.9128	0.8806	0.5153	0.4566	0	0
chr1	36280000	36320000	0.9662	1.0698	0.6241	0.879	0	0
chr1	36320000	36360000	1.0469	1.2008	0.8174	1.2919	0	0
chr1	36360000	36400000	1.2135	1.2365	1.3376	1.4231	0	0
chr1	36400000	36440000	1.1141	1.2518	1.0068	1.4819	0	0
chr1	36440000	36480000	0.8918	1.0166	0.4765	0.7406	0	0
chr1	36480000	36520000	1.048	1.287	0.8203	1.6231	0	0
chr1	36520000	36560000	1.1164	1.269	1.0138	1.5499	0	0
chr1	36560000	36600000	1.0295	1.1414	0.7726	1.0915	0	0
chr1	36600000	36640000	1.1823	1.2512	1.2271	1.4796	0	0
chr1	36640000	36680000	0.8764	0.8865	0.4493	0.467	0	0
chr1	36680000	36720000	1.7423	1.7662	4.2429	4.4232	1	1
chr1	36720000	36760000	1.4228	1.411	2.2473	2.1879	0	0
chr1	36760000	36800000	0.8319	0.9508	0.3773	0.5912	0	0
chr1	36800000	36840000	0.8782	0.8256	0.4525	0.3678	0	0
chr1	36840000	36880000	0.8672	1.0026	0.4337	0.7068	0	0
chr1	36880000	36920000	1.0014	1.2286	0.704	1.3934	0	0
chr1	36920000	36960000	0.789	0.8731	0.3161	0.4437	0	0
chr1	36960000	37000000	0.7301	0.8104	0.2446	0.3456	0	0
chr1	37000000	37040000	1.0308	1.1265	0.7759	1.0447	0	0
chr1	37040000	37080000	1.1052	1.1355	0.9802	1.0728	0	0
chr1	37080000	37120000	1.3942	1.231	2.1051	1.4024	0	0
chr1	37120000	37160000	1.3814	1.3194	2.0434	1.7605	0	0
chr1	37160000	37200000	1.4676	1.2767	2.4817	1.581	0	0
chr1	37200000	37240000	1.4853	1.2749	2.5782	1.5737	0	0
chr1	37240000	37280000	1.415	1.0611	2.2079	0.8552	0	0
chr1	37280000	37320000	1.582	1.2215	3.1465	1.367	1	0
chr1	37320000	37360000	1.2628	1.0913	1.5252	0.9396	0	0
chr1	37360000	37400000	1.2007	1.0833	1.2915	0.9167	0	0
chr1	37400000	37440000	1.2012	0.963	1.2933	0.6171	0	0
chr1	37440000	37480000	0.9126	0.7614	0.5149	0.2809	0	0
chr1	37480000	37520000	1.0018	0.9558	0.7049	0.6017	0	0
chr1	37520000	37560000	1.1847	1.3496	1.2354	1.895	0	0
chr1	37560000	37600000	1.2679	1.2171	1.5455	1.3508	0	0
chr1	37600000	37640000	1.2732	1.4578	1.5668	2.4292	0	0
chr1	37640000	37680000	1.0898	1.3956	0.9352	2.1119	0	0
chr1	37680000	37720000	1.2346	1.3978	1.4159	2.1227	0	0
chr1	37720000	37760000	1.4548	1.4175	2.4132	2.2205	0	0
chr1	37760000	37800000	1.5148	1.618	2.7443	3.3758	0	1
chr1	37800000	37840000	1.0464	1.1513	0.8161	1.1234	0	0
chr1	37840000	37880000	1.4607	1.4251	2.4446	2.259	0	0
chr1	37880000	37920000	1.0737	1.1482	0.8898	1.1133	0	0
chr1	37920000	37960000	0.8772	1.0863	0.4507	0.9252	0	0
chr1	37960000	38000000	1.0835	1.2686	0.9173	1.5483	0	0
chr1	38000000	38040000	0.9248	0.996	0.5385	0.6913	0	0
chr1	38040000	38080000	1.3352	1.3012	1.83	1.6825	0	0
chr1	38080000	38120000	0.9876	1.1334	0.6718	1.0662	0	0
chr1	38120000	38160000	1.3372	1.3145	1.839	1.7392	0	0
chr1	38160000	38200000	1.0779	1.165	0.9015	1.1685	0	0
chr1	38200000	38240000	1.2862	1.2071	1.6198	1.3144	0	0
chr1	38240000	38280000	1.4749	1.4824	2.5212	2.5623	0	0
chr1	38280000	38320000	0.897	0.9968	0.4859	0.6931	0	0
chr1	38320000	38360000	1.2464	1.4961	1.461	2.6383	0	0
chr1	38360000	38400000	0.6265	0.8128	0.1493	0.3491	0	0
chr1	38400000	38440000	0.6294	0.7744	0.1515	0.2971	0	0
chr1	38440000	38480000	0.6038	0.8278	0.1329	0.3711	0	0
chr1	38480000	38520000	0.775	0.9367	0.2979	0.5622	0	0
chr1	38520000	38560000	0.8397	0.8895	0.3892	0.4723	0	0
chr1	38560000	38600000	0.8868	0.9954	0.4675	0.6899	0	0
chr1	38600000	38640000	1.0732	1.1929	0.8884	1.2639	0	0
chr1	38640000	38680000	0.7823	0.958	0.3073	0.6064	0	0
chr1	38680000	38720000	1.1118	1.1783	0.9999	1.2134	0	0
chr1	38720000	38760000	0.9665	1.1101	0.6247	0.9948	0	0
chr1	38760000	38800000	0.8366	1.0238	0.3845	0.7584	0	0
chr1	38800000	38840000	0.9957	1.105	0.6906	0.9796	0	0
chr1	38840000	38880000	0.8376	1.0729	0.386	0.8875	0	0
chr1	38880000	38920000	1.3123	1.4013	1.7298	2.1399	0	0
chr1	38920000	38960000	1.0665	1.2079	0.8699	1.3173	0	0
chr1	38960000	39000000	1.254	1.5146	1.4905	2.7432	0	0
chr1	39000000	39040000	1.0656	1.1517	0.8674	1.1247	0	0
chr1	39040000	39080000	1.0545	1.1833	0.8375	1.2305	0	0
chr1	39080000	39120000	1.6893	1.7372	3.8587	4.205	1	1
chr1	39120000	39160000	1.1296	1.2795	1.0544	1.5924	0	0
chr1	39160000	39200000	0.9576	1.1295	0.6055	1.054	0	0
chr1	39200000	39240000	0.9471	0.9752	0.5835	0.6438	0	0
chr1	39240000	39280000	0.8002	0.943	0.3313	0.575	0	0
chr1	39280000	39320000	0.8105	1.0114	0.3458	0.7279	0	0
chr1	39320000	39360000	0.8824	1.2143	0.4598	1.3405	0	0
chr1	39360000	39400000	0.5394	0.894	0.0941	0.4804	0	0
chr1	39400000	39440000	0.5798	0.9781	0.1172	0.6503	0	0
chr1	39440000	39480000	0.6977	1.1204	0.2109	1.026	0	0
chr1	39480000	39520000	0.6437	0.9239	0.1627	0.5367	0	0
chr1	39520000	39560000	1.3283	1.742	1.7995	4.2407	0	1
chr1	39560000	39600000	1.6768	2.2896	3.7713	9.505	1	1
chr1	39600000	39640000	1.5466	2.0074	2.9305	6.493	0	1
chr1	39640000	39680000	2.1088	3.0794	7.5012	21.4197	1	1
chr1	39680000	39720000	2.0969	2.7038	7.3786	15.1065	1	1
chr1	39720000	39760000	2.3724	2.7066	10.5117	15.1492	1	1
chr1	39760000	39800000	2.0048	2.3634	6.4683	10.3996	1	1
chr1	39800000	39840000	2.5111	2.5993	12.3242	13.5594	1	1
chr1	39840000	39880000	2.005	2.1568	6.4702	8.0074	1	1
chr1	39880000	39920000	1.7972	2.0969	4.6636	7.3786	1	1
chr1	39920000	39960000	1.7223	1.918	4.0954	5.6723	1	1
chr1	40000000	40040000	1.3191	1.33	1.7592	1.807	0	0
chr1	40040000	40080000	1.0598	1.2452	0.8517	1.4564	0	0
chr1	40080000	40120000	1.1727	1.2286	1.1943	1.3934	0	0
chr1	40120000	40160000	1.1555	1.1433	1.1371	1.0976	0	0
chr1	40160000	40200000	0.929	0.9453	0.5467	0.5797	0	0
chr1	40240000	40280000	0.849	1.2847	0.4039	1.6137	0	0
chr1	40280000	40320000	0.825	1.2749	0.3669	1.5737	0	0
chr1	40320000	40360000	1.2556	1.5244	1.4968	2.7997	0	0
chr1	40360000	40400000	1.165	1.3889	1.1685	2.0794	0	0
chr1	40400000	40440000	1.2229	1.3094	1.3722	1.7173	0	0
chr1	40440000	40480000	1.3215	1.493	1.7696	2.621	0	0
chr1	40480000	40520000	1.1031	1.1995	0.974	1.2872	0	0
chr1	40520000	40560000	0.999	1.1843	0.6983	1.234	0	0
chr1	40560000	40600000	1.1706	1.3449	1.1872	1.8736	0	0
chr1	40600000	40640000	1.476	1.8847	2.5272	5.3828	0	1
chr1	40640000	40680000	1.5631	1.6459	3.03	3.5602	1	1
chr1	40680000	40720000	1.386	1.554	2.0654	2.9748	0	0
chr1	40720000	40760000	1.7991	1.8947	4.6786	5.4688	1	1
chr1	40760000	40800000	1.1048	1.6271	0.979	3.4353	0	1
chr1	40800000	40840000	1.0063	1.5821	0.7156	3.1471	0	1
chr1	40840000	40880000	1.1622	1.5534	1.1592	2.9712	0	0
chr1	40880000	40920000	1.0697	1.3078	0.8787	1.7105	0	0
chr1	40920000	40960000	0.9287	0.9906	0.5461	0.6787	0	0
chr1	40960000	41000000	1.0005	1.0598	0.7018	0.8517	0	0
chr1	41000000	41040000	1.1309	1.1071	1.0584	0.9858	0	0
chr1	41040000	41080000	1.0342	0.8563	0.7846	0.4157	0	0
chr1	41080000	41120000	1.2148	1.0636	1.3424	0.862	0	0
chr1	41120000	41160000	1.265	1.1771	1.5339	1.2093	0	0
chr1	41160000	41200000	1.3901	1.4266	2.0852	2.2666	0	0
chr1	41200000	41240000	1.7737	1.657	4.4807	3.6352	1	1
chr1	41240000	41280000	1.5818	1.4099	3.1452	2.1824	1	0
chr1	41280000	41320000	1.336	1.3997	1.8336	2.132	0	0
chr1	41320000	41360000	1.1826	1.3338	1.2281	1.8238	0	0
chr1	41360000	41400000	0.8866	1.1705	0.4672	1.1869	0	0
chr1	41400000	41440000	1.0252	1.4759	0.7619	2.5267	0	0
chr1	41440000	41480000	0.9356	1.0201	0.5599	0.7492	0	0
chr1	41480000	41520000	0.9587	0.9094	0.6079	0.5088	0	0
chr1	41520000	41560000	1.6585	1.5365	3.6454	2.8705	1	0
chr1	41560000	41600000	1.0919	1.0869	0.9413	0.9269	0	0
chr1	41600000	41640000	0.7767	0.7754	0.3001	0.2984	0	0
chr1	41680000	41720000	0.8804	0.8488	0.4563	0.4036	0	0
chr1	41720000	41760000	1.0937	1.0328	0.9465	0.781	0	0
chr1	41760000	41800000	1.0489	1.0929	0.8227	0.9442	0	0
chr1	41800000	41840000	0.941	0.9576	0.5709	0.6055	0	0
chr1	41840000	41880000	1.1477	1.0939	1.1117	0.9471	0	0
chr1	41880000	41920000	1.1642	1.1733	1.1658	1.1963	0	0
chr1	41920000	41960000	0.9474	0.9554	0.5841	0.6009	0	0
chr1	41960000	42000000	0.8932	1.0033	0.479	0.7085	0	0
chr1	42040000	42080000	1.1793	1.4617	1.2168	2.45	0	0
chr1	42080000	42120000	1.3787	1.6231	2.0305	3.409	0	1
chr1	42120000	42160000	1.7892	1.7172	4.6009	4.0583	1	1
chr1	42160000	42200000	1.4384	1.4806	2.3272	2.5524	0	0
chr1	42200000	42240000	1.8967	1.837	5.4861	4.9833	1	1
chr1	42240000	42280000	2.0423	1.9131	6.8307	5.6292	1	1
chr1	42280000	42320000	1.7776	1.5794	4.5107	3.1303	1	1
chr1	42320000	42360000	1.6672	1.4512	3.7049	2.3942	1	0
chr1	42360000	42400000	1.5565	1.4924	2.9899	2.6176	0	0
chr1	42400000	42440000	1.303	1.3316	1.6901	1.814	0	0
chr1	42440000	42480000	1.1475	1.2275	1.1111	1.3893	0	0
chr1	42480000	42520000	1.354	1.3053	1.9151	1.6998	0	0
chr1	42520000	42560000	1.203	1.206	1.2997	1.3105	0	0
chr1	42560000	42600000	0.9858	0.9203	0.6677	0.5297	0	0
chr1	42600000	42640000	1.2714	1.3362	1.5595	1.8345	0	0
chr1	42640000	42680000	1.1556	1.4156	1.1374	2.2109	0	0
chr1	42680000	42720000	1.5509	1.7243	2.9562	4.11	0	1
chr1	42720000	42760000	1.4855	1.6071	2.5794	3.3053	0	1
chr1	42760000	42800000	1.0207	1.2377	0.7507	1.4277	0	0
chr1	42800000	42840000	1.654	1.6458	3.6148	3.5595	1	1
chr1	42840000	42880000	1.0881	1.0541	0.9304	0.8364	0	0
chr1	42880000	42920000	1.4192	1.3146	2.2291	1.7397	0	0
chr1	42920000	42960000	1.226	1.1918	1.3837	1.2601	0	0
chr1	42960000	43000000	1.0295	1.0028	0.7726	0.7073	0	0
chr1	43000000	43040000	1.2109	1.2506	1.3282	1.4773	0	0
chr1	43040000	43080000	0.9192	1.0075	0.5276	0.7185	0	0
chr1	43080000	43120000	0.8421	0.8918	0.393	0.4765	0	0
chr1	43120000	43160000	0.9714	1.0801	0.6354	0.9077	0	0
chr1	43160000	43200000	0.8466	0.9322	0.4001	0.5531	0	0
chr1	43200000	43240000	1.1006	1.1869	0.9666	1.243	0	0
chr1	43240000	43280000	1.258	1.355	1.5062	1.9197	0	0
chr1	43280000	43320000	1.3377	1.3908	1.8412	2.0886	0	0
chr1	43320000	43360000	0.8434	0.8987	0.395	0.489	0	0
chr1	43360000	43400000	1.4414	1.7263	2.3428	4.1246	0	1
chr1	43400000	43440000	1.4754	1.5278	2.5239	2.8195	0	0
chr1	43440000	43480000	1.077	1.0636	0.899	0.862	0	0
chr1	43480000	43520000	0.8873	0.967	0.4684	0.6258	0	0
chr1	43520000	43560000	1.0898	1.532	0.9352	2.8441	0	0
chr1	43560000	43600000	0.6877	0.7401	0.2012	0.2558	0	0
chr1	43600000	43640000	0.8114	0.9242	0.3471	0.5373	0	0
chr1	43640000	43680000	0.7865	0.877	0.3128	0.4504	0	0
chr1	43680000	43720000	1.1857	1.7206	1.2388	4.083	0	1
chr1	43720000	43760000	1.1114	1.604	0.9987	3.2854	0	1
chr1	43760000	43800000	1.1184	1.5408	1.0199	2.896	0	0
chr1	43800000	43840000	1.7458	2.2597	4.269	9.1553	1	1
chr1	43840000	43880000	1.7221	2.2014	4.0939	8.4943	1	1
chr1	43880000	43920000	1.3236	1.4202	1.7788	2.2341	0	0
chr1	43920000	43960000	0.7906	0.8032	0.3183	0.3355	0	0
chr1	43960000	44000000	1.0481	1.1821	0.8206	1.2264	0	0
chr1	44000000	44040000	1.1977	1.3365	1.2809	1.8358	0	0
chr1	44040000	44080000	1.0351	1.1274	0.7869	1.0475	0	0
chr1	44080000	44120000	1.0023	0.9884	0.7061	0.6737	0	0
chr1	44120000	44160000	0.9476	0.7976	0.5845	0.3278	0	0
chr1	44160000	44200000	1.0237	1.011	0.7581	0.7269	0	0
chr1	44200000	44240000	1.0717	1.2893	0.8842	1.6327	0	0
chr1	44240000	44280000	0.6988	0.8344	0.2119	0.3811	0	0
chr1	44280000	44320000	0.8446	0.9206	0.3969	0.5303	0	0
chr1	44320000	44360000	0.934	1.0314	0.5567	0.7775	0	0
chr1	44360000	44400000	0.9538	1.0304	0.5975	0.7749	0	0
chr1	44400000	44440000	1.1429	1.4632	1.0963	2.458	0	0
chr1	44440000	44480000	0.8021	1.1422	0.334	1.0941	0	0
chr1	44480000	44520000	0.8775	1.1542	0.4512	1.1328	0	0
chr1	44520000	44560000	0.7414	0.8062	0.2573	0.3397	0	0
chr1	44560000	44600000	0.7166	0.8607	0.2301	0.4229	0	0
chr1	44600000	44640000	0.7529	0.8467	0.2707	0.4002	0	0
chr1	44640000	44680000	1.2984	1.6147	1.6706	3.3543	0	1
chr1	44680000	44720000	1.5159	1.8227	2.7506	4.867	0	1
chr1	44720000	44760000	1.2309	1.4941	1.402	2.6271	0	0
chr1	44760000	44800000	1.2062	1.7895	1.3112	4.6032	0	1
chr1	44800000	44840000	1.2092	1.9312	1.322	5.7895	0	1
chr1	44840000	44880000	1.819	3.5499	4.8372	31.0018	1	1
chr1	44880000	44920000	1.2772	2.7668	1.583	16.0831	0	1
chr1	44920000	44960000	1.1189	2.2645	1.0214	9.211	0	1
chr1	44960000	45000000	1.0694	2.6063	0.8779	13.6602	0	1
chr1	45000000	45040000	1.0557	2.3724	0.8407	10.5117	0	1
chr1	45040000	45080000	0.923	2.2739	0.5349	9.3205	0	1
chr1	45080000	45120000	0.887	1.779	0.4679	4.5216	0	1
chr1	45120000	45160000	0.8278	1.4134	0.3711	2.1999	0	0
chr1	45160000	45200000	0.8298	1.2092	0.3741	1.322	0	0
chr1	45200000	45240000	0.7183	0.9893	0.2319	0.6757	0	0
chr1	45240000	45280000	0.9236	1.141	0.5361	1.0903	0	0
chr1	45280000	45320000	1.0943	1.1305	0.9482	1.0572	0	0
chr1	45320000	45360000	0.902	0.8892	0.495	0.4718	0	0
chr1	45360000	45400000	0.738	0.701	0.2534	0.2141	0	0
chr1	45400000	45440000	0.8139	0.7773	0.3507	0.3008	0	0
chr1	45440000	45480000	0.9503	0.95	0.5901	0.5895	0	0
chr1	45480000	45520000	0.826	0.9202	0.3684	0.5295	0	0
chr1	45520000	45560000	0.9368	1.0144	0.5624	0.7352	0	0
chr1	45560000	45600000	0.7918	0.8783	0.3199	0.4526	0	0
chr1	45600000	45640000	1.0259	1.0928	0.7636	0.9439	0	0
chr1	45640000	45680000	0.8752	1.2054	0.4473	1.3083	0	0
chr1	45680000	45720000	0.7386	0.8799	0.2541	0.4554	0	0
chr1	45720000	45760000	0.61	0.7319	0.1372	0.2466	0	0
chr1	45760000	45800000	0.5716	0.8372	0.1122	0.3854	0	0
chr1	45800000	45840000	0.969	1.4857	0.6302	2.5805	0	0
chr1	45840000	45880000	0.7924	1.179	0.3207	1.2158	0	0
chr1	45880000	45920000	0.6676	1.0128	0.1828	0.7313	0	0
chr1	45920000	45960000	0.7099	1.3076	0.2231	1.7096	0	0
chr1	45960000	46000000	0.8035	1.4293	0.3359	2.2804	0	0
chr1	46000000	46040000	0.8829	1.4095	0.4607	2.1804	0	0
chr1	46040000	46080000	0.6774	0.9724	0.1916	0.6376	0	0
chr1	46080000	46120000	0.6078	0.8348	0.1357	0.3817	0	0
chr1	46120000	46160000	0.6729	0.9017	0.1875	0.4945	0	0
chr1	46160000	46200000	0.6972	0.9068	0.2104	0.504	0	0
chr1	46200000	46240000	0.4959	0.6116	0.0735	0.1384	0	0
chr1	46240000	46280000	0.6658	0.7389	0.1812	0.2544	0	0
chr1	46280000	46320000	0.718	0.8394	0.2315	0.3888	0	0
chr1	46320000	46360000	0.8969	1.0391	0.4857	0.7971	0	0
chr1	46360000	46400000	0.9297	0.8509	0.5481	0.4069	0	0
chr1	46400000	46440000	0.7594	0.703	0.2785	0.2161	0	0
chr1	46440000	46480000	0.7306	0.668	0.2451	0.1832	0	0
chr1	46480000	46520000	1.2122	1.3601	1.3329	1.9432	0	0
chr1	46520000	46560000	0.9192	1.0213	0.5276	0.7521	0	0
chr1	46560000	46600000	1.1621	1.4129	1.1588	2.1974	0	0
chr1	46600000	46640000	1.1964	1.4137	1.2763	2.2014	0	0
chr1	46640000	46680000	1.2343	1.6504	1.4148	3.5905	0	1
chr1	46680000	46720000	0.9067	1.4359	0.5038	2.3143	0	0
chr1	46720000	46760000	0.688	0.9104	0.2015	0.5107	0	0
chr1	46760000	46800000	0.7615	1.0897	0.281	0.935	0	0
chr1	46800000	46840000	0.6726	0.9622	0.1873	0.6154	0	0
chr1	46840000	46880000	0.8123	0.9625	0.3484	0.616	0	0
chr1	46880000	46920000	0.9985	1.0922	0.6971	0.9422	0	0
chr1	46920000	46960000	0.7413	0.8488	0.2572	0.4036	0	0
chr1	46960000	47000000	1.099	1.1614	0.9619	1.1565	0	0
chr1	47000000	47040000	1.1256	1.0467	1.042	0.8169	0	0
chr1	47040000	47080000	1.3249	1.0915	1.7845	0.9401	0	0
chr1	47080000	47120000	1.0753	1.0513	0.8942	0.829	0	0
chr1	47120000	47160000	0.9883	1.0307	0.6734	0.7757	0	0
chr1	47160000	47200000	1.08	1.1055	0.9074	0.9811	0	0
chr1	47200000	47240000	0.4968	0.4823	0.0739	0.0678	0	0
chr1	47240000	47280000	0.4276	0.4207	0.0486	0.0466	0	0
chr1	47360000	47400000	0.425	0.4342	0.0478	0.0507	0	0
chr1	47400000	47440000	0.422	0.4692	0.0469	0.0628	0	0
chr1	47440000	47480000	0.4477	0.5095	0.0551	0.0795	0	0
chr1	47480000	47520000	0.3396	0.3499	0.0273	0.0293	0	0
chr1	47640000	47680000	0.4464	0.4613	0.0546	0.0598	0	0
chr1	47680000	47720000	0.4486	0.4962	0.0554	0.0736	0	0
chr1	47720000	47760000	0.5903	0.6557	0.1239	0.1725	0	0
chr1	47760000	47800000	0.458	0.5397	0.0587	0.0943	0	0
chr1	47800000	47840000	0.4648	0.5763	0.0611	0.115	0	0
chr1	47840000	47880000	0.6893	0.7766	0.2027	0.2999	0	0
chr1	47880000	47920000	0.4564	0.4484	0.0581	0.0553	0	0
chr1	47920000	47960000	0.8822	0.9416	0.4594	0.5721	0	0
chr1	47960000	48000000	0.8354	1.0047	0.3826	0.7118	0	0
chr1	48000000	48040000	0.906	1.1495	0.5025	1.1175	0	0
chr1	48040000	48080000	0.89	1.0562	0.4732	0.842	0	0
chr1	48080000	48120000	1.0057	1.1871	0.7142	1.2437	0	0
chr1	48120000	48160000	1.0281	1.2812	0.7691	1.5993	0	0
chr1	48160000	48200000	0.8434	1.067	0.395	0.8713	0	0
chr1	48200000	48240000	0.9112	0.9026	0.5122	0.4962	0	0
chr1	48240000	48280000	0.9692	0.967	0.6306	0.6258	0	0
chr1	48280000	48320000	0.9268	0.9386	0.5424	0.566	0	0
chr1	48320000	48360000	1.1118	1.1822	0.9999	1.2267	0	0
chr1	48360000	48400000	1.0493	1.1385	0.8237	1.0823	0	0
chr1	48400000	48440000	1.0059	1.2246	0.7147	1.3785	0	0
chr1	48440000	48480000	0.9592	1.1495	0.609	1.1175	0	0
chr1	48480000	48520000	0.9954	1.1919	0.6899	1.2604	0	0
chr1	48520000	48560000	0.8433	1.0857	0.3949	0.9235	0	0
chr1	48560000	48600000	0.7806	0.9206	0.3051	0.5303	0	0
chr1	48600000	48640000	0.5871	0.5955	0.1218	0.1273	0	0
chr1	48640000	48680000	1.0002	1.1131	0.7011	1.0038	0	0
chr1	48680000	48720000	0.7661	0.8244	0.2867	0.366	0	0
chr1	48720000	48760000	0.806	0.8732	0.3394	0.4439	0	0
chr1	48760000	48800000	0.6846	0.7972	0.1983	0.3272	0	0
chr1	48800000	48840000	0.6468	0.917	0.1652	0.5233	0	0
chr1	48840000	48880000	0.9792	1.449	0.6528	2.3826	0	0
chr1	48880000	48920000	0.636	1.0275	0.1565	0.7676	0	0
chr1	48920000	48960000	0.7582	1.2792	0.277	1.5911	0	0
chr1	48960000	49000000	0.8417	1.2617	0.3924	1.5208	0	0
chr1	49000000	49040000	1.0674	1.2625	0.8724	1.524	0	0
chr1	49040000	49080000	1.2196	1.3021	1.36	1.6863	0	0
chr1	49080000	49120000	1.4502	1.314	2.3889	1.7371	0	0
chr1	49120000	49160000	1.6361	1.3371	3.4947	1.8385	1	0
chr1	49160000	49200000	1.5187	1.2464	2.7667	1.461	0	0
chr1	49200000	49240000	1.7582	1.261	4.3623	1.518	1	0
chr1	49240000	49280000	1.5858	1.2064	3.1702	1.3119	1	0
chr1	49280000	49320000	1.3362	0.9378	1.8345	0.5644	0	0
chr1	49320000	49360000	1.2798	0.8484	1.5936	0.4029	0	0
chr1	49360000	49400000	1.5806	1.0821	3.1378	0.9133	1	0
chr1	49400000	49440000	1.2076	0.8118	1.3162	0.3476	0	0
chr1	49440000	49480000	1.0927	0.7909	0.9436	0.3187	0	0
chr1	49480000	49520000	1.3097	0.9854	1.7186	0.6668	0	0
chr1	49520000	49560000	1.2959	1.0714	1.6602	0.8834	0	0
chr1	49560000	49600000	1.141	1.0297	1.0903	0.7732	0	0
chr1	49600000	49640000	1.2033	0.9666	1.3008	0.6249	0	0
chr1	49640000	49680000	1.0859	0.9894	0.9241	0.676	0	0
chr1	49680000	49720000	0.767	0.88	0.2878	0.4556	0	0
chr1	49720000	49760000	1.0252	1.0352	0.7619	0.7871	0	0
chr1	49760000	49800000	1.1829	1.0545	1.2291	0.8375	0	0
chr1	49800000	49840000	0.7072	0.6714	0.2204	0.1862	0	0
chr1	49840000	49880000	1.225	1.1115	1.3799	0.999	0	0
chr1	49880000	49920000	1.3063	1.1005	1.7041	0.9663	0	0
chr1	49920000	49960000	0.7862	0.7293	0.3124	0.2437	0	0
chr1	49960000	50000000	1.0099	0.8736	0.7243	0.4445	0	0
chr1	50040000	50080000	0.9057	0.7846	0.5019	0.3103	0	0
chr1	50080000	50120000	1.2085	1.0941	1.3195	0.9477	0	0
chr1	50120000	50160000	1.0193	0.8617	0.7472	0.4245	0	0
chr1	50160000	50200000	0.79	0.6899	0.3175	0.2033	0	0
chr1	50200000	50240000	0.9771	0.9554	0.6481	0.6009	0	0
chr1	50240000	50280000	1.0299	0.8469	0.7737	0.4005	0	0
chr1	50280000	50320000	0.8446	0.6535	0.3969	0.1707	0	0
chr1	50320000	50360000	0.9673	0.6801	0.6264	0.1941	0	0
chr1	50360000	50400000	1.1262	0.9162	1.0438	0.5218	0	0
chr1	50400000	50440000	1.1317	0.8865	1.0609	0.467	0	0
chr1	50440000	50480000	1.2499	0.9846	1.4746	0.665	0	0
chr1	50480000	50520000	1.2739	1.0192	1.5696	0.747	0	0
chr1	50520000	50560000	1.1105	0.992	0.996	0.682	0	0
chr1	50560000	50600000	1.8983	1.3851	5.5	2.0611	1	0
chr1	50600000	50640000	1.4859	1.1425	2.5816	1.095	0	0
chr1	50640000	50680000	1.6589	1.1736	3.6481	1.1974	1	0
chr1	50680000	50720000	1.1802	0.9196	1.2199	0.5283	0	0
chr1	50720000	50760000	1.2974	1.0292	1.6664	0.7719	0	0
chr1	50760000	50800000	0.8839	0.7518	0.4624	0.2694	0	0
chr1	50800000	50840000	0.5167	0.6598	0.0828	0.176	0	0
chr1	50840000	50880000	0.5194	0.7528	0.0841	0.2706	0	0
chr1	50880000	50920000	0.7944	1.1164	0.3234	1.0138	0	0
chr1	50920000	50960000	0.8636	1.1259	0.4277	1.0429	0	0
chr1	50960000	51000000	0.96	1.1717	0.6107	1.1909	0	0
chr1	51000000	51040000	0.9871	1.2126	0.6707	1.3343	0	0
chr1	51040000	51080000	0.9506	1.3234	0.5908	1.7779	0	0
chr1	51080000	51120000	0.8069	1.2803	0.3407	1.5956	0	0
chr1	51120000	51160000	0.9648	1.6217	0.621	3.3999	0	1
chr1	51160000	51200000	0.8542	1.5438	0.4122	2.9138	0	0
chr1	51200000	51240000	0.7068	1.0178	0.2199	0.7435	0	0
chr1	51240000	51280000	0.8192	1.0181	0.3583	0.7443	0	0
chr1	51280000	51320000	0.8809	1.116	0.4572	1.0126	0	0
chr1	51320000	51360000	1.0461	1.3373	0.8153	1.8394	0	0
chr1	51360000	51400000	1.1699	1.3209	1.1849	1.767	0	0
chr1	51400000	51440000	0.8266	1.0674	0.3693	0.8724	0	0
chr1	51440000	51480000	1.1057	1.4779	0.9817	2.5376	0	0
chr1	51480000	51520000	0.7774	0.9837	0.301	0.6629	0	0
chr1	51520000	51560000	0.7615	0.8332	0.281	0.3792	0	0
chr1	51560000	51600000	0.63	0.6082	0.1519	0.136	0	0
chr1	51600000	51640000	0.6432	0.6696	0.1623	0.1846	0	0
chr1	51640000	51680000	0.6938	0.892	0.207	0.4768	0	0
chr1	51680000	51720000	0.7555	0.9558	0.2738	0.6017	0	0
chr1	51720000	51760000	0.6495	0.839	0.1674	0.3882	0	0
chr1	51760000	51800000	0.821	0.8569	0.361	0.4166	0	0
chr1	51800000	51840000	0.8354	0.9625	0.3826	0.616	0	0
chr1	51840000	51880000	1.4846	1.5798	2.5744	3.1328	0	1
chr1	51880000	51920000	1.0395	1.3108	0.7982	1.7233	0	0
chr1	51920000	51960000	1.7938	2.1758	4.6369	8.2128	1	1
chr1	51960000	52000000	1.2678	1.6341	1.5451	3.4815	0	1
chr1	52000000	52040000	0.9977	1.4631	0.6953	2.4575	0	0
chr1	52040000	52080000	1.1771	1.6708	1.2093	3.7297	0	1
chr1	52080000	52120000	1.2746	1.7384	1.5725	4.2139	0	1
chr1	52120000	52160000	1.2338	1.522	1.4129	2.7858	0	0
chr1	52160000	52200000	1.404	1.7064	2.1532	3.9803	0	1
chr1	52200000	52240000	1.3308	1.6573	1.8105	3.6372	0	1
chr1	52240000	52280000	1.4665	1.524	2.4757	2.7974	0	0
chr1	52280000	52320000	1.0725	1.149	0.8864	1.1159	0	0
chr1	52320000	52360000	0.9216	0.9253	0.5322	0.5394	0	0
chr1	52360000	52400000	1.2534	1.221	1.4882	1.3651	0	0
chr1	52400000	52440000	0.7101	0.6664	0.2233	0.1817	0	0
chr1	52440000	52480000	0.6701	0.6409	0.185	0.1604	0	0
chr1	52480000	52520000	0.8442	0.8256	0.3963	0.3678	0	0
chr1	52520000	52560000	0.7509	0.7349	0.2683	0.2499	0	0
chr1	52560000	52600000	0.8702	0.7171	0.4388	0.2306	0	0
chr1	52600000	52640000	0.9959	0.8118	0.691	0.3476	0	0
chr1	52640000	52680000	0.8202	0.5826	0.3598	0.1189	0	0
chr1	52680000	52720000	1.1685	0.8878	1.1802	0.4693	0	0
chr1	52720000	52760000	0.9898	0.8286	0.6769	0.3723	0	0
chr1	52760000	52800000	1.0514	0.8337	0.8293	0.38	0	0
chr1	52800000	52840000	1.2418	1.099	1.4433	0.9619	0	0
chr1	52840000	52880000	1.2168	1.0659	1.3497	0.8683	0	0
chr1	52880000	52920000	1.1861	1.0658	1.2402	0.868	0	0
chr1	52920000	52960000	1.3375	1.2067	1.8403	1.313	0	0
chr1	52960000	53000000	1.3134	1.2789	1.7345	1.5899	0	0
chr1	53000000	53040000	1.3319	1.3169	1.8154	1.7496	0	0
chr1	53040000	53080000	1.3649	1.2819	1.9655	1.6022	0	0
chr1	53080000	53120000	0.946	0.9566	0.5812	0.6034	0	0
chr1	53120000	53160000	0.9796	0.9527	0.6537	0.5952	0	0
chr1	53160000	53200000	0.7932	0.8095	0.3218	0.3444	0	0
chr1	53200000	53240000	0.8414	0.8946	0.3919	0.4815	0	0
chr1	53240000	53280000	0.7545	0.7164	0.2726	0.2299	0	0
chr1	53280000	53320000	0.9426	0.8758	0.5742	0.4483	0	0
chr1	53320000	53360000	1.1708	1.1357	1.1879	1.0735	0	0
chr1	53360000	53400000	0.8108	0.8595	0.3462	0.4209	0	0
chr1	53400000	53440000	0.8616	0.7806	0.4244	0.3051	0	0
chr1	53480000	53520000	1.1098	1.0587	0.9939	0.8487	0	0
chr1	53520000	53560000	1.2342	1.2207	1.4144	1.364	0	0
chr1	53560000	53600000	0.9644	0.8	0.6201	0.3311	0	0
chr1	53600000	53640000	0.892	0.7959	0.4768	0.3254	0	0
chr1	53640000	53680000	0.9678	0.964	0.6275	0.6193	0	0
chr1	53680000	53720000	0.9099	0.9211	0.5098	0.5312	0	0
chr1	53720000	53760000	1.0644	1.0558	0.8642	0.841	0	0
chr1	53760000	53800000	1.1387	0.9991	1.0829	0.6985	0	0
chr1	53800000	53840000	0.9451	0.8398	0.5793	0.3894	0	0
chr1	53840000	53880000	1.1622	0.9781	1.1592	0.6503	0	0
chr1	53880000	53920000	1.128	1.0216	1.0494	0.7529	0	0
chr1	53920000	53960000	1.0286	0.8926	0.7704	0.4779	0	0
chr1	53960000	54000000	1.0872	0.9764	0.9278	0.6465	0	0
chr1	54000000	54040000	1.2324	1.2185	1.4076	1.3559	0	0
chr1	54040000	54080000	0.951	0.8778	0.5916	0.4518	0	0
chr1	54080000	54120000	1.0508	1.0757	0.8277	0.8953	0	0
chr1	54120000	54160000	0.8198	0.6366	0.3592	0.157	0	0
chr1	54160000	54200000	1.0023	0.9383	0.7061	0.5654	0	0
chr1	54200000	54240000	0.8226	0.7824	0.3633	0.3074	0	0
chr1	54240000	54280000	0.6354	0.638	0.1561	0.1581	0	0
chr1	54280000	54320000	0.7874	0.7498	0.314	0.267	0	0
chr1	54320000	54360000	0.837	0.9132	0.3851	0.516	0	0
chr1	54360000	54400000	0.7571	0.8065	0.2757	0.3401	0	0
chr1	54400000	54440000	0.8414	0.9419	0.3919	0.5727	0	0
chr1	54440000	54480000	0.7051	0.7294	0.2182	0.2438	0	0
chr1	54480000	54520000	0.913	0.9912	0.5157	0.6801	0	0
chr1	54520000	54560000	1.1861	1.2942	1.2402	1.653	0	0
chr1	54560000	54600000	1.2812	1.1422	1.5993	1.0941	0	0
chr1	54600000	54640000	1.0464	1.0069	0.8161	0.7171	0	0
chr1	54640000	54680000	1.5987	1.4268	3.2516	2.2676	1	0
chr1	54680000	54720000	1.8708	1.3989	5.2646	2.1281	1	0
chr1	54720000	54760000	1.7048	1.5802	3.9689	3.1353	1	1
chr1	54760000	54800000	1.6216	1.4994	3.3992	2.6568	1	0
chr1	54800000	54840000	1.7899	1.5445	4.6063	2.9179	1	0
chr1	54840000	54880000	1.6797	1.5678	3.7915	3.0587	1	1
chr1	54880000	54920000	0.7788	1.0267	0.3028	0.7656	0	0
chr1	54920000	54960000	1.2618	1.507	1.5212	2.6998	0	0
chr1	54960000	55000000	0.8696	0.8993	0.4377	0.4901	0	0
chr1	55000000	55040000	0.6895	0.7438	0.2029	0.26	0	0
chr1	55040000	55080000	0.6212	0.6985	0.1453	0.2116	0	0
chr1	55080000	55120000	1.2284	1.3756	1.3926	2.0158	0	0
chr1	55120000	55160000	0.678	0.7253	0.1921	0.2394	0	0
chr1	55160000	55200000	0.835	0.983	0.382	0.6614	0	0
chr1	55200000	55240000	0.8111	0.8722	0.3466	0.4422	0	0
chr1	55240000	55280000	0.6874	0.551	0.2009	0.1003	0	0
chr1	55280000	55320000	0.6716	0.6856	0.1864	0.1992	0	0
chr1	55320000	55360000	0.696	0.8404	0.2092	0.3903	0	0
chr1	55360000	55400000	0.698	0.8666	0.2111	0.4327	0	0
chr1	55400000	55440000	0.632	0.7592	0.1534	0.2782	0	0
chr1	55440000	55480000	0.7142	0.788	0.2276	0.3148	0	0
chr1	55480000	55520000	0.8359	0.8513	0.3834	0.4076	0	0
chr1	55520000	55560000	1.0296	1.0474	0.7729	0.8187	0	0
chr1	55560000	55600000	1.1612	1.4357	1.1558	2.3133	0	0
chr1	55600000	55640000	1.3101	1.8392	1.7203	5.0014	0	1
chr1	55640000	55680000	1.225	1.6741	1.3799	3.7525	0	1
chr1	55680000	55720000	1.0656	1.5389	0.8674	2.8847	0	0
chr1	55720000	55760000	1.164	1.832	1.1651	4.9425	0	1
chr1	55760000	55800000	1.0732	1.4287	0.8884	2.2773	0	0
chr1	55800000	55840000	1.0524	1.4653	0.8319	2.4693	0	0
chr1	55840000	55880000	0.9088	1.2081	0.5077	1.318	0	0
chr1	55880000	55920000	0.9398	1.2415	0.5684	1.4422	0	0
chr1	55920000	55960000	1.0982	1.4706	0.9596	2.4979	0	0
chr1	55960000	56000000	1.1422	1.4617	1.0941	2.45	0	0
chr1	56000000	56040000	1.0094	1.2902	0.7231	1.6364	0	0
chr1	56040000	56080000	1.093	1.3823	0.9445	2.0477	0	0
chr1	56080000	56120000	1.2084	1.3622	1.3191	1.9529	0	0
chr1	56120000	56160000	1.0804	1.3573	0.9085	1.9302	0	0
chr1	56160000	56200000	1.261	1.3708	1.518	1.9931	0	0
chr1	56200000	56240000	0.9426	1.0411	0.5742	0.8023	0	0
chr1	56240000	56280000	1.4209	1.5885	2.2376	3.1872	0	1
chr1	56280000	56320000	1.1998	1.3712	1.2883	1.995	0	0
chr1	56320000	56360000	0.9248	1.1117	0.5385	0.9996	0	0
chr1	56360000	56400000	1.1536	1.3057	1.1309	1.7015	0	0
chr1	56400000	56440000	1.0618	1.2732	0.8571	1.5668	0	0
chr1	56440000	56480000	1.1008	1.2832	0.9672	1.6075	0	0
chr1	56480000	56520000	0.9244	1.1074	0.5377	0.9867	0	0
chr1	56520000	56560000	0.9289	1.0954	0.5465	0.9514	0	0
chr1	56560000	56600000	0.9038	1.0989	0.4984	0.9616	0	0
chr1	56600000	56640000	1.1309	1.3505	1.0584	1.8991	0	0
chr1	56640000	56680000	0.8426	1.1652	0.3938	1.1691	0	0
chr1	56680000	56720000	0.9528	1.2513	0.5954	1.48	0	0
chr1	56720000	56760000	1.1109	1.4862	0.9972	2.5832	0	0
chr1	56760000	56800000	0.7563	1.0889	0.2747	0.9327	0	0
chr1	56800000	56840000	0.8342	1.5191	0.3808	2.769	0	0
chr1	56840000	56880000	1.0396	1.688	0.7984	3.8496	0	1
chr1	56880000	56920000	0.71	1.5514	0.2232	2.9592	0	0
chr1	56920000	56960000	0.6866	1.4557	0.2002	2.418	0	0
chr1	56960000	57000000	0.5054	1.1791	0.0776	1.2161	0	0
chr1	57000000	57040000	0.7206	1.4555	0.2343	2.4169	0	0
chr1	57040000	57080000	0.9096	1.6025	0.5092	3.2759	0	1
chr1	57080000	57120000	0.8304	0.8922	0.375	0.4772	0	0
chr1	57120000	57160000	0.7472	0.8578	0.264	0.4181	0	0
chr1	57160000	57200000	0.9324	1.0682	0.5535	0.8746	0	0
chr1	57200000	57240000	0.8979	1.0937	0.4875	0.9465	0	0
chr1	57240000	57280000	0.9123	1.0109	0.5143	0.7267	0	0
chr1	57280000	57320000	1.1113	1.1873	0.9984	1.2444	0	0
chr1	57320000	57360000	1.2737	1.2792	1.5688	1.5911	0	0
chr1	57360000	57400000	1.38	1.1986	2.0367	1.284	0	0
chr1	57400000	57440000	1.3538	1.2776	1.9142	1.5846	0	0
chr1	57440000	57480000	1.0646	1.0421	0.8647	0.8049	0	0
chr1	57480000	57520000	1.5065	1.4498	2.6969	2.3868	0	0
chr1	57520000	57560000	1.4051	1.2519	2.1586	1.4823	0	0
chr1	57560000	57600000	1.5557	1.2546	2.9851	1.4929	0	0
chr1	57600000	57640000	1.3241	1.2035	1.781	1.3015	0	0
chr1	57640000	57680000	1.7805	1.5184	4.5332	2.765	1	0
chr1	57680000	57720000	1.3813	1.2044	2.0429	1.3047	0	0
chr1	57720000	57760000	1.8598	1.471	5.1721	2.5	1	0
chr1	57760000	57800000	1.6686	1.3093	3.7145	1.7169	1	0
chr1	57800000	57840000	1.511	1.297	2.7226	1.6648	0	0
chr1	57840000	57880000	1.2949	1.1894	1.656	1.2517	0	0
chr1	57880000	57920000	1.2611	1.1465	1.5184	1.1079	0	0
chr1	57920000	57960000	1.3557	1.1861	1.9229	1.2402	0	0
chr1	57960000	58000000	1.116	1.0452	1.0126	0.813	0	0
chr1	58000000	58040000	1.0844	1.0656	0.9198	0.8674	0	0
chr1	58040000	58080000	1.1113	1.062	0.9984	0.8577	0	0
chr1	58080000	58120000	1.3188	1.1733	1.7579	1.1963	0	0
chr1	58120000	58160000	0.9525	0.9157	0.5947	0.5208	0	0
chr1	58160000	58200000	1.3034	1.1924	1.6918	1.2622	0	0
chr1	58200000	58240000	1.1307	1.1114	1.0578	0.9987	0	0
chr1	58240000	58280000	1.3472	1.4006	1.884	2.1364	0	0
chr1	58280000	58320000	1.0108	0.957	0.7265	0.6043	0	0
chr1	58320000	58360000	1.1634	0.9675	1.1631	0.6269	0	0
chr1	58360000	58400000	1.1376	0.9842	1.0795	0.6641	0	0
chr1	58400000	58440000	1.1877	0.9712	1.2458	0.635	0	0
chr1	58440000	58480000	1.214	1.0647	1.3394	0.865	0	0
chr1	58480000	58520000	1.005	0.9268	0.7125	0.5424	0	0
chr1	58520000	58560000	1.0863	1.0145	0.9252	0.7354	0	0
chr1	58560000	58600000	1.6194	1.4224	3.3849	2.2452	1	0
chr1	58600000	58640000	1.0325	0.9216	0.7802	0.5322	0	0
chr1	58640000	58680000	0.8267	0.7448	0.3694	0.2612	0	0
chr1	58680000	58720000	1.0392	0.895	0.7974	0.4822	0	0
chr1	58720000	58760000	0.9202	0.7512	0.5295	0.2687	0	0
chr1	58760000	58800000	1.0407	0.815	0.8013	0.3522	0	0
chr1	58800000	58840000	1.0292	0.8106	0.7719	0.3459	0	0
chr1	58840000	58880000	1.0816	0.8521	0.9119	0.4089	0	0
chr1	58880000	58920000	1.1835	0.9234	1.2312	0.5357	0	0
chr1	58920000	58960000	1.0842	1.0162	0.9192	0.7396	0	0
chr1	58960000	59000000	1.0553	1.2313	0.8396	1.4035	0	0
chr1	59000000	59040000	0.9016	1.1682	0.4943	1.1792	0	0
chr1	59040000	59080000	0.8664	1.1559	0.4323	1.1384	0	0
chr1	59080000	59120000	1.1034	1.4537	0.9749	2.4074	0	0
chr1	59120000	59160000	1.0766	1.5017	0.8978	2.6698	0	0
chr1	59160000	59200000	1.118	1.2914	1.0187	1.6414	0	0
chr1	59200000	59240000	1.122	1.3399	1.0309	1.8511	0	0
chr1	59240000	59280000	1.0761	1.3699	0.8964	1.9889	0	0
chr1	59280000	59320000	0.9283	1.2158	0.5453	1.346	0	0
chr1	59320000	59360000	1.0243	1.1574	0.7596	1.1433	0	0
chr1	59360000	59400000	1.2411	1.2825	1.4407	1.6046	0	0
chr1	59400000	59440000	0.9271	1.1148	0.543	1.0089	0	0
chr1	59440000	59480000	1.1137	1.2534	1.0056	1.4882	0	0
chr1	59480000	59520000	1.0192	1.1091	0.747	0.9918	0	0
chr1	59520000	59560000	1.1548	1.2459	1.1348	1.4591	0	0
chr1	59560000	59600000	1.2208	1.3373	1.3644	1.8394	0	0
chr1	59600000	59640000	1.1719	1.3373	1.1916	1.8394	0	0
chr1	59640000	59680000	1.0606	1.2582	0.8539	1.507	0	0
chr1	59680000	59720000	1.0055	1.1776	0.7137	1.211	0	0
chr1	59720000	59760000	1.2058	1.3869	1.3098	2.0698	0	0
chr1	59760000	59800000	0.9223	1.1681	0.5336	1.1788	0	0
chr1	59800000	59840000	0.8851	1.1408	0.4645	1.0896	0	0
chr1	59840000	59880000	0.9278	1.1526	0.5444	1.1276	0	0
chr1	59880000	59920000	0.9235	1.2474	0.5359	1.4649	0	0
chr1	59920000	59960000	1.3246	1.3803	1.7832	2.0381	0	0
chr1	59960000	60000000	0.886	1.1019	0.4661	0.9704	0	0
chr1	60000000	60040000	0.9377	1.2754	0.5642	1.5757	0	0
chr1	60040000	60080000	1.0096	1.3858	0.7236	2.0645	0	0
chr1	60080000	60120000	0.89	1.3186	0.4732	1.757	0	0
chr1	60120000	60160000	0.7393	1.1533	0.2549	1.1299	0	0
chr1	60160000	60200000	0.8882	1.3814	0.47	2.0434	0	0
chr1	60200000	60240000	0.9412	1.2984	0.5713	1.6706	0	0
chr1	60240000	60280000	0.8556	0.9095	0.4145	0.509	0	0
chr1	60280000	60320000	0.9252	0.9822	0.5392	0.6595	0	0
chr1	60320000	60360000	1.0173	1.274	0.7423	1.57	0	0
chr1	60360000	60400000	0.901	1.2817	0.4932	1.6013	0	0
chr1	60400000	60440000	0.9395	1.2709	0.5678	1.5575	0	0
chr1	60440000	60480000	0.9264	1.1868	0.5416	1.2426	0	0
chr1	60480000	60520000	0.9796	1.0262	0.6537	0.7644	0	0
chr1	60520000	60560000	1.063	1.0939	0.8604	0.9471	0	0
chr1	60560000	60600000	0.9712	1.0009	0.635	0.7028	0	0
chr1	60600000	60640000	1.0088	0.9638	0.7216	0.6188	0	0
chr1	60640000	60680000	0.8461	0.8653	0.3993	0.4305	0	0
chr1	60680000	60720000	1.4284	1.314	2.2758	1.7371	0	0
chr1	60720000	60760000	1.0452	1.0587	0.813	0.8487	0	0
chr1	60760000	60800000	0.7458	0.8149	0.2623	0.3521	0	0
chr1	60800000	60840000	0.9944	1.052	0.6875	0.8309	0	0
chr1	60840000	60880000	0.7916	0.8918	0.3196	0.4765	0	0
chr1	60880000	60920000	0.8708	1.0316	0.4398	0.778	0	0
chr1	60920000	60960000	0.8079	0.959	0.3421	0.6085	0	0
chr1	60960000	61000000	0.951	1.1002	0.5916	0.9654	0	0
chr1	61000000	61040000	0.8918	1.1943	0.4765	1.2689	0	0
chr1	61040000	61080000	0.945	1.2924	0.5791	1.6455	0	0
chr1	61080000	61120000	1.0705	1.3666	0.8809	1.9734	0	0
chr1	61120000	61160000	0.752	0.9802	0.2696	0.655	0	0
chr1	61160000	61200000	0.9542	1.2608	0.5983	1.5173	0	0
chr1	61200000	61240000	1.1831	1.4171	1.2298	2.2185	0	0
chr1	61240000	61280000	1.4843	1.5669	2.5727	3.0532	0	1
chr1	61280000	61320000	1.0167	1.2792	0.7408	1.5911	0	0
chr1	61320000	61360000	1.0077	1.2749	0.719	1.5737	0	0
chr1	61360000	61400000	0.9055	1.2178	0.5015	1.3533	0	0
chr1	61400000	61440000	0.8227	1.1906	0.3635	1.2559	0	0
chr1	61440000	61480000	0.9992	1.3614	0.6988	1.9492	0	0
chr1	61480000	61520000	0.9946	1.4051	0.688	2.1586	0	0
chr1	61520000	61560000	1.375	2.3608	2.0129	10.3673	0	1
chr1	61560000	61600000	1.2716	2.568	1.5603	13.1137	0	1
chr1	61600000	61640000	1.3565	2.6336	1.9266	14.0572	0	1
chr1	61640000	61680000	1.8257	3.2994	4.8913	25.6676	1	1
chr1	61680000	61720000	1.4669	2.758	2.4779	15.9447	0	1
chr1	61720000	61760000	1.1207	2.3076	1.0269	9.7191	0	1
chr1	61760000	61800000	1.3825	2.4559	2.0486	11.5839	0	1
chr1	61800000	61840000	1.1847	2.0845	1.2354	7.2521	0	1
chr1	61840000	61880000	1.2068	1.8752	1.3134	5.3018	0	1
chr1	61880000	61920000	1.1183	1.6555	1.0196	3.625	0	1
chr1	61920000	61960000	0.975	1.2925	0.6434	1.646	0	0
chr1	61960000	62000000	1.1239	1.3123	1.0367	1.7298	0	0
chr1	62000000	62040000	0.9534	1.0466	0.5966	0.8166	0	0
chr1	62040000	62080000	1.5423	1.7786	2.9048	4.5185	0	1
chr1	62080000	62120000	1.0986	1.2573	0.9608	1.5035	0	0
chr1	62120000	62160000	0.8112	0.9622	0.3468	0.6154	0	0
chr1	62160000	62200000	0.5631	0.5921	0.1072	0.1251	0	0
chr1	62200000	62240000	0.619	0.6338	0.1437	0.1548	0	0
chr1	62240000	62280000	0.684	0.7737	0.1977	0.2962	0	0
chr1	62280000	62320000	0.863	0.9634	0.4267	0.618	0	0
chr1	62320000	62360000	0.923	1.0142	0.5349	0.7347	0	0
chr1	62360000	62400000	0.8046	0.8261	0.3375	0.3685	0	0
chr1	62400000	62440000	0.8988	0.908	0.4892	0.5062	0	0
chr1	62440000	62480000	0.9421	0.8822	0.5731	0.4594	0	0
chr1	62480000	62520000	0.7941	0.7267	0.323	0.2409	0	0
chr1	62520000	62560000	0.7988	0.7998	0.3294	0.3308	0	0
chr1	62560000	62600000	0.7239	0.781	0.2378	0.3056	0	0
chr1	62600000	62640000	0.5503	0.6737	0.0999	0.1882	0	0
chr1	62640000	62680000	0.5571	0.5138	0.1037	0.0815	0	0
chr1	62680000	62720000	0.5952	0.6058	0.1271	0.1343	0	0
chr1	62720000	62760000	0.6626	0.6998	0.1784	0.2129	0	0
chr1	62760000	62800000	0.9659	1.038	0.6234	0.7943	0	0
chr1	62800000	62840000	0.8098	0.9125	0.3448	0.5147	0	0
chr1	62840000	62880000	0.8774	1.0568	0.4511	0.8436	0	0
chr1	62880000	62920000	1.0258	1.0549	0.7634	0.8386	0	0
chr1	62920000	62960000	0.8442	0.8768	0.3963	0.45	0	0
chr1	62960000	63000000	1.1856	1.1841	1.2385	1.2333	0	0
chr1	63000000	63040000	1.1505	1.1425	1.1208	1.095	0	0
chr1	63040000	63080000	1.3077	1.2549	1.7101	1.494	0	0
chr1	63080000	63120000	0.9413	0.9544	0.5715	0.5987	0	0
chr1	63120000	63160000	1.2239	1.3182	1.3759	1.7553	0	0
chr1	63160000	63200000	0.8574	1.0217	0.4175	0.7531	0	0
chr1	63240000	63280000	0.7377	1.1751	0.2531	1.2025	0	0
chr1	63280000	63320000	0.7844	1.4097	0.3101	2.1814	0	0
chr1	63320000	63360000	0.9098	1.413	0.5096	2.1979	0	0
chr1	63360000	63400000	0.9724	1.2702	0.6376	1.5547	0	0
chr1	63400000	63440000	1.3219	1.6564	1.7714	3.6311	0	1
chr1	63440000	63480000	0.8938	1.3278	0.4801	1.7973	0	0
chr1	63480000	63520000	1.0442	1.3296	0.8103	1.8052	0	0
chr1	63520000	63560000	1.1911	1.5618	1.2576	3.0221	0	1
chr1	63560000	63600000	1.0042	1.2742	0.7106	1.5708	0	0
chr1	63600000	63640000	1.1625	1.6372	1.1601	3.502	0	1
chr1	63640000	63680000	1.0035	1.1749	0.7089	1.2018	0	0
chr1	63680000	63720000	0.9386	1.0522	0.566	0.8314	0	0
chr1	63720000	63760000	0.8408	0.9067	0.391	0.5038	0	0
chr1	63760000	63800000	0.7488	0.9308	0.2658	0.5503	0	0
chr1	63800000	63840000	0.8414	0.8878	0.3919	0.4693	0	0
chr1	63840000	63880000	0.7281	0.8121	0.2424	0.3481	0	0
chr1	63880000	63920000	0.819	0.9428	0.358	0.5746	0	0
chr1	63920000	63960000	0.9053	0.9922	0.5012	0.6824	0	0
chr1	63960000	64000000	0.7963	0.8417	0.326	0.3924	0	0
chr1	64000000	64040000	0.831	0.9508	0.3759	0.5912	0	0
chr1	64040000	64080000	0.9796	1.1227	0.6537	1.033	0	0
chr1	64080000	64120000	0.8483	1.122	0.4028	1.0309	0	0
chr1	64120000	64160000	0.7992	0.982	0.33	0.6591	0	0
chr1	64160000	64200000	0.9139	1.0607	0.5174	0.8541	0	0
chr1	64200000	64240000	0.9307	1.2052	0.5501	1.3076	0	0
chr1	64240000	64280000	1.0751	1.384	0.8937	2.0558	0	0
chr1	64280000	64320000	1.0127	1.3607	0.7311	1.946	0	0
chr1	64320000	64360000	1.1391	1.5184	1.0842	2.765	0	0
chr1	64360000	64400000	1.0528	1.3612	0.833	1.9483	0	0
chr1	64400000	64440000	1.3556	1.6342	1.9224	3.4821	0	1
chr1	64440000	64480000	1.326	1.5812	1.7893	3.1415	0	1
chr1	64480000	64520000	1.2351	1.658	1.4178	3.642	0	1
chr1	64520000	64560000	1.2701	1.8506	1.5543	5.0954	0	1
chr1	64560000	64600000	1.1359	1.5911	1.0741	3.2035	0	1
chr1	64600000	64640000	0.8412	1.2297	0.3916	1.3975	0	0
chr1	64640000	64680000	0.8926	1.1191	0.4779	1.022	0	0
chr1	64680000	64720000	0.782	1.1556	0.3069	1.1374	0	0
chr1	64720000	64760000	0.6436	0.8858	0.1626	0.4658	0	0
chr1	64760000	64800000	0.615	0.754	0.1408	0.272	0	0
chr1	64800000	64840000	0.5993	0.7618	0.1298	0.2814	0	0
chr1	64840000	64880000	0.5807	0.7353	0.1178	0.2504	0	0
chr1	64880000	64920000	0.797	0.9084	0.3269	0.507	0	0
chr1	64920000	64960000	1.2687	1.5389	1.5487	2.8847	0	0
chr1	64960000	65000000	0.9798	1.2456	0.6541	1.4579	0	0
chr1	65000000	65040000	1.0931	1.3733	0.9448	2.0049	0	0
chr1	65040000	65080000	1.3057	1.5598	1.7015	3.0099	0	1
chr1	65080000	65120000	1.1183	1.2566	1.0196	1.5007	0	0
chr1	65120000	65160000	1.324	1.4003	1.7806	2.135	0	0
chr1	65160000	65200000	1.5459	1.4876	2.9263	2.591	0	0
chr1	65200000	65240000	0.8234	0.9253	0.3645	0.5394	0	0
chr1	65240000	65280000	1.4222	1.5107	2.2442	2.7208	0	0
chr1	65280000	65320000	1.2149	1.3703	1.3427	1.9908	0	0
chr1	65320000	65360000	1.0372	1.2556	0.7922	1.4968	0	0
chr1	65360000	65400000	1.0029	1.136	0.7075	1.0744	0	0
chr1	65400000	65440000	1.1424	1.3715	1.0947	1.9964	0	0
chr1	65440000	65480000	0.9952	1.1543	0.6894	1.1332	0	0
chr1	65480000	65520000	1.0097	1.1724	0.7238	1.1933	0	0
chr1	65520000	65560000	1.3854	1.5232	2.0626	2.7928	0	0
chr1	65560000	65600000	0.8256	1.1235	0.3678	1.0355	0	0
chr1	65600000	65640000	1.2761	1.2846	1.5785	1.6132	0	0
chr1	65640000	65680000	1.1513	1.2015	1.1234	1.2944	0	0
chr1	65680000	65720000	1.3335	1.9921	1.8225	6.3481	0	1
chr1	65720000	65760000	1.4884	1.9059	2.5954	5.5661	0	1
chr1	65760000	65800000	1.5174	2.0303	2.7592	6.7135	0	1
chr1	65800000	65840000	1.5091	1.9994	2.7117	6.417	0	1
chr1	65840000	65880000	1.3422	1.689	1.8614	3.8566	0	1
chr1	65880000	65920000	1.3799	1.7955	2.0362	4.6503	0	1
chr1	65920000	65960000	0.9101	1.2269	0.5102	1.387	0	0
chr1	65960000	66000000	0.9021	0.915	0.4952	0.5195	0	0
chr1	66000000	66040000	0.8307	0.984	0.3754	0.6636	0	0
chr1	66040000	66080000	0.7734	0.8514	0.2958	0.4077	0	0
chr1	66080000	66120000	0.6886	0.7712	0.202	0.2931	0	0
chr1	66120000	66160000	1.206	1.3477	1.3105	1.8863	0	0
chr1	66160000	66200000	0.8314	0.9074	0.3765	0.5051	0	0
chr1	66200000	66240000	0.8328	0.9125	0.3786	0.5147	0	0
chr1	66240000	66280000	1.8378	1.4886	4.9899	2.5965	1	0
chr1	66280000	66320000	1.1104	1.0349	0.9957	0.7864	0	0
chr1	66320000	66360000	1.2644	1.1515	1.5315	1.124	0	0
chr1	66360000	66400000	1.2027	1.0115	1.2986	0.7281	0	0
chr1	66400000	66440000	1.1427	1.3149	1.0957	1.741	0	0
chr1	66440000	66480000	1.3636	1.9955	1.9594	6.3801	0	1
chr1	66480000	66520000	1.4996	2.4894	2.6579	12.0302	0	1
chr1	66520000	66560000	1.5288	2.4956	2.8253	12.1138	0	1
chr1	66560000	66600000	1.3398	2.3099	1.8506	9.7466	0	1
chr1	66600000	66640000	1.7076	2.7818	3.9889	16.3205	1	1
chr1	66640000	66680000	1.3995	2.2277	2.131	8.7891	0	1
chr1	66680000	66720000	1.39	2.2294	2.0847	8.8083	0	1
chr1	66720000	66760000	2.1025	2.5942	7.4362	13.4862	1	1
chr1	66760000	66800000	1.2709	1.9225	1.5575	5.7121	0	1
chr1	66800000	66840000	1.5863	2.2776	3.1734	9.3638	1	1
chr1	66840000	66880000	1.4254	1.948	2.2605	5.9406	0	1
chr1	66880000	66920000	1.3989	1.8904	2.1281	5.4318	0	1
chr1	66920000	66960000	1.266	1.4619	1.5379	2.451	0	0
chr1	66960000	67000000	1.3316	1.6511	1.814	3.5952	0	1
chr1	67000000	67040000	1.2917	1.6568	1.6426	3.6338	0	1
chr1	67040000	67080000	1.763	1.9316	4.3988	5.7931	1	1
chr1	67080000	67120000	1.2893	1.5405	1.6327	2.8942	0	0
chr1	67120000	67160000	1.3515	1.5075	1.9036	2.7026	0	0
chr1	67160000	67200000	1.407	1.6852	2.168	3.8299	0	1
chr1	67200000	67240000	0.983	1.0887	0.6614	0.9321	0	0
chr1	67240000	67280000	0.9922	1.005	0.6824	0.7125	0	0
chr1	67280000	67320000	1.0421	0.9932	0.8049	0.6848	0	0
chr1	67320000	67360000	1.1089	1.0907	0.9912	0.9378	0	0
chr1	67360000	67400000	1.2345	1.344	1.4156	1.8695	0	0
chr1	67400000	67440000	1.1856	1.2872	1.2385	1.624	0	0
chr1	67440000	67480000	1.0381	1.1846	0.7946	1.235	0	0
chr1	67480000	67520000	0.9792	1.1097	0.6528	0.9936	0	0
chr1	67520000	67560000	0.7924	0.7572	0.3207	0.2758	0	0
chr1	67560000	67600000	0.9639	0.9861	0.6191	0.6684	0	0
chr1	67600000	67640000	0.7966	0.7692	0.3264	0.2906	0	0
chr1	67640000	67680000	0.9632	0.7667	0.6175	0.2874	0	0
chr1	67680000	67720000	0.8546	0.6278	0.4129	0.1502	0	0
chr1	67720000	67760000	0.8811	0.6526	0.4575	0.1699	0	0
chr1	67760000	67800000	1.0364	0.8216	0.7902	0.3619	0	0
chr1	67800000	67840000	1.2514	0.955	1.4804	0.6	0	0
chr1	67840000	67880000	1.3006	0.9927	1.6799	0.6836	0	0
chr1	67880000	67920000	1.2583	0.9115	1.5074	0.5128	0	0
chr1	67920000	67960000	1.1502	0.8223	1.1198	0.3629	0	0
chr1	67960000	68000000	1.2408	1.1481	1.4395	1.113	0	0
chr1	68000000	68040000	0.968	0.9168	0.628	0.5229	0	0
chr1	68040000	68080000	1.1381	1.041	1.081	0.802	0	0
chr1	68080000	68120000	1.4865	1.263	2.5849	1.526	0	0
chr1	68120000	68160000	0.9134	0.8478	0.5164	0.402	0	0
chr1	68160000	68200000	1.4424	1.2864	2.348	1.6207	0	0
chr1	68200000	68240000	1.5086	1.3513	2.7089	1.9027	0	0
chr1	68240000	68280000	1.0852	1.1749	0.9221	1.2018	0	0
chr1	68280000	68320000	0.8389	0.9409	0.388	0.5707	0	0
chr1	68320000	68360000	0.9466	0.8894	0.5824	0.4722	0	0
chr1	68360000	68400000	0.802	0.8676	0.3338	0.4344	0	0
chr1	68400000	68440000	0.8272	0.8679	0.3702	0.4349	0	0
chr1	68440000	68480000	0.6932	0.6588	0.2065	0.1752	0	0
chr1	68480000	68520000	0.8154	0.7888	0.3528	0.3159	0	0
chr1	68520000	68560000	0.8178	0.7992	0.3563	0.33	0	0
chr1	68560000	68600000	0.941	0.9224	0.5709	0.5338	0	0
chr1	68600000	68640000	1.1402	1.0587	1.0877	0.8487	0	0
chr1	68640000	68680000	1.5165	1.2687	2.7541	1.5487	0	0
chr1	68680000	68720000	1.613	1.3159	3.3433	1.7453	1	0
chr1	68720000	68760000	0.9194	0.8758	0.5279	0.4483	0	0
chr1	68760000	68800000	1.4146	1.2279	2.2059	1.3908	0	0
chr1	68800000	68840000	1.5312	1.2693	2.8394	1.5511	0	0
chr1	68840000	68880000	1.0472	0.9454	0.8182	0.5799	0	0
chr1	68880000	68920000	1.1992	1.0128	1.2862	0.7313	0	0
chr1	68920000	68960000	0.7758	0.7235	0.2989	0.2374	0	0
chr1	68960000	69000000	0.8656	0.8118	0.431	0.3476	0	0
chr1	69000000	69040000	0.8631	0.7829	0.4268	0.3081	0	0
chr1	69040000	69080000	1.2459	1.1042	1.4591	0.9772	0	0
chr1	69080000	69120000	0.9321	0.7671	0.5529	0.2879	0	0
chr1	69120000	69160000	1.4148	1.2318	2.2069	1.4054	0	0
chr1	69160000	69200000	1.1301	0.9388	1.0559	0.5664	0	0
chr1	69200000	69240000	1.2363	0.9959	1.4224	0.691	0	0
chr1	69240000	69280000	1.3095	1.0377	1.7178	0.7935	0	0
chr1	69280000	69320000	1.0555	0.8729	0.8402	0.4433	0	0
chr1	69320000	69360000	0.878	0.7821	0.4521	0.307	0	0
chr1	69360000	69400000	1.1637	0.8218	1.1641	0.3622	0	0
chr1	69400000	69440000	1.3961	1.0503	2.1144	0.8264	0	0
chr1	69440000	69480000	0.9474	0.7655	0.5841	0.2859	0	0
chr1	69480000	69520000	0.8503	0.7854	0.406	0.3114	0	0
chr1	69520000	69560000	1.0665	0.9414	0.8699	0.5717	0	0
chr1	69560000	69600000	1.5457	1.0822	2.9251	0.9136	0	0
chr1	69600000	69640000	1.6817	1.2424	3.8054	1.4456	1	0
chr1	69640000	69680000	1.1214	0.9548	1.029	0.5996	0	0
chr1	69680000	69720000	1.7241	1.318	4.1085	1.7544	1	0
chr1	69720000	69760000	1.0052	0.9239	0.713	0.5367	0	0
chr1	69760000	69800000	0.85	0.7651	0.4055	0.2855	0	0
chr1	69800000	69840000	0.8312	0.7699	0.3762	0.2914	0	0
chr1	69840000	69880000	1.1229	1.0233	1.0336	0.7571	0	0
chr1	69880000	69920000	1.0022	1.0294	0.7059	0.7724	0	0
chr1	69920000	69960000	0.97	0.9998	0.6324	0.7002	0	0
chr1	69960000	70000000	0.9288	1.0395	0.5463	0.7982	0	0
chr1	70000000	70040000	0.8792	1.2365	0.4542	1.4231	0	0
chr1	70040000	70080000	1.1653	1.5315	1.1695	2.8411	0	0
chr1	70080000	70120000	1.2568	1.5989	1.5015	3.2529	0	1
chr1	70120000	70160000	1.4929	1.7062	2.6204	3.9789	0	1
chr1	70160000	70200000	1.038	1.2938	0.7943	1.6514	0	0
chr1	70200000	70240000	1.3957	1.4095	2.1124	2.1804	0	0
chr1	70240000	70280000	1.3708	1.3695	1.9931	1.987	0	0
chr1	70280000	70320000	1.4479	1.2656	2.3768	1.5363	0	0
chr1	70320000	70360000	0.9956	1.008	0.6903	0.7197	0	0
chr1	70360000	70400000	1.0756	0.982	0.895	0.6591	0	0
chr1	70400000	70440000	1.2994	1.1257	1.6749	1.0423	0	0
chr1	70440000	70480000	1.5394	1.277	2.8877	1.5822	0	0
chr1	70480000	70520000	1.3091	1.1054	1.716	0.9808	0	0
chr1	70520000	70560000	1.4641	1.2342	2.4628	1.4144	0	0
chr1	70560000	70600000	2.0802	1.5926	7.2085	3.213	1	1
chr1	70600000	70640000	1.2467	1.0472	1.4622	0.8182	0	0
chr1	70640000	70680000	1.4731	1.3614	2.5114	1.9492	0	0
chr1	70680000	70720000	0.9239	0.9012	0.5367	0.4936	0	0
chr1	70720000	70760000	1.2155	1.0771	1.3449	0.8992	0	0
chr1	70760000	70800000	1.149	1.1368	1.1159	1.0769	0	0
chr1	70800000	70840000	0.9334	0.9397	0.5555	0.5682	0	0
chr1	70840000	70880000	0.6924	0.752	0.2057	0.2696	0	0
chr1	70880000	70920000	0.9101	0.8632	0.5102	0.427	0	0
chr1	70920000	70960000	0.4138	0.464	0.0446	0.0608	0	0
chr1	70960000	71000000	0.683	0.5656	0.1968	0.1086	0	0
chr1	71000000	71040000	0.7517	0.6212	0.2692	0.1453	0	0
chr1	71040000	71080000	1.2241	1.0157	1.3766	0.7384	0	0
chr1	71080000	71120000	0.8192	0.6971	0.3583	0.2103	0	0
chr1	71120000	71160000	0.6935	0.59	0.2068	0.1237	0	0
chr1	71160000	71200000	0.8617	0.8324	0.4245	0.378	0	0
chr1	71200000	71240000	0.8546	0.7808	0.4129	0.3054	0	0
chr1	71240000	71280000	0.9094	0.7922	0.5088	0.3204	0	0
chr1	71280000	71320000	1.0541	0.9848	0.8364	0.6654	0	0
chr1	71320000	71360000	1.2258	1.0686	1.3829	0.8757	0	0
chr1	71360000	71400000	0.9346	0.8858	0.5579	0.4658	0	0
chr1	71400000	71440000	0.9067	0.8768	0.5038	0.45	0	0
chr1	71440000	71480000	0.7719	0.7942	0.2939	0.3231	0	0
chr1	71480000	71520000	1.0364	1.1412	0.7902	1.0909	0	0
chr1	71520000	71560000	0.6597	0.7794	0.1759	0.3035	0	0
chr1	71560000	71600000	0.966	1.0464	0.6236	0.8161	0	0
chr1	71600000	71640000	0.6683	0.7204	0.1834	0.2341	0	0
chr1	71640000	71680000	0.8	0.83	0.3311	0.3744	0	0
chr1	71680000	71720000	0.9266	0.8743	0.542	0.4457	0	0
chr1	71720000	71760000	1.1181	1.0519	1.019	0.8306	0	0
chr1	71760000	71800000	1.2218	1.0578	1.3681	0.8463	0	0
chr1	71800000	71840000	1.2769	1.1532	1.5818	1.1296	0	0
chr1	71840000	71880000	0.9322	0.9529	0.5531	0.5956	0	0
chr1	71880000	71920000	1.335	1.1929	1.8292	1.2639	0	0
chr1	71920000	71960000	0.9935	0.9562	0.6854	0.6026	0	0
chr1	71960000	72000000	0.7218	0.6941	0.2356	0.2073	0	0
chr1	72000000	72040000	1.0148	0.8213	0.7362	0.3614	0	0
chr1	72040000	72080000	1.3518	1.0869	1.905	0.9269	0	0
chr1	72080000	72120000	1.2254	1.0037	1.3814	0.7094	0	0
chr1	72120000	72160000	1.0436	0.8361	0.8088	0.3837	0	0
chr1	72160000	72200000	1.1991	1.0444	1.2858	0.8109	0	0
chr1	72200000	72240000	1.0634	0.8799	0.8615	0.4554	0	0
chr1	72240000	72280000	1.0556	0.9148	0.8404	0.5191	0	0
chr1	72280000	72320000	1.4894	1.2826	2.6009	1.605	0	0
chr1	72320000	72360000	1.5269	1.2637	2.8143	1.5288	0	0
chr1	72360000	72400000	1.3371	1.1505	1.8385	1.1208	0	0
chr1	72400000	72440000	1.3708	1.306	1.9931	1.7028	0	0
chr1	72440000	72480000	1.2597	1.2126	1.5129	1.3343	0	0
chr1	72480000	72520000	1.6274	1.3876	3.4372	2.0731	1	0
chr1	72520000	72560000	1.4038	1.2082	2.1522	1.3184	0	0
chr1	72560000	72600000	1.0512	1.0023	0.8287	0.7061	0	0
chr1	72600000	72640000	1.3813	1.1822	2.0429	1.2267	0	0
chr1	72640000	72680000	1.4555	1.4373	2.4169	2.3216	0	0
chr1	72680000	72720000	0.9572	0.9908	0.6047	0.6792	0	0
chr1	72720000	72760000	1.0607	1.2825	0.8541	1.6046	0	0
chr1	72760000	72800000	0.2396	0.4337	0.0132	0.0505	0	0
chr1	72800000	72840000	0.6811	1.0059	0.195	0.7147	0	0
chr1	72840000	72880000	0.569	0.6028	0.1106	0.1322	0	0
chr1	72880000	72920000	0.6909	0.7796	0.2042	0.3038	0	0
chr1	72920000	72960000	0.8682	0.9377	0.4354	0.5642	0	0
chr1	72960000	73000000	0.9498	0.8662	0.5891	0.432	0	0
chr1	73000000	73040000	0.8942	0.941	0.4808	0.5709	0	0
chr1	73040000	73080000	0.9482	1.0674	0.5857	0.8724	0	0
chr1	73080000	73120000	0.9278	0.9549	0.5444	0.5998	0	0
chr1	73120000	73160000	0.799	0.8708	0.3297	0.4398	0	0
chr1	73160000	73200000	1.1971	1.339	1.2787	1.847	0	0
chr1	73200000	73240000	0.8646	0.923	0.4293	0.5349	0	0
chr1	73240000	73280000	0.9624	0.9909	0.6158	0.6794	0	0
chr1	73280000	73320000	0.8714	0.8976	0.4408	0.487	0	0
chr1	73320000	73360000	0.9612	0.9447	0.6132	0.5785	0	0
chr1	73360000	73400000	0.67	0.7042	0.1849	0.2173	0	0
chr1	73400000	73440000	0.8856	0.9248	0.4654	0.5385	0	0
chr1	73440000	73480000	1.3801	1.209	2.0372	1.3213	0	0
chr1	73480000	73520000	0.8156	0.7909	0.3531	0.3187	0	0
chr1	73520000	73560000	1.041	0.98	0.802	0.6546	0	0
chr1	73560000	73600000	0.7064	0.6315	0.2195	0.1531	0	0
chr1	73600000	73640000	0.6958	0.6994	0.209	0.2125	0	0
chr1	73640000	73680000	0.8953	0.8462	0.4828	0.3994	0	0
chr1	73680000	73720000	0.8908	0.8483	0.4747	0.4028	0	0
chr1	73720000	73760000	1.0441	1.0089	0.8101	0.7219	0	0
chr1	73760000	73800000	0.9674	0.9396	0.6267	0.568	0	0
chr1	73800000	73840000	0.8423	0.7958	0.3933	0.3253	0	0
chr1	73840000	73880000	1.0026	0.9478	0.7068	0.5849	0	0
chr1	73880000	73920000	1.0757	1.0744	0.8953	0.8917	0	0
chr1	73920000	73960000	1.0589	1.083	0.8493	0.9158	0	0
chr1	73960000	74000000	0.9274	0.8505	0.5436	0.4063	0	0
chr1	74000000	74040000	0.8152	0.7874	0.3525	0.314	0	0
chr1	74040000	74080000	0.6824	0.6979	0.1962	0.211	0	0
chr1	74080000	74120000	0.7849	0.8002	0.3107	0.3313	0	0
chr1	74120000	74160000	0.9194	0.8684	0.5279	0.4357	0	0
chr1	74160000	74200000	0.8902	0.7981	0.4736	0.3285	0	0
chr1	74200000	74240000	0.9034	0.8819	0.4976	0.4589	0	0
chr1	74240000	74280000	0.7559	0.7726	0.2743	0.2948	0	0
chr1	74280000	74320000	1.0148	0.9498	0.7362	0.5891	0	0
chr1	74320000	74360000	0.9963	0.9651	0.692	0.6217	0	0
chr1	74360000	74400000	1.0202	1.0687	0.7494	0.8759	0	0
chr1	74400000	74440000	0.9264	1.0087	0.5416	0.7214	0	0
chr1	74440000	74480000	0.8403	0.9579	0.3902	0.6062	0	0
chr1	74480000	74520000	0.8092	0.7518	0.3439	0.2694	0	0
chr1	74520000	74560000	0.9273	0.8965	0.5434	0.485	0	0
chr1	74560000	74600000	1.505	1.3379	2.6884	1.8421	0	0
chr1	74600000	74640000	0.9549	0.9624	0.5998	0.6158	0	0
chr1	74640000	74680000	1.1961	1.1443	1.2752	1.1008	0	0
chr1	74680000	74720000	1.1774	1.0032	1.2103	0.7082	0	0
chr1	74720000	74760000	1.1002	1.1151	0.9654	1.0099	0	0
chr1	74760000	74800000	1.2097	1.2044	1.3238	1.3047	0	0
chr1	74800000	74840000	1.1202	1.1912	1.0254	1.258	0	0
chr1	74840000	74880000	1.1128	1.1818	1.0029	1.2254	0	0
chr1	74880000	74920000	0.8533	0.906	0.4108	0.5025	0	0
chr1	74920000	74960000	1.3022	1.3121	1.6867	1.7289	0	0
chr1	74960000	75000000	2.2091	1.6747	8.5801	3.7567	1	1
chr1	75000000	75040000	1.4342	1.1652	2.3055	1.1691	0	0
chr1	75040000	75080000	0.9149	0.8405	0.5193	0.3905	0	0
chr1	75080000	75120000	1.2582	0.998	1.507	0.696	0	0
chr1	75120000	75160000	0.9786	0.8904	0.6514	0.4739	0	0
chr1	75160000	75200000	0.5552	0.6382	0.1027	0.1583	0	0
chr1	75200000	75240000	0.7031	0.7896	0.2162	0.3169	0	0
chr1	75240000	75280000	0.6068	0.6376	0.135	0.1578	0	0
chr1	75280000	75320000	0.968	0.9856	0.628	0.6673	0	0
chr1	75320000	75360000	0.6026	0.5476	0.1321	0.0985	0	0
chr1	75360000	75400000	0.7701	0.7761	0.2917	0.2993	0	0
chr1	75400000	75440000	0.9498	0.8874	0.5891	0.4686	0	0
chr1	75440000	75480000	1.1522	1.1479	1.1263	1.1124	0	0
chr1	75480000	75520000	1.1153	1.0853	1.0105	0.9224	0	0
chr1	75520000	75560000	0.8994	0.9612	0.4903	0.6132	0	0
chr1	75560000	75600000	0.8736	0.8768	0.4445	0.45	0	0
chr1	75600000	75640000	0.9651	1.0169	0.6217	0.7413	0	0
chr1	75640000	75680000	0.724	0.8009	0.2379	0.3323	0	0
chr1	75680000	75720000	0.8199	0.7976	0.3594	0.3278	0	0
chr1	75720000	75760000	0.8916	0.7608	0.4761	0.2802	0	0
chr1	75760000	75800000	1.2026	0.968	1.2983	0.628	0	0
chr1	75800000	75840000	1.2671	0.9724	1.5423	0.6376	0	0
chr1	75840000	75880000	1.2241	0.7587	1.3766	0.2776	0	0
chr1	75880000	75920000	1.511	0.9644	2.7226	0.6201	0	0
chr1	75920000	75960000	1.1261	0.7694	1.0435	0.2908	0	0
chr1	75960000	76000000	1.6279	1.0614	3.4405	0.856	1	0
chr1	76000000	76040000	1.2679	0.8335	1.5455	0.3797	0	0
chr1	76040000	76080000	0.9111	0.6162	0.5121	0.1417	0	0
chr1	76080000	76120000	0.8061	0.6598	0.3396	0.176	0	0
chr1	76120000	76160000	0.4467	0.4284	0.0547	0.0489	0	0
chr1	76160000	76200000	0.6006	0.578	0.1307	0.1161	0	0
chr1	76200000	76240000	0.6058	0.5886	0.1343	0.1228	0	0
chr1	76240000	76280000	0.5794	0.5812	0.1169	0.1181	0	0
chr1	76320000	76360000	0.7722	0.6342	0.2943	0.1551	0	0
chr1	76360000	76400000	0.9566	0.911	0.6034	0.5119	0	0
chr1	76400000	76440000	0.946	0.906	0.5812	0.5025	0	0
chr1	76440000	76480000	1.0288	0.9967	0.7709	0.6929	0	0
chr1	76480000	76520000	1.0737	1.1311	0.8898	1.059	0	0
chr1	76520000	76560000	0.9022	1.1189	0.4954	1.0214	0	0
chr1	76560000	76600000	1.3226	1.583	1.7744	3.1527	0	1
chr1	76600000	76640000	1.2872	1.4956	1.624	2.6355	0	0
chr1	76640000	76680000	1.2597	1.1486	1.5129	1.1146	0	0
chr1	76680000	76720000	1.3416	1.2297	1.8587	1.3975	0	0
chr1	76720000	76760000	1.1871	1.1177	1.2437	1.0177	0	0
chr1	76760000	76800000	1.226	1.1711	1.3837	1.1889	0	0
chr1	76800000	76840000	1.4567	1.1873	2.4233	1.2444	0	0
chr1	76840000	76880000	1.3482	1.2047	1.8886	1.3058	0	0
chr1	76880000	76920000	1.6862	1.2384	3.8369	1.4304	1	0
chr1	76920000	76960000	2.2808	1.4912	9.4013	2.611	1	0
chr1	76960000	77000000	1.3299	1.0975	1.8065	0.9575	0	0
chr1	77000000	77040000	1.4792	1.1353	2.5447	1.0722	0	0
chr1	77040000	77080000	1.5884	1.2142	3.1865	1.3402	1	0
chr1	77080000	77120000	1.9298	1.2182	5.777	1.3548	1	0
chr1	77120000	77160000	1.6401	0.9937	3.5213	0.6859	1	0
chr1	77160000	77200000	1.2708	0.9436	1.5571	0.5762	0	0
chr1	77200000	77240000	1.57	1.0738	3.0722	0.89	1	0
chr1	77240000	77280000	1.5512	1.1246	2.958	1.0389	0	0
chr1	77280000	77320000	1.5103	1.137	2.7186	1.0776	0	0
chr1	77320000	77360000	1.3698	0.877	1.9884	0.4504	0	0
chr1	77360000	77400000	2.7008	1.6726	15.0608	3.7422	1	1
chr1	77400000	77440000	1.6923	1.0972	3.8799	0.9567	1	0
chr1	77440000	77480000	1.1015	0.8526	0.9693	0.4097	0	0
chr1	77480000	77520000	1.0766	0.8089	0.8978	0.3435	0	0
chr1	77520000	77560000	1.1803	0.9406	1.2202	0.5701	0	0
chr1	77560000	77600000	0.8825	0.7976	0.4599	0.3278	0	0
chr1	77600000	77640000	0.9498	0.9846	0.5891	0.665	0	0
chr1	77640000	77680000	0.8005	0.9413	0.3318	0.5715	0	0
chr1	77680000	77720000	1.1578	1.3268	1.1446	1.7928	0	0
chr1	77720000	77760000	1.7128	1.5268	4.0264	2.8137	1	0
chr1	77760000	77800000	1.2623	1.2694	1.5232	1.5515	0	0
chr1	77800000	77840000	2.1521	1.9952	7.957	6.3773	1	1
chr1	77840000	77880000	1.7626	2.0675	4.3957	7.0806	1	1
chr1	77880000	77920000	1.8962	1.7479	5.4818	4.2847	1	1
chr1	77920000	77960000	1.489	1.5382	2.5987	2.8806	0	0
chr1	77960000	78000000	1.4563	1.8526	2.4212	5.112	0	1
chr1	78000000	78040000	1.6141	1.6186	3.3505	3.3797	1	1
chr1	78040000	78080000	1.2367	1.2512	1.4239	1.4796	0	0
chr1	78080000	78120000	1.1315	1.2779	1.0603	1.5858	0	0
chr1	78120000	78160000	0.9741	1.2288	0.6414	1.3941	0	0
chr1	78160000	78200000	0.8335	0.9122	0.3797	0.5141	0	0
chr1	78200000	78240000	0.8218	0.9576	0.3622	0.6055	0	0
chr1	78240000	78280000	0.8041	0.974	0.3368	0.6412	0	0
chr1	78280000	78320000	0.832	0.9181	0.3774	0.5254	0	0
chr1	78320000	78360000	0.7209	0.6912	0.2346	0.2045	0	0
chr1	78360000	78400000	1.2416	1.2375	1.4426	1.4269	0	0
chr1	78400000	78440000	0.8516	0.922	0.4081	0.533	0	0
chr1	78440000	78480000	1.0362	1.1843	0.7897	1.234	0	0
chr1	78480000	78520000	0.9348	0.9926	0.5583	0.6834	0	0
chr1	78520000	78560000	0.75	0.8174	0.2672	0.3557	0	0
chr1	78560000	78600000	0.6761	0.8348	0.1904	0.3817	0	0
chr1	78600000	78640000	0.6716	0.7403	0.1864	0.256	0	0
chr1	78640000	78680000	0.7134	0.7366	0.2267	0.2518	0	0
chr1	78680000	78720000	0.868	0.8011	0.435	0.3326	0	0
chr1	78720000	78760000	0.741	0.6838	0.2568	0.1975	0	0
chr1	78760000	78800000	0.8007	0.7406	0.332	0.2564	0	0
chr1	78800000	78840000	1.6337	1.3077	3.4788	1.7101	1	0
chr1	78840000	78880000	0.6688	0.578	0.1839	0.1161	0	0
chr1	78880000	78920000	0.7921	0.7278	0.3203	0.2421	0	0
chr1	78920000	78960000	0.73	0.6432	0.2445	0.1623	0	0
chr1	78960000	79000000	0.8439	0.8207	0.3958	0.3605	0	0
chr1	79000000	79040000	0.8659	0.8464	0.4315	0.3998	0	0
chr1	79040000	79080000	1.0986	1.1597	0.9608	1.1509	0	0
chr1	79080000	79120000	0.7086	0.8558	0.2218	0.4148	0	0
chr1	79120000	79160000	0.7241	0.7889	0.2381	0.316	0	0
chr1	79160000	79200000	0.7079	0.7655	0.2211	0.2859	0	0
chr1	79200000	79240000	0.8904	0.923	0.4739	0.5349	0	0
chr1	79240000	79280000	0.9432	1.0347	0.5754	0.7858	0	0
chr1	79280000	79320000	0.8007	0.9442	0.332	0.5775	0	0
chr1	79320000	79360000	0.777	0.776	0.3004	0.2992	0	0
chr1	79360000	79400000	0.9476	1.0012	0.5845	0.7035	0	0
chr1	79400000	79440000	0.9127	0.9793	0.5151	0.653	0	0
chr1	79440000	79480000	0.8797	0.9096	0.4551	0.5092	0	0
chr1	79480000	79520000	0.8963	0.8972	0.4846	0.4862	0	0
chr1	79520000	79560000	0.9098	0.8896	0.5096	0.4725	0	0
chr1	79560000	79600000	1.1428	1.0543	1.096	0.837	0	0
chr1	79600000	79640000	0.8361	0.7826	0.3837	0.3077	0	0
chr1	79640000	79680000	0.8838	0.8744	0.4622	0.4459	0	0
chr1	79680000	79720000	0.7514	0.7658	0.2689	0.2863	0	0
chr1	79720000	79760000	0.9811	0.9854	0.6571	0.6668	0	0
chr1	79760000	79800000	1.0659	1.045	0.8683	0.8124	0	0
chr1	79800000	79840000	0.7794	0.6973	0.3035	0.2105	0	0
chr1	79840000	79880000	0.8877	0.8134	0.4691	0.3499	0	0
chr1	79880000	79920000	0.8638	0.8159	0.428	0.3535	0	0
chr1	79920000	79960000	0.9536	0.9952	0.5971	0.6894	0	0
chr1	79960000	80000000	1.0125	0.9782	0.7306	0.6505	0	0
chr1	80000000	80040000	0.8672	0.7784	0.4337	0.3022	0	0
chr1	80040000	80080000	0.9756	0.934	0.6447	0.5567	0	0
chr1	80080000	80120000	1.1877	1.1429	1.2458	1.0963	0	0
chr1	80120000	80160000	0.854	0.7662	0.4119	0.2868	0	0
chr1	80160000	80200000	1.8105	1.3655	4.7691	1.9683	1	0
chr1	80200000	80240000	0.8455	0.759	0.3983	0.278	0	0
chr1	80240000	80280000	0.8324	0.7577	0.378	0.2764	0	0
chr1	80280000	80320000	0.9852	0.957	0.6664	0.6043	0	0
chr1	80320000	80360000	1.1066	1.1213	0.9844	1.0287	0	0
chr1	80360000	80400000	0.8918	0.903	0.4765	0.4969	0	0
chr1	80400000	80440000	0.9426	0.9175	0.5742	0.5243	0	0
chr1	80440000	80480000	1.2026	1.1123	1.2983	1.0014	0	0
chr1	80480000	80520000	1.1709	1.0334	1.1882	0.7825	0	0
chr1	80520000	80560000	0.8988	0.858	0.4892	0.4184	0	0
chr1	80560000	80600000	0.7139	0.7051	0.2272	0.2182	0	0
chr1	80600000	80640000	0.6951	0.7158	0.2083	0.2292	0	0
chr1	80640000	80680000	0.7961	0.8117	0.3257	0.3475	0	0
chr1	80680000	80720000	0.724	0.8266	0.2379	0.3693	0	0
chr1	80720000	80760000	0.9556	0.9526	0.6013	0.5949	0	0
chr1	80760000	80800000	0.7805	0.7836	0.305	0.309	0	0
chr1	80800000	80840000	0.826	0.785	0.3684	0.3108	0	0
chr1	80840000	80880000	0.6858	0.682	0.1994	0.1958	0	0
chr1	80880000	80920000	0.6377	0.5971	0.1579	0.1284	0	0
chr1	80920000	80960000	0.8182	0.7887	0.3569	0.3157	0	0
chr1	80960000	81000000	0.972	0.9608	0.6368	0.6124	0	0
chr1	81000000	81040000	1.171	1.1172	1.1886	1.0162	0	0
chr1	81040000	81080000	0.7392	0.6681	0.2548	0.1832	0	0
chr1	81080000	81120000	0.8904	0.8907	0.4739	0.4745	0	0
chr1	81120000	81160000	1.1276	1.1086	1.0481	0.9903	0	0
chr1	81160000	81200000	1.0951	1.0674	0.9506	0.8724	0	0
chr1	81200000	81240000	0.8378	0.8754	0.3863	0.4476	0	0
chr1	81240000	81280000	0.899	0.8918	0.4895	0.4765	0	0
chr1	81280000	81320000	1.0347	1.1211	0.7858	1.0281	0	0
chr1	81320000	81360000	0.9886	0.958	0.6741	0.6064	0	0
chr1	81360000	81400000	1.0151	1.0993	0.7369	0.9628	0	0
chr1	81400000	81440000	1.0682	1.1256	0.8746	1.042	0	0
chr1	81440000	81480000	1.1348	1.0583	1.0706	0.8477	0	0
chr1	81480000	81520000	1.2026	1.114	1.2983	1.0065	0	0
chr1	81520000	81560000	1.0406	1.0176	0.801	0.743	0	0
chr1	81560000	81600000	0.9422	0.9455	0.5733	0.5801	0	0
chr1	81600000	81640000	1.0652	1.0159	0.8664	0.7389	0	0
chr1	81640000	81680000	1.168	1.1103	1.1785	0.9954	0	0
chr1	81680000	81720000	1.0709	1.0331	0.882	0.7818	0	0
chr1	81720000	81760000	1.0383	1.0029	0.7951	0.7075	0	0
chr1	81760000	81800000	1.1835	1.0372	1.2312	0.7922	0	0
chr1	81800000	81840000	1.0758	0.9952	0.8956	0.6894	0	0
chr1	81840000	81880000	1.3056	1.0363	1.7011	0.7899	0	0
chr1	81880000	81920000	1.3222	1.0924	1.7727	0.9427	0	0
chr1	81920000	81960000	1.4956	1.0251	2.6355	0.7616	0	0
chr1	81960000	82000000	1.334	1.0546	1.8247	0.8378	0	0
chr1	82000000	82040000	1.281	1.0724	1.5985	0.8862	0	0
chr1	82040000	82080000	1.1983	0.96	1.283	0.6107	0	0
chr1	82080000	82120000	1.0088	1.08	0.7216	0.9074	0	0
chr1	82120000	82160000	1.5381	1.1513	2.88	1.1234	0	0
chr1	82160000	82200000	1.0841	1.0038	0.919	0.7097	0	0
chr1	82200000	82240000	1.0589	1.0099	0.8493	0.7243	0	0
chr1	82240000	82280000	1.1115	0.9659	0.999	0.6234	0	0
chr1	82280000	82320000	1.2235	1.0789	1.3744	0.9043	0	0
chr1	82320000	82360000	1.3507	1.0703	1.9	0.8803	0	0
chr1	82360000	82400000	1.0653	0.9086	0.8666	0.5073	0	0
chr1	82400000	82440000	1.2761	1.1304	1.5785	1.0569	0	0
chr1	82440000	82480000	0.9912	0.9136	0.6801	0.5168	0	0
chr1	82480000	82520000	0.929	0.9618	0.5467	0.6145	0	0
chr1	82520000	82560000	0.9536	1.0319	0.5971	0.7787	0	0
chr1	82560000	82600000	0.851	0.8962	0.4071	0.4844	0	0
chr1	82600000	82640000	1.0774	1.0104	0.9001	0.7255	0	0
chr1	82640000	82680000	1.1528	1.1458	1.1283	1.1056	0	0
chr1	82680000	82720000	0.7829	0.7974	0.3081	0.3275	0	0
chr1	82720000	82760000	0.9811	0.8998	0.6571	0.491	0	0
chr1	82760000	82800000	1.0506	1.0304	0.8271	0.7749	0	0
chr1	82800000	82840000	1.0954	0.969	0.9514	0.6302	0	0
chr1	82840000	82880000	1.1345	1.0623	1.0697	0.8585	0	0
chr1	82880000	82920000	1.0714	1.0203	0.8834	0.7497	0	0
chr1	82920000	82960000	1.314	1.2128	1.7371	1.3351	0	0
chr1	82960000	83000000	0.8748	0.8385	0.4466	0.3874	0	0
chr1	83000000	83040000	1.1028	1.0436	0.9731	0.8088	0	0
chr1	83040000	83080000	1.1087	1.0613	0.9906	0.8558	0	0
chr1	83080000	83120000	1.1047	1.0295	0.9787	0.7726	0	0
chr1	83120000	83160000	1.217	1.1098	1.3504	0.9939	0	0
chr1	83160000	83200000	0.9739	0.9418	0.641	0.5725	0	0
chr1	83200000	83240000	1.1835	1.1009	1.2312	0.9675	0	0
chr1	83240000	83280000	1.0154	1.0373	0.7376	0.7925	0	0
chr1	83280000	83320000	1.1026	1.226	0.9725	1.3837	0	0
chr1	83320000	83360000	1.1558	1.1343	1.1381	1.0691	0	0
chr1	83360000	83400000	1.1068	1.2718	0.985	1.5612	0	0
chr1	83400000	83440000	0.9706	1.142	0.6337	1.0934	0	0
chr1	83440000	83480000	0.8799	1.0863	0.4554	0.9252	0	0
chr1	83480000	83520000	0.9006	0.976	0.4925	0.6456	0	0
chr1	83520000	83560000	0.5966	0.6922	0.128	0.2055	0	0
chr1	83560000	83600000	0.6785	0.7388	0.1926	0.2543	0	0
chr1	83960000	84000000	0.667	0.7934	0.1823	0.3221	0	0
chr1	84000000	84040000	0.7039	0.7928	0.217	0.3212	0	0
chr1	84040000	84080000	0.8533	0.9895	0.4108	0.6762	0	0
chr1	84080000	84120000	1.0614	1.1241	0.856	1.0373	0	0
chr1	84120000	84160000	1.0728	1.189	0.8873	1.2503	0	0
chr1	84160000	84200000	0.8528	0.9463	0.41	0.5818	0	0
chr1	84200000	84240000	1.0089	1.1229	0.7219	1.0336	0	0
chr1	84240000	84280000	1.0134	1.162	0.7328	1.1585	0	0
chr1	84280000	84320000	0.6958	0.8445	0.209	0.3968	0	0
chr1	84320000	84360000	0.9514	1.2577	0.5924	1.505	0	0
chr1	84360000	84400000	0.8368	1.238	0.3848	1.4288	0	0
chr1	84400000	84440000	0.9506	1.8264	0.5908	4.897	0	1
chr1	84440000	84480000	1.0434	1.584	0.8083	3.159	0	1
chr1	84480000	84520000	0.5236	1.0123	0.0861	0.7301	0	0
chr1	84520000	84560000	1.1241	1.7198	1.0373	4.0772	0	1
chr1	84560000	84600000	1.1585	1.6334	1.1469	3.4768	0	1
chr1	84600000	84640000	1.2235	1.7829	1.3744	4.5518	0	1
chr1	84640000	84680000	1.5694	1.8542	3.0685	5.1253	1	1
chr1	84680000	84720000	1.2235	1.4265	1.3744	2.2661	0	0
chr1	84720000	84760000	1.6364	1.6363	3.4967	3.4961	1	1
chr1	84760000	84800000	1.8868	2.1212	5.4008	7.6302	1	1
chr1	84800000	84840000	2.0267	1.6814	6.6786	3.8033	1	1
chr1	84840000	84880000	1.5701	1.4404	3.0728	2.3376	1	0
chr1	84880000	84920000	2.3158	1.8565	9.8175	5.1445	1	1
chr1	84920000	84960000	1.4856	1.4072	2.5799	2.169	0	0
chr1	84960000	85000000	1.5372	1.4672	2.8747	2.4795	0	0
chr1	85000000	85040000	1.179	1.2889	1.2158	1.631	0	0
chr1	85040000	85080000	0.9912	0.9135	0.6801	0.5166	0	0
chr1	85080000	85120000	1.3543	1.2486	1.9164	1.4695	0	0
chr1	85120000	85160000	1.9378	1.6458	5.8486	3.5595	1	1
chr1	85160000	85200000	1.5754	1.4328	3.1055	2.2983	1	0
chr1	85200000	85240000	1.4709	1.4823	2.4995	2.5617	0	0
chr1	85240000	85280000	1.0359	1.2889	0.7889	1.631	0	0
chr1	85280000	85320000	0.993	0.9484	0.6843	0.5862	0	0
chr1	85320000	85360000	0.9	0.8229	0.4914	0.3638	0	0
chr1	85360000	85400000	0.9089	0.8662	0.5079	0.432	0	0
chr1	85400000	85440000	0.923	0.8274	0.5349	0.3705	0	0
[truncated: 64,187 more rows]

## Sheet: common FIREs
Common FIREs
chr: chromosome number start: the start coordinates of FIREs end: the end coordinates of FIREs NeuNpos_FIRES: FIRE scores in NeuN+ NeuNneg_FIRES: FIRE scores in NeuN- NeuNpos_logpval: -log(p-value) of FIRE scores identified in NeuN+ NeuNneg_logpval: -log(p-value) of FIRE scores identified in NeuN- NeuNpos_indicator: FIRE = 1 and non-FIRE = 0 in NeuN+ NeuNneg_indicator: FIRE = 1 and non-FIRE = 0 i…
chr	start	end	NeuNpos_FIRES	NeuNneg_FIRES	NeuNpos_logpval	NeuNneg_logpval	NeuNpos_indicator	NeuNneg_indicator
chr1	8480000	8520000	1.7912	2.1719	4.6165	8.1704	1	1
chr1	8520000	8560000	1.877	2.158	5.3171	8.0202	1	1
chr1	8560000	8600000	3.017	3.064	20.2889	21.1376	1	1
chr1	8640000	8680000	2.8639	2.9412	17.6531	18.9594	1	1
chr1	12400000	12440000	1.8666	1.6524	5.2291	3.604	1	1
chr1	12480000	12520000	1.8944	1.6006	5.4662	3.2637	1	1
chr1	14000000	14040000	1.8231	1.594	4.8703	3.2218	1	1
chr1	14560000	14600000	1.8708	2.0393	5.2646	6.8013	1	1
chr1	14600000	14640000	2.0796	2.1381	7.2024	7.808	1	1
chr1	21280000	21320000	2.4559	2.1097	11.5839	7.5105	1	1
chr1	21320000	21360000	2.1375	1.9126	7.8016	5.6248	1	1
chr1	21360000	21400000	1.715	1.6378	4.0423	3.506	1	1
chr1	21400000	21440000	2.2508	2.2129	9.0526	8.6225	1	1
chr1	25920000	25960000	1.7534	1.639	4.3261	3.514	1	1
chr1	26200000	26240000	1.6806	1.7535	3.7977	4.3268	1	1
chr1	26320000	26360000	2.0607	2.0928	7.0127	7.3367	1	1
chr1	28240000	28280000	1.6897	1.8014	3.8616	4.6968	1	1
chr1	33840000	33880000	1.6071	1.8212	3.3053	4.8549	1	1
chr1	34320000	34360000	1.9469	1.8504	5.9307	5.0938	1	1
chr1	34400000	34440000	1.7947	1.7666	4.644	4.4262	1	1
chr1	34440000	34480000	1.9059	1.9143	5.5661	5.6397	1	1
chr1	34480000	34520000	1.737	2.0932	4.2035	7.3407	1	1
chr1	34520000	34560000	1.5983	1.8279	3.2491	4.9091	1	1
chr1	34600000	34640000	1.5715	1.6409	3.0814	3.5267	1	1
chr1	35760000	35800000	1.5987	1.7101	3.2516	4.0069	1	1
chr1	35880000	35920000	1.6672	1.673	3.7049	3.7449	1	1
chr1	35920000	35960000	1.9808	2.0014	6.2422	6.436	1	1
chr1	35960000	36000000	1.5599	1.6305	3.0105	3.4577	1	1
chr1	36000000	36040000	1.9425	1.9876	5.8909	6.3058	1	1
chr1	36040000	36080000	1.641	1.5699	3.5274	3.0716	1	1
chr1	36080000	36120000	1.7382	1.6771	4.2124	3.7734	1	1
chr1	36160000	36200000	1.6362	1.6315	3.4954	3.4643	1	1
chr1	36680000	36720000	1.7423	1.7662	4.2429	4.4232	1	1
chr1	39080000	39120000	1.6893	1.7372	3.8587	4.205	1	1
chr1	39720000	39760000	2.3724	2.7066	10.5117	15.1492	1	1
chr1	39760000	39800000	2.0048	2.3634	6.4683	10.3996	1	1
chr1	39800000	39840000	2.5111	2.5993	12.3242	13.5594	1	1
chr1	39840000	39880000	2.005	2.1568	6.4702	8.0074	1	1
chr1	39880000	39920000	1.7972	2.0969	4.6636	7.3786	1	1
chr1	39920000	39960000	1.7223	1.918	4.0954	5.6723	1	1
chr1	40640000	40680000	1.5631	1.6459	3.03	3.5602	1	1
chr1	40720000	40760000	1.7991	1.8947	4.6786	5.4688	1	1
chr1	41200000	41240000	1.7737	1.657	4.4807	3.6352	1	1
chr1	42120000	42160000	1.7892	1.7172	4.6009	4.0583	1	1
chr1	42200000	42240000	1.8967	1.837	5.4861	4.9833	1	1
chr1	42240000	42280000	2.0423	1.9131	6.8307	5.6292	1	1
chr1	42280000	42320000	1.7776	1.5794	4.5107	3.1303	1	1
chr1	42800000	42840000	1.654	1.6458	3.6148	3.5595	1	1
chr1	43840000	43880000	1.7221	2.2014	4.0939	8.4943	1	1
chr1	51920000	51960000	1.7938	2.1758	4.6369	8.2128	1	1
chr1	54720000	54760000	1.7048	1.5802	3.9689	3.1353	1	1
chr1	54840000	54880000	1.6797	1.5678	3.7915	3.0587	1	1
chr1	66720000	66760000	2.1025	2.5942	7.4362	13.4862	1	1
chr1	67040000	67080000	1.763	1.9316	4.3988	5.7931	1	1
chr1	70560000	70600000	2.0802	1.5926	7.2085	3.213	1	1
chr1	77800000	77840000	2.1521	1.9952	7.957	6.3773	1	1
chr1	77840000	77880000	1.7626	2.0675	4.3957	7.0806	1	1
chr1	77880000	77920000	1.8962	1.7479	5.4818	4.2847	1	1
chr1	78000000	78040000	1.6141	1.6186	3.3505	3.3797	1	1
chr1	84640000	84680000	1.5694	1.8542	3.0685	5.1253	1	1
chr1	84720000	84760000	1.6364	1.6363	3.4967	3.4961	1	1
chr1	84760000	84800000	1.8868	2.1212	5.4008	7.6302	1	1
chr1	84800000	84840000	2.0267	1.6814	6.6786	3.8033	1	1
chr1	84880000	84920000	2.3158	1.8565	9.8175	5.1445	1	1
chr1	85120000	85160000	1.9378	1.6458	5.8486	3.5595	1	1
chr1	88760000	88800000	1.8712	1.6217	5.2679	3.3999	1	1
chr1	89160000	89200000	2.1368	1.8124	7.7942	4.7843	1	1
chr1	89960000	90000000	1.9195	1.812	5.6856	4.7811	1	1
chr1	90080000	90120000	1.6184	1.6702	3.3784	3.7256	1	1
chr1	98040000	98080000	1.682	1.6932	3.8075	3.8863	1	1
chr1	98280000	98320000	1.6669	1.9234	3.7028	5.7201	1	1
chr1	100520000	100560000	1.5902	1.5739	3.1979	3.0962	1	1
chr1	109800000	109840000	1.8125	1.8413	4.7851	5.0186	1	1
chr1	109840000	109880000	1.8393	1.7123	5.0022	4.0228	1	1
chr1	109880000	109920000	1.6265	1.6894	3.4313	3.8594	1	1
chr1	109920000	109960000	1.9839	1.9175	6.2711	5.6679	1	1
chr1	110040000	110080000	1.7204	1.5888	4.0815	3.1891	1	1
chr1	111120000	111160000	2.0932	1.7252	7.3407	4.1166	1	1
chr1	111920000	111960000	1.662	1.6092	3.6693	3.3188	1	1
chr1	112160000	112200000	2.0152	2.443	6.5677	11.4145	1	1
chr1	112200000	112240000	1.8976	1.9702	5.4939	6.1438	1	1
chr1	112280000	112320000	1.8094	1.5685	4.7603	3.063	1	1
chr1	116880000	116920000	2.0478	1.8438	6.8848	5.0392	1	1
chr1	147040000	147080000	1.5739	1.7016	3.0962	3.946	1	1
chr1	150040000	150080000	1.5781	1.8377	3.1222	4.9891	1	1
chr1	155040000	155080000	1.8076	1.9968	4.746	6.3924	1	1
chr1	155240000	155280000	1.576	1.6906	3.1092	3.8679	1	1
chr1	160040000	160080000	1.5768	1.9263	3.1142	5.7458	1	1
chr1	160200000	160240000	2.2147	2.3239	8.6427	9.9152	1	1
chr1	164560000	164600000	1.5625	1.7917	3.0263	4.6204	1	1
chr1	164720000	164760000	1.7906	1.8598	4.6118	5.1721	1	1
chr1	165640000	165680000	1.7128	1.6854	4.0264	3.8313	1	1
chr1	166880000	166920000	1.7014	1.7202	3.9445	4.0801	1	1
chr1	167000000	167040000	1.7692	1.6047	4.4461	3.2899	1	1
chr1	167320000	167360000	1.8188	1.6183	4.8356	3.3777	1	1
chr1	168520000	168560000	1.8221	1.5976	4.8622	3.2446	1	1
chr1	170640000	170680000	1.7403	1.8677	4.228	5.2384	1	1
chr1	170760000	170800000	1.6999	1.751	3.9338	4.308	1	1
chr1	171760000	171800000	1.6642	2.0948	3.6843	7.3571	1	1
chr1	172200000	172240000	1.5875	1.9004	3.1809	5.5182	1	1
chr1	172320000	172360000	1.5646	1.8378	3.0391	4.9899	1	1
chr1	182160000	182200000	2.0388	2.1281	6.7964	7.7025	1	1
chr1	182560000	182600000	1.7272	1.7098	4.1312	4.0048	1	1
chr1	182720000	182760000	1.6675	1.5589	3.707	3.0045	1	1
chr1	183800000	183840000	1.8928	2.3099	5.4524	9.7466	1	1
chr1	183880000	183920000	1.726	2.2114	4.1224	8.6058	1	1
chr1	183960000	184000000	1.5707	2.0088	3.0765	6.5064	1	1
chr1	198240000	198280000	1.6113	1.5821	3.3324	3.1471	1	1
chr1	198960000	199000000	1.6459	1.9128	3.5602	5.6265	1	1
chr1	201560000	201600000	1.833	1.8444	4.9506	5.0441	1	1
chr1	201600000	201640000	2.5297	2.354	12.5793	10.2831	1	1
chr1	201640000	201680000	2.4188	2.2431	11.1004	8.9643	1	1
chr1	201680000	201720000	2.4013	2.899	10.8763	18.2401	1	1
chr1	201760000	201800000	1.7385	2.0962	4.2146	7.3715	1	1
chr1	203080000	203120000	1.8544	1.6936	5.127	3.8891	1	1
chr1	203200000	203240000	2.2406	1.9904	8.9357	6.3321	1	1
chr1	203440000	203480000	1.7035	1.5598	3.9595	3.0099	1	1
chr1	204160000	204200000	1.9498	1.7871	5.957	4.5845	1	1
chr1	204240000	204280000	1.9491	2.1117	5.9506	7.5313	1	1
chr1	204280000	204320000	1.7847	1.9126	4.5658	5.6248	1	1
chr1	204320000	204360000	2.0375	2.1513	6.7837	7.9484	1	1
chr1	204360000	204400000	1.7757	2.1412	4.4961	7.8408	1	1
chr1	204440000	204480000	1.8687	2.1726	5.2468	8.178	1	1
chr1	204760000	204800000	1.7794	1.7894	4.5247	4.6024	1	1
chr1	204800000	204840000	2.0637	2.1085	7.0426	7.4981	1	1
chr1	204840000	204880000	1.8316	1.9348	4.9392	5.8217	1	1
chr1	204880000	204920000	1.682	2.0065	3.8075	6.4845	1	1
chr1	204920000	204960000	2.2738	2.1465	9.3193	7.8972	1	1
chr1	204960000	205000000	1.6553	1.8558	3.6236	5.1387	1	1
chr1	205000000	205040000	2.0441	2.3039	6.8484	9.6749	1	1
chr1	208240000	208280000	1.7312	1.6282	4.1606	3.4425	1	1
chr1	209720000	209760000	1.9491	1.6179	5.9506	3.3751	1	1
chr1	210080000	210120000	1.848	1.5735	5.0739	3.0938	1	1
chr1	213800000	213840000	1.8967	1.5708	5.4861	3.0771	1	1
chr1	214080000	214120000	1.6412	1.7661	3.5287	4.4224	1	1
chr1	229440000	229480000	1.5827	1.6991	3.1509	3.9281	1	1
chr1	230200000	230240000	1.9042	2.0123	5.5513	6.5399	1	1
chr1	230240000	230280000	1.911	1.981	5.6107	6.2441	1	1
chr1	230280000	230320000	1.6189	1.979	3.3816	6.2254	1	1
chr1	230320000	230360000	1.7791	1.7879	4.5223	4.5907	1	1
chr1	230360000	230400000	1.7954	1.8872	4.6495	5.4043	1	1
chr1	233800000	233840000	1.842	1.5762	5.0244	3.1105	1	1
chr1	234720000	234760000	1.7306	2.1202	4.1562	7.6197	1	1
chr1	234840000	234880000	1.5845	1.9298	3.1621	5.777	1	1
chr1	243640000	243680000	2.3289	1.9322	9.9758	5.7984	1	1
chr1	243720000	243760000	1.839	1.5872	4.9997	3.179	1	1
chr1	243840000	243880000	1.6573	1.6334	3.6372	3.4768	1	1
chr1	243880000	243920000	1.6487	1.7284	3.579	4.1401	1	1
chr1	243960000	244000000	1.9512	1.6013	5.9697	3.2682	1	1
chr1	246320000	246360000	2.1833	1.6893	8.2948	3.8587	1	1
chr2	7080000	7120000	1.7382	1.8719	4.2124	5.2739	1	1
chr2	24720000	24760000	2.1924	1.7345	8.3948	4.185	1	1
chr2	24840000	24880000	1.9825	1.6473	6.2581	3.5696	1	1
chr2	24920000	24960000	1.6862	1.7568	3.8369	4.3517	1	1
chr2	27160000	27200000	1.9984	1.8977	6.4075	5.4948	1	1
chr2	40680000	40720000	1.7808	1.7983	4.5355	4.6723	1	1
chr2	46680000	46720000	1.879	2.3762	5.3341	10.5592	1	1
chr2	46840000	46880000	1.5848	1.8498	3.164	5.0888	1	1
chr2	47200000	47240000	1.703	1.6135	3.956	3.3466	1	1
chr2	47280000	47320000	1.8418	1.5919	5.0227	3.2086	1	1
chr2	47400000	47440000	1.8123	2.1247	4.7835	7.6668	1	1
chr2	50160000	50200000	1.9157	1.6279	5.652	3.4405	1	1
chr2	50920000	50960000	1.774	1.9564	4.483	6.0171	1	1
chr2	50960000	51000000	1.9627	2.032	6.0747	6.7301	1	1
chr2	51000000	51040000	2.0454	1.9077	6.8612	5.5818	1	1
chr2	51040000	51080000	1.8838	1.9457	5.3751	5.9198	1	1
chr2	51080000	51120000	1.726	1.7228	4.1224	4.099	1	1
chr2	51120000	51160000	1.6169	1.7681	3.3686	4.4377	1	1
chr2	51160000	51200000	1.7001	1.9956	3.9353	6.3811	1	1
chr2	53760000	53800000	1.5964	1.6342	3.237	3.4821	1	1
chr2	54520000	54560000	1.6638	1.7566	3.6816	4.3502	1	1
chr2	54560000	54600000	1.8425	1.9444	5.0285	5.9081	1	1
chr2	54600000	54640000	1.6898	1.7908	3.8623	4.6134	1	1
chr2	54680000	54720000	2.5993	2.3954	13.5594	10.8013	1	1
chr2	54720000	54760000	1.9316	2.0022	5.7931	6.4436	1	1
chr2	54760000	54800000	2.3754	2.1279	10.5492	7.7004	1	1
chr2	54800000	54840000	1.6684	1.6433	3.7132	3.5427	1	1
chr2	54840000	54880000	2.2548	2.108	9.0987	7.493	1	1
chr2	54880000	54920000	1.6502	1.7599	3.5891	4.3752	1	1
chr2	54920000	54960000	1.7292	1.7262	4.1459	4.1239	1	1
chr2	54960000	55000000	2.0853	1.7702	7.2602	4.4538	1	1
chr2	55040000	55080000	1.9655	1.8556	6.1005	5.137	1	1
chr2	55120000	55160000	1.9646	1.745	6.0922	4.263	1	1
chr2	55200000	55240000	2.6021	2.4583	13.5997	11.6155	1	1
chr2	55240000	55280000	2.3258	2.6032	9.9382	13.6155	1	1
chr2	55280000	55320000	1.7133	1.8427	4.03	5.0301	1	1
chr2	55320000	55360000	1.9016	1.7472	5.5286	4.2795	1	1
chr2	55360000	55400000	1.7623	2.0039	4.3935	6.4597	1	1
chr2	62720000	62760000	1.5821	1.7032	3.1471	3.9574	1	1
chr2	63920000	63960000	1.7488	1.7326	4.2915	4.171	1	1
chr2	64000000	64040000	1.6252	1.6972	3.4228	3.9146	1	1
chr2	64280000	64320000	1.6968	2.0636	3.9118	7.0416	1	1
chr2	64440000	64480000	1.9288	2.3317	5.7681	10.0099	1	1
chr2	64480000	64520000	1.9476	2.0996	5.937	7.4063	1	1
chr2	64520000	64560000	1.5945	1.7856	3.225	4.5728	1	1
chr2	64680000	64720000	1.5681	1.6296	3.0605	3.4517	1	1
chr2	64800000	64840000	1.5747	1.771	3.1012	4.4599	1	1
chr2	64840000	64880000	1.878	2.1551	5.3256	7.9891	1	1
chr2	64880000	64920000	1.8479	2.005	5.073	6.4702	1	1
chr2	64960000	65000000	1.7954	2.1609	4.6495	8.0515	1	1
chr2	65080000	65120000	2.086	2.11	7.2673	7.5137	1	1
chr2	69120000	69160000	2.023	1.8228	6.6428	4.8679	1	1
chr2	79680000	79720000	1.9776	1.7183	6.2124	4.0663	1	1
chr2	79920000	79960000	2.1216	1.7231	7.6344	4.1012	1	1
chr2	113480000	113520000	1.5734	1.5897	3.0931	3.1947	1	1
chr2	122240000	122280000	1.6846	1.7649	3.8257	4.4133	1	1
chr2	134920000	134960000	1.7281	1.8904	4.1378	5.4318	1	1
chr2	135000000	135040000	1.6256	1.8601	3.4254	5.1746	1	1
chr2	142520000	142560000	1.807	1.5911	4.7412	3.2035	1	1
chr2	142640000	142680000	1.6599	1.7257	3.6549	4.1202	1	1
chr2	144880000	144920000	1.672	1.5818	3.738	3.1452	1	1
chr2	145200000	145240000	1.6156	2.1073	3.3602	7.4857	1	1
chr2	145480000	145520000	1.7843	1.8838	4.5627	5.3751	1	1
chr2	153200000	153240000	1.7153	2.1334	4.0445	7.7583	1	1
chr2	153240000	153280000	2.5735	2.5443	13.1914	12.7816	1	1
chr2	153280000	153320000	2.2909	2.5297	9.5204	12.5793	1	1
chr2	153320000	153360000	1.7868	2.0804	4.5821	7.2105	1	1
chr2	153360000	153400000	2.333	2.57	10.0257	13.1419	1	1
chr2	153400000	153440000	2.3369	2.8132	10.0732	16.8235	1	1
chr2	153440000	153480000	2.2338	2.3872	8.8583	10.6975	1	1
chr2	157200000	157240000	1.7328	1.7564	4.1724	4.3487	1	1
chr2	157440000	157480000	1.621	1.6347	3.3953	3.4854	1	1
chr2	162120000	162160000	1.8532	1.8238	5.117	4.8759	1	1
chr2	163080000	163120000	2.0135	1.5672	6.5514	3.055	1	1
chr2	166400000	166440000	2.3627	1.9155	10.3909	5.6503	1	1
chr2	166480000	166520000	2.0599	1.7228	7.0047	4.099	1	1
chr2	174040000	174080000	2.0945	1.7276	7.354	4.1342	1	1
chr2	175840000	175880000	2.1157	1.7683	7.5728	4.4392	1	1
chr2	177160000	177200000	1.577	1.8308	3.1154	4.9327	1	1
chr2	178400000	178440000	2.0991	2.4166	7.4012	11.0721	1	1
chr2	178480000	178520000	1.7103	2.0825	4.0084	7.2318	1	1
chr2	180160000	180200000	1.6713	1.859	3.7332	5.1654	1	1
chr2	182760000	182800000	1.6068	1.8078	3.3034	4.7476	1	1
chr2	191360000	191400000	1.8251	2.1449	4.8865	7.8801	1	1
chr2	191440000	191480000	1.7826	2.0693	4.5495	7.0987	1	1
chr2	191480000	191520000	1.9166	1.8242	5.66	4.8792	1	1
chr2	191520000	191560000	2.1929	1.9552	8.4003	6.0061	1	1
chr2	197960000	198000000	1.6058	2.0699	3.297	7.1047	1	1
chr2	201160000	201200000	2.1279	2.0341	7.7004	6.7505	1	1
chr2	201240000	201280000	1.7662	1.9205	4.4232	5.6944	1	1
chr2	201280000	201320000	1.8456	1.8812	5.054	5.3529	1	1
chr2	201320000	201360000	1.681	1.7738	3.8005	4.4814	1	1
chr2	204480000	204520000	1.9974	1.5957	6.3981	3.2326	1	1
chr2	207880000	207920000	1.9324	2.1039	5.8002	7.4506	1	1
chr2	207920000	207960000	1.6982	2.198	3.9217	8.4567	1	1
chr2	207960000	208000000	1.7021	2.1974	3.9495	8.45	1	1
chr2	208720000	208760000	1.6033	1.6725	3.281	3.7415	1	1
chr2	208800000	208840000	1.8631	1.6285	5.1997	3.4445	1	1
chr2	212640000	212680000	1.6742	1.7648	3.7532	4.4125	1	1
chr2	212840000	212880000	1.6272	1.6114	3.4359	3.333	1	1
chr2	213720000	213760000	1.593	1.5926	3.2155	3.213	1	1
chr2	223560000	223600000	1.5603	1.5978	3.013	3.2459	1	1
chr2	228400000	228440000	1.7765	1.6038	4.5023	3.2842	1	1
chr2	240120000	240160000	1.6595	1.7338	3.6522	4.1798	1	1
chr3	11520000	11560000	1.7961	1.6925	4.655	3.8813	1	1
chr3	11560000	11600000	1.8565	1.5761	5.1445	3.1098	1	1
chr3	11600000	11640000	1.6693	1.6196	3.7194	3.3862	1	1
chr3	15640000	15680000	1.664	1.851	3.6829	5.0987	1	1
chr3	15720000	15760000	1.9598	2.3205	6.0481	9.8741	1	1
chr3	15840000	15880000	1.8296	2.1263	4.923	7.6836	1	1
chr3	33640000	33680000	1.8756	1.6879	5.3052	3.8489	1	1
chr3	33680000	33720000	1.6203	1.5898	3.3907	3.1953	1	1
chr3	37880000	37920000	2.012	1.6382	6.537	3.5087	1	1
chr3	42200000	42240000	1.6014	1.5705	3.2688	3.0753	1	1
chr3	47680000	47720000	1.588	1.7166	3.184	4.0539	1	1
chr3	47920000	47960000	1.6902	1.6094	3.8651	3.3201	1	1
chr3	51680000	51720000	2.354	1.9032	10.2831	5.5426	1	1
chr3	52480000	52520000	1.84	1.6059	5.0079	3.2976	1	1
chr3	56880000	56920000	1.7172	1.6231	4.0583	3.409	1	1
chr3	57000000	57040000	1.6111	1.6742	3.3311	3.7532	1	1
chr3	65520000	65560000	1.6322	1.6178	3.4689	3.3745	1	1
chr3	65560000	65600000	2.1348	1.8982	7.7731	5.4991	1	1
chr3	71120000	71160000	1.5825	1.6385	3.1496	3.5107	1	1
chr3	78960000	79000000	1.6116	1.848	3.3343	5.0739	1	1
chr3	85520000	85560000	2.1302	2.0791	7.7246	7.1974	1	1
chr3	85960000	86000000	1.6635	1.7727	3.6795	4.473	1	1
chr3	97680000	97720000	1.7361	1.8527	4.1968	5.1128	1	1
chr3	99600000	99640000	2.0913	1.6356	7.3213	3.4914	1	1
chr3	107520000	107560000	1.8824	1.7466	5.3631	4.275	1	1
chr3	107800000	107840000	2.0332	1.6349	6.7417	3.4868	1	1
chr3	115720000	115760000	2.0261	1.6862	6.6728	3.8369	1	1
chr3	115760000	115800000	1.8201	1.6225	4.8461	3.4051	1	1
chr3	115800000	115840000	1.8977	1.8702	5.4948	5.2595	1	1
chr3	115840000	115880000	2.1494	2.3449	7.9281	10.1711	1	1
chr3	115880000	115920000	1.6555	1.8846	3.625	5.382	1	1
chr3	115920000	115960000	1.9495	1.9627	5.9543	6.0747	1	1
chr3	116000000	116040000	1.7353	2.1327	4.1909	7.7509	1	1
chr3	116040000	116080000	1.6538	1.775	3.6134	4.4907	1	1
chr3	116080000	116120000	1.587	1.698	3.1777	3.9203	1	1
chr3	116120000	116160000	1.8649	1.9477	5.2148	5.9379	1	1
chr3	116160000	116200000	1.638	1.681	3.5074	3.8005	1	1
chr3	116920000	116960000	1.621	1.896	3.3953	5.4801	1	1
chr3	117480000	117520000	1.7385	1.944	4.2146	5.9045	1	1
chr3	117520000	117560000	1.8281	2.1693	4.9108	8.1422	1	1
chr3	118680000	118720000	1.5735	1.794	3.0938	4.6385	1	1
chr3	123160000	123200000	1.918	1.5609	5.6723	3.0166	1	1
chr3	123240000	123280000	1.7637	1.6109	4.4041	3.3298	1	1
chr3	129320000	129360000	2.1509	1.9842	7.9441	6.2739	1	1
chr3	129400000	129440000	1.7319	1.7341	4.1658	4.182	1	1
chr3	129480000	129520000	1.5601	1.5703	3.0117	3.0741	1	1
chr3	129520000	129560000	1.6806	1.7199	3.7977	4.0779	1	1
chr3	134000000	134040000	1.5889	1.6572	3.1897	3.6365	1	1
chr3	141120000	141160000	1.9486	1.7224	5.9461	4.0961	1	1
chr3	141160000	141200000	1.9488	1.6399	5.9479	3.52	1	1
chr3	149880000	149920000	1.7969	1.6206	4.6613	3.3927	1	1
chr3	151920000	151960000	1.7092	1.9874	4.0004	6.3039	1	1
chr3	152040000	152080000	1.8238	2.2182	4.8759	8.682	1	1
chr3	156000000	156040000	1.7144	1.5792	4.038	3.1291	1	1
chr3	156040000	156080000	1.6758	1.7188	3.7643	4.0699	1	1
chr3	156400000	156440000	1.7832	1.8998	4.5541	5.513	1	1
chr3	159560000	159600000	1.5783	1.9698	3.1235	6.1401	1	1
chr3	168240000	168280000	1.5783	1.7561	3.1235	4.3465	1	1
chr3	168280000	168320000	1.5891	1.6758	3.1909	3.7643	1	1
chr3	170320000	170360000	1.5906	2.0689	3.2004	7.0947	1	1
chr3	170800000	170840000	1.5842	2.037	3.1602	6.7788	1	1
chr3	170920000	170960000	2.1382	2.2848	7.809	9.4484	1	1
chr3	170960000	171000000	1.5833	1.9497	3.1546	5.9561	1	1
chr3	171000000	171040000	2.3746	2.622	10.5392	13.8878	1	1
chr3	171040000	171080000	1.8348	2.1337	4.9653	7.7615	1	1
chr3	173440000	173480000	1.7088	1.9176	3.9976	5.6688	1	1
chr3	173640000	173680000	2.0468	2.0556	6.875	6.962	1	1
chr3	177360000	177400000	2.1027	2.3627	7.4382	10.3909	1	1
chr3	177680000	177720000	2.1289	1.677	7.7109	3.7727	1	1
chr3	179720000	179760000	1.6437	1.8831	3.5454	5.3691	1	1
chr3	185720000	185760000	1.6684	1.5932	3.7132	3.2168	1	1
chr3	185760000	185800000	1.8689	1.8379	5.2485	4.9907	1	1
chr3	185800000	185840000	2.1169	1.8766	7.5853	5.3137	1	1
chr3	185840000	185880000	1.8343	1.6943	4.9613	3.8941	1	1
chr3	185920000	185960000	1.7757	1.8142	4.4961	4.7987	1	1
chr3	186760000	186800000	1.7899	1.7241	4.6063	4.1085	1	1
chr3	188320000	188360000	1.5847	1.6607	3.1633	3.6604	1	1
chr3	189840000	189880000	1.7323	1.67	4.1688	3.7242	1	1
chr3	196760000	196800000	2.0314	1.8657	6.7242	5.2216	1	1
chr3	196840000	196880000	1.658	1.7529	3.642	4.3223	1	1
chr3	196880000	196920000	1.6999	1.7955	3.9338	4.6503	1	1
chr3	197120000	197160000	1.5967	1.7918	3.2389	4.6212	1	1
chr3	197160000	197200000	2.0784	2.3754	7.1903	10.5492	1	1
chr4	6960000	7000000	1.6183	1.7585	3.3777	4.3646	1	1
chr4	16040000	16080000	1.5989	1.6404	3.2529	3.5234	1	1
chr4	20280000	20320000	1.6353	1.806	3.4894	4.7333	1	1
chr4	20400000	20440000	1.6754	1.8585	3.7616	5.1612	1	1
chr4	24080000	24120000	1.727	1.6388	4.1298	3.5127	1	1
chr4	36080000	36120000	1.746	1.8068	4.2705	4.7396	1	1
chr4	41360000	41400000	2.1359	2.0697	7.7847	7.1027	1	1
chr4	41400000	41440000	1.8444	1.9278	5.0441	5.7592	1	1
chr4	41440000	41480000	1.9354	1.8266	5.8271	4.8986	1	1
chr4	41480000	41520000	2.1898	2.1821	8.3661	8.2816	1	1
chr4	41600000	41640000	1.7607	1.8976	4.3813	5.4939	1	1
chr4	41640000	41680000	1.7341	1.6191	4.182	3.3829	1	1
chr4	47000000	47040000	1.5935	1.6108	3.2187	3.3291	1	1
chr4	83680000	83720000	1.911	2.2092	5.6107	8.5812	1	1
chr4	85640000	85680000	1.8098	1.747	4.7635	4.278	1	1
chr4	85760000	85800000	1.6612	1.68	3.6638	3.7936	1	1
chr4	87240000	87280000	1.7951	1.5975	4.6471	3.244	1	1
chr4	87560000	87600000	1.8679	1.9094	5.2401	5.5967	1	1
chr4	87920000	87960000	1.7423	1.9794	4.2429	6.2292	1	1
chr4	88000000	88040000	1.6626	1.7432	3.6734	4.2496	1	1
chr4	95480000	95520000	1.7126	1.867	4.025	5.2325	1	1
chr4	99440000	99480000	1.6844	1.7774	3.8243	4.5092	1	1
chr4	99480000	99520000	1.7598	1.8936	4.3745	5.4593	1	1
chr4	99520000	99560000	1.8831	1.9477	5.3691	5.9379	1	1
chr4	113960000	114000000	2.0835	2.1178	7.2419	7.5947	1	1
chr4	114000000	114040000	2.2203	2.3645	8.7056	10.4132	1	1
chr4	114040000	114080000	2.0968	1.7488	7.3776	4.2915	1	1
chr4	151080000	151120000	1.7456	1.5911	4.2675	3.2035	1	1
chr4	154160000	154200000	1.6668	1.8652	3.7022	5.2173	1	1
chr4	157680000	157720000	1.9059	1.952	5.5661	5.977	1	1
chr4	157760000	157800000	1.61	1.5807	3.324	3.1384	1	1
chr4	157840000	157880000	1.7195	1.6838	4.075	3.8201	1	1
chr4	160000000	160040000	2.0869	1.6551	7.2765	3.6223	1	1
chr4	160120000	160160000	1.8753	1.8097	5.3027	4.7627	1	1
chr4	160160000	160200000	2.1166	1.7934	7.5822	4.6338	1	1
chr4	164640000	164680000	1.8846	2.1381	5.382	7.808	1	1
chr4	168080000	168120000	1.8762	2.3482	5.3103	10.2117	1	1
chr4	168120000	168160000	1.5812	2.0272	3.1415	6.6834	1	1
chr5	11040000	11080000	1.5672	1.7633	3.055	4.4011	1	1
chr5	11320000	11360000	2.4916	2.745	12.0598	15.7414	1	1
chr5	11480000	11520000	1.8194	2.3005	4.8404	9.6343	1	1
chr5	11520000	11560000	2.0718	2.3362	7.1238	10.0647	1	1
chr5	11600000	11640000	1.9317	2.028	5.794	6.6912	1	1
chr5	14240000	14280000	2.0039	1.5714	6.4597	3.0808	1	1
chr5	14800000	14840000	2.0499	1.7624	6.9056	4.3942	1	1
chr5	15360000	15400000	1.7623	1.8333	4.3935	4.9531	1	1
chr5	16520000	16560000	1.6858	1.9166	3.8341	5.66	1	1
chr5	16560000	16600000	1.6142	1.8542	3.3511	5.1253	1	1
chr5	34640000	34680000	2.2119	2.0815	8.6113	7.2217	1	1
chr5	34760000	34800000	1.6968	1.6148	3.9118	3.355	1	1
chr5	36160000	36200000	1.8904	1.9072	5.4318	5.5775	1	1
chr5	39240000	39280000	1.6675	1.696	3.707	3.9061	1	1
chr5	39320000	39360000	2.0928	1.6332	7.3367	3.4755	1	1
chr5	41200000	41240000	1.9979	1.5791	6.4028	3.1284	1	1
chr5	56800000	56840000	1.8776	1.5766	5.3222	3.1129	1	1
chr5	56920000	56960000	1.7535	1.6483	4.3268	3.5763	1	1
chr5	58480000	58520000	2.0506	1.6644	6.9125	3.6857	1	1
chr5	58600000	58640000	1.932	1.6026	5.7967	3.2765	1	1
chr5	58880000	58920000	1.9354	1.5648	5.8271	3.0404	1	1
chr5	59680000	59720000	2.1509	1.74	7.9441	4.2258	1	1
chr5	60800000	60840000	1.7408	2.2401	4.2317	8.93	1	1
chr5	66200000	66240000	1.8521	1.6844	5.1079	3.8243	1	1
chr5	66240000	66280000	1.9138	1.6625	5.6353	3.6727	1	1
chr5	66280000	66320000	1.9793	1.8452	6.2282	5.0507	1	1
chr5	66320000	66360000	1.7282	1.6729	4.1386	3.7442	1	1
chr5	66400000	66440000	1.703	1.6091	3.956	3.3182	1	1
chr5	66800000	66840000	1.7563	1.6677	4.348	3.7084	1	1
chr5	67720000	67760000	2.0036	1.8169	6.4569	4.8203	1	1
chr5	67880000	67920000	1.7679	1.5619	4.4362	3.0227	1	1
chr5	71400000	71440000	2.0122	1.9444	6.5389	5.9081	1	1
chr5	71440000	71480000	1.6127	1.6595	3.3414	3.6522	1	1
chr5	71480000	71520000	1.7138	1.7772	4.0336	4.5077	1	1
chr5	71800000	71840000	2.2905	1.7979	9.5157	4.6692	1	1
chr5	76400000	76440000	1.7405	1.8642	4.2295	5.2089	1	1
chr5	76440000	76480000	1.9818	1.6585	6.2515	3.6454	1	1
chr5	82520000	82560000	1.6868	1.796	3.8412	4.6542	1	1
chr5	83480000	83520000	1.6592	2.0067	3.6501	6.4864	1	1
chr5	83520000	83560000	1.6758	2.0221	3.7643	6.6341	1	1
chr5	86360000	86400000	1.9415	1.5619	5.8819	3.0227	1	1
chr5	87720000	87760000	1.7646	1.8028	4.411	4.7079	1	1
chr5	88080000	88120000	1.7532	1.7582	4.3246	4.3623	1	1
chr5	88160000	88200000	2.2339	2.2144	8.8594	8.6393	1	1
chr5	88200000	88240000	1.9876	2.1223	6.3058	7.6417	1	1
chr5	94960000	95000000	1.6334	1.7139	3.4768	4.0344	1	1
chr5	95160000	95200000	1.727	1.9312	4.1298	5.7895	1	1
chr5	96240000	96280000	1.7163	1.7494	4.0517	4.296	1	1
chr5	96280000	96320000	1.6426	1.7744	3.538	4.4861	1	1
chr5	102560000	102600000	1.7343	1.8388	4.1835	4.9981	1	1
chr5	102600000	102640000	2.3304	2.0558	9.994	6.964	1	1
chr5	102640000	102680000	1.7134	1.6778	4.0307	3.7782	1	1
chr5	102680000	102720000	1.8466	1.7527	5.0623	4.3208	1	1
chr5	114760000	114800000	2.1856	1.8941	8.32	5.4637	1	1
chr5	127360000	127400000	1.8266	1.785	4.8986	4.5681	1	1
chr5	131720000	131760000	1.8731	2.0041	5.284	6.4616	1	1
chr5	132040000	132080000	2.0094	1.983	6.5121	6.2627	1	1
chr5	136600000	136640000	1.9392	1.9884	5.8612	6.3133	1	1
chr5	136640000	136680000	1.6454	1.9906	3.5568	6.334	1	1
chr5	136680000	136720000	1.7616	1.848	4.3881	5.0739	1	1
chr5	136720000	136760000	1.6262	1.7483	3.4294	4.2877	1	1
chr5	137120000	137160000	1.6466	1.9	3.5649	5.5147	1	1
chr5	137160000	137200000	1.9989	2.0143	6.4123	6.559	1	1
chr5	137200000	137240000	1.9684	1.8748	6.1272	5.2984	1	1
chr5	137240000	137280000	1.9884	1.9448	6.3133	5.9117	1	1
chr5	137280000	137320000	1.773	1.592	4.4753	3.2092	1	1
chr5	138200000	138240000	1.6074	2.0221	3.3072	6.6341	1	1
chr5	138240000	138280000	1.8868	2.1215	5.4008	7.6333	1	1
chr5	138320000	138360000	1.607	1.7353	3.3047	4.1909	1	1
chr5	138360000	138400000	1.8751	1.8679	5.301	5.2401	1	1
chr5	138440000	138480000	1.7436	1.8649	4.2526	5.2148	1	1
chr5	139120000	139160000	1.8085	1.93	4.7532	5.7788	1	1
chr5	139320000	139360000	1.7007	1.7871	3.9395	4.5845	1	1
chr5	139400000	139440000	1.9004	1.6681	5.5182	3.7111	1	1
chr5	139440000	139480000	1.7223	1.8788	4.0954	5.3324	1	1
chr5	139480000	139520000	1.8921	1.6988	5.4464	3.926	1	1
chr5	139520000	139560000	1.7395	1.835	4.222	4.967	1	1
chr5	140920000	140960000	1.5663	1.5911	3.0495	3.2035	1	1
chr5	141400000	141440000	1.8808	1.6732	5.3495	3.7463	1	1
chr5	142120000	142160000	1.9271	1.7094	5.753	4.0019	1	1
chr5	142640000	142680000	1.7757	1.5926	4.4961	3.213	1	1
chr5	142720000	142760000	1.6987	1.8273	3.9253	4.9043	1	1
chr5	146040000	146080000	2.3091	1.9234	9.7371	5.7201	1	1
chr5	146080000	146120000	1.9746	1.7515	6.1845	4.3118	1	1
chr5	146120000	146160000	2.195	1.7879	8.4235	4.5907	1	1
chr5	146160000	146200000	2.3998	2.2441	10.8572	8.9757	1	1
chr5	146200000	146240000	2.1726	1.8261	8.178	4.8946	1	1
chr5	146240000	146280000	1.8542	1.5935	5.1253	3.2187	1	1
chr5	158560000	158600000	1.5955	1.662	3.2313	3.6693	1	1
chr5	160200000	160240000	1.622	1.7004	3.4018	3.9374	1	1
chr5	173120000	173160000	2.1606	1.7924	8.0482	4.6259	1	1
chr5	173160000	173200000	1.928	1.6592	5.761	3.6501	1	1
chr5	173240000	173280000	1.8739	1.8043	5.2908	4.7198	1	1
chr5	173520000	173560000	1.7701	1.6073	4.453	3.3066	1	1
chr5	179400000	179440000	1.7574	2.1911	4.3563	8.3804	1	1
chr5	179480000	179520000	1.6102	1.8194	3.3253	4.8404	1	1
chr5	179720000	179760000	1.5868	1.6774	3.1765	3.7754	1	1
chr6	5320000	5360000	1.5844	1.58	3.1615	3.134	1	1
chr6	9440000	9480000	1.8133	1.5894	4.7915	3.1928	1	1
chr6	13360000	13400000	2.1296	1.7909	7.7183	4.6142	1	1
chr6	13400000	13440000	1.9634	1.6575	6.0812	3.6386	1	1
chr6	13600000	13640000	1.831	1.6122	4.9343	3.3382	1	1
chr6	16320000	16360000	1.6382	1.6713	3.5087	3.7332	1	1
chr6	16480000	16520000	1.8003	1.5692	4.6881	3.0673	1	1
chr6	16560000	16600000	1.7202	1.6274	4.0801	3.4372	1	1
chr6	16600000	16640000	1.8341	1.7486	4.9596	4.29	1	1
chr6	16640000	16680000	1.899	1.7679	5.5061	4.4362	1	1
chr6	16680000	16720000	2.1837	1.9186	8.2991	5.6776	1	1
chr6	16720000	16760000	2.0006	1.7119	6.4284	4.0199	1	1
chr6	17040000	17080000	1.6814	1.5646	3.8033	3.0391	1	1
chr6	19120000	19160000	1.572	1.5909	3.0845	3.2023	1	1
chr6	25440000	25480000	1.83	1.5921	4.9262	3.2098	1	1
chr6	28200000	28240000	1.5679	1.6272	3.0593	3.4359	1	1
chr6	34960000	35000000	1.5865	2.0421	3.1746	6.8288	1	1
chr6	36840000	36880000	1.5756	1.7921	3.1067	4.6236	1	1
chr6	37280000	37320000	1.6214	1.8108	3.3979	4.7715	1	1
chr6	37440000	37480000	1.7504	1.636	4.3035	3.4941	1	1
chr6	38000000	38040000	1.7587	1.9716	4.3661	6.1568	1	1
chr6	38120000	38160000	1.6485	1.6657	3.5777	3.6946	1	1
chr6	38200000	38240000	1.7479	1.9202	4.2847	5.6918	1	1
chr6	38240000	38280000	1.5793	1.718	3.1297	4.0641	1	1
chr6	38320000	38360000	1.8312	1.6107	4.936	3.3285	1	1
chr6	40040000	40080000	1.794	1.5875	4.6385	3.1809	1	1
chr6	46120000	46160000	1.5884	1.5811	3.1865	3.1409	1	1
chr6	46280000	46320000	1.5894	1.7618	3.1928	4.3897	1	1
chr6	46360000	46400000	1.8879	2.3071	5.4103	9.7131	1	1
chr6	46400000	46440000	1.7903	1.7314	4.6095	4.1621	1	1
chr6	56360000	56400000	1.7993	1.895	4.6802	5.4714	1	1
chr6	56400000	56440000	1.5972	1.9193	3.2421	5.6838	1	1
chr6	56440000	56480000	1.618	1.8952	3.3758	5.4732	1	1
chr6	56560000	56600000	1.725	2.1255	4.1151	7.6752	1	1
chr6	56600000	56640000	1.7885	2.1995	4.5954	8.4733	1	1
chr6	56680000	56720000	2.0462	2.2317	6.8691	8.8344	1	1
chr6	69480000	69520000	2.1085	2.063	7.4981	7.0356	1	1
chr6	79920000	79960000	1.8158	1.706	4.8115	3.9775	1	1
chr6	82640000	82680000	1.7113	1.6357	4.0156	3.4921	1	1
chr6	90760000	90800000	2.2008	2.1898	8.4877	8.3661	1	1
chr6	90840000	90880000	1.7006	1.678	3.9388	3.7796	1	1
chr6	96480000	96520000	1.5925	1.7282	3.2124	4.1386	1	1
chr6	96520000	96560000	1.8121	1.8456	4.7819	5.054	1	1
chr6	96600000	96640000	1.7124	1.6908	4.0235	3.8693	1	1
chr6	97320000	97360000	1.6621	1.6202	3.6699	3.3901	1	1
chr6	97360000	97400000	1.8102	1.9657	4.7667	6.1023	1	1
chr6	98320000	98360000	2.0209	1.8762	6.6225	5.3103	1	1
chr6	107760000	107800000	1.6035	1.5831	3.2822	3.1533	1	1
chr6	107800000	107840000	1.956	1.7605	6.0134	4.3798	1	1
chr6	107840000	107880000	1.9549	1.6535	6.0034	3.6114	1	1
chr6	108600000	108640000	2.0189	1.6191	6.6032	3.3829	1	1
chr6	108880000	108920000	1.7053	2.0997	3.9724	7.4074	1	1
chr6	108960000	109000000	2.0381	2.0835	6.7896	7.2419	1	1
chr6	109040000	109080000	1.8241	1.7516	4.8784	4.3125	1	1
chr6	109080000	109120000	2.0882	2.2214	7.2897	8.718	1	1
chr6	109120000	109160000	1.9298	2.0162	5.777	6.5773	1	1
chr6	110440000	110480000	2.0497	1.6529	6.9036	3.6074	1	1
chr6	111800000	111840000	1.7049	2.0415	3.9696	6.8229	1	1
chr6	112000000	112040000	1.5884	1.8713	3.1865	5.2688	1	1
chr6	116640000	116680000	1.9329	1.7328	5.8047	4.1724	1	1
chr6	125480000	125520000	1.7384	1.5665	4.2139	3.0508	1	1
chr6	127560000	127600000	1.845	1.5996	5.0491	3.2574	1	1
chr6	128240000	128280000	1.8144	1.7677	4.8003	4.4347	1	1
chr6	129120000	129160000	2.0025	1.8218	6.4464	4.8598	1	1
chr6	130040000	130080000	1.842	1.7393	5.0244	4.2206	1	1
chr6	131200000	131240000	1.6027	1.7528	3.2771	4.3216	1	1
chr6	131240000	131280000	1.6462	1.828	3.5622	4.91	1	1
chr6	131320000	131360000	1.5806	1.572	3.1378	3.0845	1	1
chr6	131360000	131400000	1.6212	1.7854	3.3966	4.5712	1	1
chr6	134240000	134280000	1.625	1.6955	3.4215	3.9026	1	1
chr6	134920000	134960000	1.6567	2.1374	3.6331	7.8006	1	1
chr6	136640000	136680000	1.7875	1.8822	4.5876	5.3614	1	1
chr6	136720000	136760000	2.0346	2.4641	6.7554	11.6922	1	1
chr6	136800000	136840000	1.6085	1.8658	3.3143	5.2224	1	1
chr6	136840000	136880000	1.9828	2.2006	6.2609	8.4855	1	1
chr6	141760000	141800000	1.8466	1.5646	5.0623	3.0391	1	1
chr6	143120000	143160000	2.1858	1.9302	8.3222	5.7806	1	1
chr6	143160000	143200000	1.7478	1.7691	4.284	4.4454	1	1
chr6	143200000	143240000	1.9205	1.9642	5.6944	6.0885	1	1
chr6	143240000	143280000	1.7969	1.919	4.6613	5.6812	1	1
chr6	149160000	149200000	2.1965	1.878	8.44	5.3256	1	1
chr6	157080000	157120000	1.5846	1.8443	3.1627	5.0433	1	1
chr6	157120000	157160000	1.6026	1.8478	3.2765	5.0722	1	1
chr6	157160000	157200000	1.6015	1.5945	3.2695	3.225	1	1
chr6	157200000	157240000	1.7535	1.664	4.3268	3.6829	1	1
chr6	157320000	157360000	2.3127	2.1322	9.7802	7.7456	1	1
chr6	157800000	157840000	1.8178	1.7235	4.8276	4.1042	1	1
chr6	157920000	157960000	1.9301	1.6038	5.7797	3.2842	1	1
chr6	158160000	158200000	1.6391	1.6501	3.5147	3.5884	1	1
chr6	158240000	158280000	1.9956	2.1296	6.3811	7.7183	1	1
chr6	158320000	158360000	2.1705	2.5469	8.1552	12.8178	1	1
chr6	158840000	158880000	1.6493	2.0152	3.583	6.5677	1	1
chr6	161560000	161600000	1.6033	1.6121	3.281	3.3375	1	1
chr6	164440000	164480000	1.605	1.9896	3.2918	6.3246	1	1
chr6	164520000	164560000	1.6115	2.0256	3.3336	6.6679	1	1
chr6	164680000	164720000	1.6601	1.7863	3.6563	4.5782	1	1
chr6	164760000	164800000	1.9406	2.1711	5.8738	8.1617	1	1
chr6	167000000	167040000	1.7525	1.7208	4.3193	4.0845	1	1
chr7	14360000	14400000	2.0672	1.5917	7.0776	3.2073	1	1
chr7	18440000	18480000	1.5681	1.575	3.0605	3.103	1	1
chr7	18520000	18560000	2.0822	1.8841	7.2288	5.3777	1	1
chr7	18560000	18600000	2.0731	1.9257	7.1369	5.7405	1	1
chr7	21200000	21240000	1.8535	1.5898	5.1195	3.1953	1	1
chr7	22160000	22200000	1.8782	2.3158	5.3273	9.8175	1	1
chr7	22200000	22240000	2.4429	2.6278	11.4132	13.9724	1	1
chr7	22240000	22280000	1.856	1.7715	5.1403	4.4638	1	1
chr7	22280000	22320000	2.5227	2.5776	12.483	13.2495	1	1
chr7	27760000	27800000	1.5823	1.7155	3.1484	4.0459	1	1
chr7	27800000	27840000	1.6059	1.7066	3.2976	3.9818	1	1
chr7	27840000	27880000	1.8521	1.6048	5.1079	3.2906	1	1
chr7	27920000	27960000	1.6708	1.6262	3.7297	3.4294	1	1
chr7	27960000	28000000	2.1581	2.038	8.0213	6.7886	1	1
chr7	28000000	28040000	2.1637	1.8468	8.0816	5.064	1	1
chr7	28080000	28120000	1.6802	1.5856	3.7949	3.169	1	1
chr7	29120000	29160000	1.829	1.7675	4.9181	4.4331	1	1
chr7	30040000	30080000	1.7591	1.8895	4.3692	5.424	1	1
chr7	30160000	30200000	1.5608	1.7791	3.016	4.5223	1	1
chr7	30320000	30360000	1.6544	1.8487	3.6175	5.0797	1	1
chr7	31920000	31960000	2.0154	2.292	6.5696	9.5334	1	1
chr7	32000000	32040000	1.6353	1.7393	3.4894	4.2206	1	1
chr7	33480000	33520000	1.8872	1.7084	5.4042	3.9947	1	1
chr7	35720000	35760000	1.6482	2.0154	3.5756	6.5696	1	1
chr7	36960000	37000000	1.9758	1.7142	6.1957	4.0365	1	1
chr7	37000000	37040000	2.0773	1.8561	7.1792	5.1412	1	1
chr7	37040000	37080000	1.9582	1.8595	6.0335	5.1695	1	1
chr7	37080000	37120000	1.9032	1.8234	5.5426	4.8727	1	1
chr7	37120000	37160000	1.749	1.8105	4.293	4.7691	1	1
chr7	37200000	37240000	1.7403	1.9333	4.228	5.8083	1	1
chr7	69160000	69200000	1.698	1.7504	3.9203	4.3035	1	1
chr7	69240000	69280000	1.6231	1.8178	3.409	4.8276	1	1
chr7	69880000	69920000	2.1074	1.6121	7.4867	3.3375	1	1
chr7	77760000	77800000	1.6325	1.6109	3.4709	3.3298	1	1
chr7	77800000	77840000	1.6094	1.5649	3.3201	3.041	1	1
chr7	77880000	77920000	2.4054	1.9458	10.9286	5.9207	1	1
chr7	77920000	77960000	1.7314	1.7685	4.1621	4.4408	1	1
chr7	78000000	78040000	1.5811	1.8798	3.1409	5.341	1	1
chr7	78040000	78080000	1.7026	1.902	3.9531	5.5321	1	1
chr7	78080000	78120000	2.0297	2.1715	6.7077	8.1661	1	1
chr7	78200000	78240000	1.8016	2.173	4.6984	8.1824	1	1
chr7	78240000	78280000	2.1117	2.56	7.5313	13.0011	1	1
chr7	78320000	78360000	2.5491	2.5514	12.8485	12.8806	1	1
chr7	78360000	78400000	1.944	2.1539	5.9045	7.9762	1	1
chr7	78400000	78440000	1.7923	1.8744	4.6251	5.295	1	1
chr7	79080000	79120000	1.7035	2.0812	3.9595	7.2186	1	1
chr7	79120000	79160000	1.5886	1.5575	3.1878	2.996	1	1
chr7	79840000	79880000	1.6031	1.807	3.2797	4.7412	1	1
chr7	81680000	81720000	1.5953	1.7077	3.2301	3.9897	1	1
chr7	81800000	81840000	1.6367	1.9832	3.4987	6.2646	1	1
chr7	81840000	81880000	1.681	1.8825	3.8005	5.364	1	1
chr7	81880000	81920000	1.6747	1.7869	3.7567	4.5829	1	1
chr7	81920000	81960000	1.9364	1.9765	5.836	6.2022	1	1
chr7	81960000	82000000	2.1936	2.0876	8.408	7.2836	1	1
chr7	82000000	82040000	1.942	1.8052	5.8864	4.7269	1	1
chr7	82040000	82080000	1.8713	1.7072	5.2688	3.9861	1	1
chr7	86280000	86320000	1.6654	2.1359	3.6925	7.7847	1	1
chr7	86360000	86400000	1.642	2.0819	3.534	7.2257	1	1
chr7	86400000	86440000	1.7135	2.0118	4.0315	6.5351	1	1
chr7	86600000	86640000	1.5911	1.9425	3.2035	5.8909	1	1
chr7	92440000	92480000	1.5897	1.8264	3.1947	4.897	1	1
chr7	93520000	93560000	1.9384	1.6755	5.854	3.7622	1	1
chr7	95880000	95920000	1.664	1.978	3.6829	6.2161	1	1
chr7	98680000	98720000	1.7098	1.5748	4.0048	3.1018	1	1
chr7	104760000	104800000	1.6575	1.9508	3.6386	5.9661	1	1
chr7	104840000	104880000	1.6768	1.7202	3.7713	4.0801	1	1
chr7	104880000	104920000	1.7482	1.8342	4.287	4.9604	1	1
chr7	114600000	114640000	2.0857	1.645	7.2643	3.5541	1	1
chr7	116320000	116360000	1.5798	1.7243	3.1328	4.11	1	1
chr7	117400000	117440000	1.9725	2.1728	6.1651	8.1802	1	1
chr7	117440000	117480000	1.5972	1.7961	3.2421	4.655	1	1
chr7	117480000	117520000	2.0178	2.1528	6.5926	7.9645	1	1
chr7	121440000	121480000	1.7516	1.7412	4.3125	4.2347	1	1
chr7	121520000	121560000	1.5627	1.6984	3.0276	3.9232	1	1
chr7	124040000	124080000	1.6468	1.6283	3.5662	3.4432	1	1
chr7	128480000	128520000	1.7499	1.578	4.2997	3.1216	1	1
chr7	130600000	130640000	2.027	2.3488	6.6815	10.219	1	1
chr7	130640000	130680000	1.8062	2.0086	4.7349	6.5045	1	1
chr7	130720000	130760000	1.7813	2.0998	4.5394	7.4084	1	1
chr7	130800000	130840000	1.8333	1.6689	4.9531	3.7166	1	1
chr7	130840000	130880000	1.9786	1.6509	6.2217	3.5938	1	1
chr7	130880000	130920000	2.1216	1.9418	7.6344	5.8846	1	1
chr7	130960000	131000000	1.8952	1.879	5.4732	5.3341	1	1
chr7	132440000	132480000	1.975	1.613	6.1882	3.3433	1	1
chr7	134640000	134680000	1.8251	1.9711	4.8865	6.1521	1	1
chr8	9280000	9320000	1.8328	1.6481	4.949	3.575	1	1
chr8	18480000	18520000	1.935	1.6259	5.8235	3.4274	1	1
chr8	18520000	18560000	1.6277	1.747	3.4392	4.278	1	1
chr8	18600000	18640000	1.7159	2.0096	4.0488	6.514	1	1
chr8	19400000	19440000	2.0307	1.9381	6.7174	5.8513	1	1
chr8	19440000	19480000	2.5499	2.1014	12.8596	7.4249	1	1
chr8	19520000	19560000	1.8736	1.6156	5.2883	3.3602	1	1
chr8	41080000	41120000	1.8284	1.6495	4.9132	3.5844	1	1
chr8	59800000	59840000	1.9618	1.7472	6.0665	4.2795	1	1
chr8	59840000	59880000	1.7882	1.8416	4.5931	5.0211	1	1
chr8	59920000	59960000	1.7625	1.7906	4.395	4.6118	1	1
chr8	71280000	71320000	1.6206	1.6652	3.3927	3.6912	1	1
chr8	81600000	81640000	1.5841	1.8783	3.1596	5.3282	1	1
chr8	81640000	81680000	1.6124	1.8674	3.3395	5.2359	1	1
chr8	81720000	81760000	2.7477	2.5043	15.7835	12.2316	1	1
chr8	81760000	81800000	1.6484	1.9592	3.577	6.0427	1	1
chr8	90200000	90240000	1.9186	1.6431	5.6776	3.5414	1	1
chr8	91800000	91840000	1.9612	1.8123	6.061	4.7835	1	1
chr8	91840000	91880000	1.5982	1.6452	3.2485	3.5555	1	1
chr8	91880000	91920000	2.3887	1.9832	10.7165	6.2646	1	1
chr8	91920000	91960000	1.6482	1.7117	3.5756	4.0185	1	1
chr8	104160000	104200000	2.0318	1.6348	6.7281	3.4861	1	1
chr8	104200000	104240000	1.7759	1.5761	4.4976	3.1098	1	1
chr8	104240000	104280000	1.939	1.6904	5.8594	3.8665	1	1
chr8	119480000	119520000	1.6082	1.5716	3.3124	3.0821	1	1
chr8	121640000	121680000	1.8006	1.6034	4.6905	3.2816	1	1
chr8	131280000	131320000	1.6303	1.682	3.4563	3.8075	1	1
chr8	131320000	131360000	1.9721	1.6919	6.1614	3.8771	1	1
chr8	134320000	134360000	1.6524	1.8735	3.604	5.2874	1	1
chr8	136160000	136200000	2.0415	1.56	6.8229	3.0111	1	1
chr8	141800000	141840000	1.6328	1.8732	3.4729	5.2849	1	1
chr8	141840000	141880000	1.6539	1.5594	3.6141	3.0075	1	1
chr8	141920000	141960000	2.1435	1.8725	7.8652	5.2789	1	1
chr9	5720000	5760000	1.7142	1.729	4.0365	4.1445	1	1
chr9	8320000	8360000	1.6174	2.0922	3.3719	7.3305	1	1
chr9	9320000	9360000	1.5936	1.6062	3.2193	3.2995	1	1
chr9	13200000	13240000	1.7096	1.6838	4.0033	3.8201	1	1
chr9	14080000	14120000	1.7075	1.7793	3.9882	4.5239	1	1
chr9	14120000	14160000	1.6993	1.7608	3.9296	4.3821	1	1
chr9	14160000	14200000	1.6729	1.9327	3.7442	5.8029	1	1
chr9	14240000	14280000	1.8332	2.3313	4.9523	10.005	1	1
chr9	19560000	19600000	1.8273	1.975	4.9043	6.1883	1	1
chr9	19640000	19680000	1.7739	2.0616	4.4822	7.0217	1	1
chr9	27320000	27360000	2.0133	2.1972	6.5494	8.4478	1	1
chr9	27360000	27400000	2.279	2.3658	9.3802	10.4294	1	1
chr9	27400000	27440000	2.0406	2.2913	6.814	9.5251	1	1
chr9	27440000	27480000	1.5875	2.0503	3.1809	6.9095	1	1
chr9	27480000	27520000	1.95	2.1946	5.9588	8.4191	1	1
chr9	27520000	27560000	2.0922	2.5735	7.3305	13.1914	1	1
chr9	35240000	35280000	1.5626	1.6507	3.0269	3.5925	1	1
chr9	35640000	35680000	2.1017	1.8878	7.4279	5.4094	1	1
chr9	35720000	35760000	1.891	1.6438	5.4369	3.5461	1	1
chr9	35800000	35840000	2.0701	1.6988	7.1067	3.926	1	1
chr9	73000000	73040000	1.9568	1.9131	6.0207	5.6292	1	1
chr9	73040000	73080000	1.7403	1.7113	4.228	4.0156	1	1
chr9	77080000	77120000	1.7512	1.7075	4.3095	3.9882	1	1
chr9	77200000	77240000	2.0421	1.8069	6.8288	4.7404	1	1
chr9	80440000	80480000	1.9017	2.3014	5.5295	9.6451	1	1
chr9	80520000	80560000	1.682	2.0741	3.8075	7.1469	1	1
chr9	87280000	87320000	2.0417	1.9979	6.8248	6.4028	1	1
chr9	87320000	87360000	2.2678	2.0995	9.2493	7.4053	1	1
chr9	87360000	87400000	2.47	2.1924	11.7706	8.3948	1	1
chr9	87400000	87440000	2.745	2.2808	15.7414	9.4013	1	1
chr9	87440000	87480000	2.1263	1.8413	7.6836	5.0186	1	1
chr9	87480000	87520000	2.2597	1.8719	9.1553	5.2739	1	1
chr9	87520000	87560000	2.6577	2.2338	14.4128	8.8583	1	1
chr9	87560000	87600000	2.2817	2.0363	9.4119	6.772	1	1
chr9	87600000	87640000	1.5689	1.7521	3.0655	4.3163	1	1
chr9	98880000	98920000	1.6214	2.0209	3.3979	6.6225	1	1
chr9	100240000	100280000	1.599	1.5746	3.2535	3.1006	1	1
chr9	100360000	100400000	1.7648	1.9285	4.4125	5.7654	1	1
chr9	101720000	101760000	1.8117	1.6617	4.7787	3.6672	1	1
chr9	104240000	104280000	1.6138	1.7607	3.3485	4.3813	1	1
chr9	112560000	112600000	1.718	2.1995	4.0641	8.4733	1	1
chr9	112760000	112800000	1.7776	1.9434	4.5107	5.899	1	1
chr9	119960000	120000000	1.8152	1.5906	4.8067	3.2004	1	1
chr9	120000000	120040000	1.7353	1.7432	4.1909	4.2496	1	1
chr9	120040000	120080000	1.9312	1.8486	5.7895	5.0788	1	1
chr9	120080000	120120000	1.583	1.7098	3.1527	4.0048	1	1
chr9	123840000	123880000	2.2901	2.1138	9.5109	7.5531	1	1
chr9	123880000	123920000	1.7204	1.7805	4.0815	4.5332	1	1
chr9	124400000	124440000	1.6385	1.5674	3.5107	3.0563	1	1
chr9	124600000	124640000	1.9506	1.626	5.9642	3.428	1	1
chr9	125000000	125040000	1.6729	1.6654	3.7442	3.6925	1	1
chr9	125760000	125800000	1.8628	1.6546	5.1972	3.6189	1	1
chr9	126440000	126480000	2.3412	2.2658	10.1258	9.2261	1	1
chr9	126480000	126520000	2.2743	2.2781	9.3252	9.3697	1	1
chr9	126520000	126560000	1.7914	1.7155	4.6181	4.0459	1	1
chr9	126560000	126600000	1.574	1.7906	3.0968	4.6118	1	1
chr9	129720000	129760000	1.8161	2.0172	4.8139	6.5869	1	1
chr9	129800000	129840000	2.0106	2.0575	6.5236	6.9809	1	1
chr9	129840000	129880000	2.0426	1.6703	6.8337	3.7263	1	1
chr9	129880000	129920000	2.0637	2.0764	7.0426	7.1701	1	1
chr9	129960000	130000000	1.8225	1.7664	4.8654	4.4247	1	1
chr9	130000000	130040000	1.8251	1.7163	4.8865	4.0517	1	1
chr9	130040000	130080000	1.6416	1.8091	3.5314	4.7579	1	1
chr9	130080000	130120000	1.7839	1.7524	4.5596	4.3185	1	1
chr9	130480000	130520000	1.9412	1.5838	5.8792	3.1577	1	1
chr9	134520000	134560000	1.8332	1.659	4.9523	3.6488	1	1
chr9	134760000	134800000	1.9906	1.9322	6.334	5.7984	1	1
chr9	134800000	134840000	1.6384	2.1166	3.51	7.5822	1	1
chr9	134840000	134880000	1.7684	2.1884	4.44	8.3507	1	1
chr9	134880000	134920000	1.8161	2.0021	4.8139	6.4426	1	1
chr9	134920000	134960000	2.1039	2.27	7.4506	9.275	1	1
chr9	134960000	135000000	1.6398	1.8285	3.5193	4.914	1	1
chr10	520000	560000	2.0829	1.9746	7.2359	6.1845	1	1
chr10	560000	600000	1.934	1.9012	5.8145	5.5252	1	1
chr10	600000	640000	1.7279	1.7972	4.1364	4.6636	1	1
chr10	640000	680000	2.0044	1.9736	6.4645	6.1753	1	1
chr10	680000	720000	1.9088	1.9487	5.5915	5.947	1	1
chr10	760000	800000	1.7103	1.7321	4.0084	4.1673	1	1
chr10	11120000	11160000	1.8176	1.608	4.826	3.3111	1	1
chr10	11160000	11200000	2.0251	1.7014	6.6631	3.9445	1	1
chr10	11200000	11240000	1.9237	1.6384	5.7228	3.51	1	1
chr10	25120000	25160000	1.8602	1.8794	5.1754	5.3375	1	1
chr10	25160000	25200000	1.6349	1.6533	3.4868	3.6101	1	1
chr10	35680000	35720000	1.6055	1.617	3.2951	3.3693	1	1
chr10	62040000	62080000	1.5703	1.7679	3.0741	4.4362	1	1
chr10	62160000	62200000	1.7628	2.1772	4.3973	8.2281	1	1
chr10	62360000	62400000	1.6627	1.9619	3.674	6.0674	1	1
chr10	62720000	62760000	1.8619	2.2986	5.1896	9.6117	1	1
chr10	65160000	65200000	2.1814	1.8684	8.274	5.2443	1	1
chr10	65200000	65240000	2.1215	1.9797	7.6333	6.2319	1	1
chr10	65280000	65320000	2.2614	2.1368	9.175	7.7942	1	1
chr10	65360000	65400000	1.7923	1.7646	4.6251	4.411	1	1
chr10	68760000	68800000	1.5695	2.036	3.0691	6.769	1	1
chr10	68840000	68880000	1.866	2.2356	5.2241	8.8787	1	1
chr10	87680000	87720000	1.6532	1.6274	3.6094	3.4372	1	1
chr10	87800000	87840000	1.8091	1.6426	4.7579	3.5381	1	1
chr10	90680000	90720000	1.8571	1.5623	5.1495	3.0251	1	1
chr10	90960000	91000000	1.5762	2.0063	3.1105	6.4826	1	1
chr10	92760000	92800000	1.7662	1.8276	4.4232	4.9067	1	1
chr10	92800000	92840000	2.3005	1.9505	9.6343	5.9633	1	1
chr10	95680000	95720000	1.7064	1.5722	3.9803	3.0857	1	1
chr10	103200000	103240000	1.9457	1.7707	5.9198	4.4576	1	1
chr10	103240000	103280000	1.7204	1.6534	4.0815	3.6107	1	1
chr10	104120000	104160000	1.8506	1.5648	5.0954	3.0404	1	1
chr10	104800000	104840000	1.9482	1.694	5.9425	3.8919	1	1
chr10	111880000	111920000	1.8487	2.1758	5.0797	8.2128	1	1
chr10	111960000	112000000	1.8657	1.9049	5.2216	5.5574	1	1
chr10	112600000	112640000	1.6387	1.5694	3.512	3.0685	1	1
chr10	112640000	112680000	1.7413	1.78	4.2354	4.5293	1	1
chr10	124040000	124080000	1.7153	1.9024	4.0445	5.5356	1	1
chr10	124160000	124200000	2.1449	2.6376	7.8801	14.1159	1	1
chr10	126400000	126440000	1.8967	1.807	5.4861	4.7412	1	1
chr11	6600000	6640000	1.673	1.7423	3.7449	4.2429	1	1
chr11	11600000	11640000	1.9952	1.6124	6.3773	3.3395	1	1
chr11	11640000	11680000	1.8031	1.6394	4.7103	3.5167	1	1
chr11	12000000	12040000	1.9073	1.6969	5.5783	3.9125	1	1
chr11	12680000	12720000	1.8793	1.7969	5.3367	4.6613	1	1
chr11	12840000	12880000	1.6794	1.8006	3.7894	4.6905	1	1
chr11	13280000	13320000	2.0388	1.5718	6.7964	3.0833	1	1
chr11	16160000	16200000	1.9504	2.1075	5.9624	7.4878	1	1
chr11	19560000	19600000	1.606	1.7141	3.2983	4.0358	1	1
chr11	19760000	19800000	2.016	1.666	6.5753	3.6967	1	1
chr11	27120000	27160000	1.8904	1.604	5.4318	3.2854	1	1
chr11	37560000	37600000	1.7979	1.5741	4.6692	3.0975	1	1
chr11	46000000	46040000	2.0299	1.6994	6.7096	3.9303	1	1
chr11	46120000	46160000	2.0572	1.656	6.9779	3.6284	1	1
chr11	46480000	46520000	1.8585	1.5903	5.1612	3.1985	1	1
chr11	46520000	46560000	1.8456	1.5626	5.054	3.0269	1	1
chr11	46640000	46680000	1.6384	1.7566	3.51	4.3502	1	1
chr11	46960000	47000000	1.7199	2.1594	4.0779	8.0353	1	1
chr11	47120000	47160000	1.878	2.3258	5.3256	9.9382	1	1
chr11	66720000	66760000	1.6504	1.7566	3.5905	4.3502	1	1
chr11	73120000	73160000	1.9269	2.0716	5.7512	7.1218	1	1
chr11	73160000	73200000	1.7121	2.0059	4.0214	6.4787	1	1
chr11	73280000	73320000	2.0612	2.3045	7.0177	9.682	1	1
chr11	73760000	73800000	1.8493	1.6494	5.0846	3.5837	1	1
chr11	76040000	76080000	1.7715	1.9376	4.4638	5.8468	1	1
chr11	83200000	83240000	2.2607	2.0305	9.1669	6.7155	1	1
chr11	83240000	83280000	2.2583	1.8018	9.1391	4.7	1	1
chr11	83280000	83320000	1.8575	1.5716	5.1528	3.0821	1	1
chr11	83320000	83360000	2.339	1.9794	10.0989	6.2292	1	1
chr11	83360000	83400000	2.1471	1.7562	7.9036	4.3472	1	1
chr11	83400000	83440000	2.0953	1.8261	7.3622	4.8946	1	1
chr11	83520000	83560000	1.6	1.8569	3.2599	5.1478	1	1
chr11	83560000	83600000	1.595	1.7782	3.2282	4.5154	1	1
chr11	83600000	83640000	1.6618	1.829	3.6679	4.9181	1	1
chr11	83640000	83680000	1.8596	2.1232	5.1704	7.6511	1	1
chr11	83680000	83720000	2.2447	2.4394	8.9826	11.3674	1	1
chr11	83720000	83760000	2.0494	2.3849	6.9006	10.6685	1	1
chr11	83760000	83800000	2.1979	2.3934	8.4555	10.7759	1	1
chr11	83880000	83920000	1.7682	2.1416	4.4385	7.8451	1	1
chr11	83920000	83960000	1.7132	2.0006	4.0293	6.4284	1	1
chr11	83960000	84000000	2.8361	2.9856	17.1955	19.7323	1	1
chr11	84000000	84040000	2.2182	2.3698	8.682	10.4792	1	1
chr11	84040000	84080000	1.9624	1.8595	6.072	5.1695	1	1
chr11	84080000	84120000	2.1776	1.9018	8.2325	5.5304	1	1
chr11	94960000	95000000	1.594	1.6604	3.2218	3.6583	1	1
chr11	95840000	95880000	1.7366	2.086	4.2005	7.2673	1	1
chr11	111440000	111480000	1.9259	1.9543	5.7423	5.9979	1	1
chr11	111480000	111520000	2.0552	2.2677	6.958	9.2482	1	1
chr11	111520000	111560000	1.6319	1.8108	3.4669	4.7715	1	1
chr11	111560000	111600000	2.3727	2.1989	10.5154	8.4666	1	1
chr11	111600000	111640000	2.2913	2.2201	9.5251	8.7033	1	1
chr11	111640000	111680000	1.919	1.8686	5.6812	5.246	1	1
chr11	111680000	111720000	1.7951	1.5906	4.6471	3.2004	1	1
chr11	111720000	111760000	1.5681	1.7454	3.0605	4.266	1	1
chr11	112520000	112560000	1.837	2.112	4.9833	7.5344	1	1
chr11	112640000	112680000	1.7098	1.922	4.0048	5.7077	1	1
chr11	112720000	112760000	2.028	2.4386	6.6912	11.357	1	1
chr11	112800000	112840000	1.5838	2.0617	3.1577	7.0227	1	1
chr11	112880000	112920000	1.7912	2.1157	4.6165	7.5728	1	1
chr11	112920000	112960000	2.041	2.1814	6.818	8.274	1	1
chr11	113920000	113960000	2.3337	1.9327	10.0342	5.8029	1	1
chr11	113960000	114000000	2.1009	1.7377	7.4197	4.2087	1	1
chr11	114000000	114040000	1.9605	1.5934	6.0546	3.218	1	1
chr11	114040000	114080000	2.3385	2.1399	10.0928	7.827	1	1
chr11	114080000	114120000	1.7542	1.5798	4.3321	3.1328	1	1
chr11	115080000	115120000	1.7506	1.9428	4.305	5.8936	1	1
chr11	115160000	115200000	2.0354	2.3292	6.7632	9.9795	1	1
chr11	117400000	117440000	1.6291	1.7626	3.4484	4.3957	1	1
chr11	117440000	117480000	1.7293	2.1265	4.1467	7.6857	1	1
chr11	117480000	117520000	1.9702	2.1858	6.1438	8.3222	1	1
chr11	117520000	117560000	1.7536	1.807	4.3276	4.7412	1	1
chr11	117600000	117640000	1.5713	1.5996	3.0802	3.2574	1	1
chr11	117680000	117720000	1.8684	1.7914	5.2443	4.6181	1	1
chr11	117800000	117840000	1.6791	1.5998	3.7873	3.2586	1	1
chr11	118320000	118360000	1.5956	1.763	3.232	4.3988	1	1
chr11	119600000	119640000	1.6607	1.6621	3.6604	3.6699	1	1
chr11	119760000	119800000	2.0324	1.9612	6.7339	6.061	1	1
chr11	119800000	119840000	1.6513	1.908	3.5965	5.5845	1	1
chr11	119840000	119880000	1.6657	1.7781	3.6946	4.5146	1	1
chr11	120240000	120280000	1.6592	1.7622	3.6501	4.3927	1	1
chr11	120520000	120560000	1.7266	1.5632	4.1268	3.0306	1	1
chr11	121200000	121240000	1.6564	1.5621	3.6311	3.0239	1	1
chr11	121320000	121360000	2.1567	1.8962	8.0063	5.4818	1	1
chr11	121360000	121400000	2.2277	1.9825	8.7891	6.2581	1	1
chr11	121400000	121440000	1.7321	1.6463	4.1673	3.5629	1	1
chr11	121440000	121480000	1.577	1.6601	3.1154	3.6563	1	1
chr11	122120000	122160000	1.6147	1.942	3.3543	5.8864	1	1
chr11	125280000	125320000	1.8195	1.5685	4.8412	3.063	1	1
chr11	126600000	126640000	1.6252	1.6819	3.4228	3.8068	1	1
chr11	126640000	126680000	1.8874	2.0025	5.406	6.4464	1	1
chr11	126720000	126760000	1.6036	1.9568	3.2829	6.0207	1	1
chr11	126760000	126800000	1.9904	2.1498	6.3321	7.9324	1	1
chr11	126800000	126840000	1.6894	1.9534	3.8594	5.9897	1	1
chr11	127120000	127160000	1.8864	1.8285	5.3974	4.914	1	1
chr11	130080000	130120000	1.8058	1.6907	4.7317	3.8686	1	1
chr11	131080000	131120000	1.6513	1.8788	3.5965	5.3324	1	1
chr11	131280000	131320000	2.57	2.8719	13.1419	17.786	1	1
chr11	131360000	131400000	2.3933	2.8242	10.7747	17.0017	1	1
chr11	131640000	131680000	1.6412	1.6436	3.5287	3.5447	1	1
chr11	131760000	131800000	2.1528	2.1289	7.9645	7.7109	1	1
chr11	131800000	131840000	2.0672	2.0261	7.0776	6.6728	1	1
chr11	131880000	131920000	1.9444	1.8066	5.9081	4.738	1	1
chr11	131920000	131960000	1.8081	1.8921	4.75	5.4464	1	1
chr11	133920000	133960000	1.822	1.567	4.8614	3.0538	1	1
chr12	1880000	1920000	2.9412	2.9939	18.9594	19.8786	1	1
chr12	2040000	2080000	2.2568	2.1486	9.1218	7.9196	1	1
chr12	11800000	11840000	1.8315	1.828	4.9384	4.91	1	1
chr12	11840000	11880000	2.0363	1.6475	6.772	3.5709	1	1
chr12	11880000	11920000	1.7333	1.7643	4.1761	4.4087	1	1
chr12	11920000	11960000	2.0062	1.9224	6.4816	5.7112	1	1
chr12	11960000	12000000	2.0194	2.0473	6.608	6.8799	1	1
chr12	12000000	12040000	1.6404	1.7485	3.5234	4.2892	1	1
chr12	12400000	12440000	1.5929	1.963	3.2149	6.0775	1	1
chr12	15000000	15040000	1.7734	1.5858	4.4784	3.1702	1	1
chr12	21600000	21640000	1.6237	1.7004	3.413	3.9374	1	1
chr12	23920000	23960000	1.6563	1.7405	3.6304	4.2295	1	1
chr12	24360000	24400000	1.6126	1.5778	3.3408	3.1204	1	1
chr12	25800000	25840000	1.5819	1.6671	3.1459	3.7042	1	1
chr12	26600000	26640000	1.6868	2.0759	3.8412	7.1651	1	1
chr12	29520000	29560000	1.6864	1.6498	3.8383	3.5864	1	1
chr12	41800000	41840000	1.9	1.9621	5.5147	6.0692	1	1
chr12	41880000	41920000	1.6424	1.7212	3.5367	4.0874	1	1
chr12	49720000	49760000	2.0143	1.7725	6.559	4.4715	1	1
chr12	49760000	49800000	1.7432	1.5867	4.2496	3.1759	1	1
chr12	50120000	50160000	1.6357	1.7804	3.4921	4.5324	1	1
chr12	50360000	50400000	1.5991	1.6998	3.2542	3.9331	1	1
chr12	50440000	50480000	1.7679	1.9022	4.4362	5.5339	1	1
chr12	63000000	63040000	1.6038	1.7904	3.2842	4.6103	1	1
chr12	63160000	63200000	1.9956	1.7868	6.3811	4.5821	1	1
chr12	63200000	63240000	2.3029	2.2899	9.6629	9.5086	1	1
chr12	63240000	63280000	1.6331	1.6739	3.4748	3.7512	1	1
chr12	63280000	63320000	1.6892	1.7302	3.858	4.1533	1	1
chr12	70720000	70760000	1.5612	1.73	3.0184	4.1518	1	1
chr12	70760000	70800000	1.6401	1.6612	3.5213	3.6638	1	1
chr12	70920000	70960000	1.5762	1.6283	3.1105	3.4432	1	1
chr12	70960000	71000000	1.6585	1.8073	3.6454	4.7436	1	1
chr12	78520000	78560000	1.8976	1.6575	5.4939	3.6386	1	1
chr12	90720000	90760000	1.7405	1.5576	4.2295	2.9966	1	1
chr12	96600000	96640000	1.5625	1.5686	3.0263	3.0636	1	1
chr12	99080000	99120000	1.8988	1.8709	5.5043	5.2654	1	1
chr12	99120000	99160000	1.6573	1.6307	3.6372	3.459	1	1
chr12	99200000	99240000	2.0067	1.8273	6.4864	4.9043	1	1
chr12	99240000	99280000	2.3239	1.9828	9.9152	6.2609	1	1
chr12	105560000	105600000	1.7532	1.7826	4.3246	4.5495	1	1
chr12	106280000	106320000	1.8415	1.5892	5.0203	3.1916	1	1
chr12	106440000	106480000	2.0503	1.627	6.9095	3.4346	1	1
chr12	106520000	106560000	1.6284	1.7373	3.4438	4.2057	1	1
chr12	116440000	116480000	1.6728	1.9934	3.7435	6.3603	1	1
chr12	116520000	116560000	1.6162	1.9786	3.3641	6.2217	1	1
chr12	116560000	116600000	1.6763	2.0988	3.7678	7.3981	1	1
chr12	116600000	116640000	1.8796	2.0062	5.3393	6.4816	1	1
chr12	124440000	124480000	1.5623	1.6706	3.0251	3.7283	1	1
chr13	27200000	27240000	1.9666	1.6636	6.1106	3.6802	1	1
chr13	33160000	33200000	1.9933	1.8684	6.3594	5.2443	1	1
chr13	39960000	40000000	1.8909	2.0023	5.4361	6.4445	1	1
chr13	40080000	40120000	1.8668	1.7782	5.2308	4.5154	1	1
chr13	43840000	43880000	1.8552	1.641	5.1336	3.5274	1	1
chr13	43880000	43920000	1.783	1.9259	4.5526	5.7423	1	1
chr13	43920000	43960000	2.0894	2.0489	7.3019	6.8957	1	1
chr13	44000000	44040000	1.5634	1.9055	3.0318	5.5626	1	1
chr13	44040000	44080000	1.7794	2.1388	4.5247	7.8154	1	1
chr13	44080000	44120000	2.294	2.4152	9.5571	11.0541	1	1
chr13	44120000	44160000	2.3615	2.4329	10.376	11.2828	1	1
chr13	44160000	44200000	1.6078	1.8535	3.3098	5.1195	1	1
chr13	44200000	44240000	1.5713	1.7357	3.0802	4.1939	1	1
chr13	44240000	44280000	1.6519	1.8655	3.6006	5.2199	1	1
chr13	44680000	44720000	1.7648	1.6578	4.4125	3.6406	1	1
chr13	44720000	44760000	1.8902	1.5926	5.43	3.213	1	1
chr13	44760000	44800000	2.2781	2.1435	9.3697	7.8653	1	1
chr13	44840000	44880000	2	1.6091	6.4227	3.3182	1	1
chr13	49960000	50000000	1.5905	1.598	3.1997	3.2472	1	1
chr13	51840000	51880000	1.626	1.8944	3.428	5.4662	1	1
chr13	67040000	67080000	1.67	1.8809	3.7242	5.3503	1	1
chr13	67520000	67560000	1.5919	1.931	3.2086	5.7877	1	1
chr13	78120000	78160000	1.6128	1.7668	3.342	4.4278	1	1
chr13	78200000	78240000	1.758	1.8828	4.3608	5.3666	1	1
chr13	78480000	78520000	1.8624	1.8257	5.1938	4.8913	1	1
chr13	78520000	78560000	2.1866	1.7839	8.331	4.5596	1	1
chr13	80440000	80480000	2.1606	1.985	8.0482	6.2814	1	1
chr13	97680000	97720000	1.9893	1.5991	6.3217	3.2542	1	1
chr13	97840000	97880000	1.6115	2.0301	3.3336	6.7116	1	1
chr13	97880000	97920000	2.0029	2.1965	6.4502	8.4401	1	1
chr13	97960000	98000000	1.7643	2.0385	4.4087	6.7935	1	1
chr13	98000000	98040000	1.5684	2.0314	3.0624	6.7242	1	1
chr13	99560000	99600000	1.5781	1.664	3.1222	3.6829	1	1
chr13	101600000	101640000	1.681	1.6327	3.8005	3.4722	1	1
chr13	102000000	102040000	1.588	1.599	3.184	3.2535	1	1
chr13	102040000	102080000	1.646	1.6541	3.5608	3.6155	1	1
chr13	111840000	111880000	1.8788	1.8811	5.3324	5.352	1	1
chr14	22760000	22800000	1.7353	1.6724	4.1909	3.7408	1	1
chr14	23760000	23800000	1.5823	1.7292	3.1484	4.1459	1	1
chr14	23920000	23960000	1.7076	1.6926	3.9889	3.882	1	1
chr14	24360000	24400000	2.0305	1.6285	6.7155	3.4445	1	1
chr14	25320000	25360000	1.5791	1.9497	3.1284	5.9561	1	1
chr14	25360000	25400000	1.8516	2.2302	5.1037	8.8174	1	1
chr14	25400000	25440000	1.6739	2.0494	3.7512	6.9006	1	1
chr14	25600000	25640000	1.5655	1.6414	3.0446	3.53	1	1
chr14	26160000	26200000	1.7786	1.6196	4.5185	3.3862	1	1
chr14	47800000	47840000	1.6284	1.7661	3.4438	4.4224	1	1
chr14	47840000	47880000	2.1174	1.8994	7.5905	5.5095	1	1
chr14	47880000	47920000	1.745	1.7288	4.263	4.143	1	1
chr14	50760000	50800000	1.7357	1.6258	4.1939	3.4267	1	1
chr14	51040000	51080000	1.7212	2.0457	4.0874	6.8641	1	1
chr14	51120000	51160000	1.5644	1.7007	3.0379	3.9396	1	1
chr14	51240000	51280000	1.9042	1.6518	5.5513	3.5999	1	1
chr14	51320000	51360000	1.9629	1.5694	6.0766	3.0685	1	1
chr14	51440000	51480000	1.8751	1.9006	5.301	5.52	1	1
chr14	51520000	51560000	1.9322	1.7899	5.7984	4.6064	1	1
chr14	56680000	56720000	1.6657	1.7263	3.6946	4.1246	1	1
chr14	59040000	59080000	1.6758	1.5974	3.7643	3.2434	1	1
chr14	59680000	59720000	2.0557	1.6412	6.963	3.5287	1	1
chr14	60720000	60760000	1.618	1.6918	3.3758	3.8764	1	1
chr14	61960000	62000000	1.682	1.6412	3.8075	3.5287	1	1
chr14	62040000	62080000	1.861	1.7507	5.1821	4.3058	1	1
chr14	66000000	66040000	1.5752	1.9063	3.1043	5.5696	1	1
chr14	66080000	66120000	1.658	1.9016	3.642	5.5287	1	1
chr14	70320000	70360000	1.8251	2.2453	4.8865	8.9895	1	1
chr14	70480000	70520000	1.7409	1.6585	4.2325	3.6454	1	1
chr14	71880000	71920000	2.2188	1.7737	8.6887	4.4807	1	1
chr14	71960000	72000000	2.1987	1.87	8.4644	5.2578	1	1
chr14	72000000	72040000	2.1911	1.8324	8.3804	4.9458	1	1
chr14	72080000	72120000	2.1863	1.7495	8.3277	4.2967	1	1
chr14	72120000	72160000	1.746	1.5834	4.2705	3.1552	1	1
chr14	73160000	73200000	1.7755	1.9518	4.4945	5.9751	1	1
chr14	73760000	73800000	1.5591	1.6379	3.0057	3.5067	1	1
chr14	73800000	73840000	1.7155	1.7408	4.0459	4.2317	1	1
chr14	75320000	75360000	1.6316	1.7776	3.4649	4.5107	1	1
chr14	75720000	75760000	1.8423	2.2626	5.0268	9.1889	1	1
chr14	75760000	75800000	1.6342	2.1066	3.4821	7.4785	1	1
chr14	75920000	75960000	1.6202	1.6703	3.3901	3.7263	1	1
chr14	90960000	91000000	2.1539	2.027	7.9762	6.6815	1	1
chr14	91000000	91040000	2.0997	2.0309	7.4074	6.7193	1	1
chr14	91040000	91080000	2.3224	2.0594	9.8971	6.9997	1	1
chr14	91080000	91120000	2.3224	2.001	9.8971	6.4322	1	1
chr14	91120000	91160000	2.0899	1.843	7.307	5.0326	1	1
chr14	93880000	93920000	1.713	1.5739	4.0279	3.0962	1	1
chr14	94600000	94640000	1.706	1.6368	3.9775	3.4994	1	1
chr15	30080000	30120000	2.5657	2.8361	13.0813	17.1955	1	1
chr15	30120000	30160000	1.9333	2.0118	5.8083	6.5351	1	1
chr15	30160000	30200000	1.7496	2.0763	4.2975	7.1691	1	1
chr15	38400000	38440000	1.6984	2.0631	3.9232	7.0366	1	1
chr15	38480000	38520000	1.7574	2.0991	4.3563	7.4012	1	1
chr15	38520000	38560000	2.1372	2.6347	7.7984	14.0733	1	1
chr15	42520000	42560000	1.8108	1.9635	4.7715	6.0821	1	1
chr15	43040000	43080000	1.9899	1.6898	6.3274	3.8623	1	1
chr15	43760000	43800000	1.7455	1.5756	4.2668	3.1067	1	1
chr15	44240000	44280000	1.6782	1.7611	3.781	4.3843	1	1
chr15	44280000	44320000	1.7932	2.2369	4.6322	8.8935	1	1
chr15	48000000	48040000	2.1066	2.1918	7.4785	8.3882	1	1
chr15	48920000	48960000	1.7999	1.7759	4.6849	4.4976	1	1
chr15	49280000	49320000	1.978	2.0679	6.2161	7.0846	1	1
chr15	51480000	51520000	1.5897	1.6148	3.1947	3.355	1	1
chr15	51560000	51600000	1.5838	1.8848	3.1577	5.3837	1	1
chr15	51880000	51920000	2.0648	1.6334	7.0536	3.4768	1	1
chr15	52040000	52080000	2.0261	1.7222	6.6728	4.0947	1	1
chr15	52240000	52280000	1.6645	1.6196	3.6864	3.3862	1	1
chr15	52320000	52360000	1.7342	1.7745	4.1828	4.4868	1	1
chr15	52640000	52680000	2.387	1.9234	10.695	5.7201	1	1
chr15	52800000	52840000	1.7056	1.7044	3.9746	3.966	1	1
chr15	57160000	57200000	2.2334	2.6697	8.8537	14.5917	1	1
chr15	58840000	58880000	1.6018	1.7039	3.2714	3.9624	1	1
chr15	61320000	61360000	1.5773	1.789	3.1173	4.5993	1	1
chr15	61960000	62000000	1.8134	1.7894	4.7923	4.6024	1	1
chr15	63600000	63640000	1.6539	1.715	3.6141	4.0423	1	1
chr15	63880000	63920000	1.8684	2.0135	5.2443	6.5514	1	1
chr15	64000000	64040000	1.879	1.6309	5.3341	3.4603	1	1
chr15	66040000	66080000	1.7768	1.9582	4.5046	6.0335	1	1
chr15	69400000	69440000	1.7408	1.827	4.2317	4.9018	1	1
chr15	69440000	69480000	1.6716	1.7064	3.7352	3.9803	1	1
chr15	69520000	69560000	1.6112	1.6385	3.3317	3.5107	1	1
chr15	73280000	73320000	1.6409	1.6471	3.5267	3.5682	1	1
chr15	73320000	73360000	1.794	2.0708	4.6385	7.1137	1	1
chr15	73360000	73400000	1.7281	2.1892	4.1378	8.3595	1	1
chr15	74320000	74360000	1.8458	1.6361	5.0557	3.4947	1	1
chr15	74800000	74840000	1.6797	1.7386	3.7915	4.2154	1	1
chr15	74880000	74920000	1.8855	1.8466	5.3897	5.0623	1	1
chr15	86000000	86040000	2.1711	2.1641	8.1617	8.086	1	1
chr15	88520000	88560000	1.8068	1.5605	4.7396	3.0142	1	1
chr15	89720000	89760000	1.6635	1.9768	3.6795	6.205	1	1
chr15	89760000	89800000	1.8074	2.0356	4.7444	6.7651	1	1
chr15	91600000	91640000	1.98	1.8437	6.2347	5.0384	1	1
chr15	99160000	99200000	1.8281	1.9612	4.9108	6.061	1	1
chr15	99200000	99240000	1.9091	1.7342	5.5941	4.1828	1	1
chr15	99280000	99320000	1.925	1.9472	5.7343	5.9334	1	1
chr15	99320000	99360000	1.6601	1.9116	3.6563	5.616	1	1
chr15	99360000	99400000	2.3228	2.5358	9.9019	12.6636	1	1
chr15	100080000	100120000	1.9976	1.6751	6.4	3.7595	1	1
chr15	100160000	100200000	1.6134	1.561	3.3459	3.0172	1	1
chr16	22960000	23000000	1.658	1.6487	3.642	3.579	1	1
chr16	23080000	23120000	2.336	2.2465	10.0622	9.0032	1	1
chr16	24120000	24160000	2.0473	1.5944	6.8799	3.2244	1	1
chr16	24720000	24760000	2.1846	1.805	8.309	4.7253	1	1
chr16	52520000	52560000	1.709	1.8714	3.999	5.2696	1	1
chr16	56080000	56120000	1.8261	1.899	4.8945	5.5061	1	1
chr16	56160000	56200000	1.7858	2.0359	4.5744	6.7681	1	1
chr16	56360000	56400000	1.8546	2.1471	5.1287	7.9036	1	1
chr16	63000000	63040000	1.7241	1.5762	4.1085	3.1105	1	1
chr16	65480000	65520000	1.7417	1.703	4.2384	3.956	1	1
chr16	69640000	69680000	1.6735	1.5878	3.7484	3.1828	1	1
chr16	76520000	76560000	1.8354	2.3091	4.9702	9.7371	1	1
chr16	89400000	89440000	1.7569	1.6892	4.3525	3.858	1	1
chr16	89440000	89480000	2.0599	1.8085	7.0047	4.7532	1	1
chr16	89480000	89520000	1.9428	1.7902	5.8936	4.6087	1	1
chr16	89520000	89560000	1.9152	1.8454	5.6476	5.0524	1	1
chr17	1000000	1040000	2.0027	1.6058	6.4483	3.297	1	1
chr17	2000000	2040000	1.5781	1.5634	3.1222	3.0318	1	1
chr17	4080000	4120000	1.7917	1.7884	4.6204	4.5946	1	1
chr17	4240000	4280000	1.94	2.0457	5.8684	6.8641	1	1
chr17	6760000	6800000	1.6812	1.7176	3.8019	4.0612	1	1
chr17	9880000	9920000	2.2369	1.862	8.8935	5.1905	1	1
chr17	9920000	9960000	1.742	1.7395	4.2406	4.2221	1	1
chr17	17000000	17040000	1.7235	1.5789	4.1042	3.1272	1	1
chr17	17720000	17760000	2.0014	2.1283	6.436	7.7046	1	1
chr17	17760000	17800000	2.2842	2.3727	9.4413	10.5154	1	1
chr17	17800000	17840000	1.7822	2.195	4.5464	8.4235	1	1
chr17	17840000	17880000	1.643	1.8967	3.5407	5.4861	1	1
chr17	20000000	20040000	1.8028	2.1088	4.7079	7.5012	1	1
chr17	26200000	26240000	1.7961	1.7171	4.655	4.0575	1	1
chr17	26280000	26320000	2.2237	1.8816	8.7439	5.3563	1	1
chr17	26320000	26360000	1.7983	1.7986	4.6723	4.6747	1	1
chr17	26360000	26400000	2.4429	2.5111	11.4132	12.3242	1	1
chr17	26400000	26440000	1.7484	1.8899	4.2885	5.4275	1	1
chr17	26440000	26480000	1.6519	1.9799	3.6006	6.2338	1	1
chr17	27040000	27080000	1.6944	1.9293	3.8948	5.7726	1	1
chr17	27280000	27320000	1.7395	2.1513	4.222	7.9484	1	1
chr17	27360000	27400000	1.7257	2.0476	4.1202	6.8829	1	1
chr17	28120000	28160000	1.8209	2.2763	4.8525	9.3486	1	1
chr17	28720000	28760000	1.759	1.8425	4.3684	5.0285	1	1
chr17	28760000	28800000	1.9889	2.0551	6.318	6.957	1	1
chr17	29480000	29520000	1.5827	1.6267	3.1509	3.4326	1	1
chr17	30880000	30920000	1.7413	1.7972	4.2354	4.6636	1	1
chr17	31000000	31040000	1.5612	1.5681	3.0184	3.0606	1	1
chr17	32520000	32560000	2.097	2.0249	7.3797	6.6611	1	1
chr17	35480000	35520000	1.7717	1.8542	4.4653	5.1253	1	1
chr17	35560000	35600000	1.5601	1.66	3.0117	3.6556	1	1
chr17	38240000	38280000	1.8793	2.3612	5.3367	10.3722	1	1
chr17	38560000	38600000	1.5623	1.6142	3.0251	3.3511	1	1
chr17	41840000	41880000	1.6084	1.898	3.3137	5.4974	1	1
chr17	44080000	44120000	1.6182	1.6607	3.3771	3.6604	1	1
chr17	46080000	46120000	1.8938	2.1673	5.4611	8.1206	1	1
chr17	47640000	47680000	1.7528	1.8107	4.3216	4.7707	1	1
chr17	48920000	48960000	1.8922	2.2114	5.4473	8.6058	1	1
chr17	49000000	49040000	1.9	2.3594	5.5147	10.3499	1	1
chr17	49720000	49760000	1.56	1.66	3.0111	3.6556	1	1
chr17	53720000	53760000	1.8016	1.6527	4.6984	3.606	1	1
chr17	57400000	57440000	2.1595	2.279	8.0364	9.3802	1	1
chr17	59040000	59080000	1.7864	1.7601	4.579	4.3768	1	1
chr17	61160000	61200000	1.5583	1.8003	3.0008	4.6881	1	1
chr17	61200000	61240000	2.0511	2.0953	6.9174	7.3622	1	1
chr17	61240000	61280000	2.2201	2.3369	8.7033	10.0732	1	1
chr17	61280000	61320000	1.693	1.8134	3.8849	4.7923	1	1
chr17	61320000	61360000	1.6075	1.5732	3.3079	3.0919	1	1
chr17	62240000	62280000	1.5996	2.0292	3.2574	6.7028	1	1
chr17	64400000	64440000	1.6198	1.8195	3.3875	4.8412	1	1
chr17	64440000	64480000	2.0449	2.2474	6.8563	9.0136	1	1
chr17	64480000	64520000	1.747	2.1169	4.278	7.5853	1	1
chr17	64520000	64560000	1.8776	2.1206	5.3222	7.6239	1	1
chr17	64880000	64920000	1.952	1.662	5.977	3.6693	1	1
chr17	74240000	74280000	1.639	2.0621	3.514	7.0266	1	1
chr17	74480000	74520000	1.9709	2.0529	6.1503	6.9352	1	1
chr17	75760000	75800000	1.9506	1.7771	5.9642	4.5069	1	1
chr17	78720000	78760000	1.6726	1.8307	3.7422	4.9319	1	1
chr17	79320000	79360000	1.5601	2.0283	3.0117	6.6941	1	1
chr17	80520000	80560000	1.6418	1.6195	3.5327	3.3855	1	1
chr18	9520000	9560000	1.7749	1.7457	4.4899	4.2683	1	1
chr18	21720000	21760000	1.8498	1.67	5.0888	3.7242	1	1
chr18	25600000	25640000	1.5589	1.737	3.0045	4.2035	1	1
chr18	29960000	30000000	1.7959	1.632	4.6534	3.4676	1	1
chr18	32160000	32200000	1.9797	1.5909	6.2319	3.2023	1	1
chr18	32200000	32240000	1.6839	1.5631	3.8208	3.03	1	1
chr18	32320000	32360000	1.5594	1.5983	3.0075	3.2491	1	1
chr18	32600000	32640000	1.9024	2.0845	5.5356	7.2521	1	1
chr18	32640000	32680000	1.689	1.7587	3.8566	4.3661	1	1
chr18	32680000	32720000	2.2134	2.1174	8.6281	7.5905	1	1
chr18	32720000	32760000	1.7302	2.0731	4.1533	7.1369	1	1
chr18	32800000	32840000	1.6635	1.928	3.6795	5.761	1	1
chr18	46760000	46800000	1.7616	1.7606	4.3881	4.3805	1	1
chr18	53000000	53040000	2.0381	2.4601	6.7896	11.6393	1	1
chr18	53240000	53280000	1.7771	2.1563	4.5069	8.002	1	1
chr18	53760000	53800000	1.8734	1.8394	5.2866	5.003	1	1
chr18	54520000	54560000	1.5613	1.6539	3.019	3.6141	1	1
chr18	56600000	56640000	1.5894	1.5785	3.1928	3.1247	1	1
chr18	60800000	60840000	1.6766	1.6361	3.7699	3.4947	1	1
chr18	64400000	64440000	1.7026	1.8289	3.9531	4.9173	1	1
chr18	69920000	69960000	1.8948	1.8175	5.4697	4.8252	1	1
chr19	47480000	47520000	1.7862	2.2399	4.5775	8.9277	1	1
chr19	57280000	57320000	1.6873	1.5964	3.8447	3.237	1	1
chr19	57960000	58000000	1.6471	1.5701	3.5682	3.0728	1	1
chr20	1280000	1320000	1.8227	1.6231	4.867	3.409	1	1
chr20	1840000	1880000	1.623	1.7932	3.4084	4.6322	1	1
chr20	1920000	1960000	1.6136	1.6593	3.3472	3.6508	1	1
chr20	2480000	2520000	1.5689	1.6215	3.0655	3.3986	1	1
chr20	9440000	9480000	1.8098	1.6497	4.7635	3.5857	1	1
chr20	24480000	24520000	1.6754	1.842	3.7616	5.0244	1	1
chr20	32600000	32640000	1.9728	2.0608	6.1679	7.0137	1	1
chr20	33640000	33680000	1.7694	2.1738	4.4477	8.1911	1	1
chr20	36840000	36880000	1.6873	1.8792	3.8447	5.3358	1	1
chr20	37200000	37240000	2.0516	1.7663	6.9224	4.424	1	1
chr20	39800000	39840000	2.8132	3.2662	16.8235	25.0004	1	1
chr20	43280000	43320000	1.6777	1.7226	3.7775	4.0976	1	1
chr20	43520000	43560000	1.6435	1.8117	3.5441	4.7787	1	1
chr20	43720000	43760000	1.7663	1.7081	4.424	3.9925	1	1
chr20	48280000	48320000	1.6182	1.7258	3.3771	4.121	1	1
chr20	57800000	57840000	1.5967	1.6513	3.2389	3.5965	1	1
chr20	58160000	58200000	1.919	1.6	5.6812	3.2599	1	1
chr20	58200000	58240000	2.4373	2.3746	11.3401	10.5392	1	1
chr20	58240000	58280000	2.0689	1.836	7.0947	4.9752	1	1
chr20	58280000	58320000	2.2982	2.0702	9.607	7.1077	1	1
chr20	58320000	58360000	2.4357	2.1987	11.3192	8.4644	1	1
chr20	58360000	58400000	1.7058	1.7144	3.976	4.038	1	1
chr20	58400000	58440000	1.7113	1.7618	4.0156	4.3897	1	1
chr21	15960000	16000000	1.8038	1.6817	4.7158	3.8054	1	1
chr21	17440000	17480000	1.8089	2.2825	4.7563	9.4213	1	1
chr21	17520000	17560000	1.6467	2.053	3.5655	6.9362	1	1
chr21	17800000	17840000	1.6612	1.9634	3.6638	6.0812	1	1
chr21	18400000	18440000	1.8438	1.6326	5.0392	3.4715	1	1
chr21	27320000	27360000	1.6208	1.9195	3.394	5.6856	1	1
chr21	27440000	27480000	1.5695	1.9086	3.0691	5.5897	1	1
chr21	38760000	38800000	1.8719	1.6435	5.2739	3.5441	1	1
chr21	38800000	38840000	1.6797	1.6026	3.7915	3.2765	1	1
chr21	38840000	38880000	1.6779	1.5909	3.7789	3.2023	1	1
chr22	18320000	18360000	2.0272	1.7652	6.6834	4.4156	1	1
chr22	18360000	18400000	1.7774	1.7666	4.5092	4.4262	1	1
chr22	18400000	18440000	2.1715	1.7624	8.1661	4.3942	1	1
chr22	18440000	18480000	2.1323	1.7308	7.7467	4.1577	1	1
chr22	28400000	28440000	1.7704	1.9119	4.4553	5.6186	1	1
chr22	28520000	28560000	1.9267	1.8947	5.7494	5.4688	1	1
chr22	28600000	28640000	2.3039	2.103	9.6749	7.4413	1	1
chr22	28640000	28680000	1.7955	2.0301	4.6503	6.7116	1	1
chr22	28840000	28880000	1.5575	1.7153	2.996	4.0445	1	1
chr22	30200000	30240000	1.8512	1.7808	5.1004	4.5355	1	1
chr22	36360000	36400000	2.0511	1.7969	6.9174	4.6613	1	1
chr22	36400000	36440000	1.7204	1.6194	4.0815	3.3849	1	1
chr22	36760000	36800000	1.5998	1.6657	3.2586	3.6946	1	1
chr22	40560000	40600000	1.9288	1.9859	5.7681	6.2899	1	1
chr22	40600000	40640000	1.8454	1.711	5.0524	4.0134	1	1
chr22	40640000	40680000	1.7288	1.6523	4.143	3.6033	1	1
chr22	40720000	40760000	1.805	1.9974	4.7253	6.3981	1	1
chr22	40800000	40840000	1.618	1.6772	3.3758	3.7741	1	1
chr22	40840000	40880000	1.5691	1.6382	3.0667	3.5087	1	1
chr22	40880000	40920000	2.3762	2.2572	10.5592	9.1264	1	1
chr22	40960000	41000000	1.6109	1.6096	3.3298	3.3214	1	1
chr22	41000000	41040000	2.006	1.9966	6.4797	6.3905	1	1
chr22	41200000	41240000	1.7272	1.629	4.1312	3.4478	1	1
chr22	42480000	42520000	1.9794	1.9644	6.2291	6.0904	1	1
chr22	42560000	42600000	1.6284	1.6278	3.4438	3.4399	1	1
chr22	42600000	42640000	1.5757	1.6128	3.1074	3.342	1	1
chr22	46040000	46080000	1.7016	1.5655	3.946	3.0446	1	1

## Sheet: GO for common FIREs
GO terms for genes assigned to common FIREs
term.id	FDR	term.name	gene
GO:0046785	0.0334892	microtubule polymerization	RANBP9,DYRK1A,MAPRE3,STMN1,MET,MAP1B,GBA2,CLASP2,PSRC1
GO:0031109	0.0334892	microtubule polymerization or depolymerization	RANBP9,DYRK1A,MAPRE3,MAPRE2,STMN1,MET,MAP1B,GBA2,CCSAP,CLASP2,PSRC1
GO:0034329	0.0356759	cell junction assembly	NFASC,TJP1,PLXND1,MAGI2,ANK2,ILK,BCL2,RAPGEF1,MEF2C,MAP1B,LIMCH1,LRRTM2,ARHGEF7,NTRK2,FLNC,CLASP2,PDLIM5,AMIGO1,RAP1A,JAM3,DUSP3,PRKCH
GO:0031110	0.0368387	regulation of microtubule polymerization or depolymerization	DYRK1A,MAPRE3,MAPRE2,STMN1,MET,MAP1B,GBA2,CLASP2,PSRC1
GO:0031113	0.0389569	regulation of microtubule polymerization	DYRK1A,MAPRE3,STMN1,MET,MAP1B,GBA2,PSRC1
GO:0030016	0.011316	myofibril	FBXL22,TMOD2,ANK2,MYOT,ILK,TNNC1,CACNA1C,HDAC4,TMOD1,FLNC,PDLIM5,MYBPHL,PYROXD1,CALD1,SPTBN1
GO:0043292	0.0129037	contractile fiber	FBXL22,TMOD2,ANK2,MYOT,ILK,TNNC1,CACNA1C,HDAC4,TMOD1,FLNC,PDLIM5,MYBPHL,PYROXD1,CALD1,SPTBN1
GO:0030017	0.0153851	sarcomere	FBXL22,TMOD2,ANK2,MYOT,ILK,TNNC1,CACNA1C,HDAC4,TMOD1,FLNC,PDLIM5,PYROXD1,SPTBN1
GO:0044304	0.028997	main axon	KCNAB1,NFASC,CNTN2,ANK2,MAP1B,SPTBN1,NAV1
GO:0043025	0.0363979	neuronal cell body	KCNAB1,CNTN2,AGFG1,KIF3A,DPYSL5,MYOT,ILK,CRIPT,MAP1B,ARHGEF7,WDFY3,MAPK10,CACNA1C,PURA,AMFR,HCN3,ATXN10,NCDN,SORT1,AMIGO1,ADA,RTN4
