# Supplementary material for: Neuronal and glial 3D chromatin architecture informs the cellular etiology of brain disorders
Source: Nat Commun. 2021 Jun 25;12:3968. doi: 10.1038/s41467-021-24243-0 (PMC8233376; doi:10.1038/s41467-021-24243-0)
Supplement: Supplementary file 4 — Supplementary Data 2 [file 41467_2021_24243_MOESM4_ESM.xlsx]

## Sheet: neuron differential FIREs
NeuN+ differential FIREs
chr: chromosome number start: the start coordinates of FIREs end: the end coordinates of FIREs NeuNpos_FIRES: FIRE scores in NeuN+ NeuNneg_FIRES: FIRE scores in NeuN- NeuNpos_logpval: -log(p-value) of FIRE scores identified in NeuN+ NeuNneg_logpval: -log(p-value) of FIRE scores identified in NeuN- NeuNpos_indicator: FIRE = 1 and non-FIRE = 0 in NeuN+ NeuNneg_indicator: FIRE = 1 and non-FIRE = 0 i…
chr	start	end	NeuNpos_FIRES	NeuNneg_FIRES	NeuNpos_logpval	NeuNneg_logpval	NeuNpos_indicator	NeuNneg_indicator
chr1	102400000	102440000	2.1509	1.2335	7.9441	1.4118	1	0
chr1	162280000	162320000	2.1479	1.2526	7.9121	1.4851	1	0
chr1	163000000	163040000	2.1821	1.2636	8.2816	1.5284	1	0
chr1	178040000	178080000	2.0617	1.2323	7.0227	1.4073	1	0
chr1	181480000	181520000	1.9966	1.2548	6.3905	1.4937	1	0
chr1	239760000	239800000	2.3675	1.2481	10.4505	1.4676	1	0
chr1	239920000	239960000	2.1994	1.2681	8.4722	1.5463	1	0
chr1	240440000	240480000	2.0988	1.1193	7.3981	1.0226	1	0
chr1	240560000	240600000	1.9635	1.0991	6.0821	0.9622	1	0
chr1	241160000	241200000	2.081	1.1896	7.2166	1.2524	1	0
chr1	241280000	241320000	2.1335	1.0052	7.7593	0.713	1	0
chr1	241400000	241440000	2.0548	1.0183	6.954	0.7447	1	0
chr1	241440000	241480000	2.0354	1.0206	6.7632	0.7504	1	0
chr1	241880000	241920000	2.1513	1.2281	7.9484	1.3915	1	0
chr2	2040000	2080000	1.9866	1.2143	6.2964	1.3405	1	0
chr2	80320000	80360000	2.0292	1.253	6.7028	1.4866	1	0
chr2	100480000	100520000	1.9646	1.1913	6.0922	1.2583	1	0
chr2	210480000	210520000	2.108	1.2669	7.4929	1.5415	1	0
chr3	280000	320000	1.9612	1.2269	6.061	1.387	1	0
chr3	320000	360000	1.9711	1.2497	6.1521	1.4738	1	0
chr3	4520000	4560000	2.0962	1.1128	7.3715	1.0029	1	0
chr3	4600000	4640000	2.451	1.2591	11.5194	1.5105	1	0
chr3	10560000	10600000	2.053	1.2641	6.9362	1.5303	1	0
chr3	10600000	10640000	2.2034	1.2226	8.5166	1.371	1	0
chr3	12000000	12040000	2.2281	1.0263	8.7936	0.7646	1	0
chr3	12040000	12080000	2.6861	1.1858	14.838	1.2392	1	0
chr3	12160000	12200000	2.2317	1.23	8.8344	1.3986	1	0
chr3	54200000	54240000	2.0405	1.1873	6.8131	1.2444	1	0
chr3	54280000	54320000	2.0631	1.0802	7.0366	0.9079	1	0
chr3	62840000	62880000	1.9766	1.1279	6.2031	1.0491	1	0
chr3	64280000	64320000	2.0202	1.1629	6.6158	1.1615	1	0
chr3	64360000	64400000	2.1222	1.2445	7.6406	1.4537	1	0
chr3	123920000	123960000	2.3584	1.2321	10.3375	1.4065	1	0
chr3	123960000	124000000	2.6347	1.2632	14.0733	1.5268	1	0
chr3	124080000	124120000	2.1515	1.2623	7.9506	1.5232	1	0
chr4	153000000	153040000	2.0591	1.1189	6.9968	1.0214	1	0
chr5	7480000	7520000	2.0041	1.2338	6.4616	1.4129	1	0
chr5	57520000	57560000	2.0307	1.2604	6.7174	1.5157	1	0
chr5	71920000	71960000	1.9941	1.2244	6.3669	1.3777	1	0
chr5	73640000	73680000	2.1327	1.2336	7.7509	1.4122	1	0
chr5	132760000	132800000	2.0759	1.1549	7.1651	1.1351	1	0
chr5	132800000	132840000	1.9962	1.2345	6.3867	1.4156	1	0
chr5	149560000	149600000	2.148	1.252	7.9132	1.4827	1	0
chr6	12640000	12680000	2.0697	1.206	7.1027	1.3105	1	0
chr6	12720000	12760000	2.0088	0.9342	6.5064	0.5571	1	0
chr6	12760000	12800000	1.9994	0.9598	6.417	0.6102	1	0
chr6	12800000	12840000	2.0731	0.993	7.1369	0.6843	1	0
chr7	38560000	38600000	1.9714	0.9506	6.1549	0.5908	1	0
chr7	38600000	38640000	2.0708	1.0524	7.1137	0.8319	1	0
chr7	38640000	38680000	2.001	1.0205	6.4322	0.7502	1	0
chr7	44480000	44520000	1.9913	1.2814	6.3405	1.6001	1	0
chr7	90520000	90560000	1.9979	1.2064	6.4028	1.3119	1	0
chr7	137400000	137440000	2.0478	1.2407	6.8848	1.4391	1	0
chr7	141000000	141040000	2.3405	1.2508	10.1172	1.4781	1	0
chr8	880000	920000	2.0853	1.0462	7.2602	0.8156	1	0
chr8	1040000	1080000	2.0022	1.0795	6.4436	0.906	1	0
chr8	1200000	1240000	2.0296	0.9827	6.7067	0.6607	1	0
chr8	3080000	3120000	2.0272	1.2119	6.6834	1.3318	1	0
chr8	4320000	4360000	2.093	1.229	7.3387	1.3949	1	0
chr8	4360000	4400000	2.2645	1.2391	9.211	1.433	1	0
chr8	9920000	9960000	2.3296	1.1985	9.9843	1.2837	1	0
chr8	9960000	10000000	2.2763	1.1378	9.3486	1.0801	1	0
chr8	10040000	10080000	2.4183	1.2129	11.094	1.3354	1	0
chr8	10080000	10120000	2.2424	1.1504	8.9563	1.1205	1	0
chr8	10160000	10200000	2.1206	1.1753	7.6239	1.2031	1	0
chr8	10200000	10240000	2.1576	1.0252	8.0159	0.7619	1	0
chr8	10880000	10920000	1.9896	1.1397	6.3246	1.0861	1	0
chr8	10960000	11000000	2.1202	1.2732	7.6197	1.5668	1	0
chr8	40680000	40720000	2.0225	1.0227	6.6379	0.7556	1	0
chr8	102920000	102960000	1.9863	1.1728	6.2936	1.1947	1	0
chr8	133280000	133320000	2.0565	1.0869	6.9709	0.9269	1	0
chr8	133320000	133360000	2.1997	1.0911	8.4755	0.939	1	0
chr8	133400000	133440000	2.319	1.2044	9.856	1.3047	1	0
chr8	133520000	133560000	2.1004	1.2475	7.4146	1.4653	1	0
chr8	133720000	133760000	2.0799	1.1593	7.2055	1.1496	1	0
chr9	17640000	17680000	2.0022	1.0572	6.4436	0.8447	1	0
chr9	17720000	17760000	1.98	0.9717	6.2347	0.6361	1	0
chr9	20720000	20760000	2.0285	1.2504	6.696	1.4765	1	0
chr9	101280000	101320000	2.1946	0.9812	8.419	0.6573	1	0
chr9	101320000	101360000	2.3608	0.9786	10.3673	0.6514	1	0
chr9	101360000	101400000	2.112	1.0455	7.5344	0.8137	1	0
chr9	101440000	101480000	1.9842	1.0078	6.2739	0.7192	1	0
chr9	125880000	125920000	1.9921	1.247	6.3481	1.4633	1	0
chr9	140720000	140760000	2.0036	1.0634	6.4569	0.8615	1	0
chr10	10480000	10520000	2.2368	1.2319	8.8924	1.4058	1	0
chr10	14360000	14400000	1.9989	1.0935	6.4123	0.9459	1	0
chr10	79080000	79120000	2.1335	1.2792	7.7593	1.5911	1	0
chr11	12160000	12200000	2.0694	1.2513	7.0997	1.48	1	0
chr11	12200000	12240000	1.9643	1.1548	6.0894	1.1348	1	0
chr11	17800000	17840000	2.1843	1.246	8.3057	1.4595	1	0
chr11	33440000	33480000	2.4739	1.1482	11.8225	1.1133	1	0
chr11	33480000	33520000	2.4478	1.1074	11.4773	0.9867	1	0
chr11	33520000	33560000	2.2308	1.1069	8.8242	0.9853	1	0
chr11	33560000	33600000	2.3449	1.2215	10.1711	1.367	1	0
chr11	84280000	84320000	2.1183	1.2745	7.5999	1.572	1	0
chr11	84320000	84360000	1.9846	1.2026	6.2777	1.2983	1	0
chr11	84360000	84400000	1.962	1.1389	6.0683	1.0836	1	0
chr11	84400000	84440000	2.3444	1.2377	10.165	1.4277	1	0
chr11	133360000	133400000	1.983	1.2447	6.2627	1.4545	1	0
chr11	133440000	133480000	1.9811	1.2205	6.245	1.3633	1	0
chr11	133480000	133520000	1.9716	1.1395	6.1567	1.0855	1	0
chr12	2280000	2320000	2.3014	1.0998	9.6451	0.9643	1	0
chr12	2400000	2440000	2.0225	1.1025	6.6379	0.9722	1	0
chr12	2440000	2480000	2.1238	1.1279	7.6574	1.0491	1	0
chr12	3640000	3680000	1.9933	1.1252	6.3594	1.0407	1	0
chr12	3720000	3760000	2.1138	1.2133	7.5531	1.3369	1	0
chr12	13680000	13720000	2.1399	1.2607	7.827	1.5169	1	0
chr12	13720000	13760000	2.0716	1.1697	7.1218	1.1842	1	0
chr12	13760000	13800000	2.0955	1.2457	7.3643	1.4583	1	0
chr12	13840000	13880000	2.1265	1.1439	7.6857	1.0995	1	0
chr12	13880000	13920000	2.2017	1.0476	8.4977	0.8192	1	0
chr12	13920000	13960000	2.5443	1.1456	12.7816	1.105	1	0
chr12	13960000	14000000	2.3222	1.1302	9.8947	1.0562	1	0
chr12	14000000	14040000	2.39	1.2006	10.7329	1.2912	1	0
chr12	14040000	14080000	2.4238	1.2523	11.1649	1.4839	1	0
chr12	14080000	14120000	2.1728	1.1126	8.1802	1.0023	1	0
chr12	45040000	45080000	1.9762	1.0284	6.1994	0.7699	1	0
chr12	71240000	71280000	1.962	1.2582	6.0683	1.507	1	0
chr12	79400000	79440000	2.1002	1.2277	7.4125	1.39	1	0
chr12	99520000	99560000	2.0441	1.037	6.8484	0.7917	1	0
chr12	99640000	99680000	2.0948	1.2057	7.3571	1.3094	1	0
chr12	99760000	99800000	2.0694	1.2008	7.0997	1.2919	1	0
chr12	108760000	108800000	2.0189	1.2683	6.6032	1.5471	1	0
chr12	131040000	131080000	2.0116	0.8782	6.5332	0.4525	1	0
chr12	131080000	131120000	2.2896	1.0699	9.505	0.8792	1	0
chr13	26240000	26280000	2.0145	1.2057	6.5609	1.3094	1	0
chr13	29560000	29600000	2.2128	1.1921	8.6214	1.2611	1	0
chr13	32600000	32640000	1.9698	1.2711	6.1401	1.5583	1	0
chr13	35960000	36000000	2.173	1.2551	8.1824	1.4948	1	0
chr13	36640000	36680000	2.5979	1.1249	13.5393	1.0398	1	0
chr13	36680000	36720000	2.0299	0.8702	6.7096	0.4388	1	0
chr13	103040000	103080000	2.0518	1.2636	6.9243	1.5284	1	0
chr14	62360000	62400000	2.106	1.112	7.4723	1.0005	1	0
chr14	62400000	62440000	2.1884	1.2812	8.3507	1.5993	1	0
chr14	79120000	79160000	2.2765	1.2351	9.3509	1.4178	1	0
chr16	5920000	5960000	2.1416	1.2605	7.8451	1.5161	1	0
chr16	6320000	6360000	2.0003	1.1633	6.4255	1.1628	1	0
chr16	14080000	14120000	2.0763	1.0534	7.1691	0.8346	1	0
chr16	24280000	24320000	2.1693	1.1972	8.1422	1.2791	1	0
chr17	9800000	9840000	1.9883	1.1786	6.3123	1.2144	1	0
chr18	3800000	3840000	2.2115	1.191	8.6069	1.2573	1	0
chr18	43960000	44000000	1.9832	1.0863	6.2646	0.9252	1	0
chr18	44040000	44080000	2.1578	1.1276	8.0181	1.0481	1	0
chr20	8120000	8160000	2.1973	1.2727	8.4489	1.5648	1	0
chr20	10040000	10080000	2.0876	1.2346	7.2836	1.4159	1	0

## Sheet: glia differential FIREs
NeuN- differential FIREs
chr: chromosome number start: the start coordinates of FIREs end: the end coordinates of FIREs NeuNpos_FIRES: FIRE scores in NeuN+ NeuNneg_FIRES: FIRE scores in NeuN- NeuNpos_logpval: -log(p-value) of FIRE scores identified in NeuN+ NeuNneg_logpval: -log(p-value) of FIRE scores identified in NeuN- NeuNpos_indicator: FIRE = 1 and non-FIRE = 0 in NeuN+ NeuNneg_indicator: FIRE = 1 and non-FIRE = 0 i…
chr	start	end	NeuNpos_FIRES	NeuNneg_FIRES	NeuNpos_logpval	NeuNneg_logpval	NeuNpos_indicator	NeuNneg_indicator
chr1	24920000	24960000	1.2439	2.0145	1.4514	6.5609	0	1
chr1	27000000	27040000	1.2397	1.9717	1.4353	6.1577	0	1
chr1	44880000	44920000	1.2772	2.7668	1.583	16.0831	0	1
chr1	44920000	44960000	1.1189	2.2645	1.0214	9.211	0	1
chr1	44960000	45000000	1.0694	2.6063	0.8779	13.6602	0	1
chr1	45000000	45040000	1.0557	2.3724	0.8407	10.5117	0	1
chr1	45040000	45080000	0.923	2.2739	0.5349	9.3205	0	1
chr1	61560000	61600000	1.2716	2.568	1.5603	13.1137	0	1
chr1	61720000	61760000	1.1207	2.3076	1.0269	9.7191	0	1
chr1	61800000	61840000	1.1847	2.0845	1.2354	7.2521	0	1
chr1	211920000	211960000	1.2035	2.0051	1.3015	6.4711	0	1
chr1	229000000	229040000	1.1553	2.1441	1.1364	7.8716	0	1
chr1	229040000	229080000	1.2271	2.0468	1.3878	6.875	0	1
chr1	229120000	229160000	1.2088	2.3228	1.3206	9.9019	0	1
chr1	229160000	229200000	1.1562	2.0318	1.1394	6.7281	0	1
chr2	134320000	134360000	1.2372	2.006	1.4258	6.4797	0	1
chr2	198920000	198960000	1.1823	1.9605	1.2271	6.0546	0	1
chr2	225880000	225920000	1.2801	2.1412	1.5948	7.8408	0	1
chr2	235840000	235880000	0.8868	1.9742	0.4675	6.1808	0	1
chr3	69840000	69880000	1.045	2.1511	0.8124	7.9463	0	1
chr3	69920000	69960000	1.2486	2.2905	1.4695	9.5157	0	1
chr3	69960000	70000000	1.037	2.165	0.7917	8.0957	0	1
chr3	105080000	105120000	1.0479	2.3292	0.82	9.9795	0	1
chr3	105120000	105160000	1.0977	2.1856	0.9581	8.32	0	1
chr3	105160000	105200000	1.0129	2.2406	0.7315	8.9357	0	1
chr3	105200000	105240000	1.0562	2.2842	0.842	9.4413	0	1
chr3	105240000	105280000	1.1518	2.1479	1.125	7.9121	0	1
chr3	114160000	114200000	1.2205	2.2009	1.3633	8.4888	0	1
chr3	114320000	114360000	1.1474	2.0518	1.1108	6.9243	0	1
chr3	114560000	114600000	1.1741	2.1494	1.1991	7.9281	0	1
chr3	114600000	114640000	1.0878	2.1557	0.9295	7.9955	0	1
chr3	114680000	114720000	1.1929	2.2747	1.2639	9.3298	0	1
chr3	114720000	114760000	1.0225	2.2667	0.7551	9.2365	0	1
chr3	114760000	114800000	1.1615	2.2251	1.1568	8.7597	0	1
chr3	114800000	114840000	1.2546	2.1833	1.4929	8.2948	0	1
chr3	181160000	181200000	0.9828	2.0955	0.6609	7.3643	0	1
chr3	181200000	181240000	1.237	2.0857	1.425	7.2643	0	1
chr3	181240000	181280000	1.2326	2.209	1.4084	8.5789	0	1
chr3	181320000	181360000	0.8664	2.0695	0.4323	7.1007	0	1
chr3	181360000	181400000	0.8934	2.0773	0.4793	7.1792	0	1
chr3	181400000	181440000	0.8787	2.0278	0.4533	6.6892	0	1
chr3	181800000	181840000	1.2801	2.0176	1.5948	6.5907	0	1
chr4	36320000	36360000	1.2313	2.2214	1.4035	8.718	0	1
chr4	41080000	41120000	1.2237	2.0442	1.3751	6.8494	0	1
chr4	96200000	96240000	1.0136	2.0106	0.7332	6.5236	0	1
chr4	167920000	167960000	1.202	2.0194	1.2961	6.608	0	1
chr5	36480000	36520000	1.2775	2.1238	1.5842	7.6574	0	1
chr5	60720000	60760000	1.2109	1.9728	1.3282	6.1679	0	1
chr5	65200000	65240000	1.2617	2.0799	1.5208	7.2055	0	1
chr5	115840000	115880000	1.1993	2.1866	1.2865	8.331	0	1
chr5	115880000	115920000	1.1062	2.2664	0.9832	9.233	0	1
chr5	123480000	123520000	1.1038	2.0048	0.9761	6.4683	0	1
chr5	123520000	123560000	1.214	2.0027	1.3394	6.4483	0	1
chr5	123760000	123800000	1.0977	2.3887	0.9581	10.7165	0	1
chr5	123880000	123920000	1.0841	2.3469	0.919	10.1957	0	1
chr5	123920000	123960000	1.1766	2.0829	1.2076	7.2359	0	1
chr5	124040000	124080000	1.1981	1.9836	1.2823	6.2683	0	1
chr5	124080000	124120000	1.2436	2.0267	1.4502	6.6786	0	1
chr6	39600000	39640000	1.1123	2.2085	1.0014	8.5734	0	1
chr6	39640000	39680000	1.0103	2.044	0.7252	6.8474	0	1
chr6	39680000	39720000	0.9623	2.3127	0.6156	9.7802	0	1
chr6	46320000	46360000	1.2578	2.0187	1.5054	6.6013	0	1
chr6	126160000	126200000	1.1272	1.9619	1.0469	6.0674	0	1
chr6	134640000	134680000	1.2672	1.9729	1.5427	6.1688	0	1
chr6	163480000	163520000	1.2241	1.9758	1.3766	6.1957	0	1
chr6	163640000	163680000	1.0683	2.1846	0.8748	8.309	0	1
chr6	163680000	163720000	1.0245	2.0741	0.7601	7.1469	0	1
chr6	163720000	163760000	1.2641	2.5032	1.5303	12.2167	0	1
chr6	163760000	163800000	1.0035	2.2534	0.7089	9.0825	0	1
chr6	163800000	163840000	0.833	2.3567	0.3789	10.3165	0	1
chr6	163840000	163880000	0.9893	2.9082	0.6757	18.3956	0	1
chr6	163880000	163920000	1.14	2.8784	1.0871	17.8943	0	1
chr6	163960000	164000000	1.2403	2.6021	1.4376	13.5997	0	1
chr7	22120000	22160000	1.1584	1.968	1.1466	6.1235	0	1
chr7	35800000	35840000	1.2802	2.0203	1.5952	6.6167	0	1
chr7	37480000	37520000	1.0694	1.9655	0.8779	6.1005	0	1
chr7	95080000	95120000	1.1773	1.9937	1.2099	6.3631	0	1
chr7	111800000	111840000	1.2555	2.0402	1.4964	6.8101	0	1
chr7	136960000	137000000	1.1479	1.988	1.1124	6.3095	0	1
chr7	137000000	137040000	1.2725	2.3405	1.564	10.1172	0	1
chr7	137080000	137120000	1.2732	2.0499	1.5668	6.9056	0	1
chr8	61760000	61800000	1.0316	2.0082	0.778	6.5007	0	1
chr8	77680000	77720000	1.1928	2.2308	1.2636	8.8242	0	1
chr8	120640000	120680000	1.2677	1.9676	1.5447	6.1198	0	1
chr9	97520000	97560000	1.185	1.9714	1.2364	6.1549	0	1
chr9	97840000	97880000	1.2672	1.9899	1.5427	6.3274	0	1
chr9	103960000	104000000	1.2542	1.98	1.4913	6.2347	0	1
chr9	104000000	104040000	1.2343	1.9941	1.4148	6.3669	0	1
chr9	113600000	113640000	1.2635	2.1626	1.528	8.0698	0	1
chr9	113680000	113720000	1.0537	2.2214	0.8354	8.718	0	1
chr9	113720000	113760000	1.214	2.4588	1.3394	11.6221	0	1
chr9	113760000	113800000	1.067	2.1327	0.8713	7.7509	0	1
chr9	129040000	129080000	1.0331	2.0656	0.7818	7.0616	0	1
chr9	129120000	129160000	1.0233	2.0945	0.7571	7.354	0	1
chr10	20200000	20240000	1.2063	2.0306	1.3116	6.7164	0	1
chr10	20280000	20320000	1.1859	2.3437	1.2395	10.1564	0	1
chr10	22880000	22920000	1.2542	2.4183	1.4913	11.094	0	1
chr10	22920000	22960000	1.1685	2.3998	1.1802	10.8572	0	1
chr10	22960000	23000000	0.9394	2.1386	0.5676	7.8133	0	1
chr10	23000000	23040000	1.185	2.4335	1.2364	11.2906	0	1
chr10	23040000	23080000	1.0181	2.3799	0.7443	10.6057	0	1
chr10	23120000	23160000	0.818	2.0724	0.3566	7.1298	0	1
chr10	122880000	122920000	1.0585	2.093	0.8482	7.3387	0	1
chr10	122960000	123000000	1.1626	2.0251	1.1605	6.6631	0	1
chr10	123240000	123280000	1.1089	2.0094	0.9912	6.5121	0	1
chr10	123280000	123320000	1.1018	1.9774	0.9702	6.2105	0	1
chr10	124240000	124280000	1.2092	1.9866	1.322	6.2964	0	1
chr10	128280000	128320000	0.8012	2.0509	0.3327	6.9154	0	1
chr11	63320000	63360000	1.1546	2.0057	1.1341	6.4768	0	1
chr11	72640000	72680000	1.2114	2.0479	1.33	6.8858	0	1
chr11	72680000	72720000	1.199	2.0748	1.2855	7.154	0	1
chr11	72800000	72840000	1.2311	2.0732	1.4027	7.1379	0	1
chr11	122000000	122040000	1.2522	1.9728	1.4835	6.1679	0	1
chr12	83160000	83200000	1.258	2.0969	1.5062	7.3786	0	1
chr13	44360000	44400000	1.1454	2.0191	1.1043	6.6052	0	1
chr13	67360000	67400000	1.2188	1.9857	1.357	6.288	0	1
chr13	67400000	67440000	1.149	2.0172	1.1159	6.5869	0	1
chr13	84320000	84360000	1.085	2.0324	0.9215	6.7339	0	1
chr14	33280000	33320000	1.1405	2.0648	1.0887	7.0536	0	1
chr14	34400000	34440000	1.1654	2.0604	1.1698	7.0097	0	1
chr14	65000000	65040000	1.2387	1.9863	1.4315	6.2936	0	1
chr14	65680000	65720000	0.855	1.9893	0.4135	6.3217	0	1
chr14	95560000	95600000	1.146	2.0639	1.1063	7.0446	0	1
chr14	95600000	95640000	1.2112	2.0375	1.3293	6.7837	0	1
chr14	95640000	95680000	1.2416	1.9783	1.4426	6.2189	0	1
chr14	95680000	95720000	1.0965	1.9612	0.9546	6.061	0	1
chr14	102640000	102680000	1.2589	2.0036	1.5098	6.4569	0	1
chr15	77200000	77240000	1.1509	1.9611	1.1221	6.0601	0	1
chr16	19720000	19760000	1.1759	1.981	1.2052	6.2441	0	1
chr16	19760000	19800000	1.0982	2.4756	0.9596	11.8452	0	1
chr16	51440000	51480000	1.185	2.2909	1.2364	9.5204	0	1
chr17	55400000	55440000	1.2764	2.0572	1.5797	6.9779	0	1
chr17	68560000	68600000	1.0762	1.9646	0.8967	6.0922	0	1
chr17	68600000	68640000	1.1525	2.1837	1.1273	8.2991	0	1
chr17	73640000	73680000	1.0716	1.9913	0.8839	6.3405	0	1
chr18	60440000	60480000	0.9661	1.9836	0.6238	6.2683	0	1
chr19	30720000	30760000	1.1711	2.0261	1.1889	6.6728	0	1
chr19	30880000	30920000	1.1319	2.0512	1.0615	6.9184	0	1
chr21	34360000	34400000	1.1943	2.1954	1.2689	8.4279	0	1
chr21	34440000	34480000	0.9871	2.0285	0.6707	6.696	0	1
chr21	34480000	34520000	0.9508	1.9632	0.5912	6.0793	0	1
chrX	28880000	28920000	1.0316	2.1261	0.778	7.6815	0	1

## Sheet: neuron super-FIREs
super-FIREs in NeuN+ cells
chr: chromosome number start: the start coordinates of super-FIREs end: the end coordinates of super-FIREs -log10(p): -log10(p-value) of super-FIREs in NeuN+
chr	start	end	-log10(p)
chr1	8480000	8800000	33.7807
chr1	14000000	14160000	9.7573
chr1	20520000	20760000	10.8779
chr1	21160000	21440000	18.1349
chr1	34240000	34640000	13.2966
chr1	35880000	36240000	14.5774
chr1	39560000	39960000	27.4407
chr1	42120000	42360000	10.9153
chr1	54640000	54880000	10.5456
chr1	77720000	77920000	9.4941
chr1	84640000	84920000	13.6954
chr1	102280000	102440000	10.9084
chr1	109720000	109960000	11.5677
chr1	111120000	111320000	9.7321
chr1	112160000	112560000	20.2538
chr1	162120000	162320000	10.521
chr1	175400000	175760000	21.968
chr1	176920000	177200000	28.8362
chr1	177920000	178280000	16.0169
chr1	181440000	181720000	14.6312
chr1	201560000	201800000	20.556
chr1	203000000	203240000	9.0753
chr1	204160000	204480000	14.3317
chr1	204560000	205120000	27.8774
chr1	210800000	211200000	14.8293
chr1	230200000	230400000	10.2995
chr1	239560000	240000000	30.3339
chr1	240240000	240600000	19.1365
chr1	241080000	241520000	22.779
chr1	241760000	242000000	11.426
chr1	243520000	244080000	19.452
chr1	246280000	246400000	8.7204
chr2	1920000	2360000	22.833
chr2	11320000	11560000	10.5337
chr2	39680000	39960000	22.8758
chr2	40480000	40720000	11.2229
chr2	45920000	46120000	13.7949
chr2	50920000	51200000	14.8617
chr2	54520000	55400000	62.4913
chr2	64280000	64560000	9.9203
chr2	79680000	79960000	10.8054
chr2	100440000	100760000	9.6687
chr2	109760000	109920000	10.8342
chr2	153200000	153480000	26.186
chr2	155400000	155720000	13.1754
chr2	162520000	162880000	13.1345
chr2	162960000	163120000	9.0647
chr2	166320000	166560000	27.4127
chr2	173640000	173920000	15.4101
chr2	175600000	175880000	22.0517
chr2	183120000	183320000	8.8431
chr2	191360000	191840000	24.8462
chr2	197120000	197480000	24.0636
chr2	201160000	201360000	9.1107
chr2	210280000	210760000	27
chr2	217080000	217280000	9.5427
chr3	4480000	4640000	12.2908
chr3	10480000	10760000	17.8238
chr3	12000000	12480000	29.6735
chr3	24160000	24640000	31.1278
chr3	37880000	38040000	9.8831
chr3	53520000	53760000	16.2442
chr3	54120000	54360000	15.0893
chr3	64000000	64400000	29.686
chr3	76240000	76480000	9.6051
chr3	107440000	107840000	15.7059
chr3	115600000	116200000	26.8464
chr3	120280000	120640000	15.1228
chr3	123680000	124120000	47.1079
chr3	143080000	143200000	10.1758
chr3	160440000	160680000	12.8398
chr3	170920000	171080000	11.4949
chr3	185720000	186120000	16.4537
chr3	192280000	192480000	10.9611
chr4	3160000	3280000	14.4846
chr4	16480000	17040000	25.9077
chr4	21840000	22040000	14.4914
chr4	41360000	41680000	32.0914
chr4	113960000	114200000	18.21
chr4	159960000	160280000	17.556
chr4	176600000	176800000	17.3882
chr4	186560000	186800000	14.8309
chr5	11480000	11720000	13.5295
chr5	14120000	14360000	14.4012
chr5	58280000	59000000	43.8162
chr5	59640000	59800000	9.3828
chr5	66200000	66440000	10.886
chr5	67680000	68000000	14.2496
chr5	71240000	71520000	11.9048
chr5	71800000	72000000	12.0076
chr5	73240000	73800000	23.7686
chr5	76400000	76720000	18.4847
chr5	79000000	79120000	10.8407
chr5	88080000	88440000	13.1747
chr5	102120000	102320000	10.3474
chr5	102560000	102720000	10.1062
chr5	110560000	110800000	14.4133
chr5	129240000	129520000	12.0467
chr5	132680000	132880000	12.4686
chr5	137120000	137320000	11.6795
chr5	138200000	138480000	9.3661
chr5	139280000	139560000	13.6651
chr5	141120000	141440000	21.9806
chr5	142000000	142760000	29.4605
chr5	143080000	143240000	11.8277
chr5	146000000	146280000	22.8711
chr5	149560000	149840000	12.9395
chr5	167080000	167400000	22.6385
chr5	173120000	173280000	10.4218
chr6	12640000	12840000	13.6481
chr6	13360000	13640000	12.783
chr6	16320000	17080000	45.7823
chr6	42240000	42440000	8.9518
chr6	56360000	56720000	13.8335
chr6	62440000	62800000	16.1496
chr6	69880000	70120000	11.1218
chr6	73320000	73720000	19.8192
chr6	107760000	108040000	12.8875
chr6	108880000	109160000	12.4673
chr6	110440000	110680000	13.7061
chr6	136640000	136880000	10.8871
chr6	143080000	143280000	11.7808
chr6	147200000	147560000	14.6851
chr7	14160000	14440000	11.1794
chr7	14880000	15040000	8.9958
chr7	22160000	22480000	26.2188
chr7	24760000	25040000	17.5108
chr7	27760000	28120000	16.8448
chr7	36880000	37240000	16.2938
chr7	38480000	38680000	12.3755
chr7	43120000	43440000	12.3597
chr7	69720000	70040000	12.8069
chr7	77760000	78440000	33.0053
chr7	81800000	82080000	15.8322
chr7	107880000	108120000	18.5789
chr7	116640000	116840000	8.7812
chr7	127400000	127760000	34.3877
chr7	130600000	131000000	18.8974
chr7	137320000	137560000	23.2624
chr7	140760000	141240000	40.3831
chr8	2800000	3160000	10.8167
chr8	4040000	4760000	36.383
chr8	9880000	10280000	40.4822
chr8	10840000	11040000	17.3137
chr8	19280000	19600000	16.3403
chr8	81600000	81800000	11.2307
chr8	91800000	91960000	10.25
chr8	101240000	101480000	14.8539
chr8	102080000	102320000	10.8903
chr8	102800000	103160000	30.0128
chr8	104160000	104400000	12.2505
chr8	105080000	105400000	10.7379
chr8	106480000	106720000	12.5572
chr8	107120000	107640000	21.9682
chr8	125160000	125320000	9.7675
chr8	131280000	131480000	9.837
chr8	133200000	133800000	43.9007
chr8	141800000	142080000	11.4405
chr9	3280000	3480000	9.3162
chr9	14080000	14320000	8.9267
chr9	17600000	17800000	16.7129
chr9	20400000	20880000	18.3354
chr9	27320000	27560000	17.0303
chr9	35640000	35840000	11.6404
chr9	87280000	87840000	42.6119
chr9	101200000	101480000	15.9748
chr9	119880000	120120000	10.9802
chr9	124400000	124680000	10.5491
chr9	125760000	126040000	15.9298
chr9	126440000	126600000	11.798
chr9	129720000	130120000	18.6993
chr9	134760000	135000000	13.0583
chr10	520000	800000	14.4408
chr10	10320000	10560000	11.0358
chr10	11040000	11320000	12.1643
chr10	12760000	12960000	11.3479
chr10	25480000	25800000	13.0336
chr10	62040000	62400000	14.2856
chr10	65120000	65400000	16.2049
chr10	78920000	79400000	43.1726
chr10	83720000	84040000	10.1968
chr10	97120000	97360000	15.6627
chr10	98760000	98960000	10.834
chr10	116280000	116880000	27.7652
chr11	11360000	11720000	20.8047
chr11	12000000	12280000	18.1215
chr11	13280000	13480000	9.0911
chr11	17760000	18000000	19.3482
chr11	19560000	19920000	18.2104
chr11	33400000	33720000	28.658
chr11	83200000	83440000	21.2038
chr11	83520000	84120000	44.9621
chr11	84200000	84800000	28.2865
chr11	111440000	111760000	21.5395
chr11	112640000	113040000	19.5894
chr11	113880000	114120000	18.0992
chr11	117400000	117720000	11.4615
chr11	121200000	121480000	14.1431
chr11	125000000	125320000	19.5218
chr11	126600000	126840000	9.6862
chr11	131200000	131400000	12.3225
chr11	131640000	132200000	34.5015
chr11	132360000	132800000	29.4934
chr11	133000000	133640000	50.2744
chr12	2240000	2600000	21.1051
chr12	3600000	3760000	9.156
chr12	11800000	12040000	14.1144
chr12	13440000	14160000	55.0887
chr12	41080000	41320000	10.1238
chr12	44920000	45160000	12.4106
chr12	51960000	52160000	10.2584
chr12	63160000	63320000	10.1524
chr12	79280000	79600000	20.1572
chr12	99080000	99320000	13.3962
chr12	99480000	99800000	16.1117
chr12	106120000	106560000	15.1773
chr12	108480000	108800000	18.4065
chr12	123440000	123640000	12.0797
chr12	130960000	131200000	13.3976
chr13	35880000	36200000	15.7142
chr13	36400000	36720000	24.1242
chr13	43760000	44280000	25.3351
chr13	44680000	44960000	21.8451
chr13	77640000	78040000	16.0371
chr13	102320000	103080000	48.8658
chr14	51040000	51360000	16.2452
chr14	59600000	59880000	19.2246
chr14	62320000	62600000	16.9155
chr14	71760000	72200000	30.5369
chr14	72400000	72720000	12.419
chr14	78640000	79360000	46.923
chr14	90960000	91160000	18.4509
chr15	26720000	27000000	8.9031
chr15	30080000	30200000	10.07
chr15	52000000	52360000	11.4815
chr15	52560000	52840000	18.2285
chr15	91600000	91800000	10.8164
chr15	99160000	99400000	12.9408
chr16	5800000	6640000	36.5064
chr16	7640000	7960000	11.8451
chr16	9920000	10280000	27.2159
chr16	14080000	14320000	21.0817
chr16	23880000	24320000	23.6249
chr16	56080000	56400000	16.0252
chr16	89400000	89560000	9.9446
chr17	9680000	9960000	11.3737
chr17	17720000	17880000	10.4076
chr17	26200000	26480000	16.2311
chr17	61080000	61480000	17.1342
chr18	3680000	4000000	29.3332
chr18	4160000	4360000	9.606
chr18	32560000	32840000	12.6036
chr18	42360000	42560000	11.0697
chr18	53000000	53280000	12.9699
chr18	55800000	56080000	10.2474
chr20	8080000	8640000	43.2626
chr20	10000000	10280000	21.0179
chr20	58160000	58440000	23.0323
chr22	18320000	18480000	11.7717
chr22	33920000	34280000	12.6196
chr22	36120000	36440000	24.2264
chr22	40560000	41040000	20.1947

## Sheet: glia super-FIREs
super-FIREs in NeuN- cells
chr: chromosome number start: the start coordinates of super-FIREs end: the end coordinates of super-FIREs -log10(p): -log10(p-value) of super-FIREs in NeuN-
chr	start	end	-log10(p)
chr1	8440000	8800000	53.6213
chr1	10080000	10440000	16.2522
chr1	26920000	27160000	15.2552
chr1	34320000	34640000	16.5523
chr1	39520000	39960000	50.7827
chr1	44640000	45120000	49.0422
chr1	61520000	61920000	50.6528
chr1	65680000	65920000	14.5713
chr1	66440000	67080000	55.2185
chr1	84400000	84920000	19.7001
chr1	149920000	150080000	15.6281
chr1	171720000	172000000	15.8987
chr1	183760000	184040000	20.8557
chr1	198800000	199080000	16.8249
chr1	201480000	201880000	32.684
chr1	204160000	204480000	19.5646
chr1	204760000	205320000	29.9008
chr1	228880000	229480000	29.0398
chr1	230880000	231240000	15.9504
chr2	50840000	51280000	23.4759
chr2	54480000	55440000	57.7221
chr2	64280000	64560000	19.657
chr2	64680000	65000000	18.1282
chr2	102240000	102480000	23.9265
chr2	145080000	145320000	17.1189
chr2	153160000	153520000	39.0725
chr2	191280000	191560000	14.6878
chr2	198640000	199080000	30.2837
chr2	207880000	208120000	14.9516
chr2	225680000	226000000	22.8545
chr3	69680000	70120000	30.75
chr3	78760000	79040000	15.5792
chr3	105080000	105280000	19.3646
chr3	114080000	114880000	53.2322
chr3	115720000	116200000	28.2319
chr3	116760000	117280000	21.0408
chr3	117400000	117720000	15.5477
chr3	151880000	152200000	25.408
chr3	170760000	171200000	31.6379
chr3	181000000	181440000	42.1549
chr3	196760000	197200000	26.3685
chr4	36080000	36360000	23.9837
chr4	40920000	41240000	25.9465
chr4	41360000	41680000	23.5686
chr4	62040000	62400000	19.9274
chr4	96120000	96480000	29.0179
chr4	113840000	114120000	15.4072
chr4	167880000	168160000	21.6697
chr5	11160000	11720000	41.624
chr5	60600000	61040000	34.9036
chr5	83280000	83720000	18.8018
chr5	115720000	115920000	14.7083
chr5	123200000	124360000	74.4152
chr5	124440000	125080000	31.3827
chr5	136480000	136840000	17.8926
chr5	137080000	137400000	14.3077
chr5	138080000	138480000	21.7841
chr5	139120000	139560000	15.1432
chr5	146040000	146480000	19.6598
chr6	3200000	3520000	18.8786
chr6	16480000	16800000	17.8444
chr6	39520000	39840000	18.656
chr6	56360000	56720000	26.7286
chr6	108880000	109240000	19.0181
chr6	111800000	112200000	22.7566
chr6	126080000	126320000	15.5792
chr6	128240000	128840000	29.3612
chr6	134560000	135080000	31.0983
chr6	136640000	136880000	20.4751
chr6	158160000	158440000	15.9705
chr6	163480000	164040000	62.3312
chr6	164320000	164800000	22.2632
chr7	22120000	22360000	22.3906
chr7	28440000	29000000	24.8287
chr7	36960000	37560000	30.596
chr7	77760000	78440000	43.6078
chr7	81680000	82080000	20.4245
chr7	86240000	86480000	16.9571
chr7	111600000	111920000	28.5725
chr7	130560000	131160000	28.3666
chr7	136880000	137160000	16.5425
chr8	53040000	53320000	16.2988
chr8	61560000	61960000	23.3242
chr8	77560000	77840000	15.1989
chr8	81560000	81840000	15.7048
chr8	116400000	116720000	16.9927
chr8	141520000	141960000	16.1288
chr9	8320000	8920000	58.5679
chr9	14080000	14360000	17.5485
chr9	27320000	27560000	24.721
chr9	80360000	80760000	28.6002
chr9	87280000	87640000	26.8582
chr9	97480000	97880000	32.9499
chr9	103800000	104080000	15.8819
chr9	108000000	108200000	16.3896
chr9	113400000	113920000	34.9513
chr9	126320000	126640000	18.1935
chr9	129720000	130160000	23.3045
chr9	134760000	135040000	20.5583
chr10	520000	800000	15.8232
chr10	20080000	20440000	22.4835
chr10	22720000	23160000	34.3776
chr10	60680000	61200000	43.8632
chr10	61840000	62400000	39.0268
chr10	62640000	62920000	18.3166
chr10	90960000	91200000	18.9665
chr10	111720000	112040000	20.6028
chr10	122800000	123520000	37.5589
chr10	124040000	124280000	19.6889
chr11	72560000	72920000	19.0554
chr11	83200000	84120000	75.2171
chr11	95720000	96080000	19.6619
chr11	111440000	111760000	21.6713
chr11	112440000	113160000	57.5435
chr11	115040000	115400000	21.3637
chr11	116720000	117000000	41.5607
chr11	117360000	117720000	20.1177
chr11	121600000	122320000	36.1854
chr11	126560000	126840000	16.5408
chr11	131080000	131560000	39.2151
chr11	131640000	132000000	16.6131
chr12	12400000	12720000	16.2781
chr12	26160000	26880000	30.0007
chr12	50880000	51080000	16.7735
chr12	83040000	83400000	25.6726
chr12	116440000	116720000	19.4201
chr13	43840000	44280000	31.0704
chr13	67240000	67800000	48.6
chr13	78120000	78360000	14.6217
chr14	32800000	33320000	34.9487
chr14	33400000	34320000	70.0159
chr14	50880000	51360000	17.8558
chr14	65640000	66160000	24.5176
chr14	68680000	69120000	19.7876
chr14	75320000	75960000	31.1196
chr14	90960000	91240000	15.7516
chr14	95560000	95920000	19.0339
chr15	30040000	30200000	15.2131
chr15	38320000	38640000	19.9166
chr15	44200000	44520000	23.6971
chr15	57160000	57680000	55.985
chr15	73280000	73560000	14.5113
chr15	92080000	92560000	23.3949
chr15	99160000	99480000	17.8728
chr16	19560000	19840000	19.1725
chr16	51280000	51600000	18.434
chr16	56000000	56400000	39.0998
chr17	17680000	17960000	17.6681
chr17	26200000	26520000	17.993
chr17	27040000	27440000	23.6267
chr17	27840000	28280000	24.6458
chr17	48840000	49160000	18.6487
chr17	55320000	55720000	27.0927
chr17	61120000	61360000	14.451
chr17	64280000	64600000	18.7154
chr17	68040000	68760000	28.852
chr17	75880000	76200000	15.0135
chr18	32440000	32840000	24.0555
chr18	52920000	53280000	31.4978
chr19	30680000	31160000	29.2776
chr20	39640000	39960000	22.0917
chr20	58160000	58560000	24.4394
chr21	17440000	18000000	28.654
chr21	34320000	34600000	14.6035
chr22	28520000	28880000	17.1068
chr22	40520000	41040000	21.5155

## Sheet: genes assigned to FIREs
	Genes assigned to common FIREs, differential FIREs and super-FIREs
neuron differential FIREs: genes associated with NeuN+ differential FIREs glia differential FIREs: genes associated with NeuN- differential FIREs neuron super-FIREs: genes associated with NeuN+ super-FIREs glia super-FIREs: genes associated with NeuN- super-FIREs
neuron differential FIREs	glia differential FIREs	neuron super-FIREs	glia super-FIREs
FGF14-IT1	PCDH9-AS2	RNU1-24P	RPL36P19
FGF14-AS2	MIR23B	HMGB3P7	ENOX1-AS2
FRY-AS1	MIR27B	MIR2681	ENOX1-AS1
STRBP	MIR3074	LIPT1P1	PCDH9-AS2
SEPT7P7	RNU6-836P	RNY1P2	PCDH9-AS3
MSRA	RNU6-1195P	MIR4705	PCDH9-AS4
MIR598	MVB12B	RPL39P29	ACTBP7
CADPS	CLMN	FGF14-IT1	SCEL-AS1
RNA5SP61	KIF6	FGF14-AS1	GAPDHP55
MIR556	RNA5SP181	FGF14-AS2	RNY3P7
MIR1289-2	RN7SKP56	RPL36P19	SPTLC1P5
RASAL2-AS1	HRASLS2	ENOX1-AS2	MIR3665
MIR602	OLIG2	ENOX1-AS1	LINC00945
MIR3123	OLIG1	LINC00390	PHACTR3
CHL1	DOCK10	SMIM2-AS1	MIR4529
MTUS2	ISCA1P2	SMIM2-IT1	DENND1A
AMPH	ELMO1	MIR4319	SYCP2
FRY	RNF220	RMRP	MIR2278
ITPR1	MIR3173	RN7SL22P	MIR23B
SH3GL2	DICER1-AS1	MYCBP2-AS1	MIR27B
DCLK1	MIR5584	MYCBP2-AS2	MIR3074
MICAL2	CAHM	RABGAP1	FAM217B
FOCAD	RECQL5	GPR21	PPP1R3D
RN7SL83P	SOX2-OT	STRBP	CDH26
SYT1	SMIM6	PHACTR3	RNU2-52P
ATP2B2	SAP30BP	MIR4529	RPL23AP81
KCNC1	SOX2	DENND1A	RN7SL615P
PHACTR1	RN7SKP93	NDUFA9P1	HNRNPA3P11
NUDCD3	RPL7AP25	MIR648	LINC00926
RCVRN	FGFR2	MIR1266	COX6B1P3
GAS7	PTN	EEF1B2P1	RPL4P6
FGF14	DGKI	SEPT7P7	AGO2
SLC6A7	EGLN3	COX6B1P3	RNU7-141P
MAP2	MIRLET7A2	RPL4P6	RNA5SP160
KIAA1549L	MIR100	UBE2V1P10	RNU6-836P
EHMT1	PACRG	MSRA	RNU6-1195P
CHRM3	QKI	RFX3	RPL34P17
RGS7	HSPA2	XKR6	RNU6-432P
WDR64	PPP1R36	RNU7-141P	RNY4P18
KALRN	ZBTB20	MIR3688-2	CLMN
GABBR2	PLCL1	MIR3688-1	SLCO3A1
ANKS1B	HMGB1P29	LDB2	SNRPGP1
PRMT8	SRRM1	GABRB3	RNU6-920P
CACNA2D3	ENOX1	SV2B	RPL21P123
FRMD4A	ZBTB20-AS3	RPL10P3	RALGPS1
TMEM71	ZBTB20-AS4	SNRPGP1	RPL9P30
RGS4	DTHD1	PPM1L	HMGB1P22
RASAL2	SEMA6A	SNORA70C	RN7SKP117
RNU6-1194P	PHLPP1	MIR598	PTK2
RPS8P6	HTRA1	RN7SKP128	TRAF3IP2-AS1
ITPR1-AS1	MITF	RN7SKP125	ZEB2-AS1
ATP2B2-IT1	NFIA	MIR4471	RN7SL452P
SYN2	ARID1A	RALGPS1	KIF6
	RNU6-413P	RN7SKP249	KIRREL3-AS2
	WDR20	RNU7-67P	ANGPTL2
	ZNF608	MIR5680	MAP4K4
	SH3BP4	MAST4-AS1	SNRPGP10
	FCHSD2	PTK2	GARNL3
	CHD7	RNU6-321P	PIGFP2
	RCN2	PPFIA4	LINC00309
	C9orf3	RN7SL452P	NCOA7-AS1
	ENPP2	KIRREL3-AS2	RN7SKP56
	NCKAP5	ANGPTL2	RNA5SP216
	LPAR1	MIR3151	LYRM9
	KNOP1	RNA5SP75	MIR569
	IQCK	LYSMD2	LINC00483
	ZFHX4	RNU7-122P	ZFP64P1
	ALCAM	MYOG	RPL17P19
	ASB4	GARNL3	NLK
	SGK1	RNU6-1011P	MIR4714
	SEPT7	ADORA1	RNU6-100P
	ERBB2IP	GFOD1-AS1	RPL5P33
	DICER1	RPS4XP7	SLC2A8
	PIP4K2A	TMOD2	TOB1-AS1
		RN7SKP204	DMAP1
		MIR600HG	RNA5SP227
		MYBPH	MIR2355
		RNA5SP107	KLF7-IT1
		LINC00309	COX6CP13
		CHI3L1	RNU2-15P
		LYRM9	RNU4-88P
		TMOD3	RNA5SP218
		ZFP64P1	KRT8P42
		NLK	CHCHD2P4
		MIR4654	LINC01010
		RNA5SP61	FAM8A6P
		MIR556	OLIG2
		LEO1	OLIG1
		IPO8P1	LDHAL6DP
		MIR4714	C21orf54
		CHIT1	DOCK10
		RNU6ATAC10P	NDUFS5P1
		RNA5SP191	RN7SL679P
		KRT18P57	RN7SL501P
		HSPA8P4	RN7SL165P
		RNU6-151P	RNU6ATAC12P
		FAM212B-AS1	DNM3-IT1
		KCND3-IT1	ERI3
		RPEP5	RPL23A
		KCND3-AS1	TTLL7-IT1
		MAPK6	UOX
		LINC00994	DAAM2
		PRICKLE2-AS1	ISCA1P2
		PRICKLE2-AS2	TLCD1
		PRDX3P4	ELMO1
		PRICKLE2-AS3	RN7SL437P
		NPM1P45	RNA5SP79
		SLC16A14P1	RN7SL449P
		RNA5SP227	RN7SL837P
		HIVEP2	MIR1182
		LINC01141	RNF220
		RNU7-200P	RNA5SP42
		MIR1256	MIR3173
		RPS15AP6	DICER1-AS1
		STXBP5	NPY6R
		RNA5SP118	PTPRD
		SNAI1P1	KISS1
		ALDH7A1P2	FKBP1AP2
		LDHAL6DP	NPM1P43
		HNRNPA1P72	GOLT1A
		MEF2C-AS1	NEK8
		MYO5C	OTUD7B
		HNRNPCP6	PLEKHA6
		NDUFS5P1	LINC00341
		RNU7-8P	RN7SL418P
		NRCAM	PPP1R15B
		RNU6ATAC12P	RNU6-608P
		NTM-IT	RNA5SP44
		RNU6-1182P	HSPE1P8
		OPCML-IT2	PIK3C2B
		OPCML-IT1	RN7SL867P
		C4orf45	RNA5SP194
		MIR1289-2	SNX9
		UOX	HSPE1P26
		KCNQ5-IT1	RNU6-786P
		MIR4282	SYNJ2-IT1
		KNOP1P4	LINC01153
		RAPGEF2	RN7SKP167
		ELMO1	RPS15AP5
		TNR-IT1	RNU6-728P
		MYO5A	MIR3941
		STXBP5-AS1	MAP7
		MIR488	VPS45
		FER1L6-AS2	LINC01024
		ARF1P3	ERI3-IT1
		RNU6-756P	RNU6-369P
		HSPD1P14	MIR5584
		RNA5SP42	SYNJ2
		MIR4803	MIR181A1HG
		NPY6R	MIR181B1
		RASAL2-AS1	MIR181A1
		RNY5P1	RN7SKP179
		KISS1	RPL23AP32
		RN7SL281P	CAHM
		GOLT1A	RNU7-81P
		TIMP4	RNU6-433P
		PLEKHA6	RPS10P7
		CHRM3-AS2	IPO9-AS1
		PPARG	MIR5191
		PPP1R15B	RNU6-501P
		RNU6-608P	MIR1231
		RNA5SP44	E2F4P1
		HSPE1P8	RNU1-54P
		RN7SL267P	TRAF4
		ADH5P3	SUMO2P8
		PIK3C2B	LINC00222
		RNA5SP194	TTC28
		HNRNPA1P42	ZNF259P1
		MIR3123	TMTC2
		MIR4265	KCNJ16
		SNRPGP9	IGF1R
		MAP7	CASC7
		FABP7P1	MIR151A
		GFOD1	RNA5SP278
		AKT3-IT1	MIR4439
		LINC01024	ZFHX4-AS1
		COX6CP15	MIR1260B
		RNA5SP321	NFASC
		CHCHD4P5	RNU11-6P
		RNU6-1283P	RN7SL308P
		MICAL3	HMGB1P41
		CAMK4	RNA5SP354
		RNU6-1081P	SOX2-OT
		SIRT5	TJP1
		LINC00570	KRT8P48
		LRRN2	PPP2R2B-IT1
		RN7SKP179	TANC2
		RNU6-352P	FAM222B
		DNAJA1P5	RPL3P6
		RPL23AP32	RNU6-913P
		HPYR1	KCNJ2
		RNU7-81P	CNTN2
		RNU6-433P	ERAL1
		IPO9-AS1	SPOCK3
		MIR5191	TMEM81
		RNU6-501P	RBBP5
		MIR1231	NFIB
		CHRNA1	CTNND2
		RN7SL814P	DSTYK
		SUMO2P8	TMCC2
		LINC00222	NUAK2
		ARHGAP26-AS1	RN7SKP273
		ZNF259P1	ALG9-IT1
		NPM1P40	GNG5P3
		ARHGAP26-IT1	KLHDC8A
		RPL7P21	SOX2
		IGF1R	ZNF280D
		RN7SL820P	RNU7-187P
		MIR4299	NCAM1-AS1
		RNA5SP278	RNU6-448P
		RN7SKP151	TRIL
		ZBED3-AS1	CH25H
		HMGB1P35	LIPA
		ALDH7A1P1	FLOT2
		NDUFB4P2	WFIKKN2
		MIR582	TOB1
		NFASC	RPL7AP25
		IMPDH1P11	SIK3-IT1
		SETP21	RNY4P6
		RNU11-6P	TCF4
		RN7SL308P	TCF12
		PART1	CGNL1
		HMGB1P41	DHRS13
		RPL31P20	IFIT2
		THRB-IT1	IFIT3
		TJP1	AKAP6
		THRB-AS1	SPAG9
		MIR4792	DOCK4
		EIF3KP2	IFIT1B
		CHN1	IFIT1
		RN7SL791P	NPAS3
		KRT8P48	IFIT5
		TANC2	FGFR2
		NOL7	RNU6-672P
		LARGE-IT1	RN7SL751P
		LARGE-AS1	PTN
		MIR4486	DGKI
		CNTN2	UNGP1
		MIR4694	RPL21P7
		KCNIP4	PTBP1P
		TVP23CP2	MIR4708
		2020-03-04	RPL21P8
		TMEM81	MIR625
		SMARCAL1	EIF1AXP2
		RBBP5	RNU6-256P
		NFIB	MIR125B1
		RNU6-561P	MIRLET7A2
		MIR4304	MIR100
		MIR4264	RNU4ATAC10P
		RN7SL133P	PHF12
		RANBP9	FMNL2
		CTNND2	SMCR5
		SUMF1	MIR33B
		AMPH	SIK2
		RN7SKP273	PIPOX
		PSMD6	PPP2R1B
		ALG9-IT1	PACRG
		GNG5P3	IFIT6P
		HIVEP3	QKI
		RN7SL365P	RN7SL735P
		RNU7-187P	PRPF40A
		RIMBP2	RN7SL108P
		LINC00643	PPIAP6
		ITPR1	MIR3935
		NRG3-AS1	ALG9
		PRICKLE2	ZNF277
		ABLIM1	FDXACB1
		TCF4	SEZ6
		RN7SL872P	ZBTB20
		PAICSP4	C11orf1
		TMEM178B	LINC01028
		PCDH1	BOLL
		PAM	MIR1200
		RNU1-83P	ELMO1-AS1
		GALNT18	RPS17P13
		KIAA0141	RNU6-565P
		CSNK2A3	RPS10P14
		SH3GL2	KCNJ2-AS1
		TMEM64	CALM2P1
		NECAB1	MOB3B
		RNU6-430P	IFNK
		NBEA	ATXN1
		DGKI	PLCL1
		PCDH12	HMGB1P29
		DKK3	LINC01170
		RNF14	LSAMP
		GPR158	MYO18A
		BMPR1APS2	RNU6-689P
		ST13P3	HIF1AP1
		MAB21L1	RNU4ATAC14P
		DCLK1	RNU6-1188P
		MICAL2	MIR620
		GNPDA1	NCAM1
		FAM160B1	SNRPGP18
		ETV5-AS1	EDIL3
		FMNL2	FOXO3
		ETV5	SPOCK1
		TRUB1	ARMC2
		MLLT3	DTNA
		ATRNL1	ENOX1
		SIK2	PELI1
		FOCAD	LINC00844
		PPP2R1B	LGALSL
		MIR26A1	RN7SL660P
		PHKBP1	MAGI2
		PLCB1-IT1	TRAF6P1
		SNAP25-AS1	AFTPH
		TRIO	ANK2
		PLCB1	FUT8
		MIR3935	RNU2-72P
		FGF1	LINC00845
		MYT1L	MAPRE2
		DGKG	ARAP2
		ALG9	ZNF397
		ST7-AS2	HNRNPA0
		FDXACB1	RNU6-769P
		HECW1	RNU6-238P
		ARNTL	MYOT
		RNU1-20P	RNU1-80P
		SNORD56B	UBE2V2P2
		RN7SL683P	RNU6-625P
		C11orf1	ZBTB20-AS1
		ARHGAP26	ZBTB20-AS2
		NEDD4L	TNRC6C-AS1
		MIR1200	MIR4796
		ELMO1-AS1	ZBTB20-AS3
		BTBD10	EIF5AP2
		RPS17P13	YBX1P3
		PDSS2	ZBTB20-AS4
		SLC9A9-AS2	PKD2L2
		RN7SL83P	ZSCAN30
		SOBP	SERTAD2
		CHSY3	TIAF1
		MOB3B	FAM13B
		IFNK	LSAMP-AS1
		ATXN1	PROCA1
		CSGALNACT1	TAOK1
		LSAMP	RN7SL450P
		ANKEF1	SNRPGP12
		HECW1-IT1	RNU6-1200P
		SNAP25	DTHD1
		MIR3943	ABHD15
		RNU7-35P	RAB34
		RNU6-575P	TP53I13
		KCNJ3	MIR29B1
		GPM6A	MIR29A
		HMHB1	PPP2R2B
		KCNMA1	MBNL1-AS1
		PRKCE	SEMA6A
		LINC00635	LINC-PINT
		NCAM1	SPRED1
		LINC00636	BTBD16
		PDE1A	CADM1
		FOXO3	MFSD6
		RNA5SP388	MIR5699
		ENOX1	TMEM194B
		MIR593	DIP2B
		SYT1	RNU6-1010P
		PELI1	PLEKHA1
		C5orf30	MKLN1-AS
		SMIM2	ZNF536
		SERP2	RPL13AP17
		SPATS2L	NAB1
		TRERF1	GIT1
		NRXN3	ARMS2
		MAGI2	HTRA1
		ANK2	MED27
		MAPRE2	NTNG2
		MIR1296	MED13L
		PRELID1P3	CACNA2D1
		JMJD1C-AS1	SIK3
		MRPL35P2	MITF
		ZNF397	NFIA
		MYOT	ANKRD13B
		PKD2L2	RPS29P22
		ZSCAN30	TNIK
		HNRNPA3P10	CORO6
		CYB5RL	SSH2
		FAM13B	MSI2
		MRPL37	DST
		LSAMP-AS1	FRMD5
		RAPGEF4	SNORD42B
		SSBP3	SNORD4A
		SSBP3-AS1	SNORD42A
		CTNNA2	SNORD4B
		ATP2B2	RPL31P58
		ZBTB16	MIR451B
		LARGE	MIR4732
		TENM2	MIR451A
		MIR29B1	MIR144
		MIR29A	GRM3
		PPP2R2B	MIR4797
		NAP1L1P3	DLG1-AS1
		CELF2	EFCAB5
		KCNC1	ARID1A
		LINC-PINT	DNAJC6
		SERGEF	PIGV
		MIR5002	LEPR
		RPL7P15	ZDHHC18
		PPIAP19	LEPROT
		MFSD6	DSCAML1
		TAF9BP2	PDE4B
		RNU6-1121P	FXYD2
		MIR5699	SGIP1
		TMEM194B	FXYD6
		RNU6-1010P	REV3L
		RPL13AP17	RNU6-1212P
		NAB1	SCEL
		RBFOX2	RAD51B
		PHACTR1	SLAIN1
		MEF2C	RNU6-413P
		MED27	TRAF3IP2
		GLS	APBB2
		CD72	NEO1
		SIT1	KLF7
		CCDC107	FYN
		ARHGEF39	TUBB2B
		CA9	CTNNA1
		TPM2	ZNF608
		CACNA2D1	LIMCH1
		WASF1	ROBO1
		TLN1	RHOU
		RPS29P22	TMEM78
		CREB3	RAB4A
		TNIK	SPHAR
		SORBS2	CCSAP
		MAP1B	PSMG4
		GBA2	ST18
		RGP1	TNRC6B
		MSMP	PHYHIPL
		NPR2	ADSL
		STAT1	SLC22A23
		ST7	LRRTM2
		CDC40	SGSM3
		SPAG8	CAPN9
		HINT2	SIL1
		TMEM8B	C1orf198
		METTL24	DIP2C
		FAM221B	LRP6
		DHRS7C	FAM13C
		GLP2R	TTC13
		MRPS27	ARV1
		DST	FAM89A
		RCVRN	MKL1
		NDUFB4	PRR26
		GAS7	MANSC1
		HGD	LOH12CR2
		RABL3	LOH12CR1
		CELF2-AS2	DUSP16
		SORBS1	ANK3
		DSCAML1	TTLL7
		GTF2E1	RHOBTB1
		ZNF366	PRKACB
		FXYD2	GNAQ
		DLGAP1	SAMD13
		STXBP5L	DNASE2B
		MIR548Q	RNU7-185P
		FXYD6	LINC00478
		NAV2	VDAC2P1
		MYCBP2	RPS26P5
		RN7SKP220	MIR99A
		CSMD1	MIRLET7C
		SPAG1	MIR125B2
		RNF19A	FCHSD2
		ROBO2	PSD2
		HECW2	NRG2
		CTNNA1	NTRK2
		LIMCH1	CHD7
		ETV6	TTC7B
		TNRC6B	RERE
		GALNT2	ADD3
		ADSL	PURA
		DLGAP1-AS3	IGIP
		RNU6-831P	CYSTM1
		DLGAP1-AS4	GNAO1
		GAPDHP66	MXI1
		DLGAP1-AS5	AMFR
		LRRTM2	PRKCA
		ABCB9	UBE4B
		SGSM3	BLID
		SIL1	RNU6-1295P
		DIP2C	KIF1B
		AK5	PGAM1P11
		ZNF706	RNU6-828P
		MKL1	MIR1273D
		SCN8A	RNU6-37P
		PRR26	RN7SL731P
		NCALD	RAPGEF5
		THRB	NCOA7
		OGFOD2	TNRC6C
		CACNA1C-AS4	C9orf3
		CACNA1C-IT3	CDKL1
		CNTN1	MAP4K5
		HTT	TRPS1
		ITGBL1	HINT3
		FGF14	TRMT11
		ANK3	TMC6
		MSANTD1	MBNL1
		SLC6A7	ATL1
		ARL6IP4	SAV1
		CAMK2A	TMEM14E
		MAP2	TMC8
		DPP4	CSMD2
		ARSI	NIN
		PITPNM2	C17orf99
		GCG	HMGB4
		KIAA1549L	C1orf94
		FAP	THEMIS
		UNC80	PTPRK
		TCOF1	SYNGR2
		RBFOX1	TK1
		DGKB	ABHD12B
		BAI3	AFMID
		BAALC	SLC44A1
		PRKACB	UNC5C
		FZD6	MUSK
		SAMD13	LPAR1
		DNASE2B	LPHN3
		CD74	C16orf62
		CTHRC1	DLG2
		MIR4473	KNOP1
		RNU4-26P	IQCK
		MIR4474	RAI1
		MIR491	SREBF1
		RPS14	CREB5
		ROCK2	TOP1
		C12orf36	ZFHX4
		RIMS2	NTM
		GRIN2B	PLCG1
		AFF3	ALCAM
		DPYS	ZSWIM6
		DCSTAMP	C5orf64
		CHRM3	ZHX3
		GRIN2A	TOM1L2
		FMN2	MACF1
		JMJD1C	LRRC48
		ZFPM2	NRXN1
		RGS7	MKLN1
		NRG2	KIAA0754
		REEP3	BMP8A
		OPN3	ATPAF2
		CHML	ZNF704
		NTRK2	GID4
		WDR64	SGK1
		SIPA1L1	GTDC1
		OXR1	ZEB2
		TTC7B	PROX2
		RERE	DLST
		SDCCAG8	RPS6KL1
		AKT3	MAML2
		RGS6	PGF
		ARHGAP19-SLIT1	CHRAC1
		PURA	RASSF8
		IGIP	EIF2B2
		CYSTM1	MLH3
		SMYD3	BHLHE41
		NELL2	SSPN
		SLIT1	ITPR2
		SND1	ACYP1
		CSRNP3	ZC2HC1C
		GNAO1	NEK9
		AMFR	TMED10
		SORL1	FOS
		CCDC14	JDP2
		LRRC4	DICER1
		MKL2	TSPYL6
		RNA5SP353	C2orf73
		RNU6-590P	SPTBN1
		ROPN1	EML6
		RN7SKP162	RTN4
		KALRN	CLHC1
		TMEM178A	METTL13
		RAPGEF5	DNM3
		PPM1H	DLG1
		KCNQ5	RGL1
		APAF1	COLGALT2
		ATL1	TSEN15
		SAV1	PLXDC2
		SLC8A1	CSRP1
		CSMD2	NAV1
		NIN	IPO9
		PDE8B	SHISA4
		HMGB4	PIP4K2A
		C1orf94
		GABBR2
		PKNOX2
		CACNA1D
		OLFM3
		ANKS1B
		PRMT8
		KIAA0319L
		ABHD12B
		NCDN
		EEF1A1P26
		TFAP2E
		PSMB2
		C1orf216
		ANKRD11
		DFNA5
		CLSPN
		SPG7
		CACNA2D3
		OSBPL3
		KIAA1324
		FGF12
		SARS
		CELSR2
		PSRC1
		MYBPHL
		PRDM2
		SORT1
		PSMA5
		DLG2
		PDE4D
		KCNA2
		KCNA3
		TAX1BP1
		CMYA5
		SREBF1
		JAZF1
		ASAP1
		CTDSPL
		ASTN2
		NTM
		VILL
		RAP1A
		FAM212B
		DDX20
		KCND3
		KCNQ3
		LRRC6
		TOM1L2
		TMEM71
		MACF1
		PHF20L1
		OPCML
		BBX
		LRRC48
		MKLN1
		KIAA0754
		BMP8A
		AUTS2
		DAB2IP
		TTLL11
		ZNF704
		CD47
		MYT1L-AS1
		PRKCB
		CACNG3
		NUAK1
		VWA5B1
		EIF4G3
		DAAM1
		MAST4
		SYT16
		C2orf73
		SPTBN1
		EML6
		RTN4
		WSCD2
		CMKLR1
		TNR
		ASTN1
		BRINP2
		SEC16B
		RASAL2
		CACNA1E
		ITPR1-AS1
			NAV1
			IPO9
			ATP2B2-IT1
			ATP2B2-IT2
			SYN2
			ACTG1P12
			GSTM5P1
