# Supplementary material for: Neuronal and glial 3D chromatin architecture informs the cellular etiology of brain disorders
Source: Nat Commun. 2021 Jun 25;12:3968. doi: 10.1038/s41467-021-24243-0 (PMC8233376; doi:10.1038/s41467-021-24243-0)
Supplement: Supplementary file 5 — Supplementary Data 3 [file 41467_2021_24243_MOESM5_ESM.xlsx]

## Sheet: genes assigned to neurona loops
Genes linked with enhancer-promoter interactions in NeuN- cells
start_interaction: start of regions interacting with gene promoters end_interaction: end of regions interacting with gene promoters start_tss: start of promoter regions end_tss: end of promoter regions gene: genes linked to enhancer-promoter interactions start and end coordinates are defined based on the bin size (10kb) of Hi-C contact matrices
chr	start_interaction	end_interaction	start_tss	end_tss	gene
chr1	27520000	27530000	27960000	27970000	FGR
chr1	27640000	27650000	27960000	27970000	FGR
chr1	27980000	27990000	27960000	27970000	FGR
chr1	25700000	25710000	24700000	24710000	STPG1
chr1	24510000	24520000	24720000	24730000	STPG1
chr3	49740000	49750000	50190000	50200000	SEMA3F
chr3	50220000	50230000	50200000	50210000	SEMA3F
chr3	49940000	49950000	50190000	50200000	SEMA3F
chr3	49890000	49900000	50210000	50220000	SEMA3F
chr3	49950000	49960000	50190000	50200000	SEMA3F
chr3	50150000	50160000	50210000	50220000	SEMA3F
chr3	50220000	50230000	50190000	50200000	SEMA3F
chr3	50160000	50170000	50210000	50220000	SEMA3F
chr3	50190000	50200000	50210000	50220000	SEMA3F
chr12	1440000	1450000	1100000	1110000	RAD52
chr12	1480000	1490000	1100000	1110000	RAD52
chr7	98750000	98760000	98850000	98860000	MYH16
chr7	98750000	98760000	98860000	98870000	MYH16
chr11	64410000	64420000	64050000	64060000	BAD
chr11	64340000	64350000	64040000	64050000	BAD
chr4	10550000	10560000	11430000	11440000	HS3ST1
chr7	149760000	149770000	150520000	150530000	AOC1
chr7	149670000	149680000	150550000	150560000	AOC1
chr7	149680000	149690000	150550000	150560000	AOC1
chr7	42980000	42990000	43430000	43440000	HECW1
chr7	1870000	1880000	1910000	1920000	MAD1L1
chr7	1770000	1780000	2130000	2140000	MAD1L1
chr7	1970000	1980000	2130000	2140000	MAD1L1
chr7	1980000	1990000	2130000	2140000	MAD1L1
chr7	1990000	2000000	2130000	2140000	MAD1L1
chr7	2000000	2010000	2130000	2140000	MAD1L1
chr7	1700000	1710000	1980000	1990000	MAD1L1
chr7	1710000	1720000	1980000	1990000	MAD1L1
chr7	1570000	1580000	2260000	2270000	MAD1L1
chr7	1740000	1750000	2110000	2120000	MAD1L1
chr7	1620000	1630000	2130000	2140000	MAD1L1
chr7	1720000	1730000	2130000	2140000	MAD1L1
chr7	1730000	1740000	2130000	2140000	MAD1L1
chr7	1750000	1760000	2130000	2140000	MAD1L1
chr7	1850000	1860000	2140000	2150000	MAD1L1
chr7	1960000	1970000	2140000	2150000	MAD1L1
chr7	1970000	1980000	2140000	2150000	MAD1L1
chr7	1980000	1990000	2140000	2150000	MAD1L1
chr7	1990000	2000000	2140000	2150000	MAD1L1
chr7	1970000	1980000	2270000	2280000	MAD1L1
chr7	1610000	1620000	2270000	2280000	MAD1L1
chr7	1560000	1570000	2260000	2270000	MAD1L1
chr7	1980000	1990000	2270000	2280000	MAD1L1
chr7	1620000	1630000	2270000	2280000	MAD1L1
chr7	1610000	1620000	2260000	2270000	MAD1L1
chr7	1620000	1630000	2260000	2270000	MAD1L1
chr7	1720000	1730000	2270000	2280000	MAD1L1
chr7	1710000	1720000	2260000	2270000	MAD1L1
chr7	1860000	1870000	2260000	2270000	MAD1L1
chr7	1850000	1860000	2270000	2280000	MAD1L1
chr7	2390000	2400000	2260000	2270000	MAD1L1
chr7	2390000	2400000	2270000	2280000	MAD1L1
chr7	1540000	1550000	2270000	2280000	MAD1L1
chr7	1530000	1540000	2260000	2270000	MAD1L1
chr7	1620000	1630000	2140000	2150000	MAD1L1
chr7	1700000	1710000	2140000	2150000	MAD1L1
chr7	1600000	1610000	2260000	2270000	MAD1L1
chr7	1720000	1730000	2140000	2150000	MAD1L1
chr7	1750000	1760000	2140000	2150000	MAD1L1
chr7	1700000	1710000	2260000	2270000	MAD1L1
chr7	1780000	1790000	2140000	2150000	MAD1L1
chr7	1570000	1580000	2270000	2280000	MAD1L1
chr7	2050000	2060000	2260000	2270000	MAD1L1
chr7	2340000	2350000	2270000	2280000	MAD1L1
chr7	1600000	1610000	2270000	2280000	MAD1L1
chr7	1710000	1720000	2140000	2150000	MAD1L1
chr7	1610000	1620000	2140000	2150000	MAD1L1
chr7	1770000	1780000	2140000	2150000	MAD1L1
chr7	1560000	1570000	2270000	2280000	MAD1L1
chr7	1550000	1560000	2270000	2280000	MAD1L1
chr7	1990000	2000000	2270000	2280000	MAD1L1
chr17	37340000	37350000	37020000	37030000	LASP1
chr2	71780000	71790000	72370000	72380000	CYP26B1
chr2	71790000	71800000	72370000	72380000	CYP26B1
chr2	71900000	71910000	72370000	72380000	CYP26B1
chr2	71910000	71920000	72370000	72380000	CYP26B1
chr2	72000000	72010000	72370000	72380000	CYP26B1
chr2	72010000	72020000	72370000	72380000	CYP26B1
chr2	72020000	72030000	72370000	72380000	CYP26B1
chr2	72160000	72170000	72370000	72380000	CYP26B1
chr7	7660000	7670000	8190000	8200000	ICA1
chr7	7680000	7690000	8260000	8270000	ICA1
chr7	7650000	7660000	8260000	8270000	ICA1
chr7	7670000	7680000	8260000	8270000	ICA1
chr16	90050000	90060000	90070000	90080000	DBNDD1
chr16	90000000	90010000	90080000	90090000	DBNDD1
chr16	90050000	90060000	90080000	90090000	DBNDD1
chr16	90100000	90110000	90070000	90080000	DBNDD1
chr16	90100000	90110000	90080000	90090000	DBNDD1
chr7	127660000	127670000	127220000	127230000	ARF5
chr17	26080000	26090000	26690000	26700000	SARM1
chr3	129220000	129230000	129270000	129280000	PLXND1
chr3	129230000	129240000	129270000	129280000	PLXND1
chr3	129250000	129260000	129270000	129280000	PLXND1
chr3	129080000	129090000	129280000	129290000	PLXND1
chr3	129220000	129230000	129280000	129290000	PLXND1
chr3	129230000	129240000	129280000	129290000	PLXND1
chr3	129250000	129260000	129280000	129290000	PLXND1
chr3	129200000	129210000	129310000	129320000	PLXND1
chr3	129210000	129220000	129310000	129320000	PLXND1
chr3	129220000	129230000	129310000	129320000	PLXND1
chr3	129230000	129240000	129310000	129320000	PLXND1
chr3	129250000	129260000	129310000	129320000	PLXND1
chr3	129770000	129780000	129310000	129320000	PLXND1
chr1	23500000	23510000	23400000	23410000	KDM1A
chr3	49610000	49620000	49970000	49980000	RBM6
chr3	49880000	49890000	49970000	49980000	RBM6
chr3	50020000	50030000	49970000	49980000	RBM6
chr3	50030000	50040000	49970000	49980000	RBM6
chr3	50110000	50120000	49970000	49980000	RBM6
chr3	50150000	50160000	49970000	49980000	RBM6
chr3	50190000	50200000	49970000	49980000	RBM6
chr3	50200000	50210000	49970000	49980000	RBM6
chr3	50040000	50050000	50010000	50020000	RBM6
chr3	50110000	50120000	50010000	50020000	RBM6
chr3	50130000	50140000	50010000	50020000	RBM6
chr3	49990000	50000000	50100000	50110000	RBM6
chr3	50020000	50030000	50100000	50110000	RBM6
chr3	50040000	50050000	50100000	50110000	RBM6
chr3	50220000	50230000	50100000	50110000	RBM6
chr17	3770000	3780000	3800000	3810000	CAMKK1
chr19	36290000	36300000	36260000	36270000	ARHGAP33
chr19	36290000	36300000	36270000	36280000	ARHGAP33
chr3	50350000	50360000	50370000	50380000	ZMYND10
chr17	45560000	45570000	45260000	45270000	CDC27
chr17	45580000	45590000	45260000	45270000	CDC27
chr17	45580000	45590000	45220000	45230000	CDC27
chr17	45580000	45590000	45230000	45240000	CDC27
chr17	44560000	44570000	45230000	45240000	CDC27
chr17	7110000	7120000	7130000	7140000	DVL2
chr19	18710000	18720000	18940000	18950000	UPF1
chr19	18840000	18850000	18940000	18950000	UPF1
chr19	18640000	18650000	18960000	18970000	UPF1
chr19	18650000	18660000	18960000	18970000	UPF1
chr19	18710000	18720000	18960000	18970000	UPF1
chr19	18720000	18730000	18960000	18970000	UPF1
chr19	18730000	18740000	18960000	18970000	UPF1
chr19	18760000	18770000	18960000	18970000	UPF1
chr19	18650000	18660000	18970000	18980000	UPF1
chr19	18710000	18720000	18970000	18980000	UPF1
chr19	18720000	18730000	18970000	18980000	UPF1
chr19	18730000	18740000	18970000	18980000	UPF1
chr19	18750000	18760000	18970000	18980000	UPF1
chr19	18760000	18770000	18970000	18980000	UPF1
chr7	26400000	26410000	26890000	26900000	SKAP2
chr7	26400000	26410000	27220000	27230000	HOXA11
chr7	101910000	101920000	102110000	102120000	POLR2J
chr7	102080000	102090000	102110000	102120000	POLR2J
chr7	102090000	102100000	102110000	102120000	POLR2J
chr17	6360000	6370000	5360000	5370000	DHX33
chr17	6350000	6360000	5370000	5380000	DHX33
chr17	6320000	6330000	5370000	5380000	DHX33
chr17	6350000	6360000	5360000	5370000	DHX33
chr17	32740000	32750000	33320000	33330000	LIG3
chr17	32740000	32750000	33300000	33310000	LIG3
chr17	32730000	32740000	33320000	33330000	LIG3
chr17	32740000	32750000	33310000	33320000	LIG3
chr16	21760000	21770000	20780000	20790000	ACSM3
chr16	21390000	21400000	20780000	20790000	ACSM3
chr17	46900000	46910000	46100000	46110000	COPZ2
chr7	106520000	106530000	106730000	106740000	PRKAR2B
chrX	12720000	12730000	11770000	11780000	MSL3
chr16	3620000	3630000	3810000	3820000	CREBBP
chr16	4360000	4370000	3790000	3800000	CREBBP
chr7	75660000	75670000	75460000	75470000	RHBDD2
chr7	75880000	75890000	75460000	75470000	RHBDD2
chr7	74890000	74900000	75500000	75510000	RHBDD2
chr6	83720000	83730000	82950000	82960000	IBTK
chr6	83760000	83770000	82950000	82960000	IBTK
chr16	30470000	30480000	30510000	30520000	ITGAL
chr16	30150000	30160000	30510000	30520000	ITGAL
chr16	30140000	30150000	30510000	30520000	ITGAL
chr17	48210000	48220000	48170000	48180000	PDK2
chr17	34430000	34440000	34930000	34940000	GGNBP2
chr17	35500000	35510000	34930000	34940000	GGNBP2
chr17	35490000	35500000	34940000	34950000	GGNBP2
chr17	35570000	35580000	34940000	34950000	GGNBP2
chr17	35490000	35500000	34930000	34940000	GGNBP2
chr17	35560000	35570000	34940000	34950000	GGNBP2
chr19	18740000	18750000	18720000	18730000	CRLF1
chr17	43580000	43590000	43360000	43370000	MAP3K14
chr17	43440000	43450000	43360000	43370000	MAP3K14
chr17	43570000	43580000	43360000	43370000	MAP3K14
chr17	36440000	36450000	35940000	35950000	SYNRG
chr17	36420000	36430000	35870000	35880000	SYNRG
chr16	24060000	24070000	24260000	24270000	CACNG3
chr16	24080000	24090000	24260000	24270000	CACNG3
chr16	24480000	24490000	24260000	24270000	CACNG3
chr16	24510000	24520000	24260000	24270000	CACNG3
chr17	34060000	34070000	33940000	33950000	AP2B1
chr17	34060000	34070000	33950000	33960000	AP2B1
chr17	34050000	34060000	33940000	33950000	AP2B1
chr17	34040000	34050000	33940000	33950000	AP2B1
chr17	34500000	34510000	33940000	33950000	AP2B1
chr7	96640000	96650000	97360000	97370000	TAC1
chr17	48750000	48760000	48610000	48620000	SPATA20
chr17	48700000	48710000	48630000	48640000	CACNA1G
chr17	48690000	48700000	48630000	48640000	CACNA1G
chr17	48760000	48770000	48630000	48640000	CACNA1G
chr17	48750000	48760000	48630000	48640000	CACNA1G
chr17	48680000	48690000	48630000	48640000	CACNA1G
chr17	48690000	48700000	48670000	48680000	CACNA1G
chr16	3030000	3040000	3060000	3070000	TNFRSF12A
chr16	3160000	3170000	3070000	3080000	TNFRSF12A
chr16	3080000	3090000	3060000	3070000	TNFRSF12A
chr16	3180000	3190000	3070000	3080000	TNFRSF12A
chr7	95680000	95690000	96630000	96640000	DLX6
chr7	95710000	95720000	96630000	96640000	DLX6
chr7	95700000	95710000	96630000	96640000	DLX6
chr7	95690000	95700000	96630000	96640000	DLX6
chr7	97510000	97520000	96630000	96640000	DLX6
chr14	71100000	71110000	71270000	71280000	MAP3K9
chr14	70940000	70950000	71270000	71280000	MAP3K9
chr7	98420000	98430000	98030000	98040000	BAIAP2L1
chr7	98430000	98440000	98030000	98040000	BAIAP2L1
chr7	140010000	140020000	139870000	139880000	KDM7A
chr7	140100000	140110000	139870000	139880000	KDM7A
chr7	14490000	14500000	14020000	14030000	ETV1
chr7	14480000	14490000	14030000	14040000	ETV1
chr7	14490000	14500000	14030000	14040000	ETV1
chr7	140710000	140720000	141250000	141260000	AGK
chr7	140730000	140740000	141250000	141260000	AGK
chr7	140760000	140770000	141250000	141260000	AGK
chr7	140770000	140780000	141250000	141260000	AGK
chr11	67690000	67700000	67780000	67790000	ALDH3B1
chr11	67690000	67700000	67770000	67780000	ALDH3B1
chr11	67680000	67690000	67780000	67790000	ALDH3B1
chr11	67560000	67570000	67770000	67780000	ALDH3B1
chr11	67560000	67570000	67780000	67790000	ALDH3B1
chr7	75640000	75650000	75420000	75430000	CCL26
chr2	241950000	241960000	242370000	242380000	FARP2
chr2	241780000	241790000	242400000	242410000	FARP2
chr2	243060000	243070000	242400000	242410000	FARP2
chr2	241770000	241780000	242430000	242440000	FARP2
chr2	241780000	241790000	242430000	242440000	FARP2
chr2	241950000	241960000	242430000	242440000	FARP2
chr2	242530000	242540000	242430000	242440000	FARP2
chr2	242540000	242550000	242430000	242440000	FARP2
chr11	17410000	17420000	17520000	17530000	USH1C
chr11	17400000	17410000	17520000	17530000	USH1C
chr7	30280000	30290000	30590000	30600000	GGCT
chr7	111440000	111450000	112070000	112080000	IFRD1
chr7	73980000	73990000	73860000	73870000	GTF2IRD1
chr7	74340000	74350000	73920000	73930000	GTF2IRD1
chr7	74890000	74900000	73920000	73930000	GTF2IRD1
chr7	74340000	74350000	73910000	73920000	GTF2IRD1
chr7	74890000	74900000	73910000	73920000	GTF2IRD1
chr7	38440000	38450000	38780000	38790000	VPS41
chr7	38450000	38460000	38780000	38790000	VPS41
chr7	38460000	38470000	38780000	38790000	VPS41
chr7	38470000	38480000	38780000	38790000	VPS41
chr7	38480000	38490000	38780000	38790000	VPS41
chr7	38490000	38500000	38780000	38790000	VPS41
chr7	38500000	38510000	38780000	38790000	VPS41
chr7	38460000	38470000	38800000	38810000	VPS41
chr7	39510000	39520000	38800000	38810000	VPS41
chr7	39490000	39500000	38870000	38880000	VPS41
chr7	39550000	39560000	38870000	38880000	VPS41
chr17	12170000	12180000	12880000	12890000	ARHGAP44
chr17	12080000	12090000	12870000	12880000	ARHGAP44
chr17	12080000	12090000	12880000	12890000	ARHGAP44
chr17	12080000	12090000	12850000	12860000	ARHGAP44
chr17	12080000	12090000	12900000	12910000	ELAC2
chr17	10770000	10780000	11750000	11760000	DNAH9
chr17	10780000	10790000	11750000	11760000	DNAH9
chr17	11020000	11030000	11750000	11760000	DNAH9
chr17	10510000	10520000	9830000	9840000	GAS7
chr17	10520000	10530000	9830000	9840000	GAS7
chr17	62800000	62810000	62010000	62020000	CD79B
chr17	62360000	62370000	62030000	62040000	SCN4A
chrX	152720000	152730000	153520000	153530000	TKTL1
chr16	770000	780000	830000	840000	RPUSD1
chr16	760000	770000	830000	840000	RPUSD1
chr16	780000	790000	830000	840000	RPUSD1
chr16	1080000	1090000	840000	850000	RPUSD1
chr16	70000	80000	100000	110000	RHBDF1
chr16	70000	80000	120000	130000	RHBDF1
chr16	230000	240000	100000	110000	RHBDF1
chr16	100000	110000	120000	130000	RHBDF1
chr16	70000	80000	110000	120000	RHBDF1
chr16	170000	180000	240000	250000	LUC7L
chr16	150000	160000	240000	250000	LUC7L
chr16	160000	170000	240000	250000	LUC7L
chr16	550000	560000	240000	250000	LUC7L
chr16	280000	290000	240000	250000	LUC7L
chr16	360000	370000	240000	250000	LUC7L
chr16	400000	410000	240000	250000	LUC7L
chr3	50590000	50600000	50400000	50410000	CACNA2D2
chr3	51290000	51300000	50540000	50550000	CACNA2D2
chr3	51440000	51450000	50540000	50550000	CACNA2D2
chr3	50420000	50430000	50540000	50550000	CACNA2D2
chr3	50430000	50440000	50540000	50550000	CACNA2D2
chr3	50440000	50450000	50540000	50550000	CACNA2D2
chr3	50450000	50460000	50540000	50550000	CACNA2D2
chr3	50470000	50480000	50540000	50550000	CACNA2D2
chr3	50480000	50490000	50540000	50550000	CACNA2D2
chr3	50490000	50500000	50540000	50550000	CACNA2D2
chr16	1810000	1820000	1390000	1400000	BAIAP3
chr16	1820000	1830000	1380000	1390000	BAIAP3
chr16	800000	810000	1390000	1400000	BAIAP3
chr16	1810000	1820000	1380000	1390000	BAIAP3
chr16	1820000	1830000	1390000	1400000	BAIAP3
chr16	800000	810000	1380000	1390000	BAIAP3
chr16	570000	580000	610000	620000	PIGQ
chr16	480000	490000	610000	620000	PIGQ
chr16	650000	660000	630000	640000	PIGQ
chr16	660000	670000	630000	640000	PIGQ
chr16	670000	680000	630000	640000	PIGQ
chr16	680000	690000	610000	620000	PIGQ
chr16	680000	690000	630000	640000	PIGQ
chr16	310000	320000	630000	640000	PIGQ
chr16	1790000	1800000	1660000	1670000	CRAMP1L
chr6	35770000	35780000	35460000	35470000	TEAD3
chr6	35800000	35810000	35460000	35470000	TEAD3
chr6	35970000	35980000	35460000	35470000	TEAD3
chr6	15730000	15740000	16120000	16130000	MYLIP
chr6	15760000	15770000	16120000	16130000	MYLIP
chr6	15770000	15780000	16120000	16130000	MYLIP
chr6	15860000	15870000	16120000	16130000	MYLIP
chr6	15870000	15880000	16120000	16130000	MYLIP
chr6	15880000	15890000	16120000	16130000	MYLIP
chr6	170180000	170190000	170850000	170860000	PSMB1
chr6	170190000	170200000	170850000	170860000	PSMB1
chr6	170190000	170200000	170860000	170870000	PSMB1
chr6	14460000	14470000	15390000	15400000	JARID2
chrX	18540000	18550000	18440000	18450000	CDKL5
chrX	18590000	18600000	18440000	18450000	CDKL5
chrX	18610000	18620000	18440000	18450000	CDKL5
chrX	18640000	18650000	18440000	18450000	CDKL5
chrX	18660000	18670000	18440000	18450000	CDKL5
chrX	18680000	18690000	18440000	18450000	CDKL5
chrX	18690000	18700000	18440000	18450000	CDKL5
chrX	18700000	18710000	18440000	18450000	CDKL5
chrX	18720000	18730000	18440000	18450000	CDKL5
chrX	18880000	18890000	18440000	18450000	CDKL5
chrX	18890000	18900000	18440000	18450000	CDKL5
chrX	18900000	18910000	18440000	18450000	CDKL5
chrX	18910000	18920000	18440000	18450000	CDKL5
chrX	18920000	18930000	18440000	18450000	CDKL5
chrX	19350000	19360000	18440000	18450000	CDKL5
chr1	209750000	209760000	209780000	209790000	CAMK1G
chr1	1460000	1470000	1630000	1640000	CDK11A
chr1	1950000	1960000	1630000	1640000	CDK11A
chr1	2240000	2250000	1630000	1640000	CDK11A
chr1	1930000	1940000	1630000	1640000	CDK11A
chr1	1820000	1830000	1630000	1640000	CDK11A
chr1	1560000	1570000	1630000	1640000	CDK11A
chr1	1550000	1560000	1650000	1660000	CDK11A
chr1	1940000	1950000	1630000	1640000	CDK11A
chr1	1600000	1610000	1650000	1660000	CDK11A
chr1	1560000	1570000	1650000	1660000	CDK11A
chr1	1820000	1830000	1680000	1690000	NADK
chr1	1820000	1830000	1710000	1720000	NADK
chr1	2050000	2060000	1710000	1720000	NADK
chr1	1810000	1820000	1680000	1690000	NADK
chr1	1810000	1820000	1710000	1720000	NADK
chr3	38480000	38490000	38080000	38090000	DLEC1
chr7	6270000	6280000	6200000	6210000	CYTH3
chr7	6280000	6290000	6200000	6210000	CYTH3
chr7	6290000	6300000	6200000	6210000	CYTH3
chr7	6300000	6310000	6200000	6210000	CYTH3
chr7	6310000	6320000	6200000	6210000	CYTH3
chr7	6790000	6800000	6200000	6210000	CYTH3
chr7	5960000	5970000	6210000	6220000	CYTH3
chr7	6310000	6320000	6210000	6220000	CYTH3
chr7	6250000	6260000	6210000	6220000	CYTH3
chr7	6790000	6800000	6210000	6220000	CYTH3
chr7	6260000	6270000	6210000	6220000	CYTH3
chr7	6270000	6280000	6210000	6220000	CYTH3
chr7	6280000	6290000	6210000	6220000	CYTH3
chr7	6290000	6300000	6210000	6220000	CYTH3
chr7	6300000	6310000	6210000	6220000	CYTH3
chr3	48630000	48640000	48670000	48680000	CELSR3
chr3	48640000	48650000	48670000	48680000	CELSR3
chr3	48690000	48700000	48670000	48680000	CELSR3
chr3	48700000	48710000	48670000	48680000	CELSR3
chr3	48640000	48650000	48680000	48690000	CELSR3
chr3	48700000	48710000	48680000	48690000	CELSR3
chr7	120980000	120990000	121780000	121790000	AASS
chr3	42280000	42290000	42620000	42630000	SS18L2
chr19	4270000	4280000	4350000	4360000	MPND
chr19	4270000	4280000	4340000	4350000	MPND
chr12	107410000	107420000	107390000	107400000	CRY1
chr12	108000000	108010000	107480000	107490000	CRY1
chr12	108030000	108040000	107480000	107490000	CRY1
chr12	108020000	108030000	107480000	107490000	CRY1
chr12	107980000	107990000	107480000	107490000	CRY1
chr8	135580000	135590000	134580000	134590000	ST3GAL1
chr8	135500000	135510000	134580000	134590000	ST3GAL1
chr8	135220000	135230000	134580000	134590000	ST3GAL1
chr8	135520000	135530000	134580000	134590000	ST3GAL1
chr8	135180000	135190000	134580000	134590000	ST3GAL1
chr8	135530000	135540000	134580000	134590000	ST3GAL1
chr8	135330000	135340000	134580000	134590000	ST3GAL1
chr8	135540000	135550000	134580000	134590000	ST3GAL1
chr8	135300000	135310000	134580000	134590000	ST3GAL1
chr8	135550000	135560000	134580000	134590000	ST3GAL1
chr8	135410000	135420000	134580000	134590000	ST3GAL1
chr8	135560000	135570000	134580000	134590000	ST3GAL1
chr8	135400000	135410000	134580000	134590000	ST3GAL1
chr8	135490000	135500000	134580000	134590000	ST3GAL1
chr8	135470000	135480000	134580000	134590000	ST3GAL1
chr8	135430000	135440000	134580000	134590000	ST3GAL1
chr8	135460000	135470000	134500000	134510000	ST3GAL1
chr8	135480000	135490000	134580000	134590000	ST3GAL1
chr16	2040000	2050000	2150000	2160000	PKD1
chr16	2030000	2040000	2150000	2160000	PKD1
chr16	2190000	2200000	2150000	2160000	PKD1
chr16	2050000	2060000	2150000	2160000	PKD1
chr16	2090000	2100000	2150000	2160000	PKD1
chr16	2130000	2140000	2150000	2160000	PKD1
chr16	2050000	2060000	2160000	2170000	PKD1
chr16	2520000	2530000	2180000	2190000	PKD1
chr16	2090000	2100000	2160000	2170000	PKD1
chr16	2140000	2150000	2180000	2190000	PKD1
chr16	2090000	2100000	2180000	2190000	PKD1
chr16	2130000	2140000	2160000	2170000	PKD1
chr16	2030000	2040000	2160000	2170000	PKD1
chr16	2620000	2630000	2160000	2170000	PKD1
chr16	2040000	2050000	2160000	2170000	PKD1
chr16	2620000	2630000	2150000	2160000	PKD1
chr16	2050000	2060000	2180000	2190000	PKD1
chr16	2040000	2050000	2180000	2190000	PKD1
chr22	50940000	50950000	51040000	51050000	MAPK8IP2
chr22	51000000	51010000	51040000	51050000	MAPK8IP2
chr22	51010000	51020000	51040000	51050000	MAPK8IP2
chr22	51020000	51030000	51040000	51050000	MAPK8IP2
chr22	51120000	51130000	51040000	51050000	MAPK8IP2
chr17	37720000	37730000	38170000	38180000	MED24
chr17	38350000	38360000	38170000	38180000	MED24
chr17	37710000	37720000	38170000	38180000	MED24
chr8	22520000	22530000	22860000	22870000	RHOBTB2
chr8	22530000	22540000	22860000	22870000	RHOBTB2
chr8	22550000	22560000	22860000	22870000	RHOBTB2
chr8	22830000	22840000	22860000	22870000	RHOBTB2
chr8	22840000	22850000	22860000	22870000	RHOBTB2
chr8	23160000	23170000	22860000	22870000	RHOBTB2
chr8	22540000	22550000	22850000	22860000	RHOBTB2
chr8	22480000	22490000	22860000	22870000	RHOBTB2
chr8	22870000	22880000	22850000	22860000	RHOBTB2
chr8	22540000	22550000	22860000	22870000	RHOBTB2
chr8	22820000	22830000	22850000	22860000	RHOBTB2
chr8	22550000	22560000	22850000	22860000	RHOBTB2
chr8	22470000	22480000	22860000	22870000	RHOBTB2
chr8	22450000	22460000	22850000	22860000	RHOBTB2
chr8	22450000	22460000	22860000	22870000	RHOBTB2
chr8	22520000	22530000	22850000	22860000	RHOBTB2
chr8	22530000	22540000	22850000	22860000	RHOBTB2
chr1	11700000	11710000	11100000	11110000	MASP2
chr1	11680000	11690000	11100000	11110000	MASP2
chr1	10480000	10490000	11100000	11110000	MASP2
chr7	73080000	73090000	73010000	73020000	MLXIPL
chr7	73130000	73140000	73010000	73020000	MLXIPL
chr7	73040000	73050000	73020000	73030000	MLXIPL
chr7	73070000	73080000	73020000	73030000	MLXIPL
chr7	73080000	73090000	73020000	73030000	MLXIPL
chr7	73120000	73130000	73020000	73030000	MLXIPL
chr7	73130000	73140000	73020000	73030000	MLXIPL
chr7	72390000	72400000	72880000	72890000	BAZ1B
chr6	13640000	13650000	13710000	13720000	RANBP9
chr12	6870000	6880000	6650000	6660000	IFFO1
chr12	6940000	6950000	6660000	6670000	IFFO1
chr12	6800000	6810000	6650000	6660000	IFFO1
chr3	52480000	52490000	52440000	52450000	PHF7
chr3	52490000	52500000	52440000	52450000	PHF7
chr3	52500000	52510000	52440000	52450000	PHF7
chr3	52840000	52850000	52440000	52450000	PHF7
chr3	52250000	52260000	52450000	52460000	PHF7
chr3	52250000	52260000	52470000	52480000	SEMA3G
chr3	52880000	52890000	52480000	52490000	SEMA3G
chr3	52880000	52890000	52480000	52490000	NISCH
chr3	52520000	52530000	52500000	52510000	NISCH
chr3	52530000	52540000	52500000	52510000	NISCH
chr3	52490000	52500000	52510000	52520000	NISCH
chr3	52530000	52540000	52510000	52520000	NISCH
chr3	52500000	52510000	52520000	52530000	NISCH
chr3	52500000	52510000	52520000	52530000	STAB1
chr3	52500000	52510000	52530000	52540000	STAB1
chr3	52510000	52520000	52530000	52540000	STAB1
chr3	52890000	52900000	52530000	52540000	STAB1
chr3	52900000	52910000	52530000	52540000	STAB1
chr12	270000	280000	370000	380000	SLC6A13
chr12	180000	190000	370000	380000	SLC6A13
chr12	190000	200000	330000	340000	SLC6A13
chr12	140000	150000	330000	340000	SLC6A13
chr12	180000	190000	340000	350000	SLC6A13
chr12	280000	290000	370000	380000	SLC6A13
chr12	190000	200000	340000	350000	SLC6A13
chr9	33610000	33620000	33740000	33750000	PRSS3
chr12	6780000	6790000	6920000	6930000	CD4
chr12	6790000	6800000	6920000	6930000	CD4
chr12	6800000	6810000	6920000	6930000	CD4
chr12	6810000	6820000	6920000	6930000	CD4
chr12	6860000	6870000	6920000	6930000	CD4
chr12	6880000	6890000	6920000	6930000	CD4
chr12	6890000	6900000	6920000	6930000	CD4
chr12	6790000	6800000	6980000	6990000	LRRC23
chr12	6810000	6820000	6980000	6990000	LRRC23
chr12	6800000	6810000	6980000	6990000	LRRC23
chr12	6950000	6960000	6980000	6990000	LRRC23
chr12	7280000	7290000	7010000	7020000	LRRC23
chr12	7290000	7300000	7020000	7030000	LRRC23
chr12	7290000	7300000	7010000	7020000	LRRC23
chr12	7260000	7270000	7020000	7030000	LRRC23
chr12	6860000	6870000	6980000	6990000	LRRC23
chr6	143000000	143010000	143150000	143160000	HIVEP2
chr6	143710000	143720000	143150000	143160000	HIVEP2
chr6	142810000	142820000	143260000	143270000	HIVEP2
chr6	143740000	143750000	143260000	143270000	HIVEP2
chr6	143010000	143020000	143260000	143270000	HIVEP2
chr6	143750000	143760000	143260000	143270000	HIVEP2
chr6	143020000	143030000	143260000	143270000	HIVEP2
chr6	143070000	143080000	143260000	143270000	HIVEP2
chr6	143150000	143160000	143260000	143270000	HIVEP2
chr6	143160000	143170000	143260000	143270000	HIVEP2
chr6	143720000	143730000	143260000	143270000	HIVEP2
chr17	61450000	61460000	60760000	60770000	MRC2
chr17	61350000	61360000	60760000	60770000	MRC2
chr17	61460000	61470000	60760000	60770000	MRC2
chr17	61440000	61450000	60760000	60770000	MRC2
chr17	61470000	61480000	60760000	60770000	MRC2
chr17	61490000	61500000	60760000	60770000	MRC2
chr17	61720000	61730000	60760000	60770000	MRC2
chr17	61480000	61490000	60760000	60770000	MRC2
chr17	61330000	61340000	60760000	60770000	MRC2
chr17	61680000	61690000	60760000	60770000	MRC2
chr17	61430000	61440000	60760000	60770000	MRC2
chr5	149580000	149590000	149560000	149570000	SLC6A7
chr5	149590000	149600000	149560000	149570000	SLC6A7
chr5	149530000	149540000	149560000	149570000	SLC6A7
chr5	149540000	149550000	149560000	149570000	SLC6A7
chr5	149790000	149800000	149560000	149570000	SLC6A7
chr5	149600000	149610000	149560000	149570000	SLC6A7
chr12	3240000	3250000	3180000	3190000	TSPAN9
chr12	3370000	3380000	3180000	3190000	TSPAN9
chr12	3360000	3370000	3180000	3190000	TSPAN9
chr12	3180000	3190000	3380000	3390000	TSPAN9
chr12	3190000	3200000	3380000	3390000	TSPAN9
chr12	3210000	3220000	3380000	3390000	TSPAN9
chr12	3380000	3390000	3180000	3190000	TSPAN9
chr12	3230000	3240000	3380000	3390000	TSPAN9
chr12	3240000	3250000	3380000	3390000	TSPAN9
chr12	3870000	3880000	3310000	3320000	TSPAN9
chr12	3220000	3230000	3380000	3390000	TSPAN9
chr12	3170000	3180000	3380000	3390000	TSPAN9
chr12	3290000	3300000	3310000	3320000	TSPAN9
chr14	93890000	93900000	93790000	93800000	BTBD7
chr14	93980000	93990000	93790000	93800000	BTBD7
chr14	93980000	93990000	93800000	93810000	BTBD7
chr19	950000	960000	790000	800000	PTBP1
chr19	860000	870000	800000	810000	PTBP1
chr19	38580000	38590000	38710000	38720000	DPF1
chr19	38690000	38700000	38710000	38720000	DPF1
chr11	61230000	61240000	61350000	61360000	SYT7
chr11	61300000	61310000	61350000	61360000	SYT7
chr11	61260000	61270000	61350000	61360000	SYT7
chr11	61210000	61220000	61350000	61360000	SYT7
chr11	61280000	61290000	61350000	61360000	SYT7
chr11	61270000	61280000	61350000	61360000	SYT7
chr11	61250000	61260000	61350000	61360000	SYT7
chr3	45080000	45090000	45550000	45560000	LARS2
chr3	45090000	45100000	45550000	45560000	LARS2
chr3	45700000	45710000	45550000	45560000	LARS2
chr19	46980000	46990000	46890000	46900000	PPP5C
chr19	46990000	47000000	46890000	46900000	PPP5C
chr19	47010000	47020000	46890000	46900000	PPP5C
chr19	45950000	45960000	45920000	45930000	ERCC1
chr3	49740000	49750000	50310000	50320000	SEMA3B
chr3	49880000	49890000	50310000	50320000	SEMA3B
chr3	50110000	50120000	50310000	50320000	SEMA3B
chr3	50140000	50150000	50310000	50320000	SEMA3B
chr3	50150000	50160000	50310000	50320000	SEMA3B
chr3	50160000	50170000	50310000	50320000	SEMA3B
chr3	50220000	50230000	50310000	50320000	SEMA3B
chrX	49060000	49070000	49040000	49050000	PRICKLE3
chrX	49600000	49610000	49040000	49050000	PRICKLE3
chr8	28540000	28550000	28480000	28490000	EXTL3
chr8	28570000	28580000	28480000	28490000	EXTL3
chr8	28560000	28570000	28480000	28490000	EXTL3
chr8	28550000	28560000	28480000	28490000	EXTL3
chr8	28600000	28610000	28480000	28490000	EXTL3
chr8	28330000	28340000	28560000	28570000	EXTL3
chr8	28580000	28590000	28480000	28490000	EXTL3
chr8	28350000	28360000	28560000	28570000	EXTL3
chr8	28480000	28490000	28550000	28560000	EXTL3
chr8	28470000	28480000	28560000	28570000	EXTL3
chr8	28470000	28480000	28550000	28560000	EXTL3
chr8	28480000	28490000	28560000	28570000	EXTL3
chr8	28590000	28600000	28480000	28490000	EXTL3
chr12	54560000	54570000	54110000	54120000	CALCOCO1
chr12	54600000	54610000	54110000	54120000	CALCOCO1
chr12	54090000	54100000	54120000	54130000	CALCOCO1
chr12	54100000	54110000	54120000	54130000	CALCOCO1
chr14	94000000	94010000	93670000	93680000	UBR7
chr14	93360000	93370000	93680000	93690000	UBR7
chr14	94050000	94060000	93670000	93680000	UBR7
chr14	93980000	93990000	93680000	93690000	UBR7
chr14	94100000	94110000	93680000	93690000	UBR7
chr14	93970000	93980000	93680000	93690000	UBR7
chr4	6250000	6260000	6570000	6580000	MAN2B2
chr4	6260000	6270000	6570000	6580000	MAN2B2
chr4	6300000	6310000	6570000	6580000	MAN2B2
chr4	6340000	6350000	6570000	6580000	MAN2B2
chr4	6350000	6360000	6570000	6580000	MAN2B2
chr4	6360000	6370000	6570000	6580000	MAN2B2
chr4	6370000	6380000	6570000	6580000	MAN2B2
chr4	6380000	6390000	6570000	6580000	MAN2B2
chr4	6390000	6400000	6570000	6580000	MAN2B2
chr4	6400000	6410000	6570000	6580000	MAN2B2
chr4	6410000	6420000	6570000	6580000	MAN2B2
chr4	6420000	6430000	6570000	6580000	MAN2B2
chr4	6430000	6440000	6570000	6580000	MAN2B2
chr4	6450000	6460000	6570000	6580000	MAN2B2
chr4	6460000	6470000	6570000	6580000	MAN2B2
chr4	6470000	6480000	6570000	6580000	MAN2B2
chr4	6480000	6490000	6570000	6580000	MAN2B2
chr4	6490000	6500000	6570000	6580000	MAN2B2
chr4	6550000	6560000	6570000	6580000	MAN2B2
chr4	6590000	6600000	6570000	6580000	MAN2B2
chr4	6600000	6610000	6570000	6580000	MAN2B2
chr4	6610000	6620000	6570000	6580000	MAN2B2
chr4	6640000	6650000	6570000	6580000	MAN2B2
chr4	6650000	6660000	6570000	6580000	MAN2B2
chr4	6660000	6670000	6570000	6580000	MAN2B2
chr4	6560000	6570000	6610000	6620000	MAN2B2
chr4	6570000	6580000	6610000	6620000	MAN2B2
chr4	6030000	6040000	6610000	6620000	MAN2B2
chr4	6240000	6250000	6610000	6620000	MAN2B2
chr4	6250000	6260000	6610000	6620000	MAN2B2
chr4	6340000	6350000	6610000	6620000	MAN2B2
chr4	6350000	6360000	6610000	6620000	MAN2B2
chr4	6360000	6370000	6610000	6620000	MAN2B2
chr4	6370000	6380000	6610000	6620000	MAN2B2
chr4	6380000	6390000	6610000	6620000	MAN2B2
chr4	6410000	6420000	6610000	6620000	MAN2B2
chr4	6460000	6470000	6610000	6620000	MAN2B2
chr4	6470000	6480000	6610000	6620000	MAN2B2
chr4	6640000	6650000	6610000	6620000	MAN2B2
chr4	6580000	6590000	6610000	6620000	MAN2B2
chr4	6590000	6600000	6610000	6620000	MAN2B2
chr17	42300000	42310000	42400000	42410000	SLC25A39
chr17	42300000	42310000	42390000	42400000	SLC25A39
chr17	42380000	42390000	42400000	42410000	SLC25A39
chr16	30020000	30030000	29820000	29830000	MVP
chr16	30010000	30020000	29820000	29830000	MVP
chr16	30030000	30040000	29820000	29830000	MVP
chr16	29100000	29110000	29820000	29830000	MVP
chr16	29150000	29160000	29850000	29860000	MVP
chr16	30040000	30050000	29820000	29830000	MVP
chr16	29100000	29110000	29850000	29860000	MVP
chr16	29110000	29120000	29850000	29860000	MVP
chr16	30040000	30050000	29850000	29860000	MVP
chr16	29200000	29210000	29850000	29860000	MVP
chr16	29430000	29440000	29850000	29860000	MVP
chr16	30030000	30040000	29850000	29860000	MVP
chr7	151450000	151460000	151030000	151040000	NUB1
chr7	150960000	150970000	151040000	151050000	NUB1
chr7	151600000	151610000	151040000	151050000	NUB1
chr12	107230000	107240000	106800000	106810000	POLR3B
chrX	153010000	153020000	153640000	153650000	DNASE1L1
chrX	153700000	153710000	153640000	153650000	DNASE1L1
chr12	32150000	32160000	31230000	31240000	DDX11
chr12	30750000	30760000	31250000	31260000	DDX11
chr4	940000	950000	1730000	1740000	TACC3
chr4	1120000	1130000	1740000	1750000	TACC3
chr4	1120000	1130000	1730000	1740000	TACC3
chr4	1820000	1830000	1740000	1750000	TACC3
chr4	1190000	1200000	1730000	1740000	TACC3
chr4	1890000	1900000	1740000	1750000	TACC3
chr4	1200000	1210000	1730000	1740000	TACC3
chr4	1900000	1910000	1740000	1750000	TACC3
chr4	1890000	1900000	1730000	1740000	TACC3
chr4	1910000	1920000	1740000	1750000	TACC3
chr8	144370000	144380000	144590000	144600000	ZC3H3
chr8	144450000	144460000	144590000	144600000	ZC3H3
chr8	144420000	144430000	144590000	144600000	ZC3H3
chr8	144560000	144570000	144590000	144600000	ZC3H3
chr8	144460000	144470000	144590000	144600000	ZC3H3
chr8	145300000	145310000	144590000	144600000	ZC3H3
chr8	145290000	145300000	144590000	144600000	ZC3H3
chr10	101980000	101990000	101490000	101500000	COX15
chr14	92340000	92350000	91800000	91810000	CCDC88C
chrX	49040000	49050000	48530000	48540000	WAS
chrX	48570000	48580000	48540000	48550000	WAS
chrX	48690000	48700000	48540000	48550000	WAS
chr16	89720000	89730000	89690000	89700000	DPEP1
chr16	89710000	89720000	89680000	89690000	DPEP1
chr16	89720000	89730000	89680000	89690000	DPEP1
chr16	89730000	89740000	89680000	89690000	DPEP1
chr16	89730000	89740000	89690000	89700000	DPEP1
chr16	89730000	89740000	89700000	89710000	DPEP1
chr22	18560000	18570000	18220000	18230000	BID
chr22	18830000	18840000	18220000	18230000	BID
chr5	137780000	137790000	138610000	138620000	MATR3
chr5	137940000	137950000	138610000	138620000	MATR3
chr5	137930000	137940000	138610000	138620000	MATR3
chr5	137790000	137800000	138610000	138620000	MATR3
chr5	137950000	137960000	138610000	138620000	MATR3
chr5	137830000	137840000	138610000	138620000	MATR3
chr5	137810000	137820000	138610000	138620000	MATR3
chr5	138040000	138050000	138610000	138620000	MATR3
chr5	137920000	137930000	138610000	138620000	MATR3
chr7	44260000	44270000	44580000	44590000	NPC1L1
chr17	48220000	48230000	48430000	48440000	XYLT2
chr7	44270000	44280000	44440000	44450000	NUDCD3
chr7	44280000	44290000	44440000	44450000	NUDCD3
chr7	44310000	44320000	44440000	44450000	NUDCD3
chr7	44250000	44260000	44460000	44470000	NUDCD3
chr7	44280000	44290000	44460000	44470000	NUDCD3
chr7	44300000	44310000	44460000	44470000	NUDCD3
chr7	44310000	44320000	44460000	44470000	NUDCD3
chr7	44330000	44340000	44460000	44470000	NUDCD3
chr3	52490000	52500000	52740000	52750000	GLT8D1
chr3	52500000	52510000	52740000	52750000	GLT8D1
chr3	53100000	53110000	52740000	52750000	GLT8D1
chr3	129770000	129780000	130610000	130620000	ATP2C1
chr3	129830000	129840000	130610000	130620000	ATP2C1
chr3	129980000	129990000	130610000	130620000	ATP2C1
chr17	36790000	36800000	36760000	36770000	SRCIN1
chr17	36440000	36450000	36710000	36720000	SRCIN1
chr17	36790000	36800000	36730000	36740000	SRCIN1
chr17	36820000	36830000	36700000	36710000	SRCIN1
chr17	36820000	36830000	36710000	36720000	SRCIN1
chr17	36830000	36840000	36710000	36720000	SRCIN1
chr17	36830000	36840000	36700000	36710000	SRCIN1
chr17	36820000	36830000	36730000	36740000	SRCIN1
chrX	49040000	49050000	49020000	49030000	MAGIX
chr12	41260000	41270000	41080000	41090000	CNTN1
chr1	160160000	160170000	160080000	160090000	ATP1A2
chr1	160150000	160160000	160080000	160090000	ATP1A2
chr1	160140000	160150000	160080000	160090000	ATP1A2
chr11	124280000	124290000	124620000	124630000	VSIG2
chr11	123680000	123690000	124620000	124630000	VSIG2
chr11	124530000	124540000	124620000	124630000	VSIG2
chr11	124560000	124570000	124620000	124630000	VSIG2
chr11	124270000	124280000	124620000	124630000	VSIG2
chr11	124030000	124040000	124620000	124630000	VSIG2
chr11	45330000	45340000	45110000	45120000	PRDM11
chr11	44970000	44980000	45110000	45120000	PRDM11
chr11	44980000	44990000	45110000	45120000	PRDM11
chr11	44960000	44970000	45110000	45120000	PRDM11
chr11	44950000	44960000	45110000	45120000	PRDM11
chr11	45260000	45270000	45300000	45310000	SYT13
chr11	45170000	45180000	45300000	45310000	SYT13
chr11	45160000	45170000	45300000	45310000	SYT13
chr11	45180000	45190000	45300000	45310000	SYT13
chr11	45130000	45140000	45300000	45310000	SYT13
chr11	45190000	45200000	45300000	45310000	SYT13
chr1	36180000	36190000	36020000	36030000	NCDN
chr1	36210000	36220000	36020000	36030000	NCDN
chr8	37700000	37710000	37650000	37660000	GPR124
chr8	37690000	37700000	37650000	37660000	GPR124
chr8	37690000	37700000	37630000	37640000	GPR124
chr7	151450000	151460000	152140000	152150000	CCT8L1P
chr7	152460000	152470000	152140000	152150000	CCT8L1P
chr7	152520000	152530000	152140000	152150000	CCT8L1P
chr7	152530000	152540000	152140000	152150000	CCT8L1P
chr20	50250000	50260000	50710000	50720000	ZFP64
chr20	50290000	50300000	50710000	50720000	ZFP64
chr14	55220000	55230000	55030000	55040000	SAMD4A
chr14	55230000	55240000	55030000	55040000	SAMD4A
chr14	55350000	55360000	55030000	55040000	SAMD4A
chr14	55020000	55030000	55220000	55230000	SAMD4A
chr14	55020000	55030000	55230000	55240000	SAMD4A
chr14	55360000	55370000	55230000	55240000	SAMD4A
chr14	55280000	55290000	55030000	55040000	SAMD4A
chr14	55240000	55250000	55030000	55040000	SAMD4A
chr14	55250000	55260000	55030000	55040000	SAMD4A
chr14	55270000	55280000	55030000	55040000	SAMD4A
chr11	3510000	3520000	3140000	3150000	OSBPL5
chr11	3460000	3470000	3110000	3120000	OSBPL5
chr11	3100000	3110000	3120000	3130000	OSBPL5
chr11	3570000	3580000	3140000	3150000	OSBPL5
chr11	3610000	3620000	3150000	3160000	OSBPL5
chrX	135110000	135120000	135230000	135240000	FHL1
chrX	135130000	135140000	135230000	135240000	FHL1
chrX	135150000	135160000	135230000	135240000	FHL1
chrX	135330000	135340000	135230000	135240000	FHL1
chrX	135350000	135360000	135230000	135240000	FHL1
chrX	135110000	135120000	135240000	135250000	FHL1
chrX	135120000	135130000	135240000	135250000	FHL1
chrX	135150000	135160000	135240000	135250000	FHL1
chrX	135110000	135120000	135250000	135260000	FHL1
chrX	135100000	135110000	135280000	135290000	FHL1
chrX	135110000	135120000	135280000	135290000	FHL1
chrX	135130000	135140000	135280000	135290000	FHL1
chrX	135140000	135150000	135280000	135290000	FHL1
chr8	142250000	142260000	142230000	142240000	SLC45A4
chr8	142310000	142320000	142240000	142250000	SLC45A4
chr8	142320000	142330000	142240000	142250000	SLC45A4
chr8	142370000	142380000	142260000	142270000	SLC45A4
chr8	142380000	142390000	142260000	142270000	SLC45A4
chr8	142380000	142390000	142230000	142240000	SLC45A4
chr8	142280000	142290000	142230000	142240000	SLC45A4
chr8	142210000	142220000	142230000	142240000	SLC45A4
chr8	142210000	142220000	142240000	142250000	SLC45A4
chr8	142280000	142290000	142240000	142250000	SLC45A4
chr8	142220000	142230000	142240000	142250000	SLC45A4
chr12	121390000	121400000	120970000	120980000	RNF10
chr12	121440000	121450000	121000000	121010000	RNF10
chr12	121700000	121710000	120970000	120980000	RNF10
chr12	121110000	121120000	121000000	121010000	RNF10
chr12	121090000	121100000	121010000	121020000	RNF10
chr12	121950000	121960000	121000000	121010000	RNF10
chr12	121080000	121090000	121010000	121020000	RNF10
chr12	121110000	121120000	121010000	121020000	RNF10
chr12	121100000	121110000	121010000	121020000	RNF10
chr12	121440000	121450000	121010000	121020000	RNF10
chr12	121380000	121390000	121010000	121020000	RNF10
chr14	102420000	102430000	102780000	102790000	ZNF839
chr14	102430000	102440000	102780000	102790000	ZNF839
chr14	102490000	102500000	102780000	102790000	ZNF839
chr14	102500000	102510000	102780000	102790000	ZNF839
chr14	102510000	102520000	102780000	102790000	ZNF839
chr14	102520000	102530000	102780000	102790000	ZNF839
chr14	102430000	102440000	102790000	102800000	ZNF839
chr14	102470000	102480000	102790000	102800000	ZNF839
chr14	102440000	102450000	102780000	102790000	ZNF839
chr14	102450000	102460000	102780000	102790000	ZNF839
chr14	102470000	102480000	102780000	102790000	ZNF839
chr14	102480000	102490000	102780000	102790000	ZNF839
chr11	123440000	123450000	123420000	123430000	GRAMD1B
chr11	123400000	123410000	123430000	123440000	GRAMD1B
chr11	123450000	123460000	123480000	123490000	GRAMD1B
chr11	123570000	123580000	123480000	123490000	GRAMD1B
chr11	190000	200000	490000	500000	RNH1
chr11	620000	630000	490000	500000	RNH1
chr11	180000	190000	490000	500000	RNH1
chr11	780000	790000	500000	510000	RNH1
chr11	790000	800000	500000	510000	RNH1
chr11	620000	630000	500000	510000	RNH1
chr11	770000	780000	500000	510000	RNH1
chr6	35870000	35880000	35260000	35270000	DEF6
chr1	150040000	150050000	150130000	150140000	PLEKHO1
chr1	150040000	150050000	150120000	150130000	PLEKHO1
chr1	149870000	149880000	150130000	150140000	PLEKHO1
chr12	57370000	57380000	57140000	57150000	HSD17B6
chr12	57410000	57420000	57140000	57150000	HSD17B6
chr12	57450000	57460000	57140000	57150000	HSD17B6
chr22	51040000	51050000	50960000	50970000	TYMP
chr22	51050000	51060000	50960000	50970000	TYMP
chr22	50940000	50950000	50960000	50970000	TYMP
chr22	51020000	51030000	50960000	50970000	TYMP
chr22	51030000	51040000	50960000	50970000	TYMP
chr22	51200000	51210000	50960000	50970000	TYMP
chr22	50750000	50760000	50940000	50950000	NCAPH2
chr22	51000000	51010000	50940000	50950000	NCAPH2
chr22	51010000	51020000	50940000	50950000	NCAPH2
chr22	51020000	51030000	50940000	50950000	NCAPH2
chr22	51030000	51040000	50940000	50950000	NCAPH2
chr22	51040000	51050000	50940000	50950000	NCAPH2
chr22	51050000	51060000	50940000	50950000	NCAPH2
chr22	51000000	51010000	50950000	50960000	NCAPH2
chr22	51010000	51020000	50950000	50960000	NCAPH2
chr22	51020000	51030000	50950000	50960000	NCAPH2
chr22	51030000	51040000	50950000	50960000	NCAPH2
chr22	51040000	51050000	50950000	50960000	NCAPH2
chr22	51050000	51060000	50950000	50960000	NCAPH2
chr22	51120000	51130000	50950000	50960000	NCAPH2
chr22	51200000	51210000	50950000	50960000	NCAPH2
chr22	50940000	50950000	50960000	50970000	NCAPH2
chr22	51020000	51030000	50960000	50970000	NCAPH2
chr22	51040000	51050000	50960000	50970000	NCAPH2
chr22	51050000	51060000	50960000	50970000	NCAPH2
chr22	51200000	51210000	50960000	50970000	NCAPH2
chr22	51030000	51040000	50960000	50970000	NCAPH2
chr20	62260000	62270000	62290000	62300000	RTEL1-TNFRSF6B
chr20	62370000	62380000	62320000	62330000	RTEL1-TNFRSF6B
chr20	62310000	62320000	62290000	62300000	RTEL1-TNFRSF6B
chr20	62260000	62270000	62310000	62320000	RTEL1-TNFRSF6B
chr20	62330000	62340000	62290000	62300000	RTEL1-TNFRSF6B
chr20	62270000	62280000	62310000	62320000	RTEL1-TNFRSF6B
chr20	62360000	62370000	62290000	62300000	RTEL1-TNFRSF6B
chr20	62590000	62600000	62320000	62330000	RTEL1-TNFRSF6B
chr20	62450000	62460000	62290000	62300000	RTEL1-TNFRSF6B
chr20	62330000	62340000	62310000	62320000	RTEL1-TNFRSF6B
chr20	62590000	62600000	62290000	62300000	RTEL1-TNFRSF6B
chr20	62410000	62420000	62310000	62320000	RTEL1-TNFRSF6B
chr20	62600000	62610000	62290000	62300000	RTEL1-TNFRSF6B
chr20	62610000	62620000	62320000	62330000	RTEL1-TNFRSF6B
chr20	62950000	62960000	62290000	62300000	RTEL1-TNFRSF6B
chr20	62600000	62610000	62310000	62320000	RTEL1-TNFRSF6B
chr20	62290000	62300000	62310000	62320000	RTEL1-TNFRSF6B
chr20	62610000	62620000	62310000	62320000	RTEL1-TNFRSF6B
chr20	62400000	62410000	62320000	62330000	RTEL1-TNFRSF6B
chr20	62260000	62270000	62320000	62330000	RTEL1-TNFRSF6B
chr20	62600000	62610000	62320000	62330000	RTEL1-TNFRSF6B
chr20	62360000	62370000	62320000	62330000	RTEL1-TNFRSF6B
chr20	62270000	62280000	62320000	62330000	RTEL1-TNFRSF6B
chr20	62590000	62600000	62310000	62320000	RTEL1-TNFRSF6B
chr20	62680000	62690000	62320000	62330000	RTEL1-TNFRSF6B
chr6	167180000	167190000	167340000	167350000	RNASET2
chr6	167190000	167200000	167340000	167350000	RNASET2
chr6	167220000	167230000	167340000	167350000	RNASET2
chr6	167260000	167270000	167360000	167370000	RNASET2
chr6	167180000	167190000	167360000	167370000	RNASET2
chr6	167310000	167320000	167360000	167370000	RNASET2
chr6	167280000	167290000	167360000	167370000	RNASET2
chr6	167190000	167200000	167360000	167370000	RNASET2
chr6	167220000	167230000	167360000	167370000	RNASET2
chr6	167200000	167210000	167360000	167370000	RNASET2
chr20	49920000	49930000	49630000	49640000	KCNG1
chr20	50220000	50230000	49630000	49640000	KCNG1
chr6	161520000	161530000	161690000	161700000	AGPAT4
chr13	24010000	24020000	24440000	24450000	MIPEP
chr13	24080000	24090000	24440000	24450000	MIPEP
chr13	24150000	24160000	24440000	24450000	MIPEP
chr13	24160000	24170000	24440000	24450000	MIPEP
chr5	177440000	177450000	177020000	177030000	B4GALT7
chr5	177480000	177490000	177020000	177030000	B4GALT7
chr5	177490000	177500000	177020000	177030000	B4GALT7
chr5	177550000	177560000	177020000	177030000	B4GALT7
chr5	177560000	177570000	177020000	177030000	B4GALT7
chr5	177570000	177580000	177020000	177030000	B4GALT7
chr5	177430000	177440000	177020000	177030000	B4GALT7
chr5	177580000	177590000	177020000	177030000	B4GALT7
chr2	59120000	59130000	58270000	58280000	VRK2
chr5	750000	760000	860000	870000	BRD9
chr5	840000	850000	860000	870000	BRD9
chr5	880000	890000	860000	870000	BRD9
chr5	460000	470000	870000	880000	BRD9
chr5	750000	760000	870000	880000	BRD9
chr5	760000	770000	870000	880000	BRD9
chr6	135770000	135780000	136610000	136620000	BCLAF1
chr6	135780000	135790000	136610000	136620000	BCLAF1
chr6	135790000	135800000	136610000	136620000	BCLAF1
chr6	135810000	135820000	136610000	136620000	BCLAF1
chr8	41680000	41690000	41540000	41550000	ANK1
chr8	41560000	41570000	41750000	41760000	ANK1
chr8	41580000	41590000	41750000	41760000	ANK1
chr8	41500000	41510000	41520000	41530000	ANK1
chr8	41570000	41580000	41750000	41760000	ANK1
chr6	33600000	33610000	33550000	33560000	BAK1
chr6	33670000	33680000	33550000	33560000	BAK1
chr6	33680000	33690000	33550000	33560000	BAK1
chr6	34100000	34110000	33550000	33560000	BAK1
chr6	34110000	34120000	33550000	33560000	BAK1
chr2	213640000	213650000	214010000	214020000	IKZF2
chr2	2330000	2340000	3200000	3210000	TSSC1
chr2	3260000	3270000	3200000	3210000	TSSC1
chr2	3280000	3290000	3200000	3210000	TSSC1
chr2	3290000	3300000	3200000	3210000	TSSC1
chr2	3300000	3310000	3200000	3210000	TSSC1
chr2	3290000	3300000	3220000	3230000	TSSC1
chr2	3690000	3700000	3220000	3230000	TSSC1
chr2	3280000	3290000	3220000	3230000	TSSC1
chr16	4790000	4800000	5130000	5140000	ALG1
chr16	5120000	5130000	5080000	5090000	ALG1
chr16	5130000	5140000	5080000	5090000	ALG1
chr16	5140000	5150000	5120000	5130000	ALG1
chr16	4690000	4700000	5130000	5140000	ALG1
chr16	4720000	4730000	5130000	5140000	ALG1
chr16	4820000	4830000	5130000	5140000	ALG1
chr16	4770000	4780000	5130000	5140000	ALG1
chr16	4960000	4970000	5120000	5130000	ALG1
chr16	4470000	4480000	5130000	5140000	ALG1
chr16	4780000	4790000	5130000	5140000	ALG1
chr16	4920000	4930000	5130000	5140000	ALG1
chr16	4760000	4770000	5120000	5130000	ALG1
chr12	122880000	122890000	122980000	122990000	ZCCHC8
chr12	123230000	123240000	122980000	122990000	ZCCHC8
chr12	123240000	123250000	122980000	122990000	ZCCHC8
chr12	123270000	123280000	122980000	122990000	ZCCHC8
chr12	123250000	123260000	122980000	122990000	ZCCHC8
chr15	28880000	28890000	29130000	29140000	APBA2
chr15	28910000	28920000	29130000	29140000	APBA2
chr15	29950000	29960000	29130000	29140000	APBA2
chr15	28820000	28830000	29210000	29220000	APBA2
chr15	28920000	28930000	29210000	29220000	APBA2
chr15	29140000	29150000	29210000	29220000	APBA2
chr15	29150000	29160000	29210000	29220000	APBA2
chr15	29090000	29100000	29330000	29340000	APBA2
chr15	29130000	29140000	29330000	29340000	APBA2
chr15	29140000	29150000	29280000	29290000	APBA2
chr19	5390000	5400000	4910000	4920000	UHRF1
chr19	5540000	5550000	4910000	4920000	UHRF1
chr17	20580000	20590000	21180000	21190000	MAP2K3
chr17	21440000	21450000	21210000	21220000	MAP2K3
chr17	21450000	21460000	21180000	21190000	MAP2K3
chr17	21750000	21760000	21190000	21200000	MAP2K3
chr17	21470000	21480000	21210000	21220000	MAP2K3
chr17	21450000	21460000	21210000	21220000	MAP2K3
chr17	21410000	21420000	21210000	21220000	MAP2K3
chr17	21420000	21430000	21180000	21190000	MAP2K3
chr17	20570000	20580000	21180000	21190000	MAP2K3
chr17	20320000	20330000	21210000	21220000	MAP2K3
chr17	21430000	21440000	21180000	21190000	MAP2K3
chr17	21410000	21420000	21190000	21200000	MAP2K3
chr8	101420000	101430000	101320000	101330000	RNF19A
chr8	101450000	101460000	101320000	101330000	RNF19A
chr8	101520000	101530000	101320000	101330000	RNF19A
chr6	142870000	142880000	143760000	143770000	PEX3
chr6	142760000	142770000	143760000	143770000	PEX3
chr6	143000000	143010000	143760000	143770000	PEX3
chr6	142880000	142890000	143760000	143770000	PEX3
chr6	142790000	142800000	143760000	143770000	PEX3
chr6	143010000	143020000	143760000	143770000	PEX3
chr6	142820000	142830000	143760000	143770000	PEX3
chr6	142810000	142820000	143760000	143770000	PEX3
chr6	143150000	143160000	143760000	143770000	PEX3
chr2	660000	670000	260000	270000	SH3YL1
chr2	70960000	70970000	70520000	70530000	FAM136A
chr2	70950000	70960000	70520000	70530000	FAM136A
chr2	70900000	70910000	70520000	70530000	FAM136A
chr2	70970000	70980000	70520000	70530000	FAM136A
chr2	70920000	70930000	70520000	70530000	FAM136A
chr2	70910000	70920000	70520000	70530000	FAM136A
chr2	70980000	70990000	70520000	70530000	FAM136A
chr2	70930000	70940000	70520000	70530000	FAM136A
chr2	70880000	70890000	70520000	70530000	FAM136A
chr2	70990000	71000000	70520000	70530000	FAM136A
chr17	77600000	77610000	76870000	76880000	TIMP2
chr17	77590000	77600000	76870000	76880000	TIMP2
chr3	99550000	99560000	100010000	100020000	TBC1D23
chr8	2330000	2340000	2060000	2070000	MYOM2
chr8	2180000	2190000	2060000	2070000	MYOM2
chr14	100340000	100350000	100140000	100150000	CYP46A1
chr14	100350000	100360000	100140000	100150000	CYP46A1
chr14	100360000	100370000	100140000	100150000	CYP46A1
chr14	100380000	100390000	100140000	100150000	CYP46A1
chr8	19720000	19730000	20010000	20020000	SLC18A1
chr11	119990000	120000000	119240000	119250000	USP2
chr17	40830000	40840000	40800000	40810000	TUBG2
chr5	6700000	6710000	6630000	6640000	NSUN2
chr5	6710000	6720000	6630000	6640000	NSUN2
chr5	6720000	6730000	6630000	6640000	NSUN2
chr1	16400000	16410000	16670000	16680000	FBXO42
chr12	54140000	54150000	54400000	54410000	HOXC8
chr12	54600000	54610000	54400000	54410000	HOXC8
chr5	14240000	14250000	14180000	14190000	TRIO
chr5	14250000	14260000	14180000	14190000	TRIO
chr5	14260000	14270000	14180000	14190000	TRIO
chr5	14270000	14280000	14180000	14190000	TRIO
chr5	14420000	14430000	14440000	14450000	TRIO
chr5	13990000	14000000	14290000	14300000	TRIO
chr5	14010000	14020000	14290000	14300000	TRIO
chr5	14030000	14040000	14290000	14300000	TRIO
chr5	14410000	14420000	14440000	14450000	TRIO
chr5	14490000	14500000	14440000	14450000	TRIO
chr5	14500000	14510000	14440000	14450000	TRIO
chr5	14400000	14410000	14440000	14450000	TRIO
chr5	14380000	14390000	14440000	14450000	TRIO
chr16	67860000	67870000	67560000	67570000	FAM65A
chr16	67700000	67710000	67560000	67570000	FAM65A
chr16	67680000	67690000	67560000	67570000	FAM65A
chr16	67690000	67700000	67560000	67570000	FAM65A
chr5	41830000	41840000	41260000	41270000	C6
chr5	41840000	41850000	41260000	41270000	C6
chr5	34550000	34560000	34680000	34690000	RAI14
chr16	70860000	70870000	71750000	71760000	PHLPP2
chr5	168100000	168110000	169000000	169010000	SPDL1
chr5	168120000	168130000	169000000	169010000	SPDL1
chr5	168130000	168140000	169000000	169010000	SPDL1
chr5	168350000	168360000	169000000	169010000	SPDL1
chr5	168410000	168420000	169000000	169010000	SPDL1
chr8	75210000	75220000	74660000	74670000	STAU2
chr8	74720000	74730000	74660000	74670000	STAU2
chr1	19970000	19980000	19650000	19660000	PQLC2
chr1	19960000	19970000	19650000	19660000	PQLC2
chr1	19630000	19640000	19650000	19660000	PQLC2
chr1	19950000	19960000	19650000	19660000	PQLC2
chr17	2730000	2740000	3540000	3550000	CTNS
chr17	2880000	2890000	3540000	3550000	CTNS
chr17	2910000	2920000	3540000	3550000	CTNS
chr17	2890000	2900000	3540000	3550000	CTNS
chr17	2740000	2750000	3540000	3550000	CTNS
chr17	2750000	2760000	3540000	3550000	CTNS
chr17	2720000	2730000	3540000	3550000	CTNS
chr17	2690000	2700000	3540000	3550000	CTNS
chr17	2940000	2950000	3540000	3550000	CTNS
chr17	2710000	2720000	3540000	3550000	CTNS
chr17	2780000	2790000	3540000	3550000	CTNS
chr17	2660000	2670000	3540000	3550000	CTNS
chr22	20120000	20130000	20270000	20280000	RTN4R
chr22	20130000	20140000	20270000	20280000	RTN4R
chr22	20140000	20150000	20270000	20280000	RTN4R
chr22	20160000	20170000	20270000	20280000	RTN4R
chr2	98170000	98180000	99160000	99170000	INPP4A
chr2	98230000	98240000	99160000	99170000	INPP4A
chr2	98290000	98300000	99160000	99170000	INPP4A
chr2	98300000	98310000	99160000	99170000	INPP4A
chr2	98310000	98320000	99160000	99170000	INPP4A
chr2	98390000	98400000	99160000	99170000	INPP4A
chr2	98490000	98500000	99160000	99170000	INPP4A
chr2	99040000	99050000	99160000	99170000	INPP4A
chr2	99050000	99060000	99160000	99170000	INPP4A
chr2	99060000	99070000	99160000	99170000	INPP4A
chr2	99080000	99090000	99160000	99170000	INPP4A
chr2	99090000	99100000	99160000	99170000	INPP4A
chr2	99100000	99110000	99160000	99170000	INPP4A
chr2	98290000	98300000	99170000	99180000	INPP4A
chr2	98300000	98310000	99170000	99180000	INPP4A
chr2	98310000	98320000	99170000	99180000	INPP4A
chr2	98380000	98390000	99170000	99180000	INPP4A
chr2	98410000	98420000	99170000	99180000	INPP4A
chr2	99020000	99030000	99170000	99180000	INPP4A
chr2	99040000	99050000	99170000	99180000	INPP4A
chr2	99050000	99060000	99170000	99180000	INPP4A
chr2	99060000	99070000	99170000	99180000	INPP4A
chr2	99070000	99080000	99170000	99180000	INPP4A
chr2	99080000	99090000	99170000	99180000	INPP4A
chr2	99090000	99100000	99170000	99180000	INPP4A
chr2	99120000	99130000	99170000	99180000	INPP4A
chr2	99130000	99140000	99170000	99180000	INPP4A
chr2	98300000	98310000	99180000	99190000	INPP4A
chr2	98310000	98320000	99180000	99190000	INPP4A
chr2	98370000	98380000	99180000	99190000	INPP4A
chr2	99060000	99070000	99180000	99190000	INPP4A
chr2	99070000	99080000	99180000	99190000	INPP4A
chr2	99080000	99090000	99180000	99190000	INPP4A
chr2	99090000	99100000	99180000	99190000	INPP4A
chr2	99100000	99110000	99180000	99190000	INPP4A
chr3	194970000	194980000	194360000	194370000	LSG1
chr3	194820000	194830000	194390000	194400000	LSG1
chr3	195240000	195250000	194360000	194370000	LSG1
chr3	194990000	195000000	194360000	194370000	LSG1
chr3	194850000	194860000	194390000	194400000	LSG1
chr3	195250000	195260000	194360000	194370000	LSG1
chr3	194950000	194960000	194390000	194400000	LSG1
chr3	194880000	194890000	194390000	194400000	LSG1
chr3	195260000	195270000	194360000	194370000	LSG1
chr3	194980000	194990000	194390000	194400000	LSG1
chr3	194990000	195000000	194390000	194400000	LSG1
chr3	194830000	194840000	194390000	194400000	LSG1
chr3	194840000	194850000	194390000	194400000	LSG1
chr3	195230000	195240000	194390000	194400000	LSG1
chr3	194860000	194870000	194390000	194400000	LSG1
chr3	194870000	194880000	194390000	194400000	LSG1
chr3	195260000	195270000	194390000	194400000	LSG1
chr3	194900000	194910000	194390000	194400000	LSG1
chr3	194910000	194920000	194390000	194400000	LSG1
chr3	195240000	195250000	194390000	194400000	LSG1
chr3	194960000	194970000	194390000	194400000	LSG1
chr3	194970000	194980000	194390000	194400000	LSG1
chr3	195270000	195280000	194390000	194400000	LSG1
chr3	195180000	195190000	194390000	194400000	LSG1
chr3	195190000	195200000	194390000	194400000	LSG1
chr3	195250000	195260000	194390000	194400000	LSG1
chr3	51720000	51730000	51970000	51980000	PARP3
chr3	52150000	52160000	51970000	51980000	PARP3
chr20	48800000	48810000	49200000	49210000	FAM65C
chr20	48800000	48810000	49210000	49220000	FAM65C
chr20	48810000	48820000	49210000	49220000	FAM65C
chr20	48780000	48790000	49300000	49310000	FAM65C
chr11	94190000	94200000	93520000	93530000	MED17
chr19	47510000	47520000	47350000	47360000	AP2S1
chr8	134230000	134240000	133890000	133900000	TG
chr8	134130000	134140000	133890000	133900000	TG
chr8	134200000	134210000	134100000	134110000	TG
chr8	134040000	134050000	133890000	133900000	TG
chr8	134000000	134010000	133890000	133900000	TG
chr8	134220000	134230000	133890000	133900000	TG
chr8	133990000	134000000	133890000	133900000	TG
chr8	134200000	134210000	133890000	133900000	TG
chr8	134190000	134200000	133890000	133900000	TG
chr8	134080000	134090000	133890000	133900000	TG
chr8	134210000	134220000	133890000	133900000	TG
chr5	133760000	133770000	133860000	133870000	JADE2
chr5	133770000	133780000	133860000	133870000	JADE2
chr5	133760000	133770000	133880000	133890000	JADE2
chr5	133770000	133780000	133880000	133890000	JADE2
chr5	133930000	133940000	133860000	133870000	JADE2
chr5	134040000	134050000	133860000	133870000	JADE2
chr5	133760000	133770000	133890000	133900000	JADE2
chr5	133910000	133920000	133890000	133900000	JADE2
chr5	169850000	169860000	169690000	169700000	LCP2
chr1	42170000	42180000	42610000	42620000	GUCA2B
chr5	138440000	138450000	138080000	138090000	CTNNA1
chr5	138580000	138590000	138160000	138170000	CTNNA1
chr5	138480000	138490000	138080000	138090000	CTNNA1
chr5	137930000	137940000	138200000	138210000	CTNNA1
chr5	138540000	138550000	138080000	138090000	CTNNA1
chr5	138450000	138460000	138200000	138210000	CTNNA1
chr5	138560000	138570000	138080000	138090000	CTNNA1
chr5	138470000	138480000	138200000	138210000	CTNNA1
chr5	138530000	138540000	138120000	138130000	CTNNA1
chr5	138550000	138560000	138120000	138130000	CTNNA1
chr5	138580000	138590000	138120000	138130000	CTNNA1
chr5	138540000	138550000	138160000	138170000	CTNNA1
chr5	138550000	138560000	138160000	138170000	CTNNA1
chr5	138560000	138570000	138160000	138170000	CTNNA1
chr5	138580000	138590000	138200000	138210000	CTNNA1
chr5	137920000	137930000	138200000	138210000	CTNNA1
chr5	138460000	138470000	138250000	138260000	CTNNA1
chr5	138360000	138370000	138200000	138210000	CTNNA1
chr5	138480000	138490000	138250000	138260000	CTNNA1
chr5	138460000	138470000	138200000	138210000	CTNNA1
chr5	138530000	138540000	138250000	138260000	CTNNA1
chr5	138480000	138490000	138200000	138210000	CTNNA1
chr5	138490000	138500000	138200000	138210000	CTNNA1
chr5	138530000	138540000	138200000	138210000	CTNNA1
chr5	138540000	138550000	138200000	138210000	CTNNA1
chr5	138550000	138560000	138200000	138210000	CTNNA1
chr5	138560000	138570000	138200000	138210000	CTNNA1
chr5	138360000	138370000	138250000	138260000	CTNNA1
chr5	138470000	138480000	138250000	138260000	CTNNA1
chr5	138500000	138510000	138250000	138260000	CTNNA1
chr5	138580000	138590000	138250000	138260000	CTNNA1
chrX	18460000	18470000	18910000	18920000	PHKA2
chrX	18480000	18490000	18910000	18920000	PHKA2
chrX	18490000	18500000	18910000	18920000	PHKA2
chrX	18500000	18510000	18910000	18920000	PHKA2
chrX	18540000	18550000	18910000	18920000	PHKA2
chrX	18550000	18560000	18910000	18920000	PHKA2
chrX	18410000	18420000	18910000	18920000	PHKA2
chrX	18560000	18570000	18910000	18920000	PHKA2
chrX	18650000	18660000	18910000	18920000	PHKA2
chrX	18590000	18600000	18910000	18920000	PHKA2
chrX	18680000	18690000	18910000	18920000	PHKA2
chrX	18600000	18610000	18910000	18920000	PHKA2
chrX	18690000	18700000	18910000	18920000	PHKA2
chrX	18610000	18620000	18910000	18920000	PHKA2
chrX	18700000	18710000	18910000	18920000	PHKA2
chrX	18620000	18630000	18910000	18920000	PHKA2
chrX	18710000	18720000	18910000	18920000	PHKA2
chrX	18630000	18640000	18910000	18920000	PHKA2
chrX	18770000	18780000	18910000	18920000	PHKA2
chrX	18640000	18650000	18910000	18920000	PHKA2
chrX	18810000	18820000	18910000	18920000	PHKA2
chrX	13960000	13970000	13780000	13790000	OFD1
chrX	13970000	13980000	13780000	13790000	OFD1
chrX	13960000	13970000	13800000	13810000	GPM6B
chrX	13970000	13980000	13800000	13810000	GPM6B
chr8	53900000	53910000	54700000	54710000	ATP6V1H
chr8	53950000	53960000	54740000	54750000	ATP6V1H
chr8	53950000	53960000	54700000	54710000	ATP6V1H
chr8	53910000	53920000	54700000	54710000	ATP6V1H
chr8	53900000	53910000	54740000	54750000	ATP6V1H
chr8	54060000	54070000	54700000	54710000	ATP6V1H
chr15	52540000	52550000	52890000	52900000	FAM214A
chr16	28090000	28100000	27700000	27710000	KIAA0556
chr12	5280000	5290000	6050000	6060000	ANO2
chrX	9890000	9900000	10030000	10040000	WWC3
chr6	117660000	117670000	117920000	117930000	GOPC
chr6	117760000	117770000	117920000	117930000	GOPC
chr6	117770000	117780000	117920000	117930000	GOPC
chr11	114120000	114130000	113740000	113750000	USP28
chr11	114120000	114130000	113700000	113710000	USP28
chr11	114100000	114110000	113740000	113750000	USP28
chr5	176020000	176030000	176070000	176080000	TSPAN17
chr5	176220000	176230000	176070000	176080000	TSPAN17
chr5	176030000	176040000	176070000	176080000	TSPAN17
chr5	176230000	176240000	176070000	176080000	TSPAN17
chr5	176040000	176050000	176070000	176080000	TSPAN17
chr5	176240000	176250000	176070000	176080000	TSPAN17
chr5	176050000	176060000	176070000	176080000	TSPAN17
chr5	176250000	176260000	176070000	176080000	TSPAN17
chr5	176150000	176160000	176070000	176080000	TSPAN17
chr5	176290000	176300000	176070000	176080000	TSPAN17
chr5	176200000	176210000	176070000	176080000	TSPAN17
chr5	176300000	176310000	176070000	176080000	TSPAN17
chr5	176210000	176220000	176070000	176080000	TSPAN17
chr5	176460000	176470000	176070000	176080000	TSPAN17
chr8	102320000	102330000	103230000	103240000	RRM2B
chr16	13380000	13390000	12450000	12460000	SNX29
chr12	17210000	17220000	16760000	16770000	LMO3
chr12	17220000	17230000	16760000	16770000	LMO3
chr12	17740000	17750000	16760000	16770000	LMO3
chr1	12720000	12730000	12370000	12380000	VPS13D
chr1	12490000	12500000	12400000	12410000	VPS13D
chr1	12720000	12730000	12360000	12370000	VPS13D
chr10	10500000	10510000	11050000	11060000	CELF2
chr10	10680000	10690000	11050000	11060000	CELF2
chr10	10330000	10340000	11060000	11070000	CELF2
chr10	10500000	10510000	11060000	11070000	CELF2
chr10	10670000	10680000	11060000	11070000	CELF2
chr10	10730000	10740000	11060000	11070000	CELF2
chr10	11510000	11520000	11060000	11070000	CELF2
chr9	96100000	96110000	96290000	96300000	FAM120A
chr2	135760000	135770000	136280000	136290000	R3HDM1
chr2	136080000	136090000	136280000	136290000	R3HDM1
chr2	135800000	135810000	136280000	136290000	R3HDM1
chr2	135740000	135750000	136400000	136410000	R3HDM1
chr2	135910000	135920000	136280000	136290000	R3HDM1
chr2	135770000	135780000	136400000	136410000	R3HDM1
chr2	135920000	135930000	136280000	136290000	R3HDM1
chr2	135800000	135810000	136400000	136410000	R3HDM1
chr2	135930000	135940000	136280000	136290000	R3HDM1
chr2	135850000	135860000	136400000	136410000	R3HDM1
chr2	135940000	135950000	136280000	136290000	R3HDM1
chr2	135960000	135970000	136400000	136410000	R3HDM1
chr2	136040000	136050000	136280000	136290000	R3HDM1
chr2	135760000	135770000	136400000	136410000	R3HDM1
chr2	135790000	135800000	136400000	136410000	R3HDM1
chr2	135830000	135840000	136400000	136410000	R3HDM1
chr2	135900000	135910000	136400000	136410000	R3HDM1
chr2	136380000	136390000	136400000	136410000	R3HDM1
chr1	40890000	40900000	40770000	40780000	COL9A2
chr1	9250000	9260000	9290000	9300000	H6PD
chr1	7740000	7750000	7820000	7830000	VAMP3
chr1	7730000	7740000	7820000	7830000	VAMP3
chr1	7720000	7730000	7820000	7830000	VAMP3
chr17	48750000	48760000	48610000	48620000	EPN3
chr5	1610000	1620000	1320000	1330000	CLPTM1L
chr5	1620000	1630000	1320000	1330000	CLPTM1L
chr5	1640000	1650000	1320000	1330000	CLPTM1L
chr5	1610000	1620000	1340000	1350000	CLPTM1L
chr5	1570000	1580000	1330000	1340000	CLPTM1L
chr5	1370000	1380000	1340000	1350000	CLPTM1L
chr18	55310000	55320000	55700000	55710000	NEDD4L
chr18	55550000	55560000	55700000	55710000	NEDD4L
chr18	55580000	55590000	55700000	55710000	NEDD4L
chr18	55900000	55910000	55880000	55890000	NEDD4L
chr18	55910000	55920000	55880000	55890000	NEDD4L
chr18	55920000	55930000	55880000	55890000	NEDD4L
chr18	55950000	55960000	55880000	55890000	NEDD4L
chr18	55960000	55970000	55880000	55890000	NEDD4L
chr18	55980000	55990000	55880000	55890000	NEDD4L
chr18	55990000	56000000	55880000	55890000	NEDD4L
chr18	55860000	55870000	56000000	56010000	NEDD4L
chr18	55870000	55880000	56000000	56010000	NEDD4L
chr18	55880000	55890000	56000000	56010000	NEDD4L
chr18	55900000	55910000	56000000	56010000	NEDD4L
chr18	55910000	55920000	56000000	56010000	NEDD4L
chr18	55590000	55600000	56040000	56050000	NEDD4L
chr18	55780000	55790000	56040000	56050000	NEDD4L
chrX	49050000	49060000	49120000	49130000	FOXP3
chrX	49060000	49070000	49120000	49130000	FOXP3
chrX	49050000	49060000	49120000	49130000	PPP1R3F
chrX	49060000	49070000	49120000	49130000	PPP1R3F
chr5	73250000	73260000	73930000	73940000	HEXB
chr5	73260000	73270000	73930000	73940000	HEXB
chr5	73320000	73330000	73930000	73940000	HEXB
chr5	73200000	73210000	73930000	73940000	HEXB
chr5	73330000	73340000	73930000	73940000	HEXB
chr5	73220000	73230000	73930000	73940000	HEXB
chr5	73350000	73360000	73930000	73940000	HEXB
chr5	73230000	73240000	73930000	73940000	HEXB
chr5	73420000	73430000	73930000	73940000	HEXB
chr5	73240000	73250000	73930000	73940000	HEXB
chr5	73430000	73440000	73930000	73940000	HEXB
chr5	73570000	73580000	73930000	73940000	HEXB
chr5	73440000	73450000	73930000	73940000	HEXB
chr5	73580000	73590000	73930000	73940000	HEXB
chr5	73450000	73460000	73930000	73940000	HEXB
chr5	73590000	73600000	73930000	73940000	HEXB
chr5	73460000	73470000	73930000	73940000	HEXB
chr5	73620000	73630000	73930000	73940000	HEXB
chr5	73500000	73510000	73930000	73940000	HEXB
chr5	73690000	73700000	73930000	73940000	HEXB
chr5	73510000	73520000	73930000	73940000	HEXB
chr5	73700000	73710000	73930000	73940000	HEXB
chr5	73520000	73530000	73930000	73940000	HEXB
chr5	73840000	73850000	73930000	73940000	HEXB
chr5	71120000	71130000	71610000	71620000	PTCD2
chr5	71140000	71150000	71610000	71620000	PTCD2
chr5	71060000	71070000	71610000	71620000	PTCD2
chr5	71930000	71940000	71610000	71620000	PTCD2
chr5	71810000	71820000	71610000	71620000	PTCD2
chr5	71070000	71080000	71610000	71620000	PTCD2
chr5	72140000	72150000	71610000	71620000	PTCD2
chr5	71840000	71850000	71610000	71620000	PTCD2
chr5	71080000	71090000	71610000	71620000	PTCD2
chr5	72160000	72170000	71610000	71620000	PTCD2
chr5	71860000	71870000	71610000	71620000	PTCD2
chr5	71920000	71930000	71610000	71620000	PTCD2
chr14	58960000	58970000	59940000	59950000	JKAMP
chr14	58970000	58980000	59940000	59950000	JKAMP
chr12	52130000	52140000	51860000	51870000	SLC4A8
chr12	52210000	52220000	51790000	51800000	SLC4A8
chr12	52220000	52230000	51790000	51800000	SLC4A8
chr12	52130000	52140000	51780000	51790000	SLC4A8
chr12	51900000	51910000	51830000	51840000	SLC4A8
chr12	51910000	51920000	51830000	51840000	SLC4A8
chr12	51920000	51930000	51830000	51840000	SLC4A8
chr12	52130000	52140000	51830000	51840000	SLC4A8
chr12	52150000	52160000	51830000	51840000	SLC4A8
chr12	52200000	52210000	51830000	51840000	SLC4A8
chr12	52210000	52220000	51830000	51840000	SLC4A8
chr12	52220000	52230000	51830000	51840000	SLC4A8
chr12	51890000	51900000	51840000	51850000	SLC4A8
chr12	51890000	51900000	51830000	51840000	SLC4A8
chr12	52210000	52220000	51860000	51870000	SLC4A8
chr5	179310000	179320000	179690000	179700000	MAPK9
chr5	179630000	179640000	179690000	179700000	MAPK9
chr5	179740000	179750000	179720000	179730000	MAPK9
chr5	179770000	179780000	179720000	179730000	MAPK9
chr5	179780000	179790000	179720000	179730000	MAPK9
chr5	177350000	177360000	177990000	178000000	COL23A1
chr5	177560000	177570000	177990000	178000000	COL23A1
chr5	177750000	177760000	177990000	178000000	COL23A1
chr5	178100000	178110000	177990000	178000000	COL23A1
chr5	178560000	178570000	177990000	178000000	COL23A1
chr5	178910000	178920000	177990000	178000000	COL23A1
chr5	178920000	178930000	177990000	178000000	COL23A1
chr5	177170000	177180000	178010000	178020000	COL23A1
chr5	177180000	177190000	178010000	178020000	COL23A1
chr15	41160000	41170000	41010000	41020000	RAD51
chr3	122090000	122100000	121260000	121270000	POLQ
chr3	122100000	122110000	121260000	121270000	POLQ
chr5	174980000	174990000	175380000	175390000	THOC3
chr5	174990000	175000000	175380000	175390000	THOC3
chr5	175000000	175010000	175380000	175390000	THOC3
chr5	175100000	175110000	175380000	175390000	THOC3
chr5	175170000	175180000	175380000	175390000	THOC3
chr5	174910000	174920000	175380000	175390000	THOC3
chr5	175810000	175820000	175380000	175390000	THOC3
chr5	174950000	174960000	175380000	175390000	THOC3
chr5	175820000	175830000	175380000	175390000	THOC3
chr5	176290000	176300000	175460000	175470000	THOC3
chr5	176300000	176310000	175460000	175470000	THOC3
chr12	123260000	123270000	123640000	123650000	MPHOSPH9
chr12	123460000	123470000	123640000	123650000	MPHOSPH9
chr12	123470000	123480000	123640000	123650000	MPHOSPH9
chr12	123490000	123500000	123640000	123650000	MPHOSPH9
chr12	123500000	123510000	123640000	123650000	MPHOSPH9
chr12	123510000	123520000	123640000	123650000	MPHOSPH9
chr12	123480000	123490000	123640000	123650000	MPHOSPH9
chr12	123540000	123550000	123640000	123650000	MPHOSPH9
chr12	123550000	123560000	123640000	123650000	MPHOSPH9
chr12	123690000	123700000	123640000	123650000	MPHOSPH9
chr12	123460000	123470000	123700000	123710000	MPHOSPH9
chr12	123470000	123480000	123700000	123710000	MPHOSPH9
chr12	123480000	123490000	123700000	123710000	MPHOSPH9
chr12	123490000	123500000	123700000	123710000	MPHOSPH9
chr12	123500000	123510000	123700000	123710000	MPHOSPH9
chr12	123510000	123520000	123700000	123710000	MPHOSPH9
chr12	123520000	123530000	123700000	123710000	MPHOSPH9
chr12	123520000	123530000	123640000	123650000	MPHOSPH9
chr12	18400000	18410000	19280000	19290000	PLEKHA5
chr12	18390000	18400000	19280000	19290000	PLEKHA5
chr16	31440000	31450000	31140000	31150000	PRSS8
chr16	30980000	30990000	31140000	31150000	PRSS8
chr16	31870000	31880000	31140000	31150000	PRSS8
chr16	31430000	31440000	31140000	31150000	PRSS8
chr4	160080000	160090000	159690000	159700000	FNIP2
chr4	160090000	160100000	159690000	159700000	FNIP2
chr4	160120000	160130000	159690000	159700000	FNIP2
chr4	160100000	160110000	159710000	159720000	FNIP2
chr4	160090000	160100000	159790000	159800000	FNIP2
chr4	160120000	160130000	159720000	159730000	FNIP2
chr4	160070000	160080000	159790000	159800000	FNIP2
chr4	160080000	160090000	159790000	159800000	FNIP2
chr4	160340000	160350000	159790000	159800000	FNIP2
chr4	160100000	160110000	159790000	159800000	FNIP2
chr4	160110000	160120000	159790000	159800000	FNIP2
chr4	160120000	160130000	159790000	159800000	FNIP2
chr4	166070000	166080000	166240000	166250000	MSMO1
chr4	166050000	166060000	166240000	166250000	MSMO1
chr5	133240000	133250000	132580000	132590000	FSTL4
chr5	133250000	133260000	132580000	132590000	FSTL4
chr6	110020000	110030000	110670000	110680000	METTL24
chr6	110400000	110410000	110670000	110680000	METTL24
chr6	110410000	110420000	110670000	110680000	METTL24
chr6	110490000	110500000	110670000	110680000	METTL24
chr6	110500000	110510000	110670000	110680000	METTL24
chr6	110510000	110520000	110670000	110680000	METTL24
chr6	110520000	110530000	110670000	110680000	METTL24
chr6	110530000	110540000	110670000	110680000	METTL24
chr6	110540000	110550000	110670000	110680000	METTL24
chr6	110550000	110560000	110670000	110680000	METTL24
chr6	110560000	110570000	110670000	110680000	METTL24
chr6	110580000	110590000	110670000	110680000	METTL24
chr6	110590000	110600000	110670000	110680000	METTL24
chr6	110600000	110610000	110670000	110680000	METTL24
chr6	110610000	110620000	110670000	110680000	METTL24
chr6	110640000	110650000	110670000	110680000	METTL24
chr6	110650000	110660000	110670000	110680000	METTL24
chr19	16780000	16790000	17320000	17330000	USE1
chr11	3150000	3160000	2460000	2470000	KCNQ1
chr11	3510000	3520000	2790000	2800000	KCNQ1
chr11	1960000	1970000	2790000	2800000	KCNQ1
chr9	139720000	139730000	139740000	139750000	PHPT1
chr9	139790000	139800000	139740000	139750000	PHPT1
chr9	139800000	139810000	139740000	139750000	PHPT1
chr9	139810000	139820000	139740000	139750000	PHPT1
chr9	139820000	139830000	139740000	139750000	PHPT1
chr9	139830000	139840000	139740000	139750000	PHPT1
chr9	139670000	139680000	139950000	139960000	ENTPD2
chr9	140040000	140050000	139950000	139960000	ENTPD2
chr9	140020000	140030000	139950000	139960000	ENTPD2
chr9	139980000	139990000	139950000	139960000	ENTPD2
chr9	140050000	140060000	139950000	139960000	ENTPD2
chr9	140000000	140010000	139950000	139960000	ENTPD2
chr9	139990000	140000000	139950000	139960000	ENTPD2
chr9	140070000	140080000	139950000	139960000	ENTPD2
chr9	140010000	140020000	139950000	139960000	ENTPD2
chr1	235560000	235570000	235330000	235340000	ARID4B
chr1	241910000	241920000	241800000	241810000	OPN3
chr1	242000000	242010000	241760000	241770000	OPN3
chr1	241900000	241910000	241800000	241810000	OPN3
chr1	242000000	242010000	241800000	241810000	OPN3
chr1	241990000	242000000	241800000	241810000	OPN3
chr1	241990000	242000000	241760000	241770000	OPN3
chr1	244110000	244120000	243650000	243660000	SDCCAG8
chr1	244240000	244250000	243650000	243660000	SDCCAG8
chr1	16400000	16410000	16670000	16680000	SZRD1
chr1	16400000	16410000	16690000	16700000	SZRD1
chr7	149650000	149660000	150650000	150660000	KCNH2
chr7	149710000	149720000	150670000	150680000	KCNH2
chr7	149800000	149810000	150670000	150680000	KCNH2
chr7	150010000	150020000	150670000	150680000	KCNH2
chr7	150020000	150030000	150670000	150680000	KCNH2
chr7	152170000	152180000	151930000	151940000	KMT2C
chr7	151710000	151720000	152130000	152140000	KMT2C
chr2	56940000	56950000	56410000	56420000	CCDC85A
chr2	56950000	56960000	56410000	56420000	CCDC85A
chr3	52480000	52490000	52850000	52860000	ITIH4
chr3	52840000	52850000	52810000	52820000	ITIH1
chr3	52860000	52870000	52810000	52820000	ITIH1
chr3	52880000	52890000	52810000	52820000	ITIH1
chr3	52860000	52870000	52820000	52830000	ITIH1
chr5	32600000	32610000	32390000	32400000	ZFR
chr5	32590000	32600000	32390000	32400000	ZFR
chr5	32610000	32620000	32390000	32400000	ZFR
chr17	36830000	36840000	36890000	36900000	PCGF2
chr17	36830000	36840000	36900000	36910000	PCGF2
chrX	2780000	2790000	2740000	2750000	GYG2
chrX	3410000	3420000	2740000	2750000	GYG2
chr13	113780000	113790000	113760000	113770000	F7
chr13	113800000	113810000	113760000	113770000	F7
chr13	113810000	113820000	113760000	113770000	F7
chr13	113820000	113830000	113760000	113770000	F7
chr13	113830000	113840000	113760000	113770000	F7
chr13	113940000	113950000	113760000	113770000	F7
chr13	114050000	114060000	113760000	113770000	F7
chr10	5040000	5050000	5820000	5830000	GDI2
chr10	5760000	5770000	5820000	5830000	GDI2
chr12	95340000	95350000	95000000	95010000	TMCC3
chr2	42870000	42880000	42720000	42730000	MTA3
chr2	42880000	42890000	42720000	42730000	MTA3
chr2	42720000	42730000	42880000	42890000	MTA3
chr2	42890000	42900000	42720000	42730000	MTA3
chr2	42700000	42710000	42880000	42890000	MTA3
chr3	180290000	180300000	179360000	179370000	USP13
chr3	127300000	127310000	127760000	127770000	SEC61A1
chr3	127350000	127360000	127760000	127770000	SEC61A1
chr3	127360000	127370000	127760000	127770000	SEC61A1
chr3	127370000	127380000	127760000	127770000	SEC61A1
chr3	127380000	127390000	127760000	127770000	SEC61A1
chr3	127390000	127400000	127760000	127770000	SEC61A1
chr3	127400000	127410000	127760000	127770000	SEC61A1
chr3	127410000	127420000	127760000	127770000	SEC61A1
chr3	128340000	128350000	127760000	127770000	SEC61A1
chr3	127300000	127310000	127770000	127780000	SEC61A1
chr3	127360000	127370000	127770000	127780000	SEC61A1
chr3	127370000	127380000	127770000	127780000	SEC61A1
chr3	127380000	127390000	127770000	127780000	SEC61A1
chr3	127400000	127410000	127770000	127780000	SEC61A1
chr3	127410000	127420000	127770000	127780000	SEC61A1
chr3	127520000	127530000	127770000	127780000	SEC61A1
chr3	128340000	128350000	127770000	127780000	SEC61A1
chr3	128350000	128360000	127770000	127780000	SEC61A1
chr12	80490000	80500000	80320000	80330000	PPP1R12A
chr12	80440000	80450000	80320000	80330000	PPP1R12A
chr12	80580000	80590000	80320000	80330000	PPP1R12A
chr15	79350000	79360000	79300000	79310000	RASGRF1
chr15	79400000	79410000	79300000	79310000	RASGRF1
chr15	79460000	79470000	79300000	79310000	RASGRF1
chr15	79450000	79460000	79350000	79360000	RASGRF1
chr15	79340000	79350000	79380000	79390000	RASGRF1
chr15	79450000	79460000	79380000	79390000	RASGRF1
chr15	79460000	79470000	79380000	79390000	RASGRF1
chr7	44590000	44600000	44260000	44270000	CAMK2B
chr7	44600000	44610000	44260000	44270000	CAMK2B
chr7	44060000	44070000	44280000	44290000	CAMK2B
chr7	44320000	44330000	44280000	44290000	CAMK2B
chr7	44350000	44360000	44280000	44290000	CAMK2B
chr7	44360000	44370000	44280000	44290000	CAMK2B
chr7	44370000	44380000	44280000	44290000	CAMK2B
chr7	44330000	44340000	44300000	44310000	CAMK2B
chr7	44340000	44350000	44300000	44310000	CAMK2B
chr7	44350000	44360000	44300000	44310000	CAMK2B
chr7	44360000	44370000	44300000	44310000	CAMK2B
chr7	44370000	44380000	44300000	44310000	CAMK2B
chr7	44060000	44070000	44360000	44370000	CAMK2B
chr7	44270000	44280000	44360000	44370000	CAMK2B
chr7	44280000	44290000	44360000	44370000	CAMK2B
chr7	44290000	44300000	44360000	44370000	CAMK2B
chr7	44300000	44310000	44360000	44370000	CAMK2B
chr7	44320000	44330000	44360000	44370000	CAMK2B
chr1	16780000	16790000	17250000	17260000	CROCC
chr1	16860000	16870000	17260000	17270000	CROCC
chr1	17340000	17350000	17270000	17280000	CROCC
chr1	16780000	16790000	17260000	17270000	CROCC
chr1	16800000	16810000	17270000	17280000	CROCC
chr1	17190000	17200000	17260000	17270000	CROCC
chr16	21840000	21850000	22310000	22320000	POLR3E
chr16	21810000	21820000	22310000	22320000	POLR3E
chr16	22450000	22460000	22320000	22330000	POLR3E
chr16	22450000	22460000	22310000	22320000	POLR3E
chr16	21470000	21480000	22320000	22330000	POLR3E
chr16	21390000	21400000	22310000	22320000	POLR3E
chr16	21470000	21480000	22310000	22320000	POLR3E
chr16	21850000	21860000	22320000	22330000	POLR3E
chr1	203460000	203470000	203590000	203600000	ATP2B4
chr1	203450000	203460000	203650000	203660000	ATP2B4
chr1	203460000	203470000	203640000	203650000	ATP2B4
chr1	203450000	203460000	203590000	203600000	ATP2B4
chr1	55270000	55280000	54350000	54360000	YIPF1
chr3	185700000	185710000	185970000	185980000	DGKG
chr3	185710000	185720000	185970000	185980000	DGKG
chr3	185720000	185730000	185970000	185980000	DGKG
chr3	185730000	185740000	185970000	185980000	DGKG
chr3	185740000	185750000	185970000	185980000	DGKG
chr3	185750000	185760000	185970000	185980000	DGKG
chr3	186250000	186260000	185970000	185980000	DGKG
chr3	186260000	186270000	185970000	185980000	DGKG
chr3	185700000	185710000	185980000	185990000	DGKG
chr3	185710000	185720000	185980000	185990000	DGKG
chr3	185720000	185730000	185980000	185990000	DGKG
chr3	186250000	186260000	185980000	185990000	DGKG
chr3	186210000	186220000	186070000	186080000	DGKG
chr3	186240000	186250000	186080000	186090000	DGKG
chr3	186250000	186260000	186080000	186090000	DGKG
chr16	2750000	2760000	2960000	2970000	FLYWCH1
chr16	2760000	2770000	2960000	2970000	FLYWCH1
chr16	3000000	3010000	2980000	2990000	FLYWCH1
chr16	1510000	1520000	1450000	1460000	UNKL
chr1	235260000	235270000	234610000	234620000	TARBP1
chr1	235270000	235280000	234610000	234620000	TARBP1
chr1	234250000	234260000	234520000	234530000	TARBP1
chr1	234270000	234280000	234520000	234530000	TARBP1
chr1	235250000	235260000	234610000	234620000	TARBP1
chr4	153260000	153270000	152620000	152630000	PET112
chr4	153290000	153300000	152620000	152630000	PET112
chr4	153300000	153310000	152620000	152630000	PET112
chr4	152580000	152590000	152630000	152640000	PET112
chr4	152870000	152880000	152630000	152640000	PET112
chr4	152920000	152930000	152630000	152640000	PET112
chr4	153260000	153270000	152630000	152640000	PET112
chr4	153270000	153280000	152630000	152640000	PET112
chr4	153280000	153290000	152630000	152640000	PET112
chr4	153290000	153300000	152630000	152640000	PET112
chr12	8000000	8010000	8090000	8100000	SLC2A3
chr12	8110000	8120000	8090000	8100000	SLC2A3
chr12	8120000	8130000	8090000	8100000	SLC2A3
chr12	7990000	8000000	8090000	8100000	SLC2A3
chr12	8140000	8150000	8090000	8100000	SLC2A3
chr12	8170000	8180000	8090000	8100000	SLC2A3
chr12	8330000	8340000	8090000	8100000	SLC2A3
chr12	8130000	8140000	8090000	8100000	SLC2A3
chr10	103900000	103910000	104170000	104180000	PSD
chr10	104200000	104210000	104170000	104180000	PSD
chr10	103910000	103920000	104170000	104180000	PSD
chr10	104210000	104220000	104170000	104180000	PSD
chr10	103920000	103930000	104170000	104180000	PSD
chr10	103930000	103940000	104170000	104180000	PSD
chr10	103940000	103950000	104170000	104180000	PSD
chr10	104150000	104160000	104170000	104180000	PSD
chr10	104190000	104200000	104170000	104180000	PSD
chr18	77670000	77680000	77490000	77500000	CTDP1
chr18	77680000	77690000	77490000	77500000	CTDP1
chr18	77710000	77720000	77490000	77500000	CTDP1
chr19	4190000	4200000	4150000	4160000	CREB3L3
chr1	30160000	30170000	29560000	29570000	PTPRU
chr1	30370000	30380000	29560000	29570000	PTPRU
chr1	30530000	30540000	29560000	29570000	PTPRU
chr1	30550000	30560000	29560000	29570000	PTPRU
chr1	30170000	30180000	29560000	29570000	PTPRU
chr1	30430000	30440000	29630000	29640000	PTPRU
chr1	29650000	29660000	29610000	29620000	PTPRU
chr1	29660000	29670000	29610000	29620000	PTPRU
chr1	30560000	30570000	29560000	29570000	PTPRU
chr1	30390000	30400000	29610000	29620000	PTPRU
chr1	30420000	30430000	29610000	29620000	PTPRU
chr1	30430000	30440000	29610000	29620000	PTPRU
chr1	30560000	30570000	29610000	29620000	PTPRU
chr1	30580000	30590000	29610000	29620000	PTPRU
chr1	29580000	29590000	29630000	29640000	PTPRU
chr1	30170000	30180000	29630000	29640000	PTPRU
chr1	30390000	30400000	29630000	29640000	PTPRU
chr1	30420000	30430000	29630000	29640000	PTPRU
chr1	30170000	30180000	29640000	29650000	PTPRU
chr1	30560000	30570000	29630000	29640000	PTPRU
chr1	30580000	30590000	29630000	29640000	PTPRU
chr1	30170000	30180000	29610000	29620000	PTPRU
chr1	30560000	30570000	29640000	29650000	PTPRU
chr1	30390000	30400000	29640000	29650000	PTPRU
chr1	30420000	30430000	29640000	29650000	PTPRU
chr1	30430000	30440000	29640000	29650000	PTPRU
chr1	29580000	29590000	29640000	29650000	PTPRU
chr1	30580000	30590000	29640000	29650000	PTPRU
chr12	130960000	130970000	131000000	131010000	RIMBP2
chr12	131180000	131190000	131000000	131010000	RIMBP2
chr12	131190000	131200000	131000000	131010000	RIMBP2
chr12	131010000	131020000	131200000	131210000	RIMBP2
chr12	131170000	131180000	131000000	131010000	RIMBP2
chr12	130870000	130880000	131200000	131210000	RIMBP2
chr12	131030000	131040000	131200000	131210000	RIMBP2
chr12	130880000	130890000	131200000	131210000	RIMBP2
chr12	131040000	131050000	131200000	131210000	RIMBP2
chr12	130890000	130900000	131200000	131210000	RIMBP2
chr12	131060000	131070000	131200000	131210000	RIMBP2
chr12	130900000	130910000	131200000	131210000	RIMBP2
chr12	130970000	130980000	131200000	131210000	RIMBP2
chr12	130910000	130920000	131200000	131210000	RIMBP2
chr12	130980000	130990000	131200000	131210000	RIMBP2
chr12	130920000	130930000	131200000	131210000	RIMBP2
chr12	131020000	131030000	131200000	131210000	RIMBP2
chr12	130930000	130940000	131200000	131210000	RIMBP2
chr12	130940000	130950000	131200000	131210000	RIMBP2
chr12	130950000	130960000	131200000	131210000	RIMBP2
chr12	130960000	130970000	131200000	131210000	RIMBP2
chr6	166650000	166660000	166780000	166790000	MPC1
chr3	195340000	195350000	195600000	195610000	TNK2
chr3	195430000	195440000	195600000	195610000	TNK2
chr3	195440000	195450000	195600000	195610000	TNK2
chr3	195680000	195690000	195600000	195610000	TNK2
chr3	195680000	195690000	195610000	195620000	TNK2
chr16	69140000	69150000	68670000	68680000	CDH3
chr12	56860000	56870000	56660000	56670000	CS
chr7	44060000	44070000	43910000	43920000	MRPS24
chr20	44670000	44680000	45020000	45030000	ELMO2
chr20	44680000	44690000	45020000	45030000	ELMO2
chr20	44710000	44720000	45020000	45030000	ELMO2
chr20	44650000	44660000	45060000	45070000	ELMO2
chr20	44710000	44720000	45060000	45070000	ELMO2
chr20	44750000	44760000	45060000	45070000	ELMO2
chr20	44760000	44770000	45060000	45070000	ELMO2
chr19	51170000	51180000	50880000	50890000	POLD1
chr17	27330000	27340000	27300000	27310000	SEZ6
chr12	52470000	52480000	53420000	53430000	EIF4B
chr12	52470000	52480000	53430000	53440000	EIF4B
chr19	48650000	48660000	48110000	48120000	GLTSCR1
chr19	48990000	49000000	49110000	49120000	RPL18
chr19	49200000	49210000	49140000	49150000	CA11
chr19	55580000	55590000	56190000	56200000	EPN1
chr19	55580000	55590000	56200000	56210000	EPN1
chr5	340000	350000	310000	320000	AHRR
chr5	390000	400000	310000	320000	AHRR
chr5	400000	410000	310000	320000	AHRR
chr5	410000	420000	310000	320000	AHRR
chr5	420000	430000	310000	320000	AHRR
chr5	430000	440000	310000	320000	AHRR
chr5	740000	750000	310000	320000	AHRR
chr5	310000	320000	340000	350000	AHRR
chr5	370000	380000	340000	350000	AHRR
chr5	390000	400000	340000	350000	AHRR
chr5	400000	410000	340000	350000	AHRR
chr5	410000	420000	340000	350000	AHRR
chr5	420000	430000	340000	350000	AHRR
chr5	430000	440000	340000	350000	AHRR
chr5	390000	400000	320000	330000	AHRR
chr5	410000	420000	320000	330000	AHRR
chr5	300000	310000	320000	330000	AHRR
chr5	340000	350000	320000	330000	AHRR
chr5	310000	320000	430000	440000	AHRR
chr5	340000	350000	430000	440000	AHRR
chr5	420000	430000	320000	330000	AHRR
chr5	430000	440000	320000	330000	AHRR
chr5	300000	310000	430000	440000	AHRR
chr5	280000	290000	420000	430000	AHRR
chr5	350000	360000	430000	440000	AHRR
chr5	370000	380000	410000	420000	AHRR
chr5	310000	320000	420000	430000	AHRR
chr5	350000	360000	420000	430000	AHRR
chr5	280000	290000	430000	440000	AHRR
chr5	290000	300000	430000	440000	AHRR
chr5	300000	310000	420000	430000	AHRR
chr5	340000	350000	410000	420000	AHRR
chr5	350000	360000	410000	420000	AHRR
chr5	310000	320000	410000	420000	AHRR
chr5	340000	350000	420000	430000	AHRR
chr22	18980000	18990000	19130000	19140000	GSC2
chr22	19470000	19480000	19130000	19140000	GSC2
chrX	149140000	149150000	149860000	149870000	MTMR1
chr2	241150000	241160000	241380000	241390000	GPC1
chr2	241160000	241170000	241380000	241390000	GPC1
chr2	241170000	241180000	241380000	241390000	GPC1
chr2	241160000	241170000	241400000	241410000	GPC1
chr2	241170000	241180000	241400000	241410000	GPC1
chr2	241650000	241660000	241400000	241410000	GPC1
chr2	241660000	241670000	241400000	241410000	GPC1
chr14	79040000	79050000	78380000	78390000	ADCK1
chr4	1990000	2000000	2460000	2470000	RNF4
chr4	2330000	2340000	2460000	2470000	RNF4
chr4	2240000	2250000	2460000	2470000	RNF4
chr4	2340000	2350000	2460000	2470000	RNF4
chr4	2250000	2260000	2460000	2470000	RNF4
chr4	2350000	2360000	2460000	2470000	RNF4
chr4	2260000	2270000	2460000	2470000	RNF4
chr4	2360000	2370000	2460000	2470000	RNF4
chr4	2270000	2280000	2460000	2470000	RNF4
chr4	2250000	2260000	2480000	2490000	RNF4
chr4	2280000	2290000	2460000	2470000	RNF4
chr4	2280000	2290000	2480000	2490000	RNF4
chr4	2290000	2300000	2460000	2470000	RNF4
chr4	2100000	2110000	2510000	2520000	RNF4
chr4	2270000	2280000	2480000	2490000	RNF4
chr4	2260000	2270000	2510000	2520000	RNF4
chr4	2290000	2300000	2480000	2490000	RNF4
chr4	41510000	41520000	41360000	41370000	LIMCH1
chr4	41520000	41530000	41360000	41370000	LIMCH1
chr4	41530000	41540000	41360000	41370000	LIMCH1
chr4	41540000	41550000	41360000	41370000	LIMCH1
chr4	41550000	41560000	41360000	41370000	LIMCH1
chr4	41560000	41570000	41360000	41370000	LIMCH1
chr4	41570000	41580000	41360000	41370000	LIMCH1
chr4	41580000	41590000	41360000	41370000	LIMCH1
chr11	3140000	3150000	2320000	2330000	TSPAN32
chr11	1670000	1680000	2320000	2330000	TSPAN32
chr9	360000	370000	970000	980000	DMRT3
chr19	19450000	19460000	19230000	19240000	TMEM161A
chr19	19640000	19650000	19740000	19750000	LPAR2
chr20	44470000	44480000	44510000	44520000	CTSA
chr20	44600000	44610000	44510000	44520000	CTSA
chr19	800000	810000	1110000	1120000	SBNO2
chr19	810000	820000	1110000	1120000	SBNO2
chr19	820000	830000	1110000	1120000	SBNO2
chr19	1130000	1140000	1110000	1120000	SBNO2
chr19	940000	950000	1170000	1180000	SBNO2
chr19	950000	960000	1130000	1140000	SBNO2
chr19	900000	910000	1160000	1170000	SBNO2
chr19	240000	250000	1170000	1180000	SBNO2
chr19	900000	910000	1170000	1180000	SBNO2
chr19	240000	250000	1160000	1170000	SBNO2
chr19	1910000	1920000	2150000	2160000	AP3D1
chr19	1910000	1920000	2160000	2170000	AP3D1
chr6	34440000	34450000	35250000	35260000	ZNF76
chr6	34450000	34460000	35250000	35260000	ZNF76
chr6	35870000	35880000	35260000	35270000	ZNF76
chr16	2200000	2210000	2070000	2080000	SLC9A3R2
chr16	2150000	2160000	2070000	2080000	SLC9A3R2
chr16	2150000	2160000	2080000	2090000	SLC9A3R2
chr16	2220000	2230000	2070000	2080000	SLC9A3R2
chr16	2140000	2150000	2070000	2080000	SLC9A3R2
chr16	2210000	2220000	2080000	2090000	SLC9A3R2
chr16	2220000	2230000	2080000	2090000	SLC9A3R2
chr16	2190000	2200000	2080000	2090000	SLC9A3R2
chr16	2190000	2200000	2070000	2080000	SLC9A3R2
chr16	2200000	2210000	2080000	2090000	SLC9A3R2
chr16	2230000	2240000	2070000	2080000	SLC9A3R2
chr16	2230000	2240000	2080000	2090000	SLC9A3R2
chr16	2280000	2290000	2070000	2080000	SLC9A3R2
chr16	2140000	2150000	2080000	2090000	SLC9A3R2
chr16	2130000	2140000	2080000	2090000	SLC9A3R2
chr16	2140000	2150000	2090000	2100000	NTHL1
chr16	2210000	2220000	2090000	2100000	NTHL1
chr16	2050000	2060000	2090000	2100000	NTHL1
chr16	2030000	2040000	2090000	2100000	NTHL1
chr16	2190000	2200000	2090000	2100000	NTHL1
chr16	2150000	2160000	2090000	2100000	NTHL1
chr1	110020000	110030000	110080000	110090000	GNAI3
chr1	110030000	110040000	110080000	110090000	GNAI3
chr13	99100000	99110000	98640000	98650000	IPO5
chr10	13320000	13330000	13200000	13210000	MCM10
chr2	198240000	198250000	198060000	198070000	ANKRD44
chr3	123430000	123440000	123370000	123380000	MYLK
chr3	124030000	124040000	123370000	123380000	MYLK
chr10	105990000	106000000	105720000	105730000	SLK
chr10	106100000	106110000	106050000	106060000	GSTO2
chr10	12560000	12570000	12190000	12200000	SEC61A2
chr2	239350000	239360000	239330000	239340000	ASB1
chr2	239680000	239690000	239350000	239360000	ASB1
chr2	239680000	239690000	239330000	239340000	ASB1
chr2	239640000	239650000	239350000	239360000	ASB1
chr2	239690000	239700000	239330000	239340000	ASB1
chr2	239630000	239640000	239350000	239360000	ASB1
chr2	239700000	239710000	239350000	239360000	ASB1
chr2	239670000	239680000	239350000	239360000	ASB1
chr2	239690000	239700000	239350000	239360000	ASB1
chr2	239750000	239760000	239350000	239360000	ASB1
chr10	14860000	14870000	14560000	14570000	FAM107B
chr10	14870000	14880000	14560000	14570000	FAM107B
chr4	37980000	37990000	37890000	37900000	TBC1D1
chr2	74000000	74010000	74420000	74430000	MTHFD2
chr2	73980000	73990000	74430000	74440000	MTHFD2
chrX	46540000	46550000	46520000	46530000	SLC9A7
chr1	41110000	41120000	41230000	41240000	NFYC
chr1	41050000	41060000	41230000	41240000	NFYC
chr1	41090000	41100000	41230000	41240000	NFYC
chr1	41070000	41080000	41230000	41240000	NFYC
chr5	460000	470000	480000	490000	SLC9A3
chr5	840000	850000	520000	530000	SLC9A3
chr2	233780000	233790000	233760000	233770000	NGEF
chr2	233790000	233800000	233760000	233770000	NGEF
chr2	233880000	233890000	233760000	233770000	NGEF
chr2	234080000	234090000	233760000	233770000	NGEF
chr2	234090000	234100000	233760000	233770000	NGEF
chr2	234100000	234110000	233760000	233770000	NGEF
chr2	234110000	234120000	233760000	233770000	NGEF
chr2	234120000	234130000	233760000	233770000	NGEF
chr2	234130000	234140000	233760000	233770000	NGEF
chr2	234140000	234150000	233760000	233770000	NGEF
chr2	234150000	234160000	233760000	233770000	NGEF
chr2	234160000	234170000	233760000	233770000	NGEF
chr2	234170000	234180000	233760000	233770000	NGEF
chr2	233870000	233880000	233790000	233800000	NGEF
chr2	233880000	233890000	233790000	233800000	NGEF
chr2	233890000	233900000	233790000	233800000	NGEF
chr2	233900000	233910000	233790000	233800000	NGEF
chr2	233910000	233920000	233790000	233800000	NGEF
chr2	234050000	234060000	233790000	233800000	NGEF
chr2	234060000	234070000	233790000	233800000	NGEF
chr2	234090000	234100000	233790000	233800000	NGEF
chr2	234110000	234120000	233790000	233800000	NGEF
chr2	234120000	234130000	233790000	233800000	NGEF
chr2	234130000	234140000	233790000	233800000	NGEF
chr2	234140000	234150000	233790000	233800000	NGEF
chr2	234150000	234160000	233790000	233800000	NGEF
chr2	234160000	234170000	233790000	233800000	NGEF
chr1	43710000	43720000	43830000	43840000	ELOVL1
chr14	92020000	92030000	92570000	92580000	ATXN3
chr14	93150000	93160000	92570000	92580000	ATXN3
chr14	93200000	93210000	92570000	92580000	ATXN3
chr14	93250000	93260000	92570000	92580000	ATXN3
chr14	92550000	92560000	93250000	93260000	GOLGA5
chr14	93200000	93210000	93250000	93260000	GOLGA5
chr14	93150000	93160000	93250000	93260000	GOLGA5
chr14	93160000	93170000	93250000	93260000	GOLGA5
chr14	93170000	93180000	93250000	93260000	GOLGA5
chr5	129320000	129330000	128430000	128440000	ISOC1
chr14	100180000	100190000	100200000	100210000	EML1
chr14	100340000	100350000	100200000	100210000	EML1
chr14	100140000	100150000	100350000	100360000	EML1
chr14	100150000	100160000	100350000	100360000	EML1
chr14	100180000	100190000	100350000	100360000	EML1
chr14	100190000	100200000	100350000	100360000	EML1
chr14	100210000	100220000	100350000	100360000	EML1
chr14	100220000	100230000	100350000	100360000	EML1
chr14	100230000	100240000	100350000	100360000	EML1
chr14	100240000	100250000	100350000	100360000	EML1
chr14	100140000	100150000	100380000	100390000	EML1
chr14	100350000	100360000	100200000	100210000	EML1
chr14	100360000	100370000	100200000	100210000	EML1
chr14	100390000	100400000	100200000	100210000	EML1
chr14	100150000	100160000	100270000	100280000	EML1
chr14	100150000	100160000	100380000	100390000	EML1
chr14	100180000	100190000	100380000	100390000	EML1
chr14	104540000	104550000	104600000	104610000	KIF26A
chr14	105060000	105070000	104600000	104610000	KIF26A
chr14	104920000	104930000	104600000	104610000	KIF26A
chr14	105070000	105080000	104600000	104610000	KIF26A
chr14	104930000	104940000	104600000	104610000	KIF26A
chr14	105000000	105010000	104600000	104610000	KIF26A
chr14	105010000	105020000	104600000	104610000	KIF26A
chr14	104980000	104990000	104600000	104610000	KIF26A
chr14	104970000	104980000	104600000	104610000	KIF26A
chr16	21360000	21370000	20580000	20590000	ACSM2B
chr16	21010000	21020000	20580000	20590000	ACSM2B
chr8	134580000	134590000	135570000	135580000	ZFAT
chr8	134570000	134580000	135570000	135580000	ZFAT
chr10	3150000	3160000	3110000	3120000	PFKP
chr10	3150000	3160000	3170000	3180000	PFKP
chr15	73050000	73060000	73510000	73520000	NEO1
chr15	73250000	73260000	73510000	73520000	NEO1
chr15	73260000	73270000	73510000	73520000	NEO1
chr15	73850000	73860000	73590000	73600000	NEO1
chr15	73980000	73990000	73590000	73600000	NEO1
chr15	73990000	74000000	73590000	73600000	NEO1
chr15	74000000	74010000	73590000	73600000	NEO1
chr17	37040000	37050000	37340000	37350000	CACNB1
chr17	37020000	37030000	37340000	37350000	CACNB1
chr17	37150000	37160000	37340000	37350000	CACNB1
chr17	36910000	36920000	37330000	37340000	CACNB1
chr17	36950000	36960000	37330000	37340000	CACNB1
chr17	37080000	37090000	37340000	37350000	CACNB1
chr15	72510000	72520000	72490000	72500000	PKM
chr15	72520000	72530000	72490000	72500000	PKM
chr1	93910000	93920000	94340000	94350000	DNTTIP2
chr15	43730000	43740000	43700000	43710000	TP53BP1
chr15	43690000	43700000	43720000	43730000	TP53BP1
chr15	43860000	43870000	43720000	43730000	TP53BP1
chr15	43660000	43670000	43740000	43750000	TP53BP1
chr15	43720000	43730000	43800000	43810000	TP53BP1
chr15	43640000	43650000	43800000	43810000	TP53BP1
chr15	43730000	43740000	43800000	43810000	TP53BP1
chr15	43660000	43670000	43800000	43810000	TP53BP1
chr15	43740000	43750000	43800000	43810000	TP53BP1
chr15	43670000	43680000	43800000	43810000	TP53BP1
chr15	43880000	43890000	43800000	43810000	TP53BP1
chr15	43690000	43700000	43800000	43810000	TP53BP1
chr15	43700000	43710000	43800000	43810000	TP53BP1
chr15	43710000	43720000	43800000	43810000	TP53BP1
chr3	49200000	49210000	49440000	49450000	RHOA
chr3	49210000	49220000	49440000	49450000	RHOA
chr3	49290000	49300000	49440000	49450000	RHOA
chr3	49320000	49330000	49440000	49450000	RHOA
chr3	49340000	49350000	49440000	49450000	RHOA
chr3	49200000	49210000	49450000	49460000	RHOA
chr3	49230000	49240000	49450000	49460000	RHOA
chr3	49290000	49300000	49450000	49460000	RHOA
chr3	49210000	49220000	49450000	49460000	RHOA
chr3	49250000	49260000	49450000	49460000	RHOA
chr3	49220000	49230000	49450000	49460000	RHOA
chr17	41470000	41480000	41550000	41560000	DHX8
chr17	41490000	41500000	41550000	41560000	DHX8
chr17	41470000	41480000	41560000	41570000	DHX8
chr17	41490000	41500000	41560000	41570000	DHX8
chr17	41480000	41490000	41550000	41560000	DHX8
chr1	1930000	1940000	1970000	1980000	PRKCZ
chr1	1870000	1880000	1970000	1980000	PRKCZ
chr1	1900000	1910000	1970000	1980000	PRKCZ
chr1	1910000	1920000	1970000	1980000	PRKCZ
chr1	1920000	1930000	1970000	1980000	PRKCZ
chr1	2100000	2110000	2070000	2080000	PRKCZ
chr1	1890000	1900000	1970000	1980000	PRKCZ
chr1	2050000	2060000	2070000	2080000	PRKCZ
chr1	1950000	1960000	1970000	1980000	PRKCZ
chr1	2000000	2010000	1970000	1980000	PRKCZ
chr1	1870000	1880000	2040000	2050000	PRKCZ
[truncated: 34,034 more rows]

## Sheet: genes assigned to glial loops
Genes linked with enhancer-promoter interactions in NeuN- cells
start_interaction: start of regions interacting with gene promoters end_interaction: end of regions interacting with gene promoters start_tss: start of promoter regions end_tss: end of promoter regions gene: genes linked to enhancer-promoter interactions start and end coordinates are defined based on the bin size (10kb) of Hi-C contact matrices
chr	start_interaction	end_interaction	start_tss	end_tss	gene
chr1	27550000	27560000	27960000	27970000	FGR
chr1	27650000	27660000	27960000	27970000	FGR
chr1	27720000	27730000	27960000	27970000	FGR
chr1	28060000	28070000	27960000	27970000	FGR
chr1	28300000	28310000	27960000	27970000	FGR
chr1	28450000	28460000	27960000	27970000	FGR
chr1	28960000	28970000	27960000	27970000	FGR
chr6	53210000	53220000	53400000	53410000	GCLC
chr6	53490000	53500000	53400000	53410000	GCLC
chr6	53500000	53510000	53400000	53410000	GCLC
chr6	53510000	53520000	53400000	53410000	GCLC
chr6	52930000	52940000	53410000	53420000	GCLC
chr6	53210000	53220000	53410000	53420000	GCLC
chr6	53480000	53490000	53410000	53420000	GCLC
chr6	53490000	53500000	53410000	53420000	GCLC
chr6	53500000	53510000	53410000	53420000	GCLC
chr6	53510000	53520000	53410000	53420000	GCLC
chr1	24520000	24530000	24700000	24710000	STPG1
chr1	24520000	24530000	24730000	24740000	STPG1
chr1	25700000	25710000	24730000	24740000	STPG1
chr1	24520000	24530000	24720000	24730000	STPG1
chr3	49390000	49400000	50190000	50200000	SEMA3F
chr3	49430000	49440000	50200000	50210000	SEMA3F
chr3	49520000	49530000	50190000	50200000	SEMA3F
chr3	49380000	49390000	50200000	50210000	SEMA3F
chr3	50120000	50130000	50190000	50200000	SEMA3F
chr3	49520000	49530000	50210000	50220000	SEMA3F
chr3	49340000	49350000	50210000	50220000	SEMA3F
chr12	680000	690000	1020000	1030000	RAD52
chr12	720000	730000	1020000	1030000	RAD52
chr12	1170000	1180000	1100000	1110000	RAD52
chr12	530000	540000	1100000	1110000	RAD52
chr12	1730000	1740000	1100000	1110000	RAD52
chr12	1180000	1190000	1100000	1110000	RAD52
chr12	680000	690000	1100000	1110000	RAD52
chr12	1160000	1170000	1100000	1110000	RAD52
chr12	690000	700000	1100000	1110000	RAD52
chr7	97900000	97910000	98830000	98840000	MYH16
chr7	99810000	99820000	98850000	98860000	MYH16
chr7	98640000	98650000	98860000	98870000	MYH16
chr7	98700000	98710000	98860000	98870000	MYH16
chr7	99830000	99840000	98870000	98880000	MYH16
chr7	99840000	99850000	98870000	98880000	MYH16
chr11	64060000	64070000	64030000	64040000	BAD
chr11	64530000	64540000	64040000	64050000	BAD
chr11	64070000	64080000	64030000	64040000	BAD
chr11	63800000	63810000	64030000	64040000	BAD
chr11	63990000	64000000	64030000	64040000	BAD
chr11	63960000	63970000	64030000	64040000	BAD
chr11	64000000	64010000	64040000	64050000	BAD
chr11	64060000	64070000	64040000	64050000	BAD
chr11	64070000	64080000	64040000	64050000	BAD
chr11	63790000	63800000	64030000	64040000	BAD
chr11	64000000	64010000	64050000	64060000	BAD
chr11	64520000	64530000	64030000	64040000	BAD
chr4	10580000	10590000	11430000	11440000	HS3ST1
chr7	149630000	149640000	150520000	150530000	AOC1
chr7	149650000	149660000	150550000	150560000	AOC1
chr7	149660000	149670000	150550000	150560000	AOC1
chr7	2200000	2210000	2110000	2120000	MAD1L1
chr7	2110000	2120000	1910000	1920000	MAD1L1
chr7	2390000	2400000	2270000	2280000	MAD1L1
chr7	1070000	1080000	1980000	1990000	MAD1L1
chr7	2110000	2120000	1980000	1990000	MAD1L1
chr7	2200000	2210000	1980000	1990000	MAD1L1
chr7	2210000	2220000	1980000	1990000	MAD1L1
chr7	2860000	2870000	1980000	1990000	MAD1L1
chr7	2160000	2170000	2110000	2120000	MAD1L1
chr7	2210000	2220000	2140000	2150000	MAD1L1
chr7	2230000	2240000	2140000	2150000	MAD1L1
chr7	2310000	2320000	2140000	2150000	MAD1L1
chr7	2360000	2370000	2270000	2280000	MAD1L1
chr7	2160000	2170000	2130000	2140000	MAD1L1
chr7	2290000	2300000	2130000	2140000	MAD1L1
chr7	2480000	2490000	2130000	2140000	MAD1L1
chr7	2490000	2500000	2130000	2140000	MAD1L1
chr7	1500000	1510000	2140000	2150000	MAD1L1
chr7	2440000	2450000	2270000	2280000	MAD1L1
chr7	2100000	2110000	2140000	2150000	MAD1L1
chr7	2170000	2180000	2140000	2150000	MAD1L1
chr7	2560000	2570000	2270000	2280000	MAD1L1
chr7	2190000	2200000	2140000	2150000	MAD1L1
chr7	2300000	2310000	2270000	2280000	MAD1L1
chr7	2570000	2580000	2270000	2280000	MAD1L1
chr7	1490000	1500000	2130000	2140000	MAD1L1
chr7	2230000	2240000	2260000	2270000	MAD1L1
chr7	1480000	1490000	2260000	2270000	MAD1L1
chr7	1650000	1660000	2260000	2270000	MAD1L1
chr7	2050000	2060000	2260000	2270000	MAD1L1
chr7	2180000	2190000	2140000	2150000	MAD1L1
chr7	2010000	2020000	2140000	2150000	MAD1L1
chr7	1650000	1660000	2270000	2280000	MAD1L1
chr7	2210000	2220000	2110000	2120000	MAD1L1
chr7	2050000	2060000	2270000	2280000	MAD1L1
chr17	37580000	37590000	37020000	37030000	LASP1
chr2	71770000	71780000	72370000	72380000	CYP26B1
chr2	71800000	71810000	72370000	72380000	CYP26B1
chr2	71810000	71820000	72370000	72380000	CYP26B1
chr2	71820000	71830000	72370000	72380000	CYP26B1
chr2	71830000	71840000	72370000	72380000	CYP26B1
chr2	71840000	71850000	72370000	72380000	CYP26B1
chr2	72760000	72770000	72370000	72380000	CYP26B1
chr2	72800000	72810000	72370000	72380000	CYP26B1
chr2	72990000	73000000	72370000	72380000	CYP26B1
chr2	73020000	73030000	72370000	72380000	CYP26B1
chr7	7700000	7710000	8260000	8270000	ICA1
chr7	7710000	7720000	8260000	8270000	ICA1
chr16	90140000	90150000	90080000	90090000	DBNDD1
chr2	201720000	201730000	201980000	201990000	CFLAR
chr2	202020000	202030000	201980000	201990000	CFLAR
chr2	202030000	202040000	201980000	201990000	CFLAR
chr7	127290000	127300000	127220000	127230000	ARF5
chr3	129540000	129550000	129310000	129320000	PLXND1
chr1	33530000	33540000	33500000	33510000	AK2
chr1	33280000	33290000	33540000	33550000	AK2
chr3	48980000	48990000	49970000	49980000	RBM6
chr3	49090000	49100000	49970000	49980000	RBM6
chr3	49100000	49110000	49970000	49980000	RBM6
chr3	49140000	49150000	49970000	49980000	RBM6
chr3	49280000	49290000	49970000	49980000	RBM6
chr3	49500000	49510000	49970000	49980000	RBM6
chr3	49790000	49800000	49970000	49980000	RBM6
chr3	50050000	50060000	49970000	49980000	RBM6
chr3	50120000	50130000	49970000	49980000	RBM6
chr3	49070000	49080000	50010000	50020000	RBM6
chr3	49130000	49140000	50010000	50020000	RBM6
chr3	49820000	49830000	50010000	50020000	RBM6
chr3	50120000	50130000	50010000	50020000	RBM6
chr3	49360000	49370000	50100000	50110000	RBM6
chr3	49480000	49490000	50100000	50110000	RBM6
chr3	50020000	50030000	50100000	50110000	RBM6
chr3	50040000	50050000	50100000	50110000	RBM6
chr3	50280000	50290000	50370000	50380000	ZMYND10
chr3	50300000	50310000	50370000	50380000	ZMYND10
chr3	50290000	50300000	50370000	50380000	ZMYND10
chr3	49410000	49420000	50370000	50380000	ZMYND10
chr3	50310000	50320000	50370000	50380000	ZMYND10
chr3	50260000	50270000	50370000	50380000	ZMYND10
chr3	49420000	49430000	50370000	50380000	ZMYND10
chr3	50320000	50330000	50370000	50380000	ZMYND10
chr17	45650000	45660000	45220000	45230000	CDC27
chr17	44220000	44230000	45220000	45230000	CDC27
chr17	44360000	44370000	45220000	45230000	CDC27
chr17	45610000	45620000	45230000	45240000	CDC27
chr17	45640000	45650000	45220000	45230000	CDC27
chr16	2870000	2880000	2900000	2910000	PRSS22
chr19	18670000	18680000	18960000	18970000	UPF1
chr19	18670000	18680000	18940000	18950000	UPF1
chr19	18670000	18680000	18970000	18980000	UPF1
chr19	18680000	18690000	18970000	18980000	UPF1
chr19	18650000	18660000	18970000	18980000	UPF1
chr19	18680000	18690000	18940000	18950000	UPF1
chr19	18660000	18670000	18970000	18980000	UPF1
chr19	18660000	18670000	18960000	18970000	UPF1
chr4	109630000	109640000	110600000	110610000	CCDC109B
chr7	27700000	27710000	27220000	27230000	HOXA11
chr7	27810000	27820000	27220000	27230000	HOXA11
chr7	27970000	27980000	27220000	27230000	HOXA11
chr7	101920000	101930000	102110000	102120000	POLR2J
chr7	101930000	101940000	102110000	102120000	POLR2J
chr17	33410000	33420000	33320000	33330000	LIG3
chr17	33420000	33430000	33320000	33330000	LIG3
chr17	33890000	33900000	33300000	33310000	LIG3
chr17	33440000	33450000	33320000	33330000	LIG3
chr17	33440000	33450000	33310000	33320000	LIG3
chr17	33440000	33450000	33300000	33310000	LIG3
chr12	48160000	48170000	48090000	48100000	RPAP3
chr12	48230000	48240000	48100000	48110000	RPAP3
chr12	48170000	48180000	48090000	48100000	RPAP3
chr12	48180000	48190000	48090000	48100000	RPAP3
chr12	48140000	48150000	48100000	48110000	RPAP3
chr12	48150000	48160000	48100000	48110000	RPAP3
chr12	48170000	48180000	48100000	48110000	RPAP3
chr12	48180000	48190000	48100000	48110000	RPAP3
chr19	2380000	2390000	2330000	2340000	SPPL2B
chr19	2370000	2380000	2330000	2340000	SPPL2B
chr19	2390000	2400000	2330000	2340000	SPPL2B
chr19	2090000	2100000	2330000	2340000	SPPL2B
chr19	2150000	2160000	2350000	2360000	SPPL2B
chr19	2390000	2400000	2340000	2350000	SPPL2B
chr19	2140000	2150000	2330000	2340000	SPPL2B
chr19	2140000	2150000	2340000	2350000	SPPL2B
chr19	2680000	2690000	2350000	2360000	SPPL2B
chr19	2380000	2390000	2340000	2350000	SPPL2B
chr19	2680000	2690000	2340000	2350000	SPPL2B
chr19	2680000	2690000	2330000	2340000	SPPL2B
chr19	2090000	2100000	2340000	2350000	SPPL2B
chr19	2090000	2100000	2350000	2360000	SPPL2B
chr19	2140000	2150000	2350000	2360000	SPPL2B
chr19	2390000	2400000	2350000	2360000	SPPL2B
chr17	46140000	46150000	46100000	46110000	COPZ2
chr17	46200000	46210000	46100000	46110000	COPZ2
chr7	107140000	107150000	106730000	106740000	PRKAR2B
chr16	3740000	3750000	3810000	3820000	CREBBP
chr16	3890000	3900000	3810000	3820000	CREBBP
chr16	3350000	3360000	3810000	3820000	CREBBP
chr16	3830000	3840000	3810000	3820000	CREBBP
chr16	4320000	4330000	3810000	3820000	CREBBP
chr16	3910000	3920000	3810000	3820000	CREBBP
chr17	57160000	57170000	56380000	56390000	BZRAP1
chr17	57240000	57250000	56380000	56390000	BZRAP1
chr7	86690000	86700000	87100000	87110000	ABCB4
chr7	75200000	75210000	75460000	75470000	RHBDD2
chr7	75250000	75260000	75460000	75470000	RHBDD2
chr7	75350000	75360000	75460000	75470000	RHBDD2
chr7	75990000	76000000	75460000	75470000	RHBDD2
chr7	76070000	76080000	75460000	75470000	RHBDD2
chr7	76180000	76190000	75460000	75470000	RHBDD2
chr7	75150000	75160000	75470000	75480000	RHBDD2
chr7	76090000	76100000	75470000	75480000	RHBDD2
chr7	76120000	76130000	75470000	75480000	RHBDD2
chr7	76210000	76220000	75470000	75480000	RHBDD2
chr7	75160000	75170000	75500000	75510000	RHBDD2
chr7	75590000	75600000	75500000	75510000	RHBDD2
chr7	75610000	75620000	75500000	75510000	RHBDD2
chr7	75620000	75630000	75500000	75510000	RHBDD2
chr7	75650000	75660000	75500000	75510000	RHBDD2
chr16	850000	860000	1030000	1040000	SOX8
chr16	860000	870000	1030000	1040000	SOX8
chr16	850000	860000	1020000	1030000	SOX8
chr16	930000	940000	1030000	1040000	SOX8
chr16	870000	880000	1020000	1030000	SOX8
chr16	860000	870000	1020000	1030000	SOX8
chr16	1080000	1090000	1030000	1040000	SOX8
chr16	960000	970000	1020000	1030000	SOX8
chr16	950000	960000	1020000	1030000	SOX8
chr16	1090000	1100000	1030000	1040000	SOX8
chr16	990000	1000000	1020000	1030000	SOX8
chr16	1100000	1110000	1030000	1040000	SOX8
chr6	83750000	83760000	82950000	82960000	IBTK
chr6	83770000	83780000	82950000	82960000	IBTK
chr6	83890000	83900000	82950000	82960000	IBTK
chr6	83910000	83920000	82950000	82960000	IBTK
chr11	2720000	2730000	3400000	3410000	ZNF195
chr13	77910000	77920000	77710000	77720000	MYCBP2
chr16	29620000	29630000	30510000	30520000	ITGAL
chr16	29630000	29640000	30510000	30520000	ITGAL
chr16	30110000	30120000	30510000	30520000	ITGAL
chr16	29700000	29710000	30500000	30510000	ITGAL
chr16	29670000	29680000	30490000	30500000	ITGAL
chr16	30150000	30160000	30510000	30520000	ITGAL
chr16	30540000	30550000	30510000	30520000	ITGAL
chr16	31180000	31190000	30510000	30520000	ITGAL
chr16	30140000	30150000	30510000	30520000	ITGAL
chrX	119340000	119350000	119600000	119610000	LAMP2
chrX	119440000	119450000	119600000	119610000	LAMP2
chr17	35670000	35680000	34940000	34950000	GGNBP2
chr17	35590000	35600000	34930000	34940000	GGNBP2
chr16	18900000	18910000	19530000	19540000	GDE1
chr16	18910000	18920000	19530000	19540000	GDE1
chr16	18920000	18930000	19530000	19540000	GDE1
chr16	19000000	19010000	19530000	19540000	GDE1
chr16	18790000	18800000	19530000	19540000	GDE1
chr19	18950000	18960000	18700000	18710000	C19orf60
chr19	18950000	18960000	18690000	18700000	C19orf60
chr19	18960000	18970000	18700000	18710000	C19orf60
chr19	18980000	18990000	18700000	18710000	C19orf60
chr19	18940000	18950000	18690000	18700000	C19orf60
chr19	18990000	19000000	18700000	18710000	C19orf60
chr19	19040000	19050000	18700000	18710000	C19orf60
chr19	18960000	18970000	18690000	18700000	C19orf60
chr19	18960000	18970000	18700000	18710000	CRLF1
chr19	18950000	18960000	18700000	18710000	CRLF1
chr19	18940000	18950000	18720000	18730000	CRLF1
chr19	18990000	19000000	18700000	18710000	CRLF1
chr19	18970000	18980000	18720000	18730000	CRLF1
chr19	19010000	19020000	18720000	18730000	CRLF1
chr19	19040000	19050000	18700000	18710000	CRLF1
chr19	18980000	18990000	18700000	18710000	CRLF1
chr17	45350000	45360000	45890000	45900000	OSBPL7
chr17	45770000	45780000	45890000	45900000	OSBPL7
chr17	45730000	45740000	45890000	45900000	OSBPL7
chr17	46160000	46170000	45890000	45900000	OSBPL7
chr17	46050000	46060000	45890000	45900000	OSBPL7
chr17	45760000	45770000	45890000	45900000	OSBPL7
chr17	7150000	7160000	7190000	7200000	YBX2
chr17	6780000	6790000	7190000	7200000	YBX2
chr17	7140000	7150000	7190000	7200000	YBX2
chr17	34080000	34090000	33940000	33950000	AP2B1
chr17	33390000	33400000	33910000	33920000	AP2B1
chr16	3510000	3520000	3340000	3350000	ZNF263
chr16	2660000	2670000	3340000	3350000	ZNF263
chr16	3490000	3500000	3340000	3350000	ZNF263
chr16	3520000	3530000	3340000	3350000	ZNF263
chr17	49230000	49240000	48670000	48680000	CACNA1G
chr16	2720000	2730000	3060000	3070000	TNFRSF12A
chr16	3740000	3750000	3070000	3080000	TNFRSF12A
chr16	2180000	2190000	3070000	3080000	TNFRSF12A
chr7	95810000	95820000	96630000	96640000	DLX6
chr7	95920000	95930000	96630000	96640000	DLX6
chr7	140020000	140030000	139870000	139880000	KDM7A
chr7	140030000	140040000	139870000	139880000	KDM7A
chr7	140350000	140360000	139870000	139880000	KDM7A
chr7	140350000	140360000	141250000	141260000	AGK
chr11	67880000	67890000	67770000	67780000	ALDH3B1
chr11	67590000	67600000	67770000	67780000	ALDH3B1
chr11	67960000	67970000	67770000	67780000	ALDH3B1
chr11	67980000	67990000	67780000	67790000	ALDH3B1
chr11	67980000	67990000	67770000	67780000	ALDH3B1
chr11	68060000	68070000	67780000	67790000	ALDH3B1
chr11	67940000	67950000	67780000	67790000	ALDH3B1
chr7	77810000	77820000	77560000	77570000	PHTF2
chr7	75060000	75070000	75420000	75430000	CCL26
chr7	75110000	75120000	75420000	75430000	CCL26
chr7	75120000	75130000	75420000	75430000	CCL26
chr7	75290000	75300000	75420000	75430000	CCL26
chr2	242150000	242160000	242310000	242320000	FARP2
chr2	241510000	241520000	242310000	242320000	FARP2
chr2	242330000	242340000	242310000	242320000	FARP2
chr2	242340000	242350000	242310000	242320000	FARP2
chr2	242250000	242260000	242310000	242320000	FARP2
chr2	242360000	242370000	242310000	242320000	FARP2
chr2	242400000	242410000	242310000	242320000	FARP2
chr2	242420000	242430000	242310000	242320000	FARP2
chr2	242350000	242360000	242310000	242320000	FARP2
chr2	242450000	242460000	242310000	242320000	FARP2
chr2	242140000	242150000	242310000	242320000	FARP2
chr2	242530000	242540000	242310000	242320000	FARP2
chr2	242170000	242180000	242310000	242320000	FARP2
chr2	242560000	242570000	242400000	242410000	FARP2
chr2	242290000	242300000	242310000	242320000	FARP2
chr2	242630000	242640000	242400000	242410000	FARP2
chr2	242740000	242750000	242400000	242410000	FARP2
chr2	243030000	243040000	242400000	242410000	FARP2
chr2	243040000	243050000	242400000	242410000	FARP2
chr2	242160000	242170000	242370000	242380000	FARP2
chr2	242230000	242240000	242370000	242380000	FARP2
chr2	242440000	242450000	242310000	242320000	FARP2
chr2	242280000	242290000	242370000	242380000	FARP2
chr2	242490000	242500000	242310000	242320000	FARP2
chr2	242320000	242330000	242370000	242380000	FARP2
chr2	242550000	242560000	242310000	242320000	FARP2
chr2	242390000	242400000	242370000	242380000	FARP2
chr2	242570000	242580000	242400000	242410000	FARP2
chr2	242410000	242420000	242370000	242380000	FARP2
chr2	242440000	242450000	242370000	242380000	FARP2
chr2	242470000	242480000	242370000	242380000	FARP2
chr2	242480000	242490000	242370000	242380000	FARP2
chr2	242490000	242500000	242370000	242380000	FARP2
chr2	242500000	242510000	242370000	242380000	FARP2
chr2	242520000	242530000	242370000	242380000	FARP2
chr2	242560000	242570000	242370000	242380000	FARP2
chr2	242580000	242590000	242370000	242380000	FARP2
chr2	242630000	242640000	242370000	242380000	FARP2
chr2	242670000	242680000	242370000	242380000	FARP2
chr2	242550000	242560000	242400000	242410000	FARP2
chr2	242350000	242360000	242430000	242440000	FARP2
chr2	242050000	242060000	242400000	242410000	FARP2
chr2	242200000	242210000	242400000	242410000	FARP2
chr2	242270000	242280000	242400000	242410000	FARP2
chr2	242280000	242290000	242400000	242410000	FARP2
chr2	242310000	242320000	242400000	242410000	FARP2
chr2	242340000	242350000	242400000	242410000	FARP2
chr2	242350000	242360000	242400000	242410000	FARP2
chr2	242370000	242380000	242400000	242410000	FARP2
chr2	242380000	242390000	242400000	242410000	FARP2
chr2	242420000	242430000	242400000	242410000	FARP2
chr2	242490000	242500000	242400000	242410000	FARP2
chr2	242310000	242320000	242430000	242440000	FARP2
chr2	242170000	242180000	242430000	242440000	FARP2
chr2	242480000	242490000	242430000	242440000	FARP2
chr2	242180000	242190000	242430000	242440000	FARP2
chr2	242510000	242520000	242430000	242440000	FARP2
chr2	242190000	242200000	242430000	242440000	FARP2
chr2	242520000	242530000	242430000	242440000	FARP2
chr2	243050000	243060000	242400000	242410000	FARP2
chr2	241530000	241540000	242430000	242440000	FARP2
chr2	242290000	242300000	242430000	242440000	FARP2
chr2	241550000	241560000	242430000	242440000	FARP2
chr2	242300000	242310000	242430000	242440000	FARP2
chr2	241850000	241860000	242430000	242440000	FARP2
chr2	242870000	242880000	242430000	242440000	FARP2
chr2	242470000	242480000	242430000	242440000	FARP2
chr2	243050000	243060000	242430000	242440000	FARP2
chr2	242340000	242350000	242370000	242380000	FARP2
chr2	242370000	242380000	242430000	242440000	FARP2
chr2	242530000	242540000	242430000	242440000	FARP2
chr2	242380000	242390000	242430000	242440000	FARP2
chr2	242270000	242280000	242430000	242440000	FARP2
chr2	242400000	242410000	242430000	242440000	FARP2
chr2	242400000	242410000	242370000	242380000	FARP2
chr2	242410000	242420000	242430000	242440000	FARP2
chr2	242580000	242590000	242430000	242440000	FARP2
chr2	242450000	242460000	242430000	242440000	FARP2
chr2	242270000	242280000	242370000	242380000	FARP2
chr2	242290000	242300000	242370000	242380000	FARP2
chr7	73610000	73620000	73860000	73870000	GTF2IRD1
chr7	73620000	73630000	73860000	73870000	GTF2IRD1
chr7	73890000	73900000	73860000	73870000	GTF2IRD1
chr7	73950000	73960000	73860000	73870000	GTF2IRD1
chr7	73960000	73970000	73860000	73870000	GTF2IRD1
chr7	74000000	74010000	73860000	73870000	GTF2IRD1
chr7	74010000	74020000	73860000	73870000	GTF2IRD1
chr7	74020000	74030000	73860000	73870000	GTF2IRD1
chr7	74080000	74090000	73860000	73870000	GTF2IRD1
chr7	74090000	74100000	73860000	73870000	GTF2IRD1
chr7	73300000	73310000	73910000	73920000	GTF2IRD1
chr7	74090000	74100000	73910000	73920000	GTF2IRD1
chr7	74150000	74160000	73920000	73930000	GTF2IRD1
chr17	11990000	12000000	12880000	12890000	ARHGAP44
chr17	2360000	2370000	2560000	2570000	PAFAH1B1
chr17	2490000	2500000	2580000	2590000	PAFAH1B1
chr17	2320000	2330000	2560000	2570000	PAFAH1B1
chr17	27500000	27510000	26960000	26970000	KIAA0100
chr17	26190000	26200000	26800000	26810000	SLC13A2
chr17	27740000	27750000	26790000	26800000	SLC13A2
chr17	27750000	27760000	26790000	26800000	SLC13A2
chr17	10050000	10060000	10010000	10020000	GAS7
chr17	10130000	10140000	9860000	9870000	GAS7
chr17	62720000	62730000	62010000	62020000	CD79B
chr17	62900000	62910000	62030000	62040000	SCN4A
chr17	62700000	62710000	62030000	62040000	SCN4A
chr1	112930000	112940000	113160000	113170000	ST7L
chrX	152970000	152980000	153520000	153530000	TKTL1
chrX	153560000	153570000	153520000	153530000	TKTL1
chrX	153010000	153020000	153520000	153530000	TKTL1
chrX	153590000	153600000	153520000	153530000	TKTL1
chrX	153200000	153210000	153520000	153530000	TKTL1
chrX	153730000	153740000	153520000	153530000	TKTL1
chrX	153250000	153260000	153520000	153530000	TKTL1
chrX	154280000	154290000	153520000	153530000	TKTL1
chrX	153260000	153270000	153520000	153530000	TKTL1
chrX	154330000	154340000	153520000	153530000	TKTL1
chrX	153270000	153280000	153520000	153530000	TKTL1
chrX	153310000	153320000	153520000	153530000	TKTL1
chr16	710000	720000	830000	840000	RPUSD1
chr16	1760000	1770000	830000	840000	RPUSD1
chr16	1450000	1460000	830000	840000	RPUSD1
chr16	1080000	1090000	840000	850000	RPUSD1
chr16	1540000	1550000	830000	840000	RPUSD1
chr16	1080000	1090000	830000	840000	RPUSD1
chr16	1460000	1470000	830000	840000	RPUSD1
chr16	1100000	1110000	840000	850000	RPUSD1
chr16	1020000	1030000	840000	850000	RPUSD1
chr16	1140000	1150000	830000	840000	RPUSD1
chr16	1770000	1780000	830000	840000	RPUSD1
chr16	870000	880000	840000	850000	RPUSD1
chr16	1030000	1040000	840000	850000	RPUSD1
chr16	1090000	1100000	840000	850000	RPUSD1
chr16	150000	160000	100000	110000	RHBDF1
chr16	80000	90000	100000	110000	RHBDF1
chr16	190000	200000	100000	110000	RHBDF1
chr16	180000	190000	100000	110000	RHBDF1
chr16	120000	130000	100000	110000	RHBDF1
chr16	500000	510000	100000	110000	RHBDF1
chr16	140000	150000	100000	110000	RHBDF1
chr16	130000	140000	100000	110000	RHBDF1
chr16	510000	520000	100000	110000	RHBDF1
chr16	100000	110000	120000	130000	RHBDF1
chr16	180000	190000	120000	130000	RHBDF1
chr16	130000	140000	110000	120000	RHBDF1
chr16	140000	150000	110000	120000	RHBDF1
chr16	150000	160000	110000	120000	RHBDF1
chr16	190000	200000	120000	130000	RHBDF1
chr16	140000	150000	120000	130000	RHBDF1
chr16	520000	530000	240000	250000	LUC7L
chr16	530000	540000	240000	250000	LUC7L
chr16	110000	120000	240000	250000	LUC7L
chr16	150000	160000	240000	250000	LUC7L
chr3	50460000	50470000	50400000	50410000	CACNA2D2
chr3	50590000	50600000	50400000	50410000	CACNA2D2
chr3	50600000	50610000	50400000	50410000	CACNA2D2
chr16	1350000	1360000	1390000	1400000	BAIAP3
chr16	2260000	2270000	1380000	1390000	BAIAP3
chr16	1770000	1780000	1390000	1400000	BAIAP3
chr16	1760000	1770000	1390000	1400000	BAIAP3
chr16	1770000	1780000	1380000	1390000	BAIAP3
chr16	2270000	2280000	1390000	1400000	BAIAP3
chr16	2260000	2270000	1390000	1400000	BAIAP3
chr16	1350000	1360000	1380000	1390000	BAIAP3
chr16	2270000	2280000	1380000	1390000	BAIAP3
chr16	540000	550000	1400000	1410000	TSR3
chr16	1460000	1470000	1400000	1410000	TSR3
chr16	1370000	1380000	1400000	1410000	TSR3
chr16	2290000	2300000	1400000	1410000	TSR3
chr16	1750000	1760000	1400000	1410000	TSR3
chr16	480000	490000	630000	640000	PIGQ
chr16	530000	540000	630000	640000	PIGQ
chr16	270000	280000	630000	640000	PIGQ
chr16	520000	530000	630000	640000	PIGQ
chr16	690000	700000	630000	640000	PIGQ
chr16	1450000	1460000	1660000	1670000	CRAMP1L
chr16	1750000	1760000	1660000	1670000	CRAMP1L
chr16	2180000	2190000	1660000	1670000	CRAMP1L
chr16	1770000	1780000	1700000	1710000	CRAMP1L
chr16	1460000	1470000	1660000	1670000	CRAMP1L
chr6	34960000	34970000	35440000	35450000	TEAD3
chr6	35020000	35030000	35440000	35450000	TEAD3
chr6	35290000	35300000	35440000	35450000	TEAD3
chr6	35300000	35310000	35440000	35450000	TEAD3
chr6	36410000	36420000	35440000	35450000	TEAD3
chr6	36420000	36430000	35440000	35450000	TEAD3
chr6	34640000	34650000	35460000	35470000	TEAD3
chr6	35290000	35300000	35460000	35470000	TEAD3
chr6	35620000	35630000	35460000	35470000	TEAD3
chr6	170100000	170110000	170850000	170860000	PSMB1
chr6	170110000	170120000	170850000	170860000	PSMB1
chr6	170120000	170130000	170850000	170860000	PSMB1
chr6	170140000	170150000	170850000	170860000	PSMB1
chr6	170150000	170160000	170850000	170860000	PSMB1
chr6	170160000	170170000	170850000	170860000	PSMB1
chr6	170190000	170200000	170850000	170860000	PSMB1
chr6	170230000	170240000	170850000	170860000	PSMB1
chr6	170090000	170100000	170860000	170870000	PSMB1
chr6	170160000	170170000	170860000	170870000	PSMB1
chr6	170100000	170110000	170860000	170870000	PSMB1
chr6	170390000	170400000	170860000	170870000	PSMB1
chr6	170110000	170120000	170860000	170870000	PSMB1
chr6	170600000	170610000	170860000	170870000	PSMB1
chr6	170120000	170130000	170860000	170870000	PSMB1
chr6	170670000	170680000	170860000	170870000	PSMB1
chr6	170130000	170140000	170860000	170870000	PSMB1
chr6	170890000	170900000	170860000	170870000	PSMB1
chr6	170140000	170150000	170860000	170870000	PSMB1
chr6	170150000	170160000	170860000	170870000	PSMB1
chr6	15240000	15250000	15390000	15400000	JARID2
chr6	15250000	15260000	15390000	15400000	JARID2
chr6	15260000	15270000	15390000	15400000	JARID2
chr6	15500000	15510000	15390000	15400000	JARID2
chr6	16300000	16310000	15390000	15400000	JARID2
chr6	16310000	16320000	15390000	15400000	JARID2
chr6	15240000	15250000	15490000	15500000	JARID2
chr6	15250000	15260000	15490000	15500000	JARID2
chr1	1580000	1590000	1630000	1640000	CDK11A
chr1	1430000	1440000	1630000	1640000	CDK11A
chr1	1920000	1930000	1630000	1640000	CDK11A
chr1	1670000	1680000	1630000	1640000	CDK11A
chr1	1590000	1600000	1630000	1640000	CDK11A
chr1	1220000	1230000	1650000	1660000	CDK11A
chr1	1700000	1710000	1630000	1640000	CDK11A
chr1	2490000	2500000	1630000	1640000	CDK11A
chr1	1760000	1770000	1630000	1640000	CDK11A
chr1	1540000	1550000	1650000	1660000	CDK11A
chr1	1610000	1620000	1650000	1660000	CDK11A
chr1	1580000	1590000	1650000	1660000	CDK11A
chr1	1590000	1600000	1650000	1660000	CDK11A
chr1	1600000	1610000	1650000	1660000	CDK11A
chr1	1680000	1690000	1630000	1640000	CDK11A
chr1	1440000	1450000	1650000	1660000	CDK11A
chr1	1500000	1510000	1650000	1660000	CDK11A
chr1	1230000	1240000	1650000	1660000	CDK11A
chr1	1810000	1820000	1680000	1690000	NADK
chr1	1760000	1770000	1710000	1720000	NADK
chr1	740000	750000	1680000	1690000	NADK
chr1	1700000	1710000	1680000	1690000	NADK
chr1	750000	760000	1680000	1690000	NADK
chr1	1790000	1800000	1680000	1690000	NADK
chr1	1800000	1810000	1680000	1690000	NADK
chr1	1770000	1780000	1710000	1720000	NADK
chr1	1430000	1440000	1710000	1720000	NADK
chr1	1730000	1740000	1710000	1720000	NADK
chr1	1800000	1810000	1710000	1720000	NADK
chr1	1810000	1820000	1710000	1720000	NADK
chr1	1780000	1790000	1710000	1720000	NADK
chr1	2010000	2020000	1710000	1720000	NADK
chr1	760000	770000	1710000	1720000	NADK
chr1	1790000	1800000	1710000	1720000	NADK
chr7	6110000	6120000	6200000	6210000	CYTH3
chr7	6350000	6360000	6200000	6210000	CYTH3
chr7	6970000	6980000	6200000	6210000	CYTH3
chr7	5750000	5760000	6210000	6220000	CYTH3
chr7	6920000	6930000	6210000	6220000	CYTH3
chr17	49080000	49090000	49120000	49130000	SPAG9
chr17	49080000	49090000	49130000	49140000	SPAG9
chr17	49070000	49080000	49130000	49140000	SPAG9
chr3	48590000	48600000	48670000	48680000	CELSR3
chr3	48640000	48650000	48670000	48680000	CELSR3
chr3	48700000	48710000	48670000	48680000	CELSR3
chr3	48710000	48720000	48670000	48680000	CELSR3
chr3	48500000	48510000	48670000	48680000	CELSR3
chr3	48730000	48740000	48670000	48680000	CELSR3
chr3	48520000	48530000	48670000	48680000	CELSR3
chr3	49020000	49030000	48670000	48680000	CELSR3
chr3	48580000	48590000	48670000	48680000	CELSR3
chr3	49120000	49130000	48670000	48680000	CELSR3
chr3	47920000	47930000	48680000	48690000	CELSR3
chr3	49370000	49380000	48680000	48690000	CELSR3
chr3	48460000	48470000	48680000	48690000	CELSR3
chr3	48570000	48580000	48680000	48690000	CELSR3
chr3	48700000	48710000	48680000	48690000	CELSR3
chr3	48940000	48950000	48680000	48690000	CELSR3
chr3	48990000	49000000	48680000	48690000	CELSR3
chr3	49000000	49010000	48680000	48690000	CELSR3
chr3	42680000	42690000	42620000	42630000	SS18L2
chr3	42770000	42780000	42620000	42630000	SS18L2
chr3	42780000	42790000	42620000	42630000	SS18L2
chr3	42790000	42800000	42620000	42630000	SS18L2
chr3	42800000	42810000	42620000	42630000	SS18L2
chr3	42840000	42850000	42620000	42630000	SS18L2
chr19	4010000	4020000	4340000	4350000	MPND
chr12	107410000	107420000	107390000	107400000	CRY1
chr12	107480000	107490000	107390000	107400000	CRY1
chr12	107020000	107030000	107480000	107490000	CRY1
chr19	13130000	13140000	13100000	13110000	NFIX
chr19	13060000	13070000	13120000	13130000	NFIX
chr19	13200000	13210000	13120000	13130000	NFIX
chr19	13180000	13190000	13100000	13110000	NFIX
chr19	13210000	13220000	13120000	13130000	NFIX
chr19	13080000	13090000	13120000	13130000	NFIX
chr19	13120000	13130000	13100000	13110000	NFIX
chr19	13180000	13190000	13120000	13130000	NFIX
chr19	13080000	13090000	13130000	13140000	NFIX
chr19	13190000	13200000	13100000	13110000	NFIX
chr19	13100000	13110000	13130000	13140000	NFIX
chr19	13110000	13120000	13130000	13140000	NFIX
chr19	13070000	13080000	13120000	13130000	NFIX
chr19	13200000	13210000	13130000	13140000	NFIX
chr19	13210000	13220000	13130000	13140000	NFIX
chr19	13220000	13230000	13130000	13140000	NFIX
chr19	13230000	13240000	13130000	13140000	NFIX
chr19	13230000	13240000	13120000	13130000	NFIX
chr19	13090000	13100000	13130000	13140000	NFIX
chr19	13060000	13070000	13130000	13140000	NFIX
chr19	13070000	13080000	13130000	13140000	NFIX
chr19	13170000	13180000	13130000	13140000	NFIX
chr19	13100000	13110000	13120000	13130000	NFIX
chr19	13190000	13200000	13120000	13130000	NFIX
chr19	13170000	13180000	13120000	13130000	NFIX
chr19	13220000	13230000	13120000	13130000	NFIX
chr8	134830000	134840000	134580000	134590000	ST3GAL1
chr16	4070000	4080000	3100000	3110000	MMP25
chr16	2180000	2190000	2150000	2160000	PKD1
chr16	2000000	2010000	2180000	2190000	PKD1
chr16	2550000	2560000	2150000	2160000	PKD1
chr16	2020000	2030000	2180000	2190000	PKD1
chr16	2550000	2560000	2160000	2170000	PKD1
chr16	2100000	2110000	2160000	2170000	PKD1
chr16	2070000	2080000	2150000	2160000	PKD1
chr16	1660000	1670000	2180000	2190000	PKD1
chr16	2150000	2160000	2180000	2190000	PKD1
chr16	2500000	2510000	2180000	2190000	PKD1
chr16	2070000	2080000	2160000	2170000	PKD1
chr16	3070000	3080000	2180000	2190000	PKD1
chr16	2050000	2060000	2160000	2170000	PKD1
chr16	2100000	2110000	2150000	2160000	PKD1
chr16	2060000	2070000	2160000	2170000	PKD1
chr16	3150000	3160000	2180000	2190000	PKD1
chr16	2080000	2090000	2160000	2170000	PKD1
chr16	2060000	2070000	2150000	2160000	PKD1
chr16	2720000	2730000	2180000	2190000	PKD1
chr22	50350000	50360000	51040000	51050000	MAPK8IP2
chr22	50850000	50860000	51040000	51050000	MAPK8IP2
chr22	51190000	51200000	51040000	51050000	MAPK8IP2
chr17	38260000	38270000	38210000	38220000	MED24
chr17	38200000	38210000	38170000	38180000	MED24
chr17	38190000	38200000	38170000	38180000	MED24
chr17	38250000	38260000	38210000	38220000	MED24
chr17	38240000	38250000	38210000	38220000	MED24
chr8	22430000	22440000	22850000	22860000	RHOBTB2
chr8	22490000	22500000	22860000	22870000	RHOBTB2
chr6	111170000	111180000	111670000	111680000	REV3L
chr6	111930000	111940000	111670000	111680000	REV3L
chr6	112340000	112350000	111670000	111680000	REV3L
chr6	112360000	112370000	111670000	111680000	REV3L
chr1	10110000	10120000	11100000	11110000	MASP2
chr1	11070000	11080000	11100000	11110000	MASP2
chr1	11700000	11710000	11100000	11110000	MASP2
chr1	11730000	11740000	11100000	11110000	MASP2
chr1	11770000	11780000	11100000	11110000	MASP2
chr1	11960000	11970000	11100000	11110000	MASP2
chr1	12090000	12100000	11100000	11110000	MASP2
chr14	77310000	77320000	77760000	77770000	POMT2
chr14	77300000	77310000	77760000	77770000	POMT2
chr14	77600000	77610000	77760000	77770000	POMT2
chr14	77610000	77620000	77760000	77770000	POMT2
chr7	72720000	72730000	73010000	73020000	MLXIPL
chr7	72940000	72950000	73010000	73020000	MLXIPL
chr7	73250000	73260000	73010000	73020000	MLXIPL
chr7	73450000	73460000	73020000	73030000	MLXIPL
chr7	73670000	73680000	73020000	73030000	MLXIPL
chr7	72620000	72630000	72880000	72890000	BAZ1B
chr7	72630000	72640000	72880000	72890000	BAZ1B
chr7	72700000	72710000	72880000	72890000	BAZ1B
chr7	72790000	72800000	72880000	72890000	BAZ1B
chr17	29670000	29680000	30670000	30680000	ZNF207
chr12	6310000	6320000	6340000	6350000	CD9
chr12	6300000	6310000	6340000	6350000	CD9
chr12	6640000	6650000	6600000	6610000	NCAPD2
chr12	6650000	6660000	6600000	6610000	NCAPD2
chr12	6570000	6580000	6650000	6660000	IFFO1
chr12	6580000	6590000	6650000	6660000	IFFO1
chr12	6600000	6610000	6650000	6660000	IFFO1
chr12	6710000	6720000	6650000	6660000	IFFO1
chr12	6760000	6770000	6660000	6670000	IFFO1
chr12	6530000	6540000	6650000	6660000	IFFO1
chr12	6540000	6550000	6650000	6660000	IFFO1
chr12	6300000	6310000	6650000	6660000	IFFO1
chr12	6550000	6560000	6650000	6660000	IFFO1
chr3	52250000	52260000	52440000	52450000	PHF7
chr3	52260000	52270000	52440000	52450000	PHF7
chr3	52270000	52280000	52440000	52450000	PHF7
chr3	52310000	52320000	52440000	52450000	PHF7
chr3	52720000	52730000	52440000	52450000	PHF7
chr3	52740000	52750000	52440000	52450000	PHF7
chr3	51550000	51560000	52450000	52460000	PHF7
chr3	52030000	52040000	52450000	52460000	PHF7
chr3	52270000	52280000	52450000	52460000	PHF7
chr3	52300000	52310000	52450000	52460000	PHF7
chr3	52390000	52400000	52450000	52460000	PHF7
chr3	52690000	52700000	52450000	52460000	PHF7
chr3	53110000	53120000	52450000	52460000	PHF7
chr3	52230000	52240000	52470000	52480000	SEMA3G
chr3	52240000	52250000	52470000	52480000	SEMA3G
chr3	52260000	52270000	52470000	52480000	SEMA3G
chr3	52320000	52330000	52470000	52480000	SEMA3G
chr3	53280000	53290000	52470000	52480000	SEMA3G
chr3	53290000	53300000	52470000	52480000	SEMA3G
chr3	51970000	51980000	52480000	52490000	SEMA3G
chr3	52640000	52650000	52480000	52490000	SEMA3G
chr3	52780000	52790000	52480000	52490000	SEMA3G
chr3	51980000	51990000	52480000	52490000	SEMA3G
chr3	52670000	52680000	52480000	52490000	SEMA3G
chr3	52800000	52810000	52480000	52490000	SEMA3G
chr3	52200000	52210000	52480000	52490000	SEMA3G
chr3	52720000	52730000	52480000	52490000	SEMA3G
chr3	53080000	53090000	52480000	52490000	SEMA3G
chr3	52320000	52330000	52480000	52490000	SEMA3G
chr3	52730000	52740000	52480000	52490000	SEMA3G
chr3	52570000	52580000	52480000	52490000	SEMA3G
chr3	52440000	52450000	52480000	52490000	SEMA3G
chr3	52740000	52750000	52480000	52490000	SEMA3G
chr3	52550000	52560000	52480000	52490000	SEMA3G
chr3	52460000	52470000	52480000	52490000	SEMA3G
chr3	52560000	52570000	52480000	52490000	SEMA3G
chr3	52640000	52650000	52480000	52490000	NISCH
chr3	52720000	52730000	52480000	52490000	NISCH
chr3	52670000	52680000	52480000	52490000	NISCH
chr3	52320000	52330000	52480000	52490000	NISCH
chr3	52730000	52740000	52480000	52490000	NISCH
chr3	52570000	52580000	52480000	52490000	NISCH
chr3	52440000	52450000	52480000	52490000	NISCH
chr3	52740000	52750000	52480000	52490000	NISCH
chr3	51970000	51980000	52480000	52490000	NISCH
chr3	52460000	52470000	52480000	52490000	NISCH
chr3	52780000	52790000	52480000	52490000	NISCH
chr3	51980000	51990000	52480000	52490000	NISCH
chr3	52550000	52560000	52480000	52490000	NISCH
chr3	52800000	52810000	52480000	52490000	NISCH
chr3	52200000	52210000	52480000	52490000	NISCH
chr3	52560000	52570000	52480000	52490000	NISCH
chr3	53080000	53090000	52480000	52490000	NISCH
chr3	52550000	52560000	52500000	52510000	NISCH
chr3	52560000	52570000	52500000	52510000	NISCH
chr3	52570000	52580000	52500000	52510000	NISCH
chr3	52720000	52730000	52500000	52510000	NISCH
chr3	52090000	52100000	52510000	52520000	NISCH
chr3	52550000	52560000	52510000	52520000	NISCH
chr3	52560000	52570000	52510000	52520000	NISCH
chr3	52560000	52570000	52520000	52530000	NISCH
chr3	52710000	52720000	52520000	52530000	NISCH
chr3	52560000	52570000	52520000	52530000	STAB1
chr3	52710000	52720000	52520000	52530000	STAB1
chr3	51550000	51560000	52530000	52540000	STAB1
chr3	51610000	51620000	52530000	52540000	STAB1
chr3	52680000	52690000	52530000	52540000	STAB1
chr3	52710000	52720000	52530000	52540000	STAB1
chr3	53360000	53370000	52530000	52540000	STAB1
chr19	50290000	50300000	50310000	50320000	FUZ
chr12	390000	400000	330000	340000	SLC6A13
chr12	410000	420000	330000	340000	SLC6A13
chr12	690000	700000	330000	340000	SLC6A13
chr12	340000	350000	370000	380000	SLC6A13
chr12	310000	320000	340000	350000	SLC6A13
chr12	390000	400000	340000	350000	SLC6A13
chr12	320000	330000	370000	380000	SLC6A13
chr12	300000	310000	340000	350000	SLC6A13
chr12	310000	320000	370000	380000	SLC6A13
chr12	330000	340000	370000	380000	SLC6A13
chrX	149100000	149110000	148610000	148620000	IDS
chr9	33990000	34000000	33740000	33750000	PRSS3
chr9	34100000	34110000	33740000	33750000	PRSS3
chr12	6950000	6960000	6980000	6990000	LRRC23
chr12	6760000	6770000	7010000	7020000	LRRC23
chr1	40890000	40900000	41620000	41630000	SCMH1
chr6	112030000	112040000	112190000	112200000	FYN
chr6	112080000	112090000	112190000	112200000	FYN
chr6	112310000	112320000	112190000	112200000	FYN
chr6	143240000	143250000	143160000	143170000	HIVEP2
chr6	143190000	143200000	143260000	143270000	HIVEP2
chr1	170640000	170650000	171220000	171230000	FMO1
chr5	149530000	149540000	149560000	149570000	SLC6A7
chr5	149520000	149530000	149560000	149570000	SLC6A7
chr14	94010000	94020000	93790000	93800000	BTBD7
chr14	94220000	94230000	93790000	93800000	BTBD7
chr3	42880000	42890000	43750000	43760000	ABHD5
chr3	42890000	42900000	43750000	43760000	ABHD5
chr19	1460000	1470000	800000	810000	PTBP1
chr19	1450000	1460000	800000	810000	PTBP1
chr3	45720000	45730000	45420000	45430000	LARS2
chr3	45690000	45700000	45550000	45560000	LARS2
chr3	45580000	45590000	45550000	45560000	LARS2
chr3	45700000	45710000	45550000	45560000	LARS2
chr3	45590000	45600000	45550000	45560000	LARS2
chr3	45710000	45720000	45550000	45560000	LARS2
chr3	45620000	45630000	45550000	45560000	LARS2
chr3	45720000	45730000	45550000	45560000	LARS2
chr3	45630000	45640000	45550000	45560000	LARS2
chr3	45650000	45660000	45550000	45560000	LARS2
chr3	45660000	45670000	45550000	45560000	LARS2
chr9	125690000	125700000	125750000	125760000	RABGAP1
chr9	126510000	126520000	125750000	125760000	RABGAP1
chr19	45980000	45990000	45920000	45930000	ERCC1
chr19	45990000	46000000	45930000	45940000	ERCC1
chr19	45990000	46000000	45920000	45930000	ERCC1
chr19	45920000	45930000	45980000	45990000	ERCC1
chr19	45960000	45970000	45920000	45930000	ERCC1
chr19	45950000	45960000	45920000	45930000	ERCC1
chr19	45980000	45990000	45930000	45940000	ERCC1
chr19	45960000	45970000	45930000	45940000	ERCC1
chr3	49370000	49380000	50310000	50320000	SEMA3B
chr3	50340000	50350000	50310000	50320000	SEMA3B
chr3	49530000	49540000	50310000	50320000	SEMA3B
chr3	50350000	50360000	50310000	50320000	SEMA3B
chr3	50240000	50250000	50310000	50320000	SEMA3B
chr3	50360000	50370000	50310000	50320000	SEMA3B
chr3	50260000	50270000	50310000	50320000	SEMA3B
chr3	50370000	50380000	50310000	50320000	SEMA3B
chr3	50270000	50280000	50310000	50320000	SEMA3B
chr3	50290000	50300000	50310000	50320000	SEMA3B
chr3	50330000	50340000	50310000	50320000	SEMA3B
chrX	48400000	48410000	49040000	49050000	PRICKLE3
chrX	48950000	48960000	49040000	49050000	PRICKLE3
chrX	49020000	49030000	49040000	49050000	PRICKLE3
chrX	49140000	49150000	49040000	49050000	PRICKLE3
chr8	28600000	28610000	28480000	28490000	EXTL3
chr8	28470000	28480000	28560000	28570000	EXTL3
chr12	53920000	53930000	54110000	54120000	CALCOCO1
chr12	53930000	53940000	54110000	54120000	CALCOCO1
chr14	94000000	94010000	93670000	93680000	UBR7
chr14	94010000	94020000	93680000	93690000	UBR7
chr14	94240000	94250000	93680000	93690000	UBR7
chr14	93250000	93260000	93680000	93690000	UBR7
chr14	94000000	94010000	93680000	93690000	UBR7
chr2	32120000	32130000	31450000	31460000	EHD3
chr4	6260000	6270000	6570000	6580000	MAN2B2
chr4	6270000	6280000	6570000	6580000	MAN2B2
chr4	6290000	6300000	6570000	6580000	MAN2B2
chr4	6890000	6900000	6570000	6580000	MAN2B2
chr4	6920000	6930000	6570000	6580000	MAN2B2
chr4	6840000	6850000	6610000	6620000	MAN2B2
chr17	42280000	42290000	42400000	42410000	SLC25A39
chr17	42280000	42290000	42390000	42400000	SLC25A39
chr17	42270000	42280000	42400000	42410000	SLC25A39
chr17	42270000	42280000	42390000	42400000	SLC25A39
chr17	42300000	42310000	42400000	42410000	SLC25A39
chr17	42290000	42300000	42390000	42400000	SLC25A39
chr17	42300000	42310000	42390000	42400000	SLC25A39
chr17	42290000	42300000	42400000	42410000	SLC25A39
chr16	30290000	30300000	29820000	29830000	MVP
chr16	29930000	29940000	29820000	29830000	MVP
chr16	30000000	30010000	29820000	29830000	MVP
chr16	29990000	30000000	29820000	29830000	MVP
chr16	29170000	29180000	29820000	29830000	MVP
chr16	29270000	29280000	29820000	29830000	MVP
chr16	29180000	29190000	29820000	29830000	MVP
chr16	29980000	29990000	29820000	29830000	MVP
chr16	29970000	29980000	29820000	29830000	MVP
chr16	29990000	30000000	29850000	29860000	MVP
chr16	29700000	29710000	29850000	29860000	MVP
chr7	150080000	150090000	151030000	151040000	NUB1
chr7	151220000	151230000	151030000	151040000	NUB1
chr7	151140000	151150000	151060000	151070000	NUB1
chr14	76450000	76460000	77290000	77300000	ANGEL1
chr14	77520000	77530000	77290000	77300000	ANGEL1
chr14	77310000	77320000	77290000	77300000	ANGEL1
chr14	77560000	77570000	77290000	77300000	ANGEL1
chrX	153660000	153670000	153640000	153650000	DNASE1L1
chrX	153670000	153680000	153640000	153650000	DNASE1L1
chrX	153700000	153710000	153640000	153650000	DNASE1L1
chrX	153710000	153720000	153640000	153650000	DNASE1L1
chrX	153720000	153730000	153640000	153650000	DNASE1L1
chrX	153760000	153770000	153640000	153650000	DNASE1L1
chr12	31040000	31050000	31220000	31230000	DDX11
chr12	31330000	31340000	31230000	31240000	DDX11
chr12	31740000	31750000	31220000	31230000	DDX11
chr12	31860000	31870000	31230000	31240000	DDX11
chr12	31460000	31470000	31250000	31260000	DDX11
chr12	31980000	31990000	31250000	31260000	DDX11
chr12	12950000	12960000	13130000	13140000	HEBP1
chr12	12960000	12970000	13130000	13140000	HEBP1
chr12	13070000	13080000	13130000	13140000	HEBP1
chrX	149100000	149110000	149610000	149620000	MAMLD1
chrX	149310000	149320000	149610000	149620000	MAMLD1
chrX	149530000	149540000	149610000	149620000	MAMLD1
chrX	149790000	149800000	149610000	149620000	MAMLD1
chrX	149530000	149540000	149670000	149680000	MAMLD1
chr4	930000	940000	1730000	1740000	TACC3
chr4	1060000	1070000	1740000	1750000	TACC3
chr4	980000	990000	1730000	1740000	TACC3
chr4	1110000	1120000	1740000	1750000	TACC3
chr4	990000	1000000	1730000	1740000	TACC3
chr4	1170000	1180000	1740000	1750000	TACC3
chr4	1000000	1010000	1730000	1740000	TACC3
chr4	1180000	1190000	1740000	1750000	TACC3
chr4	1010000	1020000	1730000	1740000	TACC3
chr4	1210000	1220000	1740000	1750000	TACC3
chr4	1170000	1180000	1730000	1740000	TACC3
chr4	1640000	1650000	1740000	1750000	TACC3
chr4	1180000	1190000	1730000	1740000	TACC3
chr4	1650000	1660000	1740000	1750000	TACC3
chr4	1280000	1290000	1730000	1740000	TACC3
chr4	1720000	1730000	1740000	1750000	TACC3
chr4	1490000	1500000	1730000	1740000	TACC3
chr4	1770000	1780000	1740000	1750000	TACC3
chr4	1660000	1670000	1730000	1740000	TACC3
chr4	1780000	1790000	1740000	1750000	TACC3
chr4	1670000	1680000	1730000	1740000	TACC3
chr4	1790000	1800000	1740000	1750000	TACC3
chr4	1680000	1690000	1730000	1740000	TACC3
chr4	1800000	1810000	1740000	1750000	TACC3
chr4	1790000	1800000	1730000	1740000	TACC3
chr4	1810000	1820000	1740000	1750000	TACC3
chr4	1800000	1810000	1730000	1740000	TACC3
chr4	1890000	1900000	1740000	1750000	TACC3
chr4	1850000	1860000	1730000	1740000	TACC3
chr4	2190000	2200000	1740000	1750000	TACC3
chr4	1860000	1870000	1730000	1740000	TACC3
chr4	2560000	2570000	1740000	1750000	TACC3
chr4	1890000	1900000	1730000	1740000	TACC3
chr4	2610000	2620000	1740000	1750000	TACC3
chr4	2510000	2520000	1730000	1740000	TACC3
chr4	2620000	2630000	1740000	1750000	TACC3
chr4	2650000	2660000	1740000	1750000	TACC3
chr4	2710000	2720000	1740000	1750000	TACC3
chr11	65070000	65080000	65030000	65040000	POLA2
chr11	65100000	65110000	65020000	65030000	POLA2
chr11	64680000	64690000	65030000	65040000	POLA2
chr11	64540000	64550000	65020000	65030000	POLA2
chr11	65080000	65090000	65030000	65040000	POLA2
chr11	64890000	64900000	65020000	65030000	POLA2
chr11	64780000	64790000	65030000	65040000	POLA2
chr11	65080000	65090000	65050000	65060000	POLA2
chr11	64580000	64590000	65030000	65040000	POLA2
chr11	64590000	64600000	65030000	65040000	POLA2
chr11	65360000	65370000	65050000	65060000	POLA2
chr11	65100000	65110000	65030000	65040000	POLA2
chr11	65070000	65080000	65050000	65060000	POLA2
chr11	65120000	65130000	65030000	65040000	POLA2
chr11	65890000	65900000	65030000	65040000	POLA2
chr11	64560000	64570000	65030000	65040000	POLA2
chr11	65090000	65100000	65030000	65040000	POLA2
chr11	64570000	64580000	65030000	65040000	POLA2
chr11	65250000	65260000	65050000	65060000	POLA2
chr11	65090000	65100000	65050000	65060000	POLA2
chr8	144520000	144530000	144590000	144600000	ZC3H3
chr8	144540000	144550000	144590000	144600000	ZC3H3
chr8	144550000	144560000	144590000	144600000	ZC3H3
chr8	144610000	144620000	144590000	144600000	ZC3H3
chr8	144640000	144650000	144590000	144600000	ZC3H3
chr11	64250000	64260000	64950000	64960000	CAPN1
chr10	102210000	102220000	101490000	101500000	COX15
chr14	91440000	91450000	91780000	91790000	CCDC88C
chr14	91880000	91890000	91780000	91790000	CCDC88C
chr10	620000	630000	250000	260000	ZMYND11
chr10	200000	210000	250000	260000	ZMYND11
chrX	47700000	47710000	48530000	48540000	WAS
chr16	89720000	89730000	89680000	89690000	DPEP1
chr16	89720000	89730000	89690000	89700000	DPEP1
chr22	18540000	18550000	18220000	18230000	BID
chr22	17350000	17360000	18250000	18260000	BID
chr22	18560000	18570000	18250000	18260000	BID
chr5	137870000	137880000	138610000	138620000	MATR3
chr5	138310000	138320000	138610000	138620000	MATR3
chr5	138110000	138120000	138610000	138620000	MATR3
chr5	137880000	137890000	138610000	138620000	MATR3
chr5	138670000	138680000	138610000	138620000	MATR3
chr5	138140000	138150000	138610000	138620000	MATR3
chr5	137910000	137920000	138610000	138620000	MATR3
chr5	138930000	138940000	138610000	138620000	MATR3
chr5	138200000	138210000	138610000	138620000	MATR3
chr5	137960000	137970000	138610000	138620000	MATR3
chr5	139040000	139050000	138610000	138620000	MATR3
chr5	138210000	138220000	138610000	138620000	MATR3
chr5	138100000	138110000	138610000	138620000	MATR3
chr5	139050000	139060000	138610000	138620000	MATR3
chr7	44030000	44040000	44580000	44590000	NPC1L1
chr7	44790000	44800000	44580000	44590000	NPC1L1
chr17	48460000	48470000	48430000	48440000	XYLT2
chr3	53250000	53260000	53870000	53880000	CHDH
chr3	53840000	53850000	53870000	53880000	CHDH
chr3	53910000	53920000	53870000	53880000	CHDH
chr3	52060000	52070000	52740000	52750000	GLT8D1
chr3	52430000	52440000	52740000	52750000	GLT8D1
chr3	52440000	52450000	52740000	52750000	GLT8D1
chr3	52570000	52580000	52740000	52750000	GLT8D1
chr3	52970000	52980000	52740000	52750000	GLT8D1
chr3	53070000	53080000	52740000	52750000	GLT8D1
chr3	53220000	53230000	52740000	52750000	GLT8D1
chr17	36810000	36820000	36710000	36720000	SRCIN1
chr17	36820000	36830000	36710000	36720000	SRCIN1
chr17	36730000	36740000	36700000	36710000	SRCIN1
chr17	36810000	36820000	36700000	36710000	SRCIN1
chr17	36820000	36830000	36700000	36710000	SRCIN1
chr17	36700000	36710000	36730000	36740000	SRCIN1
chr17	36640000	36650000	36710000	36720000	SRCIN1
chr17	36670000	36680000	36710000	36720000	SRCIN1
chr17	36820000	36830000	36730000	36740000	SRCIN1
chr17	36410000	36420000	36700000	36710000	SRCIN1
chr17	35740000	35750000	36730000	36740000	SRCIN1
chr17	36670000	36680000	36760000	36770000	SRCIN1
chr17	36810000	36820000	36760000	36770000	SRCIN1
chrX	48850000	48860000	49010000	49020000	MAGIX
chrX	48850000	48860000	49020000	49030000	MAGIX
chrX	49970000	49980000	49020000	49030000	MAGIX
chr4	71570000	71580000	71590000	71600000	RUFY3
chr4	71700000	71710000	71590000	71600000	RUFY3
chr4	71860000	71870000	71590000	71600000	RUFY3
chr1	160170000	160180000	160080000	160090000	ATP1A2
chr1	160220000	160230000	160080000	160090000	ATP1A2
chr2	33250000	33260000	33000000	33010000	TTC27
chr2	33260000	33270000	33000000	33010000	TTC27
chr11	118800000	118810000	118470000	118480000	PHLDB1
chr11	118790000	118800000	118470000	118480000	PHLDB1
chr11	118650000	118660000	118480000	118490000	PHLDB1
chr11	118950000	118960000	118470000	118480000	PHLDB1
chr11	119190000	119200000	118470000	118480000	PHLDB1
chr11	118560000	118570000	118480000	118490000	PHLDB1
chr11	118870000	118880000	118510000	118520000	PHLDB1
chr11	118950000	118960000	118510000	118520000	PHLDB1
chr11	118950000	118960000	118480000	118490000	PHLDB1
chr11	118800000	118810000	118490000	118500000	PHLDB1
chr11	118460000	118470000	118500000	118510000	PHLDB1
chr11	118650000	118660000	118470000	118480000	PHLDB1
chr11	118530000	118540000	118500000	118510000	PHLDB1
chr11	118840000	118850000	118510000	118520000	PHLDB1
chr11	44930000	44940000	45110000	45120000	PRDM11
chr11	44940000	44950000	45110000	45120000	PRDM11
chr1	35660000	35670000	36020000	36030000	NCDN
chr1	35670000	35680000	36020000	36030000	NCDN
chr1	36180000	36190000	36020000	36030000	NCDN
chr1	36190000	36200000	36020000	36030000	NCDN
chr1	36230000	36240000	36020000	36030000	NCDN
chr7	151870000	151880000	152140000	152150000	CCT8L1P
chr7	151910000	151920000	152140000	152150000	CCT8L1P
chr20	50370000	50380000	50710000	50720000	ZFP64
chr20	50380000	50390000	50710000	50720000	ZFP64
chr20	50080000	50090000	50800000	50810000	ZFP64
chr14	55040000	55050000	55230000	55240000	SAMD4A
chr14	55170000	55180000	55230000	55240000	SAMD4A
chr14	55140000	55150000	55030000	55040000	SAMD4A
chr14	55150000	55160000	55030000	55040000	SAMD4A
chr14	55160000	55170000	55030000	55040000	SAMD4A
chr14	55030000	55040000	55230000	55240000	SAMD4A
chr1	24780000	24790000	25290000	25300000	RUNX3
chr11	73080000	73090000	73370000	73380000	PLEKHB1
chr11	73120000	73130000	73370000	73380000	PLEKHB1
chr11	73110000	73120000	73370000	73380000	PLEKHB1
chr11	73330000	73340000	73370000	73380000	PLEKHB1
chr11	73190000	73200000	73370000	73380000	PLEKHB1
chr6	2790000	2800000	2840000	2850000	SERPINB1
chr6	2910000	2920000	2840000	2850000	SERPINB1
chr6	2920000	2930000	2840000	2850000	SERPINB1
chr6	2930000	2940000	2840000	2850000	SERPINB1
chr6	2940000	2950000	2840000	2850000	SERPINB1
chr6	2960000	2970000	2840000	2850000	SERPINB1
chr6	2970000	2980000	2840000	2850000	SERPINB1
chr6	2980000	2990000	2840000	2850000	SERPINB1
chr6	2990000	3000000	2840000	2850000	SERPINB1
chr6	3050000	3060000	2840000	2850000	SERPINB1
chr11	3050000	3060000	3110000	3120000	OSBPL5
chr8	142290000	142300000	142240000	142250000	SLC45A4
chr8	141820000	141830000	142260000	142270000	SLC45A4
chr12	121470000	121480000	120970000	120980000	RNF10
chr12	120910000	120920000	121010000	121020000	RNF10
chr12	121490000	121500000	121000000	121010000	RNF10
chr12	121500000	121510000	121000000	121010000	RNF10
chr12	121570000	121580000	121000000	121010000	RNF10
chr12	121150000	121160000	120970000	120980000	RNF10
chr12	121540000	121550000	121010000	121020000	RNF10
chr12	120940000	120950000	121010000	121020000	RNF10
chr12	120940000	120950000	120970000	120980000	RNF10
chr12	121140000	121150000	121010000	121020000	RNF10
chr12	121820000	121830000	121010000	121020000	RNF10
chr12	121330000	121340000	120970000	120980000	RNF10
chr12	121110000	121120000	121010000	121020000	RNF10
chr12	121340000	121350000	121010000	121020000	RNF10
chr12	120910000	120920000	120970000	120980000	RNF10
chr12	121330000	121340000	121010000	121020000	RNF10
chr12	120900000	120910000	120970000	120980000	RNF10
chr12	121550000	121560000	121010000	121020000	RNF10
chr12	120950000	120960000	121010000	121020000	RNF10
chr12	120920000	120930000	120970000	120980000	RNF10
chr14	102670000	102680000	102780000	102790000	ZNF839
chr14	102700000	102710000	102780000	102790000	ZNF839
chr14	102900000	102910000	102780000	102790000	ZNF839
chr14	102980000	102990000	102780000	102790000	ZNF839
chr14	102980000	102990000	102790000	102800000	ZNF839
chr14	102410000	102420000	102780000	102790000	ZNF839
chr14	102540000	102550000	102780000	102790000	ZNF839
chr14	102550000	102560000	102780000	102790000	ZNF839
chr14	102560000	102570000	102780000	102790000	ZNF839
chr14	102600000	102610000	102780000	102790000	ZNF839
chr14	102610000	102620000	102780000	102790000	ZNF839
chr14	102630000	102640000	102780000	102790000	ZNF839
chr14	102660000	102670000	102780000	102790000	ZNF839
chr14	102880000	102890000	102800000	102810000	ZNF839
chr14	102980000	102990000	102800000	102810000	ZNF839
chr14	102370000	102380000	102800000	102810000	ZNF839
chr14	102970000	102980000	102800000	102810000	ZNF839
chr14	103470000	103480000	102790000	102800000	ZNF839
chr14	102890000	102900000	102800000	102810000	ZNF839
chr11	440000	450000	490000	500000	RNH1
chr11	450000	460000	490000	500000	RNH1
chr11	460000	470000	490000	500000	RNH1
chr11	470000	480000	490000	500000	RNH1
chr11	770000	780000	490000	500000	RNH1
chr11	370000	380000	500000	510000	RNH1
chr11	450000	460000	500000	510000	RNH1
chr11	460000	470000	500000	510000	RNH1
chr11	470000	480000	500000	510000	RNH1
chr11	480000	490000	500000	510000	RNH1
chr11	690000	700000	500000	510000	RNH1
chr11	700000	710000	500000	510000	RNH1
chr11	360000	370000	500000	510000	RNH1
chr9	102020000	102030000	102860000	102870000	ERP44
chr9	102660000	102670000	102860000	102870000	ERP44
chr3	52260000	52270000	52240000	52250000	ALAS1
chr3	52290000	52300000	52240000	52250000	ALAS1
chr3	52320000	52330000	52240000	52250000	ALAS1
chr3	52350000	52360000	52240000	52250000	ALAS1
chr3	52390000	52400000	52240000	52250000	ALAS1
chr3	52460000	52470000	52240000	52250000	ALAS1
chr12	15730000	15740000	16050000	16060000	STRAP
chr6	35240000	35250000	35260000	35270000	DEF6
chr6	35340000	35350000	35260000	35270000	DEF6
chr6	35390000	35400000	35260000	35270000	DEF6
chr6	35700000	35710000	35260000	35270000	DEF6
chr6	35890000	35900000	35260000	35270000	DEF6
chr1	149780000	149790000	150120000	150130000	PLEKHO1
chr1	149890000	149900000	150120000	150130000	PLEKHO1
chr1	149910000	149920000	150120000	150130000	PLEKHO1
chr1	150060000	150070000	150120000	150130000	PLEKHO1
chr1	150810000	150820000	150120000	150130000	PLEKHO1
chr1	149920000	149930000	150130000	150140000	PLEKHO1
chr1	150060000	150070000	150130000	150140000	PLEKHO1
chr1	150490000	150500000	150130000	150140000	PLEKHO1
chr12	57380000	57390000	57140000	57150000	HSD17B6
chr12	57390000	57400000	57140000	57150000	HSD17B6
chr12	57400000	57410000	57140000	57150000	HSD17B6
chr12	57500000	57510000	57140000	57150000	HSD17B6
chr12	57550000	57560000	57140000	57150000	HSD17B6
chr11	46850000	46860000	47280000	47290000	NR1H3
chr11	47190000	47200000	47280000	47290000	NR1H3
chr22	50900000	50910000	50960000	50970000	TYMP
chr22	50860000	50870000	50960000	50970000	TYMP
chr22	50910000	50920000	50960000	50970000	TYMP
chr22	50780000	50790000	50960000	50970000	TYMP
chr22	51190000	51200000	50960000	50970000	TYMP
chr22	50960000	50970000	50940000	50950000	NCAPH2
chr22	50780000	50790000	50950000	50960000	NCAPH2
chr22	51150000	51160000	50940000	50950000	NCAPH2
chr22	50910000	50920000	50960000	50970000	NCAPH2
chr22	50780000	50790000	50960000	50970000	NCAPH2
chr22	50780000	50790000	50940000	50950000	NCAPH2
chr22	51190000	51200000	50960000	50970000	NCAPH2
chr22	50900000	50910000	50960000	50970000	NCAPH2
chr22	50770000	50780000	50950000	50960000	NCAPH2
chr22	50860000	50870000	50960000	50970000	NCAPH2
chr10	16860000	16870000	17270000	17280000	VIM
chr20	62140000	62150000	62290000	62300000	RTEL1-TNFRSF6B
chr20	62150000	62160000	62310000	62320000	RTEL1-TNFRSF6B
chr20	62250000	62260000	62290000	62300000	RTEL1-TNFRSF6B
chr20	62590000	62600000	62310000	62320000	RTEL1-TNFRSF6B
chr20	62260000	62270000	62290000	62300000	RTEL1-TNFRSF6B
chr20	62260000	62270000	62320000	62330000	RTEL1-TNFRSF6B
chr20	62590000	62600000	62290000	62300000	RTEL1-TNFRSF6B
chr20	62520000	62530000	62320000	62330000	RTEL1-TNFRSF6B
chr20	62660000	62670000	62290000	62300000	RTEL1-TNFRSF6B
chr20	62630000	62640000	62320000	62330000	RTEL1-TNFRSF6B
chr20	61450000	61460000	62310000	62320000	RTEL1-TNFRSF6B
chr20	62140000	62150000	62310000	62320000	RTEL1-TNFRSF6B
chr20	62480000	62490000	62320000	62330000	RTEL1-TNFRSF6B
chr20	62590000	62600000	62320000	62330000	RTEL1-TNFRSF6B
chr6	167200000	167210000	167340000	167350000	RNASET2
chr6	161720000	161730000	161570000	161580000	AGPAT4
chr6	161790000	161800000	161570000	161580000	AGPAT4
chr6	161580000	161590000	161690000	161700000	AGPAT4
chr6	161590000	161600000	161690000	161700000	AGPAT4
chr6	161600000	161610000	161690000	161700000	AGPAT4
chr6	161650000	161660000	161690000	161700000	AGPAT4
chr6	161740000	161750000	161690000	161700000	AGPAT4
chr6	161760000	161770000	161690000	161700000	AGPAT4
chr6	161770000	161780000	161690000	161700000	AGPAT4
chr6	161780000	161790000	161690000	161700000	AGPAT4
chr14	62150000	62160000	61990000	62000000	PRKCH
chr14	62190000	62200000	61940000	61950000	PRKCH
chr5	176940000	176950000	177020000	177030000	B4GALT7
chr5	176980000	176990000	177020000	177030000	B4GALT7
chr2	58110000	58120000	58270000	58280000	VRK2
chr1	12180000	12190000	12250000	12260000	TNFRSF1B
chr1	12190000	12200000	12250000	12260000	TNFRSF1B
chr5	250000	260000	860000	870000	BRD9
chr5	440000	450000	860000	870000	BRD9
chr5	590000	600000	860000	870000	BRD9
chr5	660000	670000	860000	870000	BRD9
chr5	880000	890000	860000	870000	BRD9
chr5	450000	460000	870000	880000	BRD9
chr5	650000	660000	870000	880000	BRD9
chr5	660000	670000	870000	880000	BRD9
chr5	730000	740000	870000	880000	BRD9
chr15	64380000	64390000	64420000	64430000	SNX1
chr15	64390000	64400000	64420000	64430000	SNX1
chr15	64400000	64410000	64420000	64430000	SNX1
chr15	65150000	65160000	64420000	64430000	SNX1
chr15	65160000	65170000	64420000	64430000	SNX1
chr15	65170000	65180000	64420000	64430000	SNX1
chr6	135810000	135820000	136610000	136620000	BCLAF1
chr6	136840000	136850000	136610000	136620000	BCLAF1
chr6	136860000	136870000	136610000	136620000	BCLAF1
chr6	136870000	136880000	136610000	136620000	BCLAF1
chr8	41900000	41910000	41520000	41530000	ANK1
chr8	42270000	42280000	41520000	41530000	ANK1
chr17	4180000	4190000	5180000	5190000	RABEP1
chr6	33650000	33660000	33550000	33560000	BAK1
chr6	33660000	33670000	33550000	33560000	BAK1
chr6	33670000	33680000	33550000	33560000	BAK1
chr6	33680000	33690000	33550000	33560000	BAK1
chr6	33700000	33710000	33550000	33560000	BAK1
chr6	33730000	33740000	33550000	33560000	BAK1
chr2	213540000	213550000	214010000	214020000	IKZF2
chr3	118990000	119000000	119040000	119050000	ARHGAP31
chr13	22010000	22020000	21170000	21180000	IFT88
chr13	21130000	21140000	21170000	21180000	IFT88
chr13	21100000	21110000	21170000	21180000	IFT88
chr13	20780000	20790000	21170000	21180000	IFT88
chr13	21070000	21080000	21170000	21180000	IFT88
chr13	21080000	21090000	21170000	21180000	IFT88
chr13	22020000	22030000	21170000	21180000	IFT88
chr16	4560000	4570000	5120000	5130000	ALG1
chr16	4860000	4870000	5130000	5140000	ALG1
chr16	5080000	5090000	5120000	5130000	ALG1
chr16	4870000	4880000	5120000	5130000	ALG1
chr16	5020000	5030000	5080000	5090000	ALG1
chr16	4460000	4470000	5120000	5130000	ALG1
chr16	4600000	4610000	5120000	5130000	ALG1
chr16	4450000	4460000	5120000	5130000	ALG1
chr16	4600000	4610000	5130000	5140000	ALG1
chr12	123840000	123850000	122970000	122980000	ZCCHC8
chr12	123000000	123010000	122980000	122990000	ZCCHC8
chr12	123730000	123740000	122970000	122980000	ZCCHC8
chr11	78120000	78130000	78050000	78060000	GAB2
chr3	27710000	27720000	27460000	27470000	SLC4A7
chr15	29060000	29070000	29130000	29140000	APBA2
chr15	29100000	29110000	29130000	29140000	APBA2
chr15	29210000	29220000	29130000	29140000	APBA2
chr15	29300000	29310000	29130000	29140000	APBA2
chr15	29390000	29400000	29130000	29140000	APBA2
chr15	29400000	29410000	29130000	29140000	APBA2
chr15	28410000	28420000	29210000	29220000	APBA2
chr15	28990000	29000000	29210000	29220000	APBA2
chr15	29120000	29130000	29210000	29220000	APBA2
chr15	29390000	29400000	29210000	29220000	APBA2
chr15	29400000	29410000	29210000	29220000	APBA2
chr15	29360000	29370000	29280000	29290000	APBA2
chr15	29390000	29400000	29280000	29290000	APBA2
chr15	28980000	28990000	29330000	29340000	APBA2
chr15	29280000	29290000	29330000	29340000	APBA2
chr15	29300000	29310000	29330000	29340000	APBA2
chr15	28890000	28900000	29280000	29290000	APBA2
chr15	29100000	29110000	29280000	29290000	APBA2
chr15	29330000	29340000	29280000	29290000	APBA2
chr15	28740000	28750000	29280000	29290000	APBA2
chr15	29340000	29350000	29280000	29290000	APBA2
chr17	20890000	20900000	21210000	21220000	MAP2K3
chr17	21410000	21420000	21180000	21190000	MAP2K3
chr17	21410000	21420000	21210000	21220000	MAP2K3
chr17	20930000	20940000	21210000	21220000	MAP2K3
chr17	21240000	21250000	21210000	21220000	MAP2K3
chr8	101460000	101470000	101320000	101330000	RNF19A
chr16	76470000	76480000	75600000	75610000	GABARAPL2
chr2	260000	270000	220000	230000	SH3YL1
chr2	660000	670000	220000	230000	SH3YL1
chr2	670000	680000	220000	230000	SH3YL1
chr2	220000	230000	260000	270000	SH3YL1
chr2	230000	240000	260000	270000	SH3YL1
chr2	170000	180000	260000	270000	SH3YL1
chr2	380000	390000	260000	270000	SH3YL1
chr2	170000	180000	240000	250000	SH3YL1
chr2	70310000	70320000	70520000	70530000	FAM136A
chr2	70780000	70790000	70520000	70530000	FAM136A
chr15	64030000	64040000	64330000	64340000	DAPK2
chr15	64040000	64050000	64330000	64340000	DAPK2
chr15	64050000	64060000	64330000	64340000	DAPK2
chr17	76980000	76990000	76870000	76880000	TIMP2
chr17	76960000	76970000	76870000	76880000	TIMP2
chr17	76880000	76890000	76920000	76930000	TIMP2
chr4	39590000	39600000	39290000	39300000	RFC1
chr4	39720000	39730000	39290000	39300000	RFC1
chr8	2250000	2260000	2060000	2070000	MYOM2
chr8	19210000	19220000	20010000	20020000	SLC18A1
chr5	172130000	172140000	172380000	172390000	RPL26L1
chr5	171820000	171830000	172380000	172390000	RPL26L1
chr5	173380000	173390000	172380000	172390000	RPL26L1
chr5	172410000	172420000	172380000	172390000	RPL26L1
chr5	179290000	179300000	180050000	180060000	FLT4
chr5	179940000	179950000	180050000	180060000	FLT4
chr1	16890000	16900000	16640000	16650000	FBXO42
chr1	16850000	16860000	16640000	16650000	FBXO42
chr1	16470000	16480000	16670000	16680000	FBXO42
chr1	16390000	16400000	16670000	16680000	FBXO42
chr4	25310000	25320000	25230000	25240000	PI4K2B
chr16	67960000	67970000	67910000	67920000	EDC4
chr5	83690000	83700000	82840000	82850000	VCAN
chr16	68820000	68830000	68790000	68800000	CDH1
chr16	68810000	68820000	68770000	68780000	CDH1
chr16	68740000	68750000	68830000	68840000	CDH1
chr16	68730000	68740000	68830000	68840000	CDH1
chr5	54910000	54920000	54600000	54610000	SKIV2L2
chr5	54970000	54980000	54600000	54610000	SKIV2L2
chr5	55000000	55010000	54600000	54610000	SKIV2L2
chr16	68270000	68280000	67560000	67570000	FAM65A
chr5	34220000	34230000	34680000	34690000	RAI14
chr5	34140000	34150000	34680000	34690000	RAI14
chr5	34230000	34240000	34710000	34720000	RAI14
chr19	12040000	12050000	12860000	12870000	BEST2
chr16	71160000	71170000	71720000	71730000	PHLPP2
chr16	70780000	70790000	71750000	71760000	PHLPP2
chr16	71850000	71860000	71750000	71760000	PHLPP2
chr5	168410000	168420000	169000000	169010000	SPDL1
chr1	19860000	19870000	19650000	19660000	PQLC2
chr17	3380000	3390000	3540000	3550000	CTNS
chr17	2950000	2960000	3540000	3550000	CTNS
chr2	98310000	98320000	99160000	99170000	INPP4A
chr2	98200000	98210000	99180000	99190000	INPP4A
chr13	108880000	108890000	109310000	109320000	MYO16
chr3	194940000	194950000	194360000	194370000	LSG1
chr3	194990000	195000000	194390000	194400000	LSG1
chr3	195010000	195020000	194390000	194400000	LSG1
chr3	195160000	195170000	194390000	194400000	LSG1
chr3	51990000	52000000	51970000	51980000	PARP3
chr3	52000000	52010000	51970000	51980000	PARP3
chr3	52010000	52020000	51970000	51980000	PARP3
chr3	52020000	52030000	51970000	51980000	PARP3
chr3	52080000	52090000	51970000	51980000	PARP3
chr3	52180000	52190000	51970000	51980000	PARP3
chr3	52320000	52330000	51970000	51980000	PARP3
chr20	49790000	49800000	49210000	49220000	FAM65C
chr2	85650000	85660000	85570000	85580000	RETSAT
chr2	85600000	85610000	85570000	85580000	RETSAT
chr2	85350000	85360000	85570000	85580000	RETSAT
chr2	85750000	85760000	85570000	85580000	RETSAT
chr2	86410000	86420000	85570000	85580000	RETSAT
chr2	86220000	86230000	85570000	85580000	RETSAT
chr2	85780000	85790000	85570000	85580000	RETSAT
chr2	85620000	85630000	85640000	85650000	CAPG
chr2	85820000	85830000	85640000	85650000	CAPG
chr2	85750000	85760000	85640000	85650000	CAPG
chr2	85760000	85770000	85640000	85650000	CAPG
chr2	85770000	85780000	85640000	85650000	CAPG
chr2	85780000	85790000	85640000	85650000	CAPG
chr2	85790000	85800000	85640000	85650000	CAPG
chr2	85800000	85810000	85640000	85650000	CAPG
chr19	47490000	47500000	47350000	47360000	AP2S1
chr19	47510000	47520000	47350000	47360000	AP2S1
chr19	47480000	47490000	47350000	47360000	AP2S1
chr19	47500000	47510000	47350000	47360000	AP2S1
chr8	134240000	134250000	133890000	133900000	TG
chr8	134470000	134480000	133890000	133900000	TG
chr11	130190000	130200000	129240000	129250000	BARX2
chr3	182500000	182510000	182690000	182700000	DCUN1D1
chr3	182550000	182560000	182690000	182700000	DCUN1D1
chr3	182810000	182820000	182690000	182700000	DCUN1D1
chr5	133830000	133840000	133880000	133890000	JADE2
chr5	134560000	134570000	133880000	133890000	JADE2
chr5	133510000	133520000	133890000	133900000	JADE2
chr5	133550000	133560000	133890000	133900000	JADE2
chr5	133490000	133500000	133900000	133910000	JADE2
chr5	133510000	133520000	133900000	133910000	JADE2
chr5	133800000	133810000	133900000	133910000	JADE2
chr5	133870000	133880000	133900000	133910000	JADE2
chr5	133560000	133570000	133860000	133870000	JADE2
chr5	133580000	133590000	133860000	133870000	JADE2
chr5	133510000	133520000	133880000	133890000	JADE2
chr5	133520000	133530000	133880000	133890000	JADE2
chr5	133530000	133540000	133880000	133890000	JADE2
chr5	133880000	133890000	133900000	133910000	JADE2
chr5	134200000	134210000	133900000	133910000	JADE2
chr1	39350000	39360000	40310000	40320000	TRIT1
chr5	138520000	138530000	138080000	138090000	CTNNA1
chr5	138250000	138260000	138200000	138210000	CTNNA1
chr5	138530000	138540000	138120000	138130000	CTNNA1
chr5	138590000	138600000	138120000	138130000	CTNNA1
chr5	137900000	137910000	138160000	138170000	CTNNA1
chr5	138270000	138280000	138160000	138170000	CTNNA1
chr5	138330000	138340000	138160000	138170000	CTNNA1
chr5	138420000	138430000	138160000	138170000	CTNNA1
chr5	138530000	138540000	138160000	138170000	CTNNA1
chr5	138590000	138600000	138160000	138170000	CTNNA1
chr5	138600000	138610000	138160000	138170000	CTNNA1
chr5	138640000	138650000	138160000	138170000	CTNNA1
chr5	137960000	137970000	138200000	138210000	CTNNA1
chr5	138100000	138110000	138200000	138210000	CTNNA1
chr5	138210000	138220000	138250000	138260000	CTNNA1
chr5	138260000	138270000	138200000	138210000	CTNNA1
chr5	138280000	138290000	138200000	138210000	CTNNA1
chr5	138300000	138310000	138200000	138210000	CTNNA1
chr5	138590000	138600000	138200000	138210000	CTNNA1
chr5	138600000	138610000	138200000	138210000	CTNNA1
chr5	138610000	138620000	138200000	138210000	CTNNA1
chr5	138680000	138690000	138200000	138210000	CTNNA1
chr5	139050000	139060000	138200000	138210000	CTNNA1
chr5	139060000	139070000	138200000	138210000	CTNNA1
chr5	138100000	138110000	138250000	138260000	CTNNA1
chr5	138150000	138160000	138250000	138260000	CTNNA1
chr5	138200000	138210000	138250000	138260000	CTNNA1
chr5	138280000	138290000	138250000	138260000	CTNNA1
chr5	138320000	138330000	138250000	138260000	CTNNA1
chrX	18440000	18450000	18910000	18920000	PHKA2
chrX	18450000	18460000	18910000	18920000	PHKA2
chrX	18460000	18470000	18910000	18920000	PHKA2
chrX	18730000	18740000	18910000	18920000	PHKA2
chrX	13890000	13900000	13780000	13790000	OFD1
chrX	13900000	13910000	13780000	13790000	OFD1
chrX	13910000	13920000	13780000	13790000	OFD1
chrX	14030000	14040000	13780000	13790000	OFD1
chrX	14040000	14050000	13780000	13790000	OFD1
chrX	13820000	13830000	13800000	13810000	GPM6B
chrX	13840000	13850000	13800000	13810000	GPM6B
chrX	13880000	13890000	13800000	13810000	GPM6B
chrX	13890000	13900000	13800000	13810000	GPM6B
chrX	13900000	13910000	13800000	13810000	GPM6B
chrX	13940000	13950000	13800000	13810000	GPM6B
chrX	13950000	13960000	13800000	13810000	GPM6B
chrX	14040000	14050000	13800000	13810000	GPM6B
chrX	14050000	14060000	13800000	13810000	GPM6B
chrX	13770000	13780000	13950000	13960000	GPM6B
chrX	13800000	13810000	13950000	13960000	GPM6B
chrX	13870000	13880000	13950000	13960000	GPM6B
chrX	13900000	13910000	13950000	13960000	GPM6B
chrX	13910000	13920000	13950000	13960000	GPM6B
chrX	13920000	13930000	13950000	13960000	GPM6B
chrX	13930000	13940000	13950000	13960000	GPM6B
chrX	14010000	14020000	13950000	13960000	GPM6B
chr10	510000	520000	1100000	1110000	WDR37
chr10	970000	980000	1100000	1110000	WDR37
chr10	1080000	1090000	1100000	1110000	WDR37
chr10	1340000	1350000	1160000	1170000	WDR37
chr15	52300000	52310000	53000000	53010000	FAM214A
chr12	6670000	6680000	6050000	6060000	ANO2
chrX	10050000	10060000	10030000	10040000	WWC3
chrX	10070000	10080000	10030000	10040000	WWC3
chr3	47430000	47440000	47890000	47900000	MAP4
chr3	47450000	47460000	47890000	47900000	MAP4
chr3	47590000	47600000	47890000	47900000	MAP4
chr3	48020000	48030000	47890000	47900000	MAP4
chr3	47600000	47610000	47890000	47900000	MAP4
chr3	48030000	48040000	47890000	47900000	MAP4
chr3	47800000	47810000	47890000	47900000	MAP4
chr3	48040000	48050000	47890000	47900000	MAP4
chr3	47870000	47880000	47890000	47900000	MAP4
chr3	48190000	48200000	47890000	47900000	MAP4
chr3	47920000	47930000	47890000	47900000	MAP4
chr3	48370000	48380000	47890000	47900000	MAP4
chr3	47930000	47940000	47890000	47900000	MAP4
chr3	48460000	48470000	47890000	47900000	MAP4
chr3	48010000	48020000	47890000	47900000	MAP4
chr3	48860000	48870000	47890000	47900000	MAP4
chr3	47570000	47580000	47920000	47930000	MAP4
chr3	47600000	47610000	47920000	47930000	MAP4
chr3	47880000	47890000	47920000	47930000	MAP4
chr3	47890000	47900000	47920000	47930000	MAP4
chr3	47900000	47910000	47920000	47930000	MAP4
chr3	47990000	48000000	47920000	47930000	MAP4
chr3	48000000	48010000	47920000	47930000	MAP4
chr3	48020000	48030000	47920000	47930000	MAP4
chr3	48060000	48070000	47920000	47930000	MAP4
chr3	48080000	48090000	47920000	47930000	MAP4
chr3	48140000	48150000	47920000	47930000	MAP4
chr3	48430000	48440000	47920000	47930000	MAP4
chr3	48450000	48460000	47920000	47930000	MAP4
chr3	48470000	48480000	47920000	47930000	MAP4
chr3	48870000	48880000	47920000	47930000	MAP4
chr3	48890000	48900000	47920000	47930000	MAP4
chr3	47980000	47990000	47950000	47960000	MAP4
chr3	48010000	48020000	47950000	47960000	MAP4
chr3	48740000	48750000	47950000	47960000	MAP4
chr3	47990000	48000000	47960000	47970000	MAP4
chr3	48010000	48020000	47960000	47970000	MAP4
chr5	175960000	175970000	176070000	176080000	TSPAN17
chr5	176380000	176390000	176070000	176080000	TSPAN17
chr5	176540000	176550000	176070000	176080000	TSPAN17
chr5	176640000	176650000	176070000	176080000	TSPAN17
chr5	176650000	176660000	176070000	176080000	TSPAN17
chr5	176720000	176730000	176070000	176080000	TSPAN17
chr5	176730000	176740000	176070000	176080000	TSPAN17
chr4	15640000	15650000	15480000	15490000	CC2D2A
chr4	15650000	15660000	15480000	15490000	CC2D2A
chr4	15660000	15670000	15480000	15490000	CC2D2A
chr4	15680000	15690000	15480000	15490000	CC2D2A
chr16	12150000	12160000	12130000	12140000	SNX29
chr16	12130000	12140000	12450000	12460000	SNX29
chr16	12050000	12060000	12130000	12140000	SNX29
chr16	12110000	12120000	12130000	12140000	SNX29
chr16	12450000	12460000	12130000	12140000	SNX29
chr16	12150000	12160000	12450000	12460000	SNX29
chr1	12680000	12690000	12400000	12410000	VPS13D
chr1	12680000	12690000	12360000	12370000	VPS13D
chr9	95510000	95520000	96290000	96300000	FAM120A
chr1	40630000	40640000	40770000	40780000	COL9A2
chr1	9480000	9490000	9320000	9330000	H6PD
chr1	9640000	9650000	9290000	9300000	H6PD
chr1	9600000	9610000	9320000	9330000	H6PD
chr1	9630000	9640000	9320000	9330000	H6PD
chr1	9490000	9500000	9290000	9300000	H6PD
chr1	9500000	9510000	9320000	9330000	H6PD
chr1	9490000	9500000	9320000	9330000	H6PD
chr1	8560000	8570000	8000000	8010000	TNFRSF9
chr7	73320000	73330000	73440000	73450000	ELN
chr7	73580000	73590000	73440000	73450000	ELN
chr7	73790000	73800000	73440000	73450000	ELN
chr7	73810000	73820000	73440000	73450000	ELN
chr7	74120000	74130000	73440000	73450000	ELN
chr7	73950000	73960000	73450000	73460000	ELN
chr7	74000000	74010000	73450000	73460000	ELN
chr7	72700000	72710000	73460000	73470000	ELN
chr7	74150000	74160000	73460000	73470000	ELN
chr7	74160000	74170000	73460000	73470000	ELN
chr5	1780000	1790000	1320000	1330000	CLPTM1L
chr5	1180000	1190000	1340000	1350000	CLPTM1L
chr5	1550000	1560000	1340000	1350000	CLPTM1L
chr5	450000	460000	1340000	1350000	CLPTM1L
chr5	780000	790000	1340000	1350000	CLPTM1L
chr5	1010000	1020000	1330000	1340000	CLPTM1L
chr5	1590000	1600000	1330000	1340000	CLPTM1L
chr5	1590000	1600000	1340000	1350000	CLPTM1L
chr5	720000	730000	1330000	1340000	CLPTM1L
chr5	70920000	70930000	71610000	71620000	PTCD2
chr7	26240000	26250000	26180000	26190000	NFE2L3
chr12	50290000	50300000	50590000	50600000	LIMA1
chr12	51590000	51600000	50590000	50600000	LIMA1
chr12	50250000	50260000	50620000	50630000	LIMA1
chr12	51490000	51500000	50620000	50630000	LIMA1
chr12	50200000	50210000	50620000	50630000	LIMA1
chr12	51530000	51540000	50620000	50630000	LIMA1
chr12	51140000	51150000	50620000	50630000	LIMA1
chr12	50480000	50490000	50620000	50630000	LIMA1
chr12	51360000	51370000	50620000	50630000	LIMA1
chr12	51340000	51350000	50620000	50630000	LIMA1
chr12	50580000	50590000	51430000	51440000	LETMD1
chr12	50900000	50910000	51430000	51440000	LETMD1
chr12	50910000	50920000	51430000	51440000	LETMD1
chr12	50920000	50930000	51430000	51440000	LETMD1
chr12	51560000	51570000	51430000	51440000	LETMD1
chr12	51150000	51160000	51430000	51440000	LETMD1
chr12	51630000	51640000	51430000	51440000	LETMD1
chr12	51190000	51200000	51430000	51440000	LETMD1
chr12	51640000	51650000	51430000	51440000	LETMD1
chr12	51210000	51220000	51430000	51440000	LETMD1
chr12	51720000	51730000	51430000	51440000	LETMD1
chr12	51220000	51230000	51430000	51440000	LETMD1
chr12	51730000	51740000	51430000	51440000	LETMD1
chr12	51540000	51550000	51430000	51440000	LETMD1
chr12	51740000	51750000	51430000	51440000	LETMD1
chr12	51550000	51560000	51430000	51440000	LETMD1
chr12	51760000	51770000	51430000	51440000	LETMD1
chr12	50580000	50590000	51440000	51450000	LETMD1
chr12	51620000	51630000	51440000	51450000	LETMD1
chr12	51630000	51640000	51440000	51450000	LETMD1
chr12	51730000	51740000	51440000	51450000	LETMD1
chr12	51740000	51750000	51440000	51450000	LETMD1
chr12	51420000	51430000	51790000	51800000	SLC4A8
chr12	50850000	50860000	51830000	51840000	SLC4A8
chr12	52460000	52470000	51830000	51840000	SLC4A8
chr9	133580000	133590000	133880000	133890000	LAMC3
chr9	133630000	133640000	133880000	133890000	LAMC3
chr9	133930000	133940000	133950000	133960000	LAMC3
chr9	134210000	134220000	133950000	133960000	LAMC3
chr9	133620000	133630000	133960000	133970000	LAMC3
chr9	133750000	133760000	133960000	133970000	LAMC3
chr9	134350000	134360000	133960000	133970000	LAMC3
chr5	179200000	179210000	179660000	179670000	MAPK9
chr5	179220000	179230000	179660000	179670000	MAPK9
chr5	179570000	179580000	179660000	179670000	MAPK9
chr5	179980000	179990000	179720000	179730000	MAPK9
chr5	179560000	179570000	179720000	179730000	MAPK9
chr5	180090000	180100000	179720000	179730000	MAPK9
chr5	179570000	179580000	179720000	179730000	MAPK9
chr5	179140000	179150000	179690000	179700000	MAPK9
chr5	179150000	179160000	179690000	179700000	MAPK9
chr5	179300000	179310000	179690000	179700000	MAPK9
chr5	179790000	179800000	179690000	179700000	MAPK9
chr5	179910000	179920000	179690000	179700000	MAPK9
chr5	179910000	179920000	179720000	179730000	MAPK9
chr5	179540000	179550000	179720000	179730000	MAPK9
chr5	179920000	179930000	179720000	179730000	MAPK9
chr5	179550000	179560000	179720000	179730000	MAPK9
chr5	180250000	180260000	179720000	179730000	MAPK9
chr5	179600000	179610000	179720000	179730000	MAPK9
chr5	180660000	180670000	179720000	179730000	MAPK9
chr5	179850000	179860000	179720000	179730000	MAPK9
chr5	177120000	177130000	177990000	178000000	COL23A1
chr5	177650000	177660000	177990000	178000000	COL23A1
chr5	177660000	177670000	177990000	178000000	COL23A1
chr5	177700000	177710000	177990000	178000000	COL23A1
chr5	177790000	177800000	177990000	178000000	COL23A1
chr5	178280000	178290000	177990000	178000000	COL23A1
chr5	178360000	178370000	177990000	178000000	COL23A1
chr5	178660000	178670000	177990000	178000000	COL23A1
chr5	178670000	178680000	177990000	178000000	COL23A1
chr5	177080000	177090000	178010000	178020000	COL23A1
chr5	177660000	177670000	178010000	178020000	COL23A1
chr5	177700000	177710000	178010000	178020000	COL23A1
chr16	75330000	75340000	75280000	75290000	BCAR1
chr16	75340000	75350000	75290000	75300000	BCAR1
chr16	75340000	75350000	75280000	75290000	BCAR1
chr16	75270000	75280000	75290000	75300000	BCAR1
chr16	75330000	75340000	75290000	75300000	BCAR1
chr16	74400000	74410000	75280000	75290000	BCAR1
chr16	75410000	75420000	75290000	75300000	BCAR1
chr16	74400000	74410000	75290000	75300000	BCAR1
chr16	75350000	75360000	75280000	75290000	BCAR1
chr16	75410000	75420000	75280000	75290000	BCAR1
chr3	122010000	122020000	121260000	121270000	POLQ
chr3	122080000	122090000	121260000	121270000	POLQ
chr3	122220000	122230000	121260000	121270000	POLQ
chr3	137910000	137920000	138550000	138560000	PIK3CB
chr5	175930000	175940000	175460000	175470000	THOC3
chr5	175940000	175950000	175460000	175470000	THOC3
chr5	176430000	176440000	175460000	175470000	THOC3
chr12	123190000	123200000	123640000	123650000	MPHOSPH9
chr12	123270000	123280000	123700000	123710000	MPHOSPH9
chr12	124000000	124010000	123700000	123710000	MPHOSPH9
chr12	123840000	123850000	123700000	123710000	MPHOSPH9
chr16	31450000	31460000	31140000	31150000	PRSS8
chr16	31470000	31480000	31140000	31150000	PRSS8
chr4	160150000	160160000	159690000	159700000	FNIP2
chr4	160160000	160170000	159690000	159700000	FNIP2
chr4	160180000	160190000	159690000	159700000	FNIP2
chr5	132450000	132460000	132580000	132590000	FSTL4
chr14	89880000	89890000	90080000	90090000	FOXN3
chr14	90370000	90380000	89860000	89870000	FOXN3
chr14	90390000	90400000	89810000	89820000	FOXN3
chr14	89500000	89510000	90080000	90090000	FOXN3
chr14	90730000	90740000	90080000	90090000	FOXN3
chr11	2900000	2910000	2460000	2470000	KCNQ1
chr11	2910000	2920000	2460000	2470000	KCNQ1
chr1	36650000	36660000	36610000	36620000	TRAPPC3
chr1	36680000	36690000	36610000	36620000	TRAPPC3
chr1	36660000	36670000	36610000	36620000	TRAPPC3
chr1	36750000	36760000	36610000	36620000	TRAPPC3
chr1	36690000	36700000	36610000	36620000	TRAPPC3
chr9	139690000	139700000	139740000	139750000	PHPT1
chr9	139880000	139890000	139740000	139750000	PHPT1
chr9	139700000	139710000	139740000	139750000	PHPT1
chr9	139890000	139900000	139740000	139750000	PHPT1
chr9	139780000	139790000	139740000	139750000	PHPT1
chr9	139920000	139930000	139740000	139750000	PHPT1
chr9	139830000	139840000	139740000	139750000	PHPT1
chr9	139940000	139950000	139740000	139750000	PHPT1
chr9	139840000	139850000	139740000	139750000	PHPT1
chr9	139850000	139860000	139740000	139750000	PHPT1
chr9	139860000	139870000	139740000	139750000	PHPT1
chr9	139660000	139670000	139950000	139960000	ENTPD2
chr9	139920000	139930000	139950000	139960000	ENTPD2
chr9	140140000	140150000	139950000	139960000	ENTPD2
chr9	139670000	139680000	139950000	139960000	ENTPD2
chr9	139930000	139940000	139950000	139960000	ENTPD2
chr9	140150000	140160000	139950000	139960000	ENTPD2
chr9	139680000	139690000	139950000	139960000	ENTPD2
chr9	140020000	140030000	139950000	139960000	ENTPD2
chr9	140340000	140350000	139950000	139960000	ENTPD2
chr9	139750000	139760000	139950000	139960000	ENTPD2
chr9	140120000	140130000	139950000	139960000	ENTPD2
chr9	140500000	140510000	139950000	139960000	ENTPD2
chr9	139760000	139770000	139950000	139960000	ENTPD2
chr9	140130000	140140000	139950000	139960000	ENTPD2
chr9	139840000	139850000	139950000	139960000	ENTPD2
chr9	139830000	139840000	139950000	139960000	ENTPD2
chr9	139890000	139900000	139950000	139960000	ENTPD2
chr9	139870000	139880000	139950000	139960000	ENTPD2
chr1	243360000	243370000	243650000	243660000	SDCCAG8
chr1	243900000	243910000	243650000	243660000	SDCCAG8
chr1	244430000	244440000	243650000	243660000	SDCCAG8
chr1	9600000	9610000	10260000	10270000	KIF1B
chr1	9980000	9990000	10260000	10270000	KIF1B
chr1	10040000	10050000	10260000	10270000	KIF1B
chr1	10050000	10060000	10260000	10270000	KIF1B
chr1	10090000	10100000	10260000	10270000	KIF1B
chr1	10140000	10150000	10260000	10270000	KIF1B
chr1	10340000	10350000	10260000	10270000	KIF1B
chr1	10350000	10360000	10260000	10270000	KIF1B
chr1	10360000	10370000	10260000	10270000	KIF1B
chr1	10380000	10390000	10260000	10270000	KIF1B
chr1	10390000	10400000	10260000	10270000	KIF1B
chr1	10400000	10410000	10260000	10270000	KIF1B
chr1	10430000	10440000	10260000	10270000	KIF1B
chr1	10440000	10450000	10260000	10270000	KIF1B
chr1	10450000	10460000	10260000	10270000	KIF1B
chr1	10470000	10480000	10260000	10270000	KIF1B
chr1	10480000	10490000	10260000	10270000	KIF1B
chr1	11030000	11040000	10260000	10270000	KIF1B
chr1	10400000	10410000	10290000	10300000	KIF1B
chr1	10410000	10420000	10290000	10300000	KIF1B
chr1	10440000	10450000	10290000	10300000	KIF1B
chr1	11290000	11300000	10290000	10300000	KIF1B
chr1	10450000	10460000	10330000	10340000	KIF1B
chr6	2100000	2110000	1600000	1610000	FOXC1
chr6	2180000	2190000	1600000	1610000	FOXC1
chr6	2240000	2250000	1600000	1610000	FOXC1
chr22	46690000	46700000	47160000	47170000	TBC1D22A
chr14	68000000	68010000	68040000	68050000	PLEKHH1
chr14	68010000	68020000	68040000	68050000	PLEKHH1
chr20	55660000	55670000	55900000	55910000	SPO11
chr20	55670000	55680000	55900000	55910000	SPO11
chr20	55680000	55690000	55900000	55910000	SPO11
chr11	73470000	73480000	74410000	74420000	CHRDL2
chr11	72440000	72450000	73100000	73110000	RELT
chr11	73060000	73070000	73100000	73110000	RELT
chr11	73290000	73300000	73100000	73110000	RELT
chr11	73330000	73340000	73100000	73110000	RELT
chr11	73390000	73400000	73100000	73110000	RELT
chr14	88840000	88850000	88460000	88470000	GALC
chr1	16390000	16400000	16670000	16680000	SZRD1
chr1	16530000	16540000	16690000	16700000	SZRD1
chr1	16470000	16480000	16670000	16680000	SZRD1
chr1	16400000	16410000	16690000	16700000	SZRD1
chr1	15860000	15870000	16690000	16700000	SZRD1
chr1	16380000	16390000	16690000	16700000	SZRD1
chr7	149670000	149680000	150650000	150660000	KCNH2
chr7	150590000	150600000	150670000	150680000	KCNH2
chr7	148640000	148650000	148390000	148400000	CUL1
chr7	148680000	148690000	148390000	148400000	CUL1
chr6	150150000	150160000	149880000	149890000	GINM1
chr17	76260000	76270000	76810000	76820000	USP36
chr17	76490000	76500000	76790000	76800000	USP36
chr7	151620000	151630000	151860000	151870000	KMT2C
chr7	151910000	151920000	151860000	151870000	KMT2C
chr7	152070000	152080000	151860000	151870000	KMT2C
chr7	151840000	151850000	151930000	151940000	KMT2C
chr7	151870000	151880000	151930000	151940000	KMT2C
chr7	152080000	152090000	151930000	151940000	KMT2C
chr7	152160000	152170000	151930000	151940000	KMT2C
chr7	152170000	152180000	151930000	151940000	KMT2C
chr7	152540000	152550000	151930000	151940000	KMT2C
chr7	152370000	152380000	152130000	152140000	KMT2C
chr7	151840000	151850000	152130000	152140000	KMT2C
chr7	152030000	152040000	152130000	152140000	KMT2C
chr7	152440000	152450000	152130000	152140000	KMT2C
chr7	151870000	151880000	152130000	152140000	KMT2C
chr7	151910000	151920000	152130000	152140000	KMT2C
chr9	123550000	123560000	123690000	123700000	TRAF1
chr9	123640000	123650000	123690000	123700000	TRAF1
chr17	36630000	36640000	36900000	36910000	PCGF2
chr17	36410000	36420000	36900000	36910000	PCGF2
chr3	53250000	53260000	53870000	53880000	IL17RB
chr3	53840000	53850000	53870000	53880000	IL17RB
chr3	53910000	53920000	53870000	53880000	IL17RB
chr13	113720000	113730000	113760000	113770000	F7
chr13	114300000	114310000	113760000	113770000	F7
chr13	114090000	114100000	113760000	113770000	F7
chr13	112850000	112860000	113760000	113770000	F7
chr13	113860000	113870000	113760000	113770000	F7
chr13	113670000	113680000	113760000	113770000	F7
chr13	113700000	113710000	113760000	113770000	F7
chr13	113710000	113720000	113760000	113770000	F7
chr13	113600000	113610000	113760000	113770000	F7
chr13	114140000	114150000	113760000	113770000	F7
chr13	113690000	113700000	113760000	113770000	F7
chr10	5890000	5900000	5850000	5860000	GDI2
chr10	6320000	6330000	5820000	5830000	GDI2
chr10	5900000	5910000	5850000	5860000	GDI2
chr10	5730000	5740000	5850000	5860000	GDI2
chr10	5720000	5730000	5850000	5860000	GDI2
chr10	5920000	5930000	5850000	5860000	GDI2
chr10	6560000	6570000	5820000	5830000	GDI2
chr12	94950000	94960000	95040000	95050000	TMCC3
chr1	24800000	24810000	24100000	24110000	PITHD1
chr2	42890000	42900000	42720000	42730000	MTA3
chr2	42860000	42870000	42830000	42840000	MTA3
chr3	179710000	179720000	179360000	179370000	USP13
chr3	180100000	180110000	179360000	179370000	USP13
chr3	180310000	180320000	179360000	179370000	USP13
chr3	181580000	181590000	182500000	182510000	ATP11B
chr3	182550000	182560000	182500000	182510000	ATP11B
chr3	182650000	182660000	182500000	182510000	ATP11B
chr3	182690000	182700000	182500000	182510000	ATP11B
chr3	182700000	182710000	182500000	182510000	ATP11B
chr3	182790000	182800000	182500000	182510000	ATP11B
chr3	182950000	182960000	182500000	182510000	ATP11B
chr3	128360000	128370000	127770000	127780000	SEC61A1
chr7	44060000	44070000	44260000	44270000	CAMK2B
chr7	44510000	44520000	44260000	44270000	CAMK2B
chr7	44500000	44510000	44280000	44290000	CAMK2B
chr1	16860000	16870000	17240000	17250000	CROCC
chr1	16950000	16960000	17260000	17270000	CROCC
chr1	16840000	16850000	17240000	17250000	CROCC
chr1	16490000	16500000	17260000	17270000	CROCC
chr1	16920000	16930000	17250000	17260000	CROCC
chr1	16830000	16840000	17240000	17250000	CROCC
chr1	17070000	17080000	17260000	17270000	CROCC
chr1	16930000	16940000	17270000	17280000	CROCC
chr1	17070000	17080000	17250000	17260000	CROCC
chr1	16590000	16600000	17260000	17270000	CROCC
chr1	16910000	16920000	17250000	17260000	CROCC
chr1	16940000	16950000	17250000	17260000	CROCC
chr1	16900000	16910000	17270000	17280000	CROCC
chr1	16280000	16290000	17260000	17270000	CROCC
chr1	16400000	16410000	17260000	17270000	CROCC
chr1	16950000	16960000	17270000	17280000	CROCC
chr1	17740000	17750000	17270000	17280000	CROCC
chr1	16940000	16950000	17270000	17280000	CROCC
chr16	23260000	23270000	22320000	22330000	POLR3E
chr16	21980000	21990000	22320000	22330000	POLR3E
chr16	22470000	22480000	22310000	22320000	POLR3E
chr16	21530000	21540000	22320000	22330000	POLR3E
chr16	22210000	22220000	22310000	22320000	POLR3E
chr1	203280000	203290000	203590000	203600000	ATP2B4
chr1	203640000	203650000	203590000	203600000	ATP2B4
chr1	203670000	203680000	203590000	203600000	ATP2B4
chr1	203470000	203480000	203590000	203600000	ATP2B4
chr1	203110000	203120000	203650000	203660000	ATP2B4
chr1	203660000	203670000	203590000	203600000	ATP2B4
chr1	203590000	203600000	203640000	203650000	ATP2B4
chr1	204400000	204410000	203650000	203660000	ATP2B4
chr5	96200000	96210000	96500000	96510000	RIOK2
chr1	55040000	55050000	54350000	54360000	YIPF1
chr3	186260000	186270000	185970000	185980000	DGKG
chr3	186190000	186200000	185980000	185990000	DGKG
chr16	2150000	2160000	2980000	2990000	FLYWCH1
chr16	2730000	2740000	2980000	2990000	FLYWCH1
chr16	2930000	2940000	2960000	2970000	FLYWCH1
chr16	3790000	3800000	2980000	2990000	FLYWCH1
chr16	2160000	2170000	2980000	2990000	FLYWCH1
chr16	2660000	2670000	2960000	2970000	FLYWCH1
chr16	2830000	2840000	2980000	2990000	FLYWCH1
chr16	2920000	2930000	2960000	2970000	FLYWCH1
chr16	2540000	2550000	2980000	2990000	FLYWCH1
chr16	3020000	3030000	2960000	2970000	FLYWCH1
chr16	3900000	3910000	2980000	2990000	FLYWCH1
chr16	1660000	1670000	1450000	1460000	UNKL
chr16	1350000	1360000	1450000	1460000	UNKL
chr16	830000	840000	1450000	1460000	UNKL
chr7	139360000	139370000	139470000	139480000	TBXAS1
chr7	139400000	139410000	139470000	139480000	TBXAS1
chr7	139290000	139300000	139470000	139480000	TBXAS1
chr7	139430000	139440000	139470000	139480000	TBXAS1
chr7	139320000	139330000	139470000	139480000	TBXAS1
chr7	139440000	139450000	139470000	139480000	TBXAS1
chr7	139330000	139340000	139470000	139480000	TBXAS1
chr7	139680000	139690000	139470000	139480000	TBXAS1
chr7	139340000	139350000	139470000	139480000	TBXAS1
chr7	139690000	139700000	139470000	139480000	TBXAS1
chr7	139350000	139360000	139470000	139480000	TBXAS1
chr1	235250000	235260000	234610000	234620000	TARBP1
chr1	235240000	235250000	234610000	234620000	TARBP1
chr1	235580000	235590000	234610000	234620000	TARBP1
chr10	103890000	103900000	104170000	104180000	PSD
chr10	104000000	104010000	104170000	104180000	PSD
chr10	104400000	104410000	104170000	104180000	PSD
chr18	77300000	77310000	77490000	77500000	CTDP1
chr18	77440000	77450000	77490000	77500000	CTDP1
chr18	77450000	77460000	77490000	77500000	CTDP1
chr18	77510000	77520000	77490000	77500000	CTDP1
chr12	660000	670000	950000	960000	WNK1
chr12	670000	680000	950000	960000	WNK1
chr12	690000	700000	950000	960000	WNK1
chr12	750000	760000	950000	960000	WNK1
chr12	760000	770000	950000	960000	WNK1
chr12	1050000	1060000	950000	960000	WNK1
chr12	870000	880000	990000	1000000	WNK1
chr12	660000	670000	980000	990000	WNK1
chr12	670000	680000	980000	990000	WNK1
chr12	710000	720000	990000	1000000	WNK1
chr1	29240000	29250000	29630000	29640000	PTPRU
chr1	29080000	29090000	29640000	29650000	PTPRU
chr1	29080000	29090000	29610000	29620000	PTPRU
chr1	29240000	29250000	29610000	29620000	PTPRU
chr1	29080000	29090000	29630000	29640000	PTPRU
chr1	29240000	29250000	29640000	29650000	PTPRU
chr1	32590000	32600000	31760000	31770000	SNRNP40
chr1	31650000	31660000	31760000	31770000	SNRNP40
chr6	166680000	166690000	166780000	166790000	MPC1
chr6	166690000	166700000	166780000	166790000	MPC1
chr6	166720000	166730000	166780000	166790000	MPC1
chr6	166740000	166750000	166780000	166790000	MPC1
chr6	166750000	166760000	166780000	166790000	MPC1
chr6	166740000	166750000	166790000	166800000	MPC1
chr6	166680000	166690000	166790000	166800000	MPC1
chr6	166750000	166760000	166790000	166800000	MPC1
chr6	166690000	166700000	166790000	166800000	MPC1
chr6	166700000	166710000	166790000	166800000	MPC1
chr6	166710000	166720000	166790000	166800000	MPC1
chr6	166720000	166730000	166790000	166800000	MPC1
chr6	166730000	166740000	166790000	166800000	MPC1
chr12	25120000	25130000	25050000	25060000	BCAT1
chr12	25350000	25360000	25050000	25060000	BCAT1
chr12	48110000	48120000	48170000	48180000	HDAC7
chr12	48100000	48110000	48170000	48180000	HDAC7
chr12	48090000	48100000	48170000	48180000	HDAC7
chr12	48120000	48130000	48170000	48180000	HDAC7
chr12	48090000	48100000	48180000	48190000	HDAC7
chr12	48100000	48110000	48180000	48190000	HDAC7
chr2	183390000	183400000	183900000	183910000	NCKAP1
chr3	195620000	195630000	195600000	195610000	TNK2
chr3	195630000	195640000	195600000	195610000	TNK2
chr3	195300000	195310000	195610000	195620000	TNK2
chr3	195310000	195320000	195610000	195620000	TNK2
chr3	195480000	195490000	195610000	195620000	TNK2
chr3	195580000	195590000	195610000	195620000	TNK2
chr3	195590000	195600000	195610000	195620000	TNK2
chr3	195640000	195650000	195610000	195620000	TNK2
chr7	44010000	44020000	43910000	43920000	MRPS24
chr10	89090000	89100000	88230000	88240000	WAPAL
chr10	89070000	89080000	88230000	88240000	WAPAL
chr17	58280000	58290000	57810000	57820000	VMP1
chr17	57650000	57660000	57810000	57820000	VMP1
chr17	27750000	27760000	27280000	27290000	SEZ6
chr17	27430000	27440000	27280000	27290000	SEZ6
chr17	27740000	27750000	27280000	27290000	SEZ6
chr17	27430000	27440000	27310000	27320000	SEZ6
chr17	27440000	27450000	27310000	27320000	SEZ6
chr17	27440000	27450000	27300000	27310000	SEZ6
chr17	27440000	27450000	27280000	27290000	SEZ6
chr17	27430000	27440000	27300000	27310000	SEZ6
chr17	27650000	27660000	27310000	27320000	SEZ6
chr12	52460000	52470000	53420000	53430000	EIF4B
chr12	53440000	53450000	53420000	53430000	EIF4B
chr12	53450000	53460000	53420000	53430000	EIF4B
chr12	53600000	53610000	53420000	53430000	EIF4B
chr12	53670000	53680000	53420000	53430000	EIF4B
chr12	53390000	53400000	53430000	53440000	EIF4B
chr12	53480000	53490000	53430000	53440000	EIF4B
chr12	53400000	53410000	53430000	53440000	EIF4B
chr19	55770000	55780000	55960000	55970000	ISOC2
chr19	55790000	55800000	55970000	55980000	ISOC2
chr19	55930000	55940000	55960000	55970000	ISOC2
chr19	55780000	55790000	55960000	55970000	ISOC2
chr19	55790000	55800000	55960000	55970000	ISOC2
chr19	55780000	55790000	55970000	55980000	ISOC2
chr19	55930000	55940000	55970000	55980000	ISOC2
chr19	55770000	55780000	55970000	55980000	ISOC2
chr19	56630000	56640000	56160000	56170000	U2AF2
chr5	270000	280000	310000	320000	AHRR
chr5	450000	460000	310000	320000	AHRR
chr5	710000	720000	310000	320000	AHRR
chr5	890000	900000	420000	430000	AHRR
chr5	270000	280000	320000	330000	AHRR
chr5	450000	460000	320000	330000	AHRR
chr5	220000	230000	410000	420000	AHRR
chr5	720000	730000	320000	330000	AHRR
chr5	230000	240000	410000	420000	AHRR
chr5	260000	270000	430000	440000	AHRR
chr5	890000	900000	410000	420000	AHRR
chr5	190000	200000	420000	430000	AHRR
chr5	210000	220000	420000	430000	AHRR
chr5	220000	230000	420000	430000	AHRR
chr5	270000	280000	420000	430000	AHRR
chr5	860000	870000	420000	430000	AHRR
chr5	270000	280000	340000	350000	AHRR
chr5	720000	730000	340000	350000	AHRR
chr5	800000	810000	340000	350000	AHRR
chr5	710000	720000	320000	330000	AHRR
chr5	690000	700000	430000	440000	AHRR
chr5	240000	250000	430000	440000	AHRR
chr5	590000	600000	430000	440000	AHRR
chr5	1010000	1020000	340000	350000	AHRR
chr5	700000	710000	430000	440000	AHRR
chr22	19160000	19170000	19130000	19140000	GSC2
chrX	149530000	149540000	149860000	149870000	MTMR1
chr2	240870000	240880000	241380000	241390000	GPC1
chr2	240910000	240920000	241380000	241390000	GPC1
chr2	241090000	241100000	241380000	241390000	GPC1
chr2	241130000	241140000	241380000	241390000	GPC1
chr2	241160000	241170000	241380000	241390000	GPC1
chr2	241170000	241180000	241380000	241390000	GPC1
chr2	241180000	241190000	241380000	241390000	GPC1
chr2	241190000	241200000	241380000	241390000	GPC1
chr2	241270000	241280000	241380000	241390000	GPC1
chr2	240780000	240790000	241380000	241390000	GPC1
chr2	241500000	241510000	241380000	241390000	GPC1
chr2	240880000	240890000	241380000	241390000	GPC1
chr2	240990000	241000000	241400000	241410000	GPC1
chr2	240940000	240950000	241380000	241390000	GPC1
chr2	241080000	241090000	241400000	241410000	GPC1
chr2	241110000	241120000	241380000	241390000	GPC1
chr2	241130000	241140000	241400000	241410000	GPC1
chr2	241140000	241150000	241400000	241410000	GPC1
chr2	241190000	241200000	241400000	241410000	GPC1
chr2	241530000	241540000	241400000	241410000	GPC1
chr2	242010000	242020000	241400000	241410000	GPC1
chr2	241520000	241530000	241380000	241390000	GPC1
chr2	241490000	241500000	241380000	241390000	GPC1
chr2	241110000	241120000	241400000	241410000	GPC1
chr2	241060000	241070000	241400000	241410000	GPC1
chr16	1770000	1780000	1860000	1870000	HAGH
chr16	910000	920000	1860000	1870000	HAGH
chr16	2240000	2250000	1860000	1870000	HAGH
chr16	1520000	1530000	1860000	1870000	HAGH
chr16	2230000	2240000	1860000	1870000	HAGH
chr16	2220000	2230000	1860000	1870000	HAGH
chr4	1850000	1860000	2460000	2470000	RNF4
chr4	2630000	2640000	2510000	2520000	RNF4
chr4	1860000	1870000	2460000	2470000	RNF4
chr4	2800000	2810000	2510000	2520000	RNF4
chr4	2000000	2010000	2460000	2470000	RNF4
chr4	2860000	2870000	2510000	2520000	RNF4
chr4	2040000	2050000	2460000	2470000	RNF4
[truncated: 41,579 more rows]

## Sheet: GO for neuronal genes
GO terms for genes assigned to NeuN+ enhancer-promoter interactions
term.id	FDR	term.name	gene
GO:0043254	0.0368	regulation of protein complex assembly	DHX33,BAIAP2L1,CCL26,FARP2,VPS41,ERCC1,WAS,BID,BCLAF1,MAPK9,FNIP2,RNF4,RHOA,PRKCZ,NAV3,SIRT2,PPP2R5B,PFN2,ADD2,FSCN1,DLG1,PAK3,CAPZB,HSP90AA1,RRN3,CTTN,BAX,ADD1,DNM1L,ICAM1,HDAC6,ABL1,SH3GLB1,STX1B,TFIP11,RBX1,TRIM9,PSMC1,RIOK3,CORO1A,STUB1,PIEZO1,MED25,BBC3,TGFB1,NAPA,STX1A,CCL24,CSF3,CRYAB,GTF2H3,ZNF451,WASF1,VEGFA,CNOT6,SUB1,CRBN,EIF4G1,SPTBN1,ARHGEF2,STMN1,RPA2,CREB1,IDE,CLU,PTK2B,PREX1,PMEPA…
GO:0050804	2.29e-09	modulation of chemical synaptic transmission	TAC1,CACNA2D2,BAIAP3,MAPK8IP2,NISCH,SYT7,ATP1A2,NCDN,RASGRF1,CAMK2B,PRKCZ,SYT1,DRD4,PFN2,CAMK2A,SLC24A1,TACR2,IGSF9B,MEF2C,SSH1,ACHE,DNM1L,JPH4,ABL1,STX1B,MAPK1,ZMYND8,RIMS4,NTSR1,STX4,CA2,NAPA,GRIK5,STX1A,CPEB3,SLC6A4,PPP1R9B,MPP2,RAPGEF2,P2RX3,CUX2,GRM6,HRH2,DBN1,GNAI2,RAB3GAP1,TNR,KCNC4,RIMS3,CDC20,CHRNB4,SLC8A2,CREB1,CNR1,PAIP2,PTK2B,TSHZ3,GIPC1,GRM4,PNKD,YWHAH,VGF,GFAP,RARA,DLG4,EPHB2,HTR1B,…
GO:0034762	0.00108	regulation of transmembrane transport	CACNG3,CACNA1G,SCN4A,CACNA2D2,MAPK8IP2,ATP1A2,FHL1,KCNG1,GOPC,NEDD4L,KCNQ1,KCNH2,RASGRF1,ATP2B4,CACNB1,MEF2A,KCNAB2,DRD4,NEDD4,CLTCL1,TRPM5,WDR1,KCNQ2,ACTB,DLG1,MEF2C,BAX,FKBP1A,P2RX7,NOS1,SLC9A1,JPH4,SORBS1,ABL1,KCNK6,CACNA1I,NTSR1,TRIB3,CACNA1F,NALCN,CORO1A,CA2,JPH1,TGFB1,CACNG7,PIK3CG,PRKAG2,ASIC2,C2CD5,MAPK14,PDE4D,CRBN,FGF12,CLCN2,KCNIP3,THADA,KCNC4,KCNQ4,GPR89A,SLC2A1,PIK3R3,AKAP7,KCNIP2,CR…
GO:0017158	8.83e-05	regulation of calcium ion-dependent exocytosis	CACNA1G,BAIAP3,SYT7,SYT13,SYT1,PFN2,DNM1L,RPH3A,STX1B,CACNA1I,TRIM9,RIMS4,SYT17,NAPA,GRIK5,STX1A,GNAI2,RAB3GAP1,RIMS3,STXBP1,CACNA1A,SYTL1,ARF1,SYT2,NOTCH1,SYT8,DOC2A,ADRA2A,CALM3,SYTL3,CDK5,TRPV6,SYT12,ATP2A2,RPH3AL,SEPT5,HYAL3,CACNA1H,CALM1,SCAMP5,SYT3,DOC2B
GO:0070588	0.000587	calcium ion transmembrane transport	IBTK,CACNG3,CACNA1G,CACNA2D2,PKD1,ATP2C1,ATP1A2,ATP2B4,CACNB1,ATP2B3,TRPC7,DRD4,TRPM5,SLC24A1,BAX,FKBP1A,P2RX7,SLC8B1,NOS1,SLC9A1,MCOLN1,JPH4,ABL1,CACNA1I,NTSR1,CACNA1F,NALCN,CORO1A,JPH1,BBC3,TGFB1,CACNG7,ATP13A1,PIK3CG,NCS1,PDE4D,THADA,GRIN3B,SLC8A2,CRHR1,PTK2B,HPCA,RAMP3,PLCG1,AHNAK,OPRL1,SLC25A23,CCR7,ATP13A4,RGN,DIAPH1,TRPC4,ATP13A3,P2RX4,BIN1,CXCL9,REM2,SLC24A4,NOL3,PDPK1,AFG3L2,STAC2,CACNA1…
GO:0045860	0.0145	positive regulation of protein kinase activity	CAMKK1,DVL2,PRKAR2B,MAP3K14,MAP3K9,PKD1,CD4,MAP2K3,LCP2,ATP2B4,SLK,RHOA,PRKCZ,DRD4,MAP4K4,MARK2,STK10,MAP3K13,DLG1,PAK3,FGFR1,HSP90AA1,MEF2C,DLG3,MAPRE3,NOX4,P2RX7,ERP29,CDC6,HSP90AB1,ABL1,GADD45B,CRKL,MAPK1,TELO2,CD40,BIRC7,CDC25B,STK24,MAPK3,AXIN1,CSK,TGFB1,PIK3CG,NOD1,PRKAG2,RAPGEF1,UNC119,MAPK10,FBXW7,RAPGEF2,CCND1,CD81,CAMKK2,SASH1,MAPK14,CCND3,VEGFA,GHR,PRLR,PPP2CA,PDGFRB,PDCD10,WNT5A,MAPKA…
GO:1903829	0.0267	positive regulation of cellular protein localization	BAD,AP2B1,BID,CROCC,IPO5,DLG1,SSH1,HUWE1,PPP1R13B,MAVS,RNF31,SORBS1,HSP90AB1,SH3GLB1,MAPK1,HPS4,EMD,NUTF2,STX4,UBR5,BBC3,TGFB1,GLI3,CDK5RAP3,PPP1R9B,UBE2D3,FBXW7,C2CD5,MAPK14,PDCD10,SPTBN1,RHOU,STK11,SEC16B,HPCA,RAMP3,LRP1,ACSL3,MED1,CEP250,YWHAH,ABHD17A,SESN2,DKC1,KIF3A,XPO4,EPHB2,CAMK1,YWHAQ,ROCK2,LRP4,PRR5L,NMT1,CTDSPL2,PARP9,PDPK1,GAS8,NPEPPS,STAC2,AKT1,SAE1,TP53BP2,NKD2,PIK3R1,TCF7L2,PAK1,BI…
GO:0010975	2.01e-10	regulation of neuron projection development	SEMA3F,SARM1,PLXND1,KDM1A,ARHGAP33,DVL2,TNFRSF12A,IFRD1,ARHGAP44,MYLIP,CDKL5,SEMA3G,CNTN1,RTN4R,NEDD4L,FSTL4,CAMK2B,SEZ6,NGEF,RHOA,SYT1,PPP2R5B,NEDD4,MAP4K4,MARK2,CRMP1,SCARF1,PLXNA2,PAK3,FGFR1,CBFA2T2,MEF2C,ULK2,SSH1,RRN3,CTTN,DNM1L,ARHGAP4,NRCAM,DPYSL2,ABL1,STX1B,RANBP1,LGALS1,CPNE6,ZMYND8,PTK6,STK24,NDRG4,EEF2K,SYT17,PTPRS,MEGF8,CACNG7,LIMK1,NCS1,RAPGEF1,CPEB3,WNT3,PMP22,RAPGEF2,EHD1,EIF4G2,CU…
GO:0071417	8.06e-05	cellular response to organonitrogen compound	AOC1,KDM1A,PRKAR2B,PDK2,BAIAP2L1,DDX11,CTNNA1,ATP6V1H,RAD51,KCNQ1,ATP2B4,IPO5,CACNB1,PKM,PRKCZ,SIRT2,NUCKS1,CAMK2A,ATP6AP1,ACTB,ADCY2,GNB1,MEF2C,SSH1,GSTP1,COL16A1,RAB10,NOX4,GNAS,P2RX7,PXN,SLC9A1,ICAM1,CDC6,SORBS1,ABL1,KLHL22,MAPK1,TRIB3,GLRA2,KLF5,MAPK3,TSC2,EEF2K,CSK,ZNF106,CA2,TGFB1,ATP1A3,KLF1,JAK3,PIK3CG,NOD1,CRHR2,GCK,RAPGEF1,CPEB3,SLC6A4,PPP1R9B,COL1A1,HDAC5,GAB1,RAPGEF2,KLF3,P2RX3,FOLR1,…
GO:0072657	0.00269	protein localization to membrane	BAD,ITGAL,AP2B1,AGK,ARHGAP44,BID,ANK1,PEX3,GOPC,VAMP3,SEC61A1,RPL18,AP3D1,PRKCZ,REEP1,TTC7A,EXOC5,ACTB,DLG1,HSP90AA1,DLG3,SSH1,EFR3B,RAB10,BAX,PPP1R13B,RPL6,SORBS1,SH3GLB1,TSPAN15,STX1B,PALM,MADCAM1,PPIL2,SAMM50,VTI1B,ZMYND8,STX4,CSK,IKBKB,BBC3,TGFB1,GRIK5,STX1A,TSPAN14,RPL19,PPP1R9B,IFT20,RPL34,RAPGEF2,NRXN2,RPS13,C2CD5,TULP1,RPS12,KCNIP3,SPTBN1,RAB3GAP1,GRIN3B,TMEM59,ICMT,RPL22,PEX16,HPCA,RAMP3…
GO:0018105	0.00175	peptidyl-serine phosphorylation	CAMKK1,CAMK1G,PKD1,MLXIPL,VRK2,BAK1,MAPK9,FNIP2,CAMK2B,ATP2B4,PRKCZ,MAST4,PFN2,CAMK2A,RPS6KA2,MARK2,MARK3,HSP90AA1,MAST2,BAX,HDAC6,HSP90AB1,MAST3,MAPK1,MYLK2,SMAD7,MAPK3,AXIN1,IKBKB,PRKD2,TGFB1,CSF3,CAMKK2,MAPK14,VEGFA,PDE4D,CSNK1A1,PDCD10,WNT5A,MAPKAPK3,EIF4G1,MARK1,MAD2L2,STK11,NEK6,RAMP3,PKN1,MAP2K2,TTBK2,STK33,PNCK,RAF1,INPP5K,DCLK1,CAMK1,ROCK2,CAB39,SPRY2,IL6,BCAR3,NTRK3,MYLK3,PDPK1,CSNK1D,R…
GO:0045599	0.005	negative regulation of fat cell differentiation	TRIO,SIRT2,RORA,TRIB2,RUNX1T1,TRIB3,AXIN1,TGFB1,WNT5A,GPS2,ARNTL,SORT1,IL6,JDP2,TGFB1I1,FAM57B,FOXO1,WNT3A,SMAD3,WNT10B,ID4,DDIT3,CCDC85B,ZFPM1,ZADH2,ADIPOQ,C1QL4,MIR483,TNF
GO:0046777	3.58e-05	protein autophosphorylation	FGR,MAP3K9,CDKL5,MVP,VRK2,CAMK2B,TNK2,SLK,FGFR3,PPP2R5B,CAMK2A,MARK2,STK10,MAP3K13,MARK3,FGFR1,ULK2,CAD,EIF2AK1,TYRO3,ABL1,GRAP2,PTK6,MYLK2,PIM2,STK24,MAPK3,EEF2K,CSK,PRKD2,TYK2,JAK3,ENG,CAMKK2,VEGFA,CLK4,ITK,PDGFRB,MAPKAPK3,ZAP70,STK16,PASK,STK25,ERRFI1,STK11,NEK6,PTK2B,SRMS,MAP2K2,STK33,TAOK3,BLK,NTRK3,PDPK1,MINK1,AKT1,NLRP12,CAMK2D,PDGFC,EPHA1,NTRK2,CAMK2G,PAK1,TAOK2,EPHB1,SLA,SMG1,PINK1,ATP13…
GO:0051493	0.000948	regulation of cytoskeleton organization	TAC1,BAIAP2L1,CCL26,ARHGAP44,PKD1,TACC3,WAS,PARP3,GPM6B,PHPT1,RNF4,LIMCH1,RHOA,NAV3,RASSF1,PFN2,WDR1,SMC1A,MARK2,ARHGEF10L,ADD2,FSCN1,DLG1,PAK3,CAPZB,MEF2C,SSH1,CTTN,NOX4,ADD1,ARHGAP28,NSFL1C,P2RX7,PXN,SLC9A1,ICAM1,HDAC6,ABL1,RASSF7,RANBP1,MAPK1,SPEF1,CEP76,MID1,CORO1A,MAPK3,ARHGEF10,FSD1,TGFB1,CCL24,LIMK1,SMC3,CSF3,MDM1,WASF1,PDGFRB,CEP70,SPTBN1,ALMS1,ARHGEF2,STMN1,PROX1,SORBS3,PTK2B,LRP1,PREX1,…
GO:0032970	0.0466	regulation of actin filament-based process	TAC1,BAIAP2L1,CCL26,ARHGAP44,WAS,ATP1A2,GPM6B,PHPT1,LIMCH1,RHOA,PFN2,WDR1,ARHGEF10L,ADD2,FSCN1,DLG1,PAK3,CAPZB,MEF2C,SSH1,CTTN,NOX4,ADD1,ARHGAP28,PXN,SLC9A1,ICAM1,ABL1,MYH9,MYLK2,CORO1A,ARHGEF10,TGFB1,CCL24,LIMK1,CSF3,WASF1,PDE4D,PDGFRB,TNNC1,SPTBN1,ALMS1,STMN1,PROX1,TNNT2,SORBS3,PTK2B,LRP1,PREX1,SDC4,MKKS,DSTN,ID1,CCR7,TMOD2,ARPC1B,GMFG,HIP1R,INPP5K,ACTR3B,ROCK2,FHOD1,VILL,GATA4,BIN1,TMOD1,ARPC5…
GO:0018210	0.000135	peptidyl-threonine modification	CAMKK1,CAMK1G,CAMK2B,SIRT2,CAMK2A,MARK2,UBE2K,CAD,MAPK1,GALNT16,MYLK2,SMAD7,AXIN1,PRKD2,TGFB1,PRKAG2,CAMKK2,WNT5A,EIF4G1,STK11,PKN1,STK33,PNCK,INPP5K,CHI3L1,DCLK1,CAMK1,ROCK2,CAB39,SPRY2,MYLK3,PDPK1,RPTOR,APP,AKT1,GALNT2,OSR1,DGKQ,CAMK2D,TTBK1,CAMK2G,CHEK1,DMTN,CALM3,DCLK3,PRKCD,CAMKV,CDK5,PRKCB,DAPK3,BCL2,ADRBK1,GALNTL6,SPHK1,CDK5R1,ULK1,GALNT11,CAMK1D,TBK1,CHEK2,CDK10,SBK1,SPRED2,STK39,CALM1
GO:0050890	0.0293	cognition	PRKAR2B,TAC1,MAPK8IP2,ATP1A2,CTNS,RASGRF1,PRKCZ,DGCR2,TACR2,MEF2C,GNAS,JPH4,MAPK1,HRH3,NTSR1,CHRNA4,NDRG4,NPTX2,CPEB3,SLC6A4,PPP1R9B,IFT20,NRXN2,MDK,SLC11A2,CUX2,SOBP,HMGCR,HRH2,TANC1,SLC1A4,TNR,SLC8A2,CREB1,CNR1,CCND2,PAIP2,DBH,ATP8A1,THRA,TMOD2,PPT1,DLG4,EPHB2,CHL1,STRA6,ADCY3,APP,DOPEY2,PLK2,TTBK1,NLGN4X,VLDLR,NTRK2,SHC3,EIF4EBP2,JAKMIP1,JPH3,NRGN,GRIA1,ADCY8,SORCS3,NTAN1,DGKI,AMFR,KALRN,S100B…
GO:0042391	5.22e-05	regulation of membrane potential	BAD,TAC1,CACNA1G,SCN4A,MAPK8IP2,BID,ATP1A2,FHL1,BAK1,CTNS,NEDD4L,KCNQ1,KCNH2,SEZ6,PRKCZ,DRD4,NEDD4,WDR1,DLG1,IGSF9B,MEF2C,P2RX5,SSH1,BAX,P2RX7,SLC8B1,SLC9A1,NRCAM,ABL1,KCNK6,STX1B,CACNA1I,ZMYND8,RIMS4,NTSR1,CHRNA4,SMAD7,GLRA2,CACNA1F,NALCN,PIEZO1,ATP1A3,GRIK5,STX1A,P2RX1,CHRNE,ASIC2,CNTNAP1,MPP2,P2RX3,CUX2,SLC26A8,SLC29A1,NNT,FGF12,FOXP1,RAB3GAP1,GRIN3B,RIMS3,CHRNB4,CNR1,AKAP7,KCNIP2,GRIA2,PTK2B,…
GO:0051056	6.17e-05	regulation of small GTPase mediated signal transduction	ARHGAP33,FARP2,ARHGAP44,CYTH3,RHOBTB2,TIMP2,TRIO,RTN4R,GDI2,RASGRF1,PSD,NGEF,RHOA,ARHGAP10,ARHGEF10L,RASAL2,ARHGAP15,RAP1GAP,ARHGAP28,GMIP,ARHGAP4,ABL1,MYO9B,CYTH4,ARHGAP5,TSC2,RHOV,ARHGEF10,SIPA1L3,RAPGEF1,DNMBP,CYTH1,TNFAIP1,ARHGEF17,RASAL1,RASGRF2,PDGFRB,BCL6,SOS1,RHOU,ARHGEF2,STMN1,TRIM67,MAPKAP1,DENND1A,ARAP3,IQSEC3,ARHGAP9,PREX1,ARHGAP40,PSD4,MCF2L,CHN1,ARHGAP22,ARPP19,RAF1,RAP1GAP2,EPHB2,V…
GO:0043087	3.22e-07	regulation of GTPase activity	PLXND1,ARHGAP33,DVL2,CCL26,ARHGAP44,CDKL5,RTN4R,GDI2,RASGRF1,TNK2,IPO5,TBC1D1,NGEF,RASGRP2,ARHGAP10,LLGL2,ARHGEF10L,RASAL2,VPS9D1,ARHGAP15,RGS11,RAP1GAP,GNAO1,GNAS,DNM1L,DOCK9,ARHGAP28,GMIP,ARHGAP4,ICAM1,MYO9B,RANBP1,DEPDC5,SBF1,RIN3,ARHGAP5,CD40,ARFGAP1,AXIN1,NPRL3,TSC2,ARHGEF10,RASIP1,SIPA1L3,ADAP1,CCL24,AGFG2,DOCK8,RAPGEF1,DNMBP,GIT1,RAPGEF2,ELMOD1,CORO1C,RASAL1,BCL6,WNT5A,ACAP2,NPRL2,APC2,RAB…
GO:0031589	0.0457	cell-substrate adhesion	ITGAL,TNFRSF12A,PKD1,GPM6B,VAMP3,LIMCH1,SLK,ATXN3,RHOA,PRKCZ,TESK2,ACTN1,FBLN1,ITGB5,COL16A1,CTTN,PXN,SLC9A1,LAMB1,CCDC80,TYRO3,SORBS1,ABL1,MADCAM1,CRKL,LGALS1,MSLN,CORO1A,FOXF1,COL1A1,VTN,TECTA,CORO1C,PPARD,VEGFA,BCL6,EPB41L5,ITGB6,SORBS3,PTK2B,PLG,HOXA7,PLAU,PREX1,SDC4,ID1,CCR7,MACF1,HOXD3,AJUBA,LAMA5,ROCK2,TMEM8B,EMILIN1,PPFIA2,FBLN5,PDPK1,MINK1,TBCD,CYR61,PIP5K1A,PHLDB2,MUC4,PIK3R1,EPHA1,NOTC…
GO:0098797	0.0101	plasma membrane protein complex	ITGAL,CACNG3,AP2B1,CACNA1G,CD79B,SCN4A,CACNA2D2,CD4,ATP1A2,KCNG1,C6,AP2S1,CTNNA1,KCNQ1,KCNH2,TNK2,TSPAN32,GNAI3,NEO1,CACNB1,KCNAB2,CLTCL1,TFRC,KCNQ2,DLG1,GNB1,DLG3,ITGB5,ITGAE,CTTN,NOX4,GNAO1,GNAS,FKBP1A,NOS1,RNF31,SORBS1,IL12RB1,KCNK6,MYH9,CACNA1I,CD40,CHRNA4,SMAD7,CACNA1F,TRADD,IKBKB,OLFM2,ATP1A3,CACNG7,GRIK5,ITGB8,IQCE,STX1A,TFR2,ENG,KCNT1,ABCA2,BMPR1A,CHRNE,CNTNAP1,VTN,CBL,CORO1C,PDE4D,GNAT1,…
GO:0034703	0.0329	cation channel complex	CACNG3,CACNA1G,SCN4A,CACNA2D2,KCNG1,KCNQ1,KCNH2,CACNB1,KCNAB2,KCNQ2,DLG3,CTTN,FKBP1A,NOS1,KCNK6,CACNA1I,CACNA1F,OLFM2,CACNG7,GRIK5,STX1A,KCNT1,CNTNAP1,PDE4D,KCNIP3,GRIN3B,KCNC4,KCNQ4,KCNIP2,GRIA2,PTK2B,NRN1,KCNC1,DPP6,DLG4,TRPC4,KCNMB4,KCNK1,CACNA1A,CNIH3,CACNA1B,HTR3B,GRIK4,DLG2,CACNA2D4,CACNA1C,KCNJ1,GRIA4,GRIA1,MCU,KCNMA1,CACNA1D,CALM3,SHANK1,ABHD6,HCN1,CACNB2,HTR3A,CATSPER2,SCNN1G,CACNG2,CACN…
GO:0005912	0.00243	adherens junction	LASP1,BAIAP2L1,CYTH3,MRC2,TSPAN9,FHL1,CTNNA1,GDI2,PPP1R12A,TNK2,CDH3,RPL18,SLC9A3R2,RHOA,FGFR3,ACTN1,ACTB,DLG1,MCAM,TNS1,ITGB5,RAB10,CTTN,NOX4,ADD1,RPL6,PXN,SLC9A1,ICAM1,SNAP23,SORBS1,MAPK1,MYH9,PROCR,SMAD7,MAPK3,NDRG1,HSPB1,LIMK1,ENG,GIT1,RPL19,CYTH1,CRTAM,EIF4G2,CBL,CD81,RPS13,CORO1C,TENC1,CDCA3,NEDD9,WASF1,PTK7,PDGFRB,EPB41L5,ITGB6,RND3,RPL22,RHOU,ARHGEF2,TJP2,SORBS3,PTK2B,PLAU,CD97,LRP1,SDC4,…
GO:0043025	8.69e-06	neuronal cell body	PRKAR2B,TAC1,MAPK8IP2,SYT7,PPP5C,NCDN,TIMP2,RTN4R,SLC4A8,SEZ6,EIF4B,PRKCZ,SIRT2,TRPM5,RAP1GAP,HSP90AA1,IGSF9B,DLG3,CAD,P2RX7,FUS,DPYSL2,HDAC6,HSP90AB1,ABL1,MAPK1,TXN2,VTI1B,CPNE6,CD40,NTSR1,CHRNA4,EEF1A2,CACNA1F,HOMER2,TGFB1,ATP1A3,PTPRS,CACNG7,GRIK5,YKT6,BMPR1A,PITX3,ASIC2,PPP1R9B,RAPGEF2,CRYAB,P2RX3,ENO2,PDE10A,GHR,UNC5A,GNAT1,TANC1,NDUFS7,SLC1A4,SOS1,GRIN3B,ARHGEF2,SLC8A2,DENND1A,CNNM1,PTK2B,H…
GO:1902495	0.0187	transmembrane transporter complex	CACNG3,CACNA1G,SCN4A,CACNA2D2,ATP1A2,KCNG1,ANO2,KCNQ1,KCNH2,CACNB1,KCNAB2,KCNQ2,DLG1,DLG3,CTTN,FKBP1A,NOS1,SLC9A1,GABRP,KCNK6,CACNA1I,CHRNA4,GLRA2,CACNA1F,OLFM2,ATP1A3,CACNG7,GRIK5,STX1A,KCNT1,ABCA2,CHRNE,CNTNAP1,GABRA4,PDE4D,CLCN2,KCNIP3,ABCB6,GRIN3B,KCNC4,KCNQ4,CHRNB4,KCNIP2,GRIA2,PTK2B,CHRNA2,NRN1,KCNC1,DPP6,DLG4,ATP1A4,TRPC4,KCNMB4,KCNK1,TTYH3,FXYD2,CACNA1A,CNIH3,CNGA3,CACNA1B,HTR3B,GRIK4,DLG…
GO:0015629	3.96e-06	actin cytoskeleton	FGR,LASP1,ARHGAP33,BAIAP2L1,WAS,MYOM2,CTNNA1,PPP1R12A,CROCC,LIMCH1,MYLK,PRKCZ,HDAC4,WDR1,ACTN1,MARK2,ADD2,FSCN1,ACTB,CAPZB,AMPH,CTTN,NOX4,ADD1,PXN,MAEA,MYO15A,SORBS1,ABL1,MYO9B,SPECC1L,MYH9,INTS6,CORO1A,CORO2B,SIPA1L3,STX1A,FSCN3,NPM3,SH3PXD2A,PPP1R9B,KLHL2,CRYAB,CORO1C,MYL2,WASF1,APBB3,TARS,DBN1,TNNC1,ACTR1B,APC2,SPTBN1,MLPH,RHOU,ARHGEF2,SLC2A1,KPTN,TNNT2,FILIP1,OBSL1,AHNAK,DSTN,AIF1L,MACF1,PTPN…
GO:0019898	0.0149	extrinsic component of membrane	FGR,SARM1,CYTH3,CTNNA1,EPN3,PRSS8,PSD,TNK2,GNAI3,RHOA,KCNAB2,MGLL,GNB1,FCN1,SNX10,GNAO1,GNAS,FKBP1A,SNX5,RPH3A,GOLGA3,ABL1,ARSA,MTMR3,GRAP2,PTK6,SMAD7,RS1,CDK16,VAC14,RNF40,CSK,BLOC1S6,GML,TYK2,JAK3,PIK3CG,IQCE,SNX8,CYTH1,ATG2A,FOLR3,COQ5,SNX3,ITK,GNAT1,GNAI2,SNX4,ZAP70,APC2,ATP6V1B1,ERRFI1,PIK3R3,PTK2B,HPCA,PLG,SRMS,GNG13,HIP1,SNX6,SNX9,DLG4,DTNA,SERPINE2,NMT1,BLK,CCDC115,PIK3C2G,PML,MFGE8,GNAL,…
GO:0098794	2.04e-15	postsynapse	ARHGAP33,PRKAR2B,CACNG3,ARHGAP44,MAPK8IP2,ATP1A2,ANK1,GOPC,PSD,SEZ6,RHOA,KCNAB2,DRD4,CAMK2A,NSF,ADD2,DLG1,CTTNBP2,IGSF9B,MEF2C,DLG3,P2RX5,CTTN,DNM1L,P2RX7,NOS1,FUS,STRN4,GABRP,ABL1,PALM,ZMYND8,PSMA7,NTSR1,ARFGAP1,CHRNA4,SYNDIG1,GLRA2,EEF2K,STX4,HOMER2,PTPRS,GRIK5,STX1A,NCS1,CPEB3,P2RX1,CHRNE,ASIC2,PPP1R9B,MPP2,GABRA4,CRYAB,P2RX3,SLC29A1,CPEB4,TANC1,SPTBN1,RAB3GAP1,SOS1,GRIN3B,DLGAP3,ARHGEF2,FBXO2…
GO:0030424	1.03e-09	axon	SARM1,TAC1,CDKL5,SYT7,ANK1,TIMP2,RTN4R,RASGRF1,AP3D1,NGEF,RHOA,PRKCZ,SYT1,SIRT2,KCNAB2,PFN2,AP3M2,KCNQ2,FSCN1,DLG1,RAP1GAP,SYNJ2,HSP90AA1,DLG3,SSH1,CAD,CTTN,FKBP1A,ARHGAP4,NRCAM,DPYSL2,HDAC6,CRTAC1,HSP90AB1,STX1B,PALM,RANBP1,MAPK1,CPNE6,CD40,NTSR1,CORO1A,RNF40,AP3B2,BLOC1S6,CA2,TGFB1,ATP1A3,PTPRS,CACNG7,GRIK5,STX1A,HSPB1,FSCN3,DNM1,NCS1,CNTNAP1,PPP1R9B,CRYAB,P2RX3,EIF4G2,CBL,SLC38A1,TULP1,CPEB4,D…
GO:0030133	0.0174	transport vesicle	ICA1,DBNDD1,COPZ2,SYT7,SYT13,APBA2,SLC18A1,GOPC,VAMP3,YIPF1,GOLGA5,SYT1,FGFR3,RAB27A,CLTCL1,SEC31B,CTTNBP2,AMPH,RAB10,GNAS,DNM1L,RPH3A,ERP29,WDR7,STX1B,TRIM9,VTI1B,TRIP11,DNAJC5,CDK16,STX4,SCG3,BLOC1S6,NCALD,PLIN3,RABAC1,PTPRS,COPE,STX1A,YKT6,DNM1,GOSR2,GOSR1,CLCN3,FOLR1,COPZ1,SLC30A3,ATP6V1B1,GIPC1,DBH,FGFRL1,SYNGR3,VGF,COPB1,KIF1A,YIPF2,PPT1,DLG4,SORT1,RAB11FIP5,SLC2A8,YIPF3,SEC24B,FURIN,SYTL1,…
GO:0098793	2.11e-06	presynapse	ICA1,DBNDD1,BAIAP3,SYT7,SYT13,APBA2,SLC18A1,AP3D1,SYT1,KCNAB2,PFN2,CAMK2A,ACTB,CTTNBP2,AMPH,ERC1,CAD,DNM1L,FKBP1A,P2RX7,RPH3A,WDR7,SNAP23,DPYSL2,STX1B,SNAP29,TRIM9,VTI1B,RIMS4,DNAJC5,HRH3,NTSR1,SYNDIG1,CDK16,STX4,SYT17,RNF40,BLOC1S6,RABAC1,PTPRS,GRIK5,STX1A,DNM1,SLC6A4,CLCN3,P2RX3,NRXN2,TULP1,GRM6,KCNIP3,TANC1,SLC30A3,ATP6V1B1,KCNC4,RIMS3,IGSF21,CNR1,GHRH,DENND1A,PPP3CC,GIPC1,GRM4,PACSIN1,ELK1,SY…
GO:0031252	0.000417	cell leading edge	FGR,PLXND1,TNFRSF12A,ARHGAP44,CDKL5,CYTH3,PLEKHO1,ANK1,SH3YL1,CTNNA1,PSD,MYLK,SLK,RHOA,PRKCZ,RASGRP2,ACTN1,FSCN1,CAPZB,AMPH,HSP90AA1,SSH1,CTTN,GNAS,SNX5,PXN,SLC9A1,HDAC6,ABL1,PALM,MYH9,PTK6,CORO1A,PIEZO1,STX4,SLC39A14,FSCN3,LIMK1,DOCK8,PPP1R9B,MPP2,KLHL2,CORO1C,C2CD5,NEDD9,WASF1,WWC1,UNC5A,EPB41L5,NRBP1,APC2,SPTBN1,ARHGEF2,KPTN,ARAP3,PTK2B,HPCA,PLCG1,PACSIN1,PSD4,AIF1L,MACF1,KCNC1,AJUBA,SNX9,CLIP…
GO:0098857	0.0445	membrane microdomain	PRKAR2B,CD4,CNTN1,ATP1A2,RTN4R,LCP2,CTNNA1,GPM6B,KCNQ1,ATP2B4,GPC1,GNAI3,PRKCZ,SCARB1,ADD2,DLG1,SYNJ2,ADCY2,LIPE,LAT2,NOS1,SLC9A1,ICAM1,EFNB1,HDAC6,SORBS1,MAPK1,HMOX1,NTSR1,TRADD,MAPK3,CSK,IKBKB,UNC5B,BMPR1A,P2RX1,SLC6A4,P2RX3,CBL,CORO1C,UNC5A,GNAI2,ZAP70,ARID3A,TNR,SLC2A1,CNR1,PTK2B,SDC4,AHNAK,TRAF2,CDH15,TEX101,SLC34A1,PPT1,RFTN1,TRPC4,LRP4,FAIM2,PPP2R1B,MYOF,FURIN,NPC1,APP,EFHD2,TRPM8,CRB2,LAM…
GO:0035254	0.0418	glutamate receptor binding	CACNG3,RASGRF1,CAMK2A,NSF,DLG1,DLG3,GNAS,FUS,SYNDIG1,HOMER2,PLCG1,HIP1,DLG4,DLG2,HOMER1,CALM3,SQSTM1,SHANK1,SHANK2,CACNG2,RAB4A,NETO2,PTEN,CDK5R1,SCRIB,CALM1,SHANK3
GO:0004674	2.39e-06	protein serine/threonine kinase activity	CAMKK1,MAP3K14,MAP3K9,CDKL5,CAMK1G,CDK11A,VRK2,MAP2K3,TRIO,PHKA2,MAPK9,CAMK2B,TNK2,ADCK1,MYLK,SLK,PRKCZ,MAST4,TESK2,CAMK2A,MAP4K4,RPS6KA2,SPEG,MARK2,STK10,MAP3K13,NUAK1,MARK3,PAK3,MOK,ULK2,MAST2,EIF2AK1,LTBP4,SRPK1,MAST3,MAPK1,MYLK2,RIOK3,PIM2,CDK16,STK24,MAPK3,PHKB,EEF2K,BCKDK,IKBKB,PRKD2,PIK3CG,PRKAG2,LIMK1,BMPR1A,MAPK10,CCND1,CAMKK2,GTF2H3,PRKAB1,MAPK14,ICK,CCND3,PRPF4B,CLK4,CSNK1A1,MAPKAPK3,A…
GO:0000149	0.0245	SNARE binding	BAIAP3,SYT7,SYT13,VAMP3,SYT1,NSF,TXLNA,RPH3A,SNAP23,SEC22C,ABL1,STX1B,SNAP29,TRIM9,VTI1B,STX4,SYT17,RNF40,BLOC1S6,NAPA,STX1A,YKT6,GOSR2,SLC6A4,GOSR1,SEC22A,NAPG,STXBP1,CACNA1A,SYTL1,SNAP47,SYT2,STXBP5L,CPLX2,SYBU,SYT8,DOC2A,SEC24D,NBAS,STXBP5,SYTL3,STXBP4,PRRT2,RAB4A,CPLX1,TSNARE1,SYT12,PTPN2,EXOC3L1,EXOC3,TMED9,TNFAIP2,DAPK1,EXOC3L4,SYT3,CPLX3,DOC2B
GO:0019901	3.96e-06	protein kinase binding	FGR,BAD,ARHGAP33,DVL2,PRKAR2B,IBTK,CRY1,PKD1,MAPK8IP2,CD4,MVP,WAS,VRK2,MAP2K3,KCNQ1,PPP1R12A,ATP2B4,ELMO2,PRKCZ,HDAC4,MEF2A,TCF3,TRIB2,MAP3K13,NSF,ADD2,ACTB,DLG1,LIPE,HSP90AA1,GSTP1,MAPRE3,NOX4,MAVS,PXN,FLT3LG,PITPNM2,PITPNM3,ZC3HC1,DPYSL2,MSH2,HSP90AB1,ABL1,STX1B,MAPK1,TELO2,EEF1A2,CDC25B,TRIB3,AXIN1,CSK,TRIP4,IKBKB,PRKD2,CDC37,FAM83E,HSPB1,PRKAG2,TBL2,DNM1,NCS1,SUFU,CDK5RAP3,HDAC5,CCND1,CBL,PIT…
GO:0005261	0.0228	cation channel activity	CACNG3,CACNA1G,SCN4A,CACNA2D2,PKD1,KCNG1,KCNQ1,KCNH2,CACNB1,TRPC7,KCNAB2,TRPM5,ASIC4,SLC24A1,KCNQ2,P2RX5,P2RX7,MCOLN1,KCNK6,CACNA1I,CHRNA4,CACNA1F,NALCN,PIEZO1,CACNG7,GRIK5,NCS1,KCNT1,P2RX1,CHRNE,ASIC2,P2RX3,KCNIP3,GRIN3B,KCNC4,KCNQ4,CHRNB4,KCNIP2,GRIA2,PTK2B,CHRNA2,KCNK15,TMEM175,KCNC1,TRPC4,P2RX4,KCNH3,KCNMB4,KCNK1,KCNH5,SLC24A4,CACNA1A,TRPM2,KCNN3,HCN3,CNGA3,TRPM8,SHROOM2,CACNA1B,HTR3B,GRIK4,G…
GO:0030695	2.92e-05	GTPase regulator activity	ARHGAP33,ARHGAP44,WAS,GOPC,GDI2,TNK2,IPO5,TBC1D1,ARHGAP10,LLGL2,ARHGEF10L,RASAL2,VPS9D1,ARHGAP15,RGS11,RAP1GAP,DNM1L,ARHGAP28,GMIP,ARHGAP4,MYO9B,RANBP1,DEPDC5,RIN3,ARHGAP5,ARFGAP1,AXIN1,NPRL3,TSC2,SIPA1L3,ADAP1,AGFG2,GIT1,RUNDC3A,RAPGEF2,ELMOD1,RASAL1,ACAP2,NPRL2,RAB3GAP1,SOS1,ERRFI1,ARAP3,ARHGAP9,PREX1,ARHGAP40,TBC1D20,DOCK4,CHN1,ARHGAP22,SESN2,ACAP3,LLGL1,RAP1GAP2,TBC1D14,GPS2,MTSS1L,AGAP3,VAV3…
GO:0031267	1.91e-08	small GTPase binding	DVL2,FARP2,ARHGAP44,CDKL5,RANBP9,WAS,NPC1L1,TRIO,GDI2,RASGRF1,CAMK2B,YIPF1,IPO5,TBC1D1,NGEF,GOLGA5,FGFR3,EXOC5,CAMK2A,ATP6AP1,LLGL2,NSF,ARHGEF10L,RAP1GAP,PAK3,FGFR1,ERC1,DNM1L,RPH3A,ARHGAP4,RAB11FIP3,EXOC1,RAPGEF4,MYO9B,RANBP1,HPS4,SBF1,RIN3,NUTF2,TSC2,GGA2,NDRG1,ARHGEF10,DENND3,JAK3,RAPGEF1,DNMBP,FGF8,SLC6A4,TNFAIP1,IFT20,RAPGEF2,EHD1,ARHGEF17,CORO1C,FGF6,WASF1,EXOC2,RASGRF2,PDGFRB,PEX5L,SPTBN1,…
GO:0046873	0.00181	metal ion transmembrane transporter activity	CACNG3,CACNA1G,SCN4A,CACNA2D2,PKD1,SLC6A13,SLC6A7,ATP2C1,ATP1A2,KCNG1,SLC4A8,KCNQ1,KCNH2,ATP2B4,SLC9A7,SLC9A3,CACNB1,ATP2B3,TRPC7,KCNAB2,TRPM5,ASIC4,TFRC,ABCB11,SLC24A1,KCNQ2,SLC8B1,SLC9A1,MCOLN1,KCNK6,CACNA1I,SLC10A1,CACNA1F,NALCN,SLC39A14,ATP1A3,CACNG7,ATP13A1,GRIK5,TFR2,NCS1,KCNT1,SLC6A4,ASIC2,SLC11A2,SLC6A12,SLC38A1,SLC12A7,KCNIP3,SLC30A3,GRIN3B,KCNC4,KCNQ4,SLC8A2,KCNIP2,ATP7B,SLC12A4,KCNK15,…
GO:0022839	0.0391	ion gated channel activity	CACNG3,CACNA1G,SCN4A,CACNA2D2,KCNG1,ANO2,KCNQ1,KCNH2,CACNB1,KCNAB2,TRPM5,KCNQ2,DLG1,DLG3,P2RX5,P2RX7,MCOLN1,GABRP,KCNK6,CACNA1I,CHRNA4,GLRA2,CACNA1F,NALCN,CLCN7,NCALD,CACNG7,GRIK5,NCS1,KCNT1,P2RX1,CHRNE,ASIC2,GABRA4,CLCN3,P2RX3,CLCN2,KCNIP3,GRIN3B,KCNC4,KCNQ4,GPR89A,CHRNB4,KCNIP2,GRIA2,PTK2B,CHRNA2,KCNC1,DLG4,P2RX4,KCNH3,KCNMB4,KCNK1,TTYH3,KCNH5,CACNA1A,TRPM2,KCNN3,HCN3,CNGA3,ANO7,SHROOM2,CACNA1B…
GO:0003779	8.68e-07	actin binding	LASP1,BAIAP2L1,USH1C,WAS,MYOM2,CTNNA1,CAMK2B,CROCC,LIMCH1,MYLK,PFN2,WDR1,ACTN1,ADD2,FSCN1,CAPZB,TNS1,SSH1,ADD1,EPB41L1,MAEA,MYO15A,HDAC6,SORBS1,ABL1,MYO9B,MYH9,EMD,KLHL4,CORO1A,CORO2B,HOMER2,BLOC1S6,NCALD,FSCN3,SLC6A4,PPP1R9B,KLHL2,CORO1C,MYL2,TULP1,PHACTR1,WASF1,PHACTR2,DBN1,TNNC1,SPTBN1,MLPH,KPTN,TNNT2,HPCA,GIPC1,OBSL1,DSTN,AIF1L,MACF1,HIP1,YWHAH,FLNC,MYO5C,TMOD2,INO80,AJUBA,ARPC1B,LSP1,TNNT3,T…

## Sheet: GO for glial genes
GO terms for genes assigned to NeuN- enhancer-promoter interactions
term.id	FDR	term.name	gene
GO:1903827	0.0141	regulation of cellular protein localization	BAD,AP2B1,FYN,ZC3H3,BID,RUFY3,PRKCH,CDH1,GPM6B,USP36,CROCC,RIOK2,PPP2R5A,SP100,HYAL2,POLR1A,SREBF1,TP63,GTSE1,ACTB,DLG1,TP73,RAPGEF3,EPB41L2,STX7,HSP90AA1,DNAJA1,PPP1R13B,NSFL1C,MAVS,SIRT4,HSP90AB1,DERL3,CARD10,MIEF1,GZMB,VTI1B,ZMYND8,EMD,NUTF2,CSK,RAB11A,UBR5,BNIP3L,NUCB1,OAZ1,AKT2,TGFB1,PTN,LZTS2,SUFU,CDK5RAP3,YWHAE,RANGRF,C2CD5,MAPK14,CEP72,TFDP2,ECT2,DNAJC27,SPTBN1,RTN4,HTRA2,RHOU,RAB7L1,STK1…
GO:0022604	0.0014	regulation of cell morphogenesis	FGR,SEMA3F,PLXND1,MYCBP2,TNFRSF12A,ARHGAP44,PAFAH1B1,SEMA3G,FYN,RUFY3,PLEKHO1,VRK2,FSTL4,CAMK2B,RHOA,WDR1,MARK2,DLG1,ARHGAP15,PLXNA2,CAPZB,ULK2,DNM1L,ARHGAP4,ICAM1,UNC13D,DPYSL2,ABL1,PALM,MYH9,CPNE6,NFATC4,MYL12A,ARHGEF7,CORO1A,FBXO31,EEF2K,SYT17,RAB11A,ARHGEF18,PTPRS,HPN,PTN,CCL24,LIMK1,KANK1,WNT3,SLC9A3R1,SH3D19,RAPGEF2,EIF4G2,CORO1C,RASAL1,UST,VEGFA,CSNK1A1,TBCCD1,PLXNA1,TTL,RTN4,FN1,STK25,TNR…
GO:0048667	0.00178	cell morphogenesis involved in neuron differentiation	SEMA3F,PLXND1,MYCBP2,TNFRSF12A,ARHGAP44,PAFAH1B1,CELSR3,MAPK8IP2,SEMA3G,FYN,SEMA3B,RUFY3,GAB2,PIK3CB,FSTL4,CAMK2B,GPC1,FGFR2,NEO1,RHOA,MEF2A,SPTB,CAMK2A,MARK2,CRMP1,PLXNA2,RAP1GAP,SLC1A3,HSP90AA1,ULK2,RAB10,DNM1L,ARHGAP4,EFNB1,DPYSL2,HDAC6,HSP90AB1,ABL1,EFNA2,RPS6KA5,NFATC4,BMP7,MAPK3,FBXO31,EEF2K,RAB11A,SPG11,PTPRS,GRB10,WASL,LIMK1,UNC5B,FGF8,WNT3,SLC9A3R1,GAB1,RAPGEF2,EIF4G2,SLC11A2,UST,VEGFA,C…
GO:1902903	0.0104	regulation of supramolecular fiber organization	CCL26,WAS,CAPG,ELN,LIMA1,NCKAP1,LIMCH1,ARFGEF1,RHOA,PFN2,SPTB,WDR1,ARHGEF10L,DLG1,CAPZB,RAPGEF3,WNT11,NOX4,ADD1,ASAP3,ARHGAP28,PXN,SLC9A1,ICAM1,HDAC6,ABL1,SPEF1,MID1,CORO1A,PYCARD,ARHGEF10,TUBB4A,CCL24,WASL,LIMK1,KANK1,CSF3,RANGRF,CRYAB,HSPA8,TRPV4,CDKN1B,WASF1,ACTR3,SPTBN1,CAPZA1,ARHGEF2,STMN1,PROX1,CAMSAP2,TGFB3,CLU,SORBS3,PTK2B,PREX1,ID1,CDC42EP1,BAIAP2L2,TTBK2,LDLR,COLGALT1,ARPC1B,CAMSAP1,GMF…
GO:0072657	5.17e-05	protein localization to membrane	BAD,ITGAL,AP2B1,AGK,ARHGAP44,FYN,EHD3,BID,PRKCH,ANK1,CDH1,SEC61A1,AP3D1,TRAM2,PPP2R5A,PRKCZ,REEP1,TTC7A,LRP6,EXOC5,TP63,ACTB,DLG1,TULP3,TP73,STX7,HSP90AA1,DLG3,EFR3B,RAB10,PPP1R13B,RPL6,RPLP0,CAPN3,TSPAN15,STX1B,TIMM13,PALM,PPIL2,MICALL1,RPL3,MIEF1,SAMM50,GZMB,VTI1B,ZMYND8,MYL12A,CSK,RAB11A,BMF,IKBKB,SGTA,AKT2,TGFB1,RPL18A,PTN,STX1A,SEC61B,RPL28,TSPAN14,YWHAE,RANGRF,SLC9A3R1,IFT20,RAB34,RAPGEF2,N…
GO:0010638	0.000192	positive regulation of organelle organization	BAD,ZMYND10,CCL26,JARID2,FUZ,ERCC1,DDX11,WAS,BID,ANK1,BAK1,MAPK9,USP36,CROCC,NCKAP1,LIMCH1,RHOA,SIRT2,PFN2,WDR1,SREBF1,TP63,ARHGEF10L,FSCN1,DLG1,SART3,TP73,RAPGEF3,WNT11,DDHD2,NOX4,DNM1L,PPP1R13B,NSFL1C,P2RX7,PXN,ICAM1,DAZL,HDAC6,ABL1,SMARCB1,MIEF1,GZMB,RPS6KA5,CORO1A,MAPK3,PYCARD,CCP110,RNF40,BMF,NBN,ARHGEF10,AKAP8,AKT2,TGFB1,CDC37,CCL24,WASL,LIMK1,FGF8,CSF3,YWHAE,PPARGC1A,CAMKK2,TRPV4,CDKN1B,C2…
GO:0021782	0.00188	glial cell development	CD9,VIM,LAMC3,SIRT2,EIF2B3,GSTP1,PHGDH,SOX10,DICER1,FA2H,NDRG1,ARHGEF10,AKT2,TGFB1,CDK6,ASPA,CNTNAP1,EIF2B4,EIF2B2,CLU,LRP1,MYRF,NKX2-2,SMO,LDLR,GFAP,APP,AKT1,TTBK1,GSN,NKX6-2,LGI4,SKI,MXRA8,HDAC11,SHH,CDK5,SH3TC2,PTEN,LAMB2,ID4,DAG1,SOX11,CNTN2,NCMAP,MED12,POU3F1,MAPT,NF1,HES5,DLL1,DMD,AGER
GO:0051961	0.00784	negative regulation of nervous system development	SEMA3F,SOX8,PAFAH1B1,SEMA3G,RUFY3,RNF10,VIM,CTNNA1,FSTL4,SEZ6,RHOA,SIRT2,MAP4K4,CRMP1,RAP1GAP,TULP3,CBFA2T2,TP73,ULK2,ARHGAP4,CHRD,STX1B,SOX10,DICER1,NFATC4,BMP7,MIB1,TGFB1,PTPRS,PTN,KANK1,BMPR1A,PITX3,SUFU,WNT3,SLC6A4,PMP22,RAPGEF2,TRPV4,HES1,RTN4,TNR,ARHGEF2,RAB7L1,FOXO3,LRP1,EFNB2,SOX9,MED1,NKX2-2,ID1,OMG,EIF2AK4,LDLR,PRKCSH,PLXNA3,GFAP,SPG20,LRP4,DTX1,GDF11,ITM2C,SIX3,ZNF365,HMG20A,NTRK3,APP,…
GO:0048193	0.0258	Golgi vesicle transport	ARF5,COPZ2,CYTH3,EHD3,OSBPL5,SNX1,ANK1,GABARAPL2,TRAPPC3,F7,GOLGA5,KIF26A,SPTB,EXOC5,WIPI1,NSF,CAPZB,SAR1A,KIF22,KIF3C,RAB10,CD59,DDHD2,GOLGA3,EXOC1,SCFD1,SNAP23,SEC22C,KDELR3,VTI1B,ARFGAP1,RP2,COG4,LMF1,C16ORF62,CSK,AP3B2,PPP6R1,NAPA,COPE,SNX8,YKT6,SEC23IP,GOSR2,GOSR1,RANGRF,RAB34,CTSC,FOLR1,COPZ1,EXOC2,SEC24A,ERGIC1,BNIP1,COL7A1,NRBP1,SPTBN1,CAPZA1,SCAMP3,ACSL3,ATP8A1,BBS2,TBC1D20,TMEM115,KLC1,…
GO:0048871	0.0373	multicellular organismal homeostasis	CYP26B1,PRKAR2B,MLXIPL,NCDN,STRAP,FOXC1,CROCC,HYAL2,EXOC5,CNGB1,ATP6AP1,PRKACA,TFRC,TP63,ACTB,ACACB,ADCY2,AKR1B1,SNX10,NOX4,ADD1,P2RX7,FLT3LG,NTSR1,CORO1A,CSK,RAB11A,HOMER2,CA2,RAB3D,CRTC1,HSPB1,CDH23,LIPA,PBLD,ALOX12,PRKAR1A,WFS1,PPARGC1A,SLC11A2,TENC1,TRPV4,SCNN1A,TULP1,VEGFA,NPHP3,PRKAR2A,EIF4G1,PASK,LEPR,RPE65,AKT3,STMN1,STK11,KMT2A,ESRRB,TNFSF11,PTK2B,ADCY7,PIK3CA,BBS2,SOX9,AVPR2,SMO,AIPL1,A…
GO:0050770	0.0299	regulation of axonogenesis	SEMA3F,PLXND1,MYCBP2,TNFRSF12A,PAFAH1B1,SEMA3G,RUFY3,FSTL4,RHOA,MARK2,PLXNA2,ULK2,ARHGAP4,DPYSL2,ABL1,RAB11A,PTPRS,LIMK1,WNT3,EIF4G2,UST,VEGFA,PLXNA1,TTL,RTN4,FN1,STK25,TNR,STK11,OMG,MACF1,CHN1,OLFM1,PLXNA3,MAP1B,SPG20,LRP4,SEMA7A,NTRK3,CACNA1A,NTRK2,LRRC4C,PAK1,PTPRO,FEZF2,TIAM1,BRAF,ARHGAP35,BRSK1,DRAXIN,TRIM46,NKX6-1,PLXNB1,CDK5,ISLR2,MAP2K1,PTK2,ROBO1,LPAR3,PTEN,SSH3,BRSK2,ANAPC2,CDK5R1,GRIN1…
GO:0046777	0.000171	protein autophosphorylation	FGR,FYN,MVP,VRK2,DAPK2,FLT4,CAMK2B,RIOK2,WNK1,TNK2,SLK,FGFR2,FGFR3,PPP2R5B,CAMK2A,MARK2,STK10,MAP3K13,MARK3,FGFR1,ULK2,CAD,EIF2AK1,TYRO3,ABL1,MKNK2,PTK6,RASSF2,PIM2,MAPK3,EEF2K,CSK,NBN,TYK2,CAMKK2,FRK,VEGFA,CLK4,RAD50,MAPKAPK3,ZAP70,STK16,PASK,STK25,ERRFI1,NEK2,STK11,PTK2B,RAP2C,SRMS,MAP2K2,EIF2AK4,RIPK3,STK33,TRIM28,CSNK1G2,EIF2S1,TAOK3,MAP3K12,NTRK3,IQGAP1,PDPK1,MINK1,SIK1,AKT1,CAMK2D,EPHA1,TAF…
GO:0043087	0.00211	regulation of GTPase activity	PLXND1,CCL26,ARHGAP44,PAFAH1B1,RABGAP1,RABEP1,ARHGAP31,TBC1D22A,GDI2,TNK2,TBC1D1,ARFGEF1,ACAP1,LLGL2,ARHGEF10L,VPS9D1,ARHGAP15,RGS11,RAP1GAP,RAPGEF3,SMAP2,WNT11,DNM1L,ASAP3,DOCK9,ARHGAP28,ARHGAP4,ICAM1,TBC1D10A,SBF1,SGSM3,RIN3,ARHGAP5,ARFGAP1,RP2,ARHGEF7,CCL22,AXIN1,NPRL3,TSC2,ARHGEF10,AKT2,SIPA1L3,ADAP1,CHN2,CCL24,AGFG2,DOCK8,RAPGEF1,DNMBP,TBC1D12,GIT1,RAPGEF2,CORO1C,RASAL1,BCL6,ACAP2,ECT2,NPRL2…
GO:0071417	1.43e-05	cellular response to organonitrogen compound	GCLC,AOC1,CFLAR,PRKAR2B,FYN,DDX11,CDH1,CTNNA1,BCAR1,KCNQ1,ATP2B4,CACNB1,PRKCZ,SIRT2,NUCKS1,CAMK2A,ATP6AP1,PRKACA,SREBF1,FCGR2B,ACTB,ADCY2,GNB1,RAPGEF3,CEACAM1,GSTP1,COL16A1,RAB10,AKR1B1,NOX4,P2RX7,RPLP0,PXN,SLC9A1,ICAM1,ABL1,KLHL22,ATP6V1D,TRIB3,MAPK3,TSC2,EEF2K,AQP9,CSK,ZNF106,CA2,AKT2,TGFB1,GRB10,RARRES2,GCK,KANK1,RAPGEF1,CPEB3,RPS6KB1,RECQL5,SLC6A4,COL1A1,PRKAR1A,GAB1,RAPGEF2,KLF3,PPARGC1A,P2R…
GO:0016236	0.00224	macroautophagy	LAMP2,CAPN1,IFT88,GABARAPL2,USP36,GNAI3,FUNDC1,WIPI1,PRKACA,ATG16L1,NSFL1C,SPTLC1,EXOC1,SCFD1,HDAC6,SNAP29,ATP6V1D,MAP1LC3A,PIM2,MAPK3,NPRL3,TSC2,BNIP3L,CDC37,PRKAG2,TBC1D12,IFT20,ATG2A,TCIRG1,GAPDH,EPM2A,ATP6V0E1,NPRL2,STAM2,HTRA2,ATP6V1B1,KIAA1324,LAMTOR2,MFN2,RRAGC,VAMP8,PIK3CA,C12ORF44,ATG4C,EMC6,SNX6,CHMP2A,ATG4D,SESN2,ATP6V1E1,PRKAB2,TBC1D14,VPS4A,PIK3C2B,USP30,VPS36,CALCOCO2,ATP6V1G1,VPS33…
GO:0032386	0.0124	regulation of intracellular transport	FGR,FYN,ZC3H3,RUFY3,GAB2,CDH1,USP36,RIOK2,SP100,HYAL2,REEP1,PFN2,SREBF1,GTSE1,PTPN23,RAPGEF3,DNM1L,MAVS,SIRT4,SCFD1,UNC13D,AAAS,HSP90AB1,STX1B,DERL3,MIEF1,MLC1,EMD,MAPK3,NUTF2,NDRG4,FOXF1,UBR5,BNIP3L,NUCB1,OAZ1,AKT2,TGFB1,NAPA,STX1A,ABCA2,SUFU,YWHAE,CRYAB,EHD1,C2CD5,MAPK14,SNX3,WWC1,ECT2,SNX4,TNNC1,DNAJC27,REEP6,HTRA2,RHOU,RAB7L1,VAMP8,KHDRBS1,HPCA,XPO5,MED1,NAPB,TBC1D20,NUP214,MAP2K2,SMO,TRIM28,…
GO:0060627	0.0329	regulation of vesicle-mediated transport	FGR,AP2B1,CACNA1G,BAIAP3,RABGAP1,NR1H3,GAB2,AP2S1,PIK3CB,TBC1D22A,TNK2,ABCA7,TBC1D1,RAB27A,PFN2,ATP6AP1,FCGR2B,SCARB1,LLGL2,NSF,PTPN23,CEACAM1,RAB10,DNM1L,SCFD1,UNC13D,ABL1,STX1B,TBC1D10A,PACSIN2,SGSM3,ARFGAP1,MIB1,CORO1A,MAPK3,NDRG4,TSC2,FOXF1,EEF2K,PYCARD,SYT17,CSK,RAB11A,AKT2,TGFB1,NAPA,RAB3D,STX1A,WASL,TFR2,DNM1,NCS1,RAPGEF1,TBC1D12,GOSR1,RAB5C,EHD1,APOA5,APOC3,CBL,C2CD5,TULP1,SNX3,VEGFA,GNAI…
GO:0007163	0.0042	establishment or maintenance of cell polarity	CYP26B1,PAFAH1B1,CYTH3,PKD1,RUFY3,ANK1,SPDL1,CTNNA1,MAP4,SDCCAG8,ARFGEF1,RHOA,PRKCZ,WDR1,MARK2,NDE1,LLGL2,FSCN1,DLG1,LRCH4,HSP90AA1,DLG3,RAB10,WNT11,NSFL1C,SLC9A1,HSP90AB1,MYH9,FOXF1,SIPA1L3,FSCN3,DOCK8,KANK1,CYTH1,SLC9A3R1,UST,PTK7,WWC1,HES1,ACTR3,STK25,ARHGEF2,STK11,MAPKAP1,PTK2B,GPSM2,KIF25,FOXJ1,KIF3A,MAP1B,DLG4,CRB1,DOCK2,MAP7,NEK3,SPRY2,NUMA1,BCAS3,KIF2C,GSN,PAK1,FRMD4A,EPHB1,ARHGAP35,BRSK1…
GO:0030055	0.00109	cell-substrate junction	LASP1,ABCB4,CD9,EHD3,CAPN1,VIM,ARHGAP31,CTNNA1,LIMA1,BCAR1,GDI2,NCKAP1,SLC9A3R2,RHOA,FGFR3,ACTN1,LIMS2,ACTB,MCAM,TNS1,EPB41L2,ITGB5,RAB10,CD59,NOX4,ADD1,ASAP3,RPL6,RPLP0,PXN,SLC9A1,ICAM1,SMPX,SNAP23,PACSIN2,RPL3,MYH9,ZFYVE21,PROCR,ARHGEF7,MAPK3,HSPB1,LIMK1,GIT1,YWHAE,HSPA8,CBL,CD81,RPS13,CORO1C,TENC1,TRPV4,WASF1,PTK7,PRKAR2A,ACTR3,RPL22,RHOU,ARHGEF2,SORBS3,PTK2B,CD97,LRP1,AHNAK,EFNB2,RPL23,FLRT1,…
GO:0015629	3.3e-06	actin cytoskeleton	FGR,LASP1,SPPL2B,ABCB4,FYN,WAS,MYOM2,CDH1,MYO16,CAPG,CTNNA1,LIMA1,BCAR1,CROCC,NCKAP1,LIMCH1,MYLK,PRKCZ,HDAC4,SPTB,WDR1,ACTN1,MARK2,FSCN1,ACTB,CAPZB,RAPGEF3,PGM1,EPB41L2,MYBPC2,NOX4,ADD1,KIF9,PXN,MAEA,ZNF268,MYO15A,HNRNPC,ABL1,MYH9,TNNC2,MYL12A,CORO1A,ZNF174,CORO2B,TJP1,BMF,SIPA1L3,STX1A,WASL,FSCN3,CORO2A,NPM3,SH3PXD2A,SLC9A3R1,KLHL2,CRYAB,CORO1C,TRPV4,MYL2,WASF1,CLIC5,APBB3,TARS,DBN1,TNNC1,ACTR1B…
GO:0031252	0.000622	cell leading edge	FGR,PLXND1,TNFRSF12A,ARHGAP44,PAFAH1B1,CYTH3,RUFY3,PLEKHO1,VIM,SNX1,ANK1,ARHGAP31,SH3YL1,CDH1,CTNNA1,BCAR1,PSD,NCKAP1,ABCA7,MYLK,SLK,RHOA,PRKCZ,ACTN1,FSCN1,CAPZB,RAPGEF3,HSP90AA1,ASAP3,PXN,SLC9A1,HDAC6,ABL1,PALM,PACSIN2,MYH9,PTK6,ARHGEF7,CORO1A,MEFV,PIEZO1,SLC39A14,AKT2,CDK6,WASL,FSCN3,LIMK1,DOCK8,KANK1,SLC9A3R1,KLHL2,CORO1C,TRPV4,C2CD5,WASF1,WWC1,UNC5A,ACTR3,NRBP1,APC2,SPTBN1,ARHGEF2,KPTN,BSPRY,…
GO:0005774	5.91e-05	vacuolar membrane	SPPL2B,LAMP2,AP2B1,GABARAPL2,PQLC2,CTNS,AP2S1,ATP11B,VMP1,AP3D1,GNAI3,ATP11A,LAPTM4A,WIPI1,SCARB1,NSF,PLD1,GNB1,STX7,OSTM1,SEH1L,ATG16L1,CDIP1,SLC22A17,HSP90AB1,MARCH2,SNAP29,AP1B1,TOM1,SYNGR1,ATP6V1D,VTI1B,DNAJC5,EEF1A2,HM13,MAP1LC3A,VAC14,WDR59,NPRL3,CLCN7,OCA2,SPG11,NAPA,RAB3D,KXD1,ABCA2,RAB5C,MANBA,HSPA8,TCIRG1,SLC11A2,LNPEP,NPRL2,SLC30A3,ATP6V1B1,KIAA1324,LAMTOR2,RRAGC,ECE1,TSPAN1,KPTN,VAMP8…
GO:0005874	0.014	microtubule	CDC27,PAFAH1B1,ZNF207,MAP4,KIF1B,EML1,KIF26A,RASSF1,SIRT2,NDE1,GTSE1,DLG1,TUBA3D,KIF22,KIF3C,MAPRE3,DNM1L,KIF9,BIRC5,ARHGAP4,DPYSL2,HDAC6,HOOK2,CEP170B,KLHL22,TTLL1,NINL,MAP1LC3A,TBL1X,MID1,EMD,BEX4,MEFV,RAB11A,CSPP1,NDRG1,TUBB4A,RAB3D,CLIP2,DNM1,LZTS2,TUBD1,CDK5RAP3,TRPV4,MDM1,KIF20A,DNAH1,APC2,DNAH6,ARHGEF2,KIF17,STMN1,NEK2,KIF14,CAMSAP2,INVS,DNAL1,TTLL5,TMEM214,TCP1,SERP1,DNAI1,ENKD1,TBCC,KIF2…
GO:0004674	0.00103	protein serine/threonine kinase activity	CDK11A,PRKCH,VRK2,MAP2K3,DAPK2,PHKA2,MAPK9,CAMK2B,RIOK2,WNK1,TNK2,HIPK2,MYLK,SLK,PRKCZ,MAST4,TESK2,CAMK2A,MAP4K4,RPS6KA2,PRKACA,SPEG,MARK2,STK10,MAP3K13,MARK3,MOK,ULK2,MAST2,EIF2AK1,SRPK1,MAST3,MKNK2,CDKL1,RPS6KA5,PIM2,CDK16,MAPK3,EEF2K,BCKDK,IKBKB,STK3,DMPK,AKT2,CDK6,PRKAG2,LIMK1,BMPR1A,RPS6KB1,MAPK10,CCND1,CAMKK2,CDKN1B,MAPK14,ICK,CCND3,PRPF4B,CLK4,CSNK1A1,MAPKAPK3,ACVR2B,NRBP1,STK16,PASK,STK25…
GO:0071889	0.0236	14-3-3 protein binding	BAD,TBC1D22A,HDAC7,PRKCZ,KLHL22,AANAT,YWHAQ,SRPK2,DAB2IP,NEK1,KSR1,ARRB2,RPTOR,SIK1,AKT1,PI4KB,SYNPO2,ZFP36L1,IRS2,KIF13B
GO:0030695	0.000825	GTPase regulator activity	ARHGAP44,RABGAP1,WAS,RABEP1,ARHGAP31,TBC1D22A,GDI2,TNK2,TBC1D1,ACAP1,LLGL2,ARHGEF10L,VPS9D1,ARHGAP15,RGS11,RAP1GAP,SMAP2,WNT11,DNM1L,ASAP3,ARHGAP28,ARHGAP4,TBC1D10A,SGSM3,RIN3,ARHGAP5,ARFGAP1,RP2,ARL2BP,AXIN1,NPRL3,TSC2,SIPA1L3,ADAP1,CHN2,WASL,AGFG2,TBC1D12,GIT1,RUNDC3A,RAPGEF2,RASAL1,ACAP2,ECT2,NPRL2,RTKN,ELMOD3,ERRFI1,ARAP3,RGSL1,GPSM2,ARHGAP9,PREX1,ARHGAP40,TBC1D20,CDC42EP1,CHN1,ARHGAP22,USP6,…
GO:0044389	0.0237	ubiquitin-like protein ligase binding	PRKAR2B,BID,TNFRSF1B,GABARAPL2,KCNH2,CUL1,TRAF1,USP13,TNK2,RAD18,TRIB2,HLTF,PRKACA,TRAF4,UBE2K,HSP90AA1,DLG3,DNAJA1,DNM1L,PXN,RFFL,HDAC6,HSP90AB1,RBX1,TRIB3,HM13,MAP1LC3A,SMAD7,MID1,AXIN1,STUB1,RNF40,TRIP4,GPI,BAG1,CDK5RAP3,PRKAR1A,YWHAE,WFS1,PPARGC1A,HSPA8,SLC22A18,TPI1,RNF8,CUL9,FAF2,PRKAR2A,ABTB1,RTN4,STAT1,SCAMP3,MFN2,PRDX6,TCP1,CLU,PTK2B,RPL23,TRAF2,HERC2,NEDD8,SNX9,TRIM28,TRAF3,UBE2G1,BTBD3…
GO:0031267	2.37e-05	small GTPase binding	MYCBP2,FARP2,ARHGAP44,FYN,RABGAP1,WAS,NPC1L1,PRKCH,TRAPPC3,TBC1D22A,GDI2,CAMK2B,YIPF1,NCKAP1,TBC1D1,GOLGA5,FGFR2,FGFR3,SPTB,EXOC5,CAMK2A,ATP6AP1,LLGL2,NSF,ARHGEF10L,RAP1GAP,FGFR1,RAPGEF3,ERC1,IPO11,DNM1L,BIRC5,ARHGAP4,RAB11FIP3,EXOC1,UNC13D,TBC1D10A,GGA1,MICALL1,SBF1,SGSM3,RIN3,ARHGEF7,NUTF2,TSC2,NDRG1,ARHGEF10,ARHGEF18,PPP6R1,DENND3,RAPGEF1,DNMBP,FGF8,TBC1D12,SLC6A4,YWHAE,RANGRF,TNFAIP1,IFT20,RA…
GO:0003712	0.00405	transcription coregulator activity	CREBBP,SS18L2,MED24,CALCOCO1,ZMYND11,NR1H3,NFE2L3,FOXC1,HDAC7,RNF4,HIPK2,SMARCD1,SP100,HYAL2,HDAC4,MEF2A,MNT,TRIP13,TCF3,ACTN1,KDM5A,ACTL6B,CBFA2T2,RUNX1T1,SRCAP,SMARCD3,KAT6A,NCOA1,FUS,RCOR1,SMARCB1,HIRA,SOX10,DDX17,TCF20,PRMT5,TRIP11,NFATC4,ZMYND8,GMEB2,TRIB3,TBL1X,HSF4,ARL2BP,CTCF,TRIP4,NFKBIB,AES,URI1,ERF,AEBP1,SUFU,MED31,PHF12,PPARGC1A,CCND1,AIP,NANOG,NCOA7,PPARD,WWC1,TFDP2,KCNIP3,SMYD1,BCL9…
GO:0019901	9.38e-08	protein kinase binding	FGR,BAD,PRKAR2B,IBTK,SPAG9,CRY1,PKD1,MAPK8IP2,MVP,WAS,VRK2,GAB2,MAP2K3,BCAR1,KCNQ1,ATP2B4,WNK1,HDAC7,SLC12A2,ELAVL1,PRKCZ,HYAL2,HDAC4,MEF2A,TCF3,TRIB2,PRKACA,SREBF1,MAP3K13,NSF,ACTB,DLG1,PTPN23,TRAF4,PPP1R12B,TP73,CEACAM1,HSP90AA1,GSTP1,MAPRE3,NOX4,MAVS,PXN,PEBP1,FLT3LG,PITPNM2,PITPNM3,ANGPT2,RFFL,DPYSL2,MSH2,HSP90AB1,ABL1,STX1B,AP1B1,TAB1,TELO2,EEF1A2,CDC25B,TRIB3,FAM83D,ARHGEF7,AXIN1,CSK,TRIP4,…
GO:0003779	1.43e-05	actin binding	LASP1,WAS,MYOM2,MYO16,CAPG,CTNNA1,LIMA1,CAMK2B,CROCC,LIMCH1,MYLK,PFN2,SPTB,WDR1,ACTN1,FSCN1,CAPZB,TNS1,CEACAM1,EPB41L2,MYBPC2,ADD1,PHACTR3,EPB41L1,MAEA,MYO15A,HDAC6,ABL1,MYH9,TNNC2,EMD,KLHL4,CORO1A,MEFV,CORO2B,HOMER2,BLOC1S6,NCALD,WASL,FSCN3,BCL7B,CORO2A,SLC6A4,KLHL2,KLHL5,CORO1C,TRPV4,MYL2,TULP1,PHACTR1,WASF1,PHACTR2,DBN1,TNNC1,ACTR3,SPTBN1,CAPZA1,KPTN,HPCA,CALD1,GIPC1,OBSL1,AIF1L,MACF1,HIP1,FLN…
GO:0042623	0.0259	ATPase activity, coupled	UPF1,ABCB4,DDX11,ATP1A2,RTEL1-TNFRSF6B,RFC1,POLQ,KIF1B,SPO11,ATP11B,ATP2B4,ABCA7,DDX20,DHX29,ATP2B3,ATP11A,RAD18,ATP6AP1,NSF,ATP2A3,HSP90AA1,ABCC6,MSH2,HSP90AB1,DDX17,DMC1,MYH9,PSMC6,ATP6V1D,PSMC1,CHD8,ABCD1,LONP2,ABCC1,ATP8B4,NBN,DDX49,ABCA2,DHX40,RECQL5,DHX15,HSPA8,TCIRG1,DDX55,RFC5,CHD4,RAD50,ATP6V0E1,ABCC5,DNAH1,DNAH6,ABCB6,MSH6,KIF17,KIF14,DDX59,ABCG2,WDR34,ABCC11,DNAI1,DDX54,ATP7B,DDX27,ATP…
