# Supplementary material for: Neuronal and glial 3D chromatin architecture informs the cellular etiology of brain disorders
Source: Nat Commun. 2021 Jun 25;12:3968. doi: 10.1038/s41467-021-24243-0 (PMC8233376; doi:10.1038/s41467-021-24243-0)
Supplement: Supplementary file 6 — Supplementary Data 4 [file 41467_2021_24243_MOESM6_ESM.xlsx]

## Sheet: genes assigned to Glu Loops
Genes assigned to GABA enhancer-promoter interactions
start_interaction: start of regions interacting with gene promoters end_interaction: end of regions interacting with gene promoters start_tss: start of promoter regions end_tss: end of promoter regions gene: enhancer-promoter interactions-associated geens
chr	start_interaction	end_interaction	start_tss	end_tss	gene
chr1	24700000	24710000	25700000	25710000	STPG1
chr3	50190000	50200000	49740000	49750000	SEMA3F
chr3	50200000	50210000	50220000	50230000	SEMA3F
chr3	50190000	50200000	50220000	50230000	SEMA3F
chr3	50210000	50220000	50150000	50160000	SEMA3F
chr3	50210000	50220000	50160000	50170000	SEMA3F
chr3	50210000	50220000	50190000	50200000	SEMA3F
chr12	1020000	1030000	670000	680000	RAD52
chr12	1100000	1110000	1480000	1490000	RAD52
chr7	98850000	98860000	98750000	98760000	MYH16
chr7	98860000	98870000	98620000	98630000	MYH16
chr7	98860000	98870000	98690000	98700000	MYH16
chr7	98860000	98870000	98700000	98710000	MYH16
chr7	98860000	98870000	98710000	98720000	MYH16
chr7	98860000	98870000	98750000	98760000	MYH16
chr7	98870000	98880000	98630000	98640000	MYH16
chr7	98870000	98880000	98710000	98720000	MYH16
chr11	64050000	64060000	64030000	64040000	BAD
chr11	64030000	64040000	64060000	64070000	BAD
chr11	64040000	64050000	64330000	64340000	BAD
chr11	64040000	64050000	64060000	64070000	BAD
chr7	43430000	43440000	42980000	42990000	HECW1
chr7	1980000	1990000	2150000	2160000	MAD1L1
chr7	2110000	2120000	2150000	2160000	MAD1L1
chr7	2270000	2280000	2340000	2350000	MAD1L1
chr7	2260000	2270000	1530000	1540000	MAD1L1
chr7	2270000	2280000	1570000	1580000	MAD1L1
chr7	2260000	2270000	1600000	1610000	MAD1L1
chr7	2270000	2280000	1550000	1560000	MAD1L1
chr7	2270000	2280000	1540000	1550000	MAD1L1
chr7	2260000	2270000	1570000	1580000	MAD1L1
chr7	2270000	2280000	1600000	1610000	MAD1L1
chr17	37020000	37030000	37340000	37350000	LASP1
chr2	72370000	72380000	71790000	71800000	CYP26B1
chr2	72370000	72380000	71830000	71840000	CYP26B1
chr2	72370000	72380000	71840000	71850000	CYP26B1
chr2	72370000	72380000	71910000	71920000	CYP26B1
chr2	72370000	72380000	72020000	72030000	CYP26B1
chr2	72370000	72380000	72160000	72170000	CYP26B1
chr17	26690000	26700000	26080000	26090000	SARM1
chr3	129270000	129280000	129220000	129230000	PLXND1
chr3	129270000	129280000	129230000	129240000	PLXND1
chr3	129270000	129280000	129250000	129260000	PLXND1
chr3	129280000	129290000	129220000	129230000	PLXND1
chr3	129280000	129290000	129230000	129240000	PLXND1
chr3	129280000	129290000	129250000	129260000	PLXND1
chr3	129280000	129290000	129310000	129320000	PLXND1
chr3	129280000	129290000	129320000	129330000	PLXND1
chr3	129310000	129320000	129200000	129210000	PLXND1
chr3	129310000	129320000	129220000	129230000	PLXND1
chr3	129310000	129320000	129230000	129240000	PLXND1
chr3	129310000	129320000	129250000	129260000	PLXND1
chr1	23400000	23410000	23500000	23510000	KDM1A
chr3	49970000	49980000	50150000	50160000	RBM6
chr3	49970000	49980000	50190000	50200000	RBM6
chr3	49970000	49980000	50200000	50210000	RBM6
chr3	50100000	50110000	50220000	50230000	RBM6
chr17	3800000	3810000	3770000	3780000	CAMKK1
chr19	36270000	36280000	35620000	35630000	ARHGAP33
chr17	7130000	7140000	7110000	7120000	DVL2
chr19	18960000	18970000	18730000	18740000	UPF1
chr19	18960000	18970000	18760000	18770000	UPF1
chr19	18960000	18970000	18770000	18780000	UPF1
chr19	18960000	18970000	18780000	18790000	UPF1
chr19	18970000	18980000	18730000	18740000	UPF1
chr19	18970000	18980000	18750000	18760000	UPF1
chr19	18970000	18980000	18760000	18770000	UPF1
chr19	18970000	18980000	18770000	18780000	UPF1
chr19	18970000	18980000	18780000	18790000	UPF1
chr7	26890000	26900000	26400000	26410000	SKAP2
chr7	27220000	27230000	26400000	26410000	HOXA11
chr7	102110000	102120000	101910000	101920000	POLR2J
chr7	102110000	102120000	102050000	102060000	POLR2J
chr7	102110000	102120000	102090000	102100000	POLR2J
chr17	5370000	5380000	6320000	6330000	DHX33
chr17	5370000	5380000	6340000	6350000	DHX33
chr17	33300000	33310000	32740000	32750000	LIG3
chr17	33320000	33330000	32740000	32750000	LIG3
chr17	33310000	33320000	32740000	32750000	LIG3
chr7	106730000	106740000	106520000	106530000	PRKAR2B
chr16	3810000	3820000	3780000	3790000	CREBBP
chr16	3810000	3820000	3620000	3630000	CREBBP
chr6	82950000	82960000	83910000	83920000	IBTK
chr16	30510000	30520000	30140000	30150000	ITGAL
chr16	30510000	30520000	30470000	30480000	ITGAL
chr17	48170000	48180000	48210000	48220000	PDK2
chr17	34940000	34950000	35490000	35500000	GGNBP2
chr17	34930000	34940000	35490000	35500000	GGNBP2
chr17	34930000	34940000	34430000	34440000	GGNBP2
chr17	34930000	34940000	35680000	35690000	GGNBP2
chr19	18690000	18700000	18980000	18990000	C19orf60
chr19	18700000	18710000	18980000	18990000	C19orf60
chr19	18700000	18710000	18980000	18990000	CRLF1
chr19	18720000	18730000	18740000	18750000	CRLF1
chr19	18720000	18730000	18770000	18780000	CRLF1
chr19	18720000	18730000	18780000	18790000	CRLF1
chr19	18720000	18730000	18980000	18990000	CRLF1
chr17	43360000	43370000	43560000	43570000	MAP3K14
chr17	35870000	35880000	36420000	36430000	SYNRG
chr17	48630000	48640000	48680000	48690000	CACNA1G
chr7	96630000	96640000	97510000	97520000	DLX6
chr7	98030000	98040000	98420000	98430000	BAIAP2L1
chr7	139870000	139880000	140020000	140030000	KDM7A
chr7	139870000	139880000	140030000	140040000	KDM7A
chr7	139870000	139880000	140100000	140110000	KDM7A
chr7	14020000	14030000	14490000	14500000	ETV1
chr7	14030000	14040000	14480000	14490000	ETV1
chr7	14030000	14040000	14490000	14500000	ETV1
chr7	141250000	141260000	140770000	140780000	AGK
chr11	67780000	67790000	67680000	67690000	ALDH3B1
chr11	67780000	67790000	67690000	67700000	ALDH3B1
chr11	67770000	67780000	67690000	67700000	ALDH3B1
chr2	242430000	242440000	241770000	241780000	FARP2
chr2	242310000	242320000	242170000	242180000	FARP2
chr11	17520000	17530000	17410000	17420000	USH1C
chr11	17520000	17530000	17400000	17410000	USH1C
chr7	30590000	30600000	30190000	30200000	GGCT
chr7	30590000	30600000	30200000	30210000	GGCT
chr7	30590000	30600000	30280000	30290000	GGCT
chr7	30590000	30600000	30310000	30320000	GGCT
chr7	112070000	112080000	111380000	111390000	IFRD1
chr7	112070000	112080000	111400000	111410000	IFRD1
chr7	112070000	112080000	111440000	111450000	IFRD1
chr7	112070000	112080000	111520000	111530000	IFRD1
chr7	112090000	112100000	111380000	111390000	IFRD1
chr7	73860000	73870000	74160000	74170000	GTF2IRD1
chr7	73860000	73870000	74170000	74180000	GTF2IRD1
chr7	38780000	38790000	38440000	38450000	VPS41
chr7	38780000	38790000	38460000	38470000	VPS41
chr7	38780000	38790000	38480000	38490000	VPS41
chr7	38780000	38790000	38490000	38500000	VPS41
chr7	38780000	38790000	38500000	38510000	VPS41
chr7	38800000	38810000	38460000	38470000	VPS41
chr7	38870000	38880000	39490000	39500000	VPS41
chr7	38870000	38880000	39550000	39560000	VPS41
chr17	12870000	12880000	12080000	12090000	ARHGAP44
chr17	12880000	12890000	12170000	12180000	ARHGAP44
chr17	12850000	12860000	12080000	12090000	ARHGAP44
chr17	12880000	12890000	12080000	12090000	ARHGAP44
chr17	12900000	12910000	12080000	12090000	ELAC2
chr17	2580000	2590000	2290000	2300000	PAFAH1B1
chr17	11750000	11760000	11020000	11030000	DNAH9
chr17	9830000	9840000	10520000	10530000	GAS7
chr17	62030000	62040000	62360000	62370000	SCN4A
chrX	153520000	153530000	152720000	152730000	TKTL1
chrX	153520000	153530000	153180000	153190000	TKTL1
chrX	153520000	153530000	153400000	153410000	TKTL1
chrX	153520000	153530000	153870000	153880000	TKTL1
chr16	830000	840000	760000	770000	RPUSD1
chr16	840000	850000	1080000	1090000	RPUSD1
chr16	830000	840000	770000	780000	RPUSD1
chr16	100000	110000	70000	80000	RHBDF1
chr16	100000	110000	130000	140000	RHBDF1
chr16	120000	130000	70000	80000	RHBDF1
chr16	110000	120000	70000	80000	RHBDF1
chr16	120000	130000	140000	150000	RHBDF1
chr16	110000	120000	130000	140000	RHBDF1
chr16	240000	250000	160000	170000	LUC7L
chr16	240000	250000	550000	560000	LUC7L
chr3	50540000	50550000	51290000	51300000	CACNA2D2
chr16	1380000	1390000	800000	810000	BAIAP3
chr16	1390000	1400000	800000	810000	BAIAP3
chr16	610000	620000	430000	440000	PIGQ
chr16	630000	640000	310000	320000	PIGQ
chr16	610000	620000	680000	690000	PIGQ
chr16	630000	640000	680000	690000	PIGQ
chr16	630000	640000	670000	680000	PIGQ
chr6	35460000	35470000	35770000	35780000	TEAD3
chr6	16120000	16130000	15690000	15700000	MYLIP
chr6	16120000	16130000	15730000	15740000	MYLIP
chr6	16120000	16130000	15860000	15870000	MYLIP
chr6	16120000	16130000	15880000	15890000	MYLIP
chr6	15390000	15400000	15250000	15260000	JARID2
chr6	15490000	15500000	15250000	15260000	JARID2
chrX	18440000	18450000	18610000	18620000	CDKL5
chrX	18440000	18450000	18640000	18650000	CDKL5
chrX	18440000	18450000	18700000	18710000	CDKL5
chrX	18440000	18450000	18890000	18900000	CDKL5
chrX	18440000	18450000	19350000	19360000	CDKL5
chr1	1630000	1640000	1950000	1960000	CDK11A
chr1	1630000	1640000	1470000	1480000	CDK11A
chr1	1680000	1690000	2030000	2040000	NADK
chr1	1710000	1720000	2050000	2060000	NADK
chr7	6200000	6210000	6270000	6280000	CYTH3
chr7	6200000	6210000	6280000	6290000	CYTH3
chr7	6200000	6210000	6300000	6310000	CYTH3
chr7	6200000	6210000	6350000	6360000	CYTH3
chr7	6200000	6210000	6380000	6390000	CYTH3
chr7	6200000	6210000	6400000	6410000	CYTH3
chr7	6210000	6220000	6270000	6280000	CYTH3
chr7	6210000	6220000	6280000	6290000	CYTH3
chr7	6210000	6220000	6300000	6310000	CYTH3
chr7	6210000	6220000	6350000	6360000	CYTH3
chr7	6210000	6220000	6400000	6410000	CYTH3
chr3	48680000	48690000	48590000	48600000	CELSR3
chr19	4340000	4350000	4270000	4280000	MPND
chr19	4350000	4360000	4270000	4280000	MPND
chr19	13100000	13110000	13130000	13140000	NFIX
chr19	13100000	13110000	13140000	13150000	NFIX
chr19	13100000	13110000	13150000	13160000	NFIX
chr19	13100000	13110000	13120000	13130000	NFIX
chr19	13100000	13110000	13180000	13190000	NFIX
chr19	13100000	13110000	13190000	13200000	NFIX
chr19	13120000	13130000	13060000	13070000	NFIX
chr19	13100000	13110000	13160000	13170000	NFIX
chr19	13120000	13130000	13100000	13110000	NFIX
chr19	13130000	13140000	13230000	13240000	NFIX
chr19	13120000	13130000	13140000	13150000	NFIX
chr19	13130000	13140000	13110000	13120000	NFIX
chr19	13120000	13130000	13210000	13220000	NFIX
chr19	13130000	13140000	13080000	13090000	NFIX
chr19	13120000	13130000	13230000	13240000	NFIX
chr19	13130000	13140000	13100000	13110000	NFIX
chr19	13130000	13140000	13060000	13070000	NFIX
chr19	13130000	13140000	13190000	13200000	NFIX
chr19	13130000	13140000	13090000	13100000	NFIX
chr19	13130000	13140000	13260000	13270000	NFIX
chr8	134580000	134590000	135180000	135190000	ST3GAL1
chr8	134580000	134590000	135330000	135340000	ST3GAL1
chr8	134580000	134590000	135410000	135420000	ST3GAL1
chr8	134580000	134590000	135430000	135440000	ST3GAL1
chr8	134580000	134590000	135220000	135230000	ST3GAL1
chr8	134580000	134590000	135500000	135510000	ST3GAL1
chr16	2150000	2160000	2050000	2060000	PKD1
chr16	2150000	2160000	2090000	2100000	PKD1
chr16	2150000	2160000	2130000	2140000	PKD1
chr16	2160000	2170000	2050000	2060000	PKD1
chr16	2180000	2190000	2090000	2100000	PKD1
chr16	2160000	2170000	2130000	2140000	PKD1
chr16	2160000	2170000	2090000	2100000	PKD1
chr16	2180000	2190000	2050000	2060000	PKD1
chr16	2180000	2190000	2140000	2150000	PKD1
chr22	51040000	51050000	50940000	50950000	MAPK8IP2
chr22	51040000	51050000	51130000	51140000	MAPK8IP2
chr17	38170000	38180000	37710000	37720000	MED24
chr17	38210000	38220000	38260000	38270000	MED24
chr17	38210000	38220000	38250000	38260000	MED24
chr17	38170000	38180000	38240000	38250000	MED24
chr17	38170000	38180000	38350000	38360000	MED24
chr17	38170000	38180000	38260000	38270000	MED24
chr8	22860000	22870000	22530000	22540000	RHOBTB2
chr8	22860000	22870000	22840000	22850000	RHOBTB2
chr8	22850000	22860000	22530000	22540000	RHOBTB2
chr8	22850000	22860000	22870000	22880000	RHOBTB2
chr8	22860000	22870000	22470000	22480000	RHOBTB2
chr8	22860000	22870000	22480000	22490000	RHOBTB2
chr1	11100000	11110000	11710000	11720000	MASP2
chr14	77760000	77770000	77610000	77620000	POMT2
chr7	73010000	73020000	73080000	73090000	MLXIPL
chr7	73010000	73020000	73130000	73140000	MLXIPL
chr7	73010000	73020000	73160000	73170000	MLXIPL
chr7	73020000	73030000	73040000	73050000	MLXIPL
chr7	73020000	73030000	73070000	73080000	MLXIPL
chr7	73020000	73030000	73080000	73090000	MLXIPL
chr7	73020000	73030000	73130000	73140000	MLXIPL
chr7	73020000	73030000	73160000	73170000	MLXIPL
chr17	30680000	30690000	30370000	30380000	ZNF207
chr12	6650000	6660000	6710000	6720000	IFFO1
chr12	6650000	6660000	6800000	6810000	IFFO1
chr3	52440000	52450000	52270000	52280000	PHF7
chr3	52440000	52450000	52500000	52510000	PHF7
chr3	52450000	52460000	52260000	52270000	PHF7
chr3	52500000	52510000	52520000	52530000	NISCH
chr3	52500000	52510000	52530000	52540000	NISCH
chr3	52510000	52520000	52530000	52540000	NISCH
chr3	52520000	52530000	52500000	52510000	NISCH
chr3	52520000	52530000	52630000	52640000	NISCH
chr3	52520000	52530000	52500000	52510000	STAB1
chr3	52520000	52530000	52630000	52640000	STAB1
chr3	52530000	52540000	52500000	52510000	STAB1
chr3	52530000	52540000	52510000	52520000	STAB1
chr19	50310000	50320000	50190000	50200000	FUZ
chr19	50310000	50320000	50290000	50300000	FUZ
chr19	50310000	50320000	50180000	50190000	FUZ
chr12	330000	340000	140000	150000	SLC6A13
chr12	330000	340000	190000	200000	SLC6A13
chr12	340000	350000	190000	200000	SLC6A13
chr12	370000	380000	300000	310000	SLC6A13
chrX	148570000	148580000	149100000	149110000	IDS
chrX	148610000	148620000	149100000	149110000	IDS
chr12	6920000	6930000	6880000	6890000	CD4
chr12	6920000	6930000	6800000	6810000	CD4
chr12	6920000	6930000	6750000	6760000	CD4
chr12	7010000	7020000	6970000	6980000	LRRC23
chr12	7020000	7030000	6970000	6980000	LRRC23
chr12	6980000	6990000	6800000	6810000	LRRC23
chr12	7020000	7030000	7260000	7270000	LRRC23
chr12	7020000	7030000	7040000	7050000	LRRC23
chr6	143260000	143270000	143070000	143080000	HIVEP2
chr6	143260000	143270000	143150000	143160000	HIVEP2
chr6	143260000	143270000	143720000	143730000	HIVEP2
chr17	60760000	60770000	61350000	61360000	MRC2
chr17	60760000	60770000	61490000	61500000	MRC2
chr17	60760000	60770000	61460000	61470000	MRC2
chr5	149560000	149570000	149530000	149540000	SLC6A7
chr5	149560000	149570000	149540000	149550000	SLC6A7
chr5	149560000	149570000	149590000	149600000	SLC6A7
chr5	149560000	149570000	149520000	149530000	SLC6A7
chr5	149560000	149570000	149790000	149800000	SLC6A7
chr5	149560000	149570000	149600000	149610000	SLC6A7
chr12	3380000	3390000	3210000	3220000	TSPAN9
chr19	15520000	15530000	14670000	14680000	AKAP8L
chr19	15520000	15530000	16190000	16200000	AKAP8L
chr19	790000	800000	950000	960000	PTBP1
chr19	800000	810000	1210000	1220000	PTBP1
chr19	38710000	38720000	38690000	38700000	DPF1
chr11	61350000	61360000	61260000	61270000	SYT7
chr11	61350000	61360000	61450000	61460000	SYT7
chr11	61350000	61360000	61250000	61260000	SYT7
chr11	61350000	61360000	61300000	61310000	SYT7
chr3	45550000	45560000	45070000	45080000	LARS2
chr3	45550000	45560000	45080000	45090000	LARS2
chr3	45550000	45560000	45090000	45100000	LARS2
chr3	45550000	45560000	45700000	45710000	LARS2
chr3	50310000	50320000	49740000	49750000	SEMA3B
chr3	50310000	50320000	50150000	50160000	SEMA3B
chr3	50310000	50320000	50160000	50170000	SEMA3B
chr3	50310000	50320000	50220000	50230000	SEMA3B
chrX	49040000	49050000	49060000	49070000	PRICKLE3
chrX	49040000	49050000	49130000	49140000	PRICKLE3
chr8	28550000	28560000	28480000	28490000	EXTL3
chr8	28480000	28490000	28570000	28580000	EXTL3
chr8	28560000	28570000	28350000	28360000	EXTL3
chr8	28480000	28490000	28540000	28550000	EXTL3
chr8	28560000	28570000	28480000	28490000	EXTL3
chr8	28480000	28490000	28560000	28570000	EXTL3
chr8	28480000	28490000	28590000	28600000	EXTL3
chr14	93680000	93690000	93360000	93370000	UBR7
chr4	6570000	6580000	6260000	6270000	MAN2B2
chr4	6570000	6580000	6300000	6310000	MAN2B2
chr4	6570000	6580000	6370000	6380000	MAN2B2
chr4	6570000	6580000	6380000	6390000	MAN2B2
chr4	6570000	6580000	6420000	6430000	MAN2B2
chr4	6570000	6580000	6450000	6460000	MAN2B2
chr4	6570000	6580000	6460000	6470000	MAN2B2
chr4	6570000	6580000	6490000	6500000	MAN2B2
chr4	6570000	6580000	6550000	6560000	MAN2B2
chr4	6570000	6580000	6600000	6610000	MAN2B2
chr4	6570000	6580000	6610000	6620000	MAN2B2
chr4	6570000	6580000	6660000	6670000	MAN2B2
chr4	6610000	6620000	6560000	6570000	MAN2B2
chr4	6610000	6620000	6030000	6040000	MAN2B2
chr4	6610000	6620000	6370000	6380000	MAN2B2
chr4	6610000	6620000	6380000	6390000	MAN2B2
chr4	6610000	6620000	6460000	6470000	MAN2B2
chr17	42390000	42400000	42270000	42280000	SLC25A39
chr17	42400000	42410000	42270000	42280000	SLC25A39
chr17	42400000	42410000	42380000	42390000	SLC25A39
chr16	29850000	29860000	29150000	29160000	MVP
chr7	151030000	151040000	151450000	151460000	NUB1
chrX	153640000	153650000	153010000	153020000	DNASE1L1
chrX	153640000	153650000	153570000	153580000	DNASE1L1
chrX	153640000	153650000	153610000	153620000	DNASE1L1
chrX	153640000	153650000	153670000	153680000	DNASE1L1
chrX	153640000	153650000	153710000	153720000	DNASE1L1
chr12	31230000	31240000	32150000	32160000	DDX11
chr12	31250000	31260000	30750000	30760000	DDX11
chr4	1730000	1740000	1200000	1210000	TACC3
chr4	1740000	1750000	1820000	1830000	TACC3
chr11	65050000	65060000	64570000	64580000	POLA2
chr8	144590000	144600000	144450000	144460000	ZC3H3
chr8	144590000	144600000	144420000	144430000	ZC3H3
chr8	144590000	144600000	145300000	145310000	ZC3H3
chr11	64970000	64980000	65000000	65010000	CAPN1
chr11	64950000	64960000	64570000	64580000	CAPN1
chr16	89680000	89690000	89710000	89720000	DPEP1
chr16	89680000	89690000	89720000	89730000	DPEP1
chr16	89690000	89700000	89720000	89730000	DPEP1
chr22	18220000	18230000	18830000	18840000	BID
chr5	138610000	138620000	137830000	137840000	MATR3
chr5	138610000	138620000	138160000	138170000	MATR3
chr5	138610000	138620000	137980000	137990000	MATR3
chr5	138610000	138620000	137930000	137940000	MATR3
chr5	138610000	138620000	137970000	137980000	MATR3
chr5	138610000	138620000	137950000	137960000	MATR3
chr5	138610000	138620000	137940000	137950000	MATR3
chr7	44580000	44590000	44120000	44130000	NPC1L1
chr7	44580000	44590000	44130000	44140000	NPC1L1
chr7	44580000	44590000	44260000	44270000	NPC1L1
chr7	44440000	44450000	44270000	44280000	NUDCD3
chr7	44440000	44450000	44280000	44290000	NUDCD3
chr7	44460000	44470000	44120000	44130000	NUDCD3
chr7	44460000	44470000	44250000	44260000	NUDCD3
chr7	44460000	44470000	44280000	44290000	NUDCD3
chr7	44460000	44470000	44300000	44310000	NUDCD3
chr7	44460000	44470000	44330000	44340000	NUDCD3
chr3	52740000	52750000	52500000	52510000	GLT8D1
chr12	41080000	41090000	41260000	41270000	CNTN1
chr1	160080000	160090000	160150000	160160000	ATP1A2
chr1	160080000	160090000	160140000	160150000	ATP1A2
chr11	124620000	124630000	124030000	124040000	VSIG2
chr11	124620000	124630000	124270000	124280000	VSIG2
chr11	124620000	124630000	124280000	124290000	VSIG2
chr11	45110000	45120000	44980000	44990000	PRDM11
chr11	45110000	45120000	44960000	44970000	PRDM11
chr11	45110000	45120000	44970000	44980000	PRDM11
chr1	36020000	36030000	36180000	36190000	NCDN
chr1	36020000	36030000	36210000	36220000	NCDN
chr8	37630000	37640000	37690000	37700000	GPR124
chr8	37650000	37660000	37690000	37700000	GPR124
chr7	152140000	152150000	151450000	151460000	CCT8L1P
chr7	152140000	152150000	151880000	151890000	CCT8L1P
chr14	55030000	55040000	55340000	55350000	SAMD4A
chr14	55030000	55040000	55350000	55360000	SAMD4A
chr14	55030000	55040000	55150000	55160000	SAMD4A
chr14	55220000	55230000	55020000	55030000	SAMD4A
chr14	55230000	55240000	55020000	55030000	SAMD4A
chr11	73370000	73380000	73100000	73110000	PLEKHB1
chr11	73370000	73380000	73110000	73120000	PLEKHB1
chr11	73370000	73380000	73140000	73150000	PLEKHB1
chr11	73370000	73380000	73070000	73080000	PLEKHB1
chr6	2840000	2850000	2780000	2790000	SERPINB1
chr11	3140000	3150000	2320000	2330000	OSBPL5
chr11	3140000	3150000	3570000	3580000	OSBPL5
chrX	135230000	135240000	135150000	135160000	FHL1
chrX	135240000	135250000	135150000	135160000	FHL1
chrX	135280000	135290000	135100000	135110000	FHL1
chrX	135280000	135290000	135140000	135150000	FHL1
chr8	142230000	142240000	142380000	142390000	SLC45A4
chr8	142240000	142250000	141730000	141740000	SLC45A4
chr8	142230000	142240000	141730000	141740000	SLC45A4
chr8	142260000	142270000	141710000	141720000	SLC45A4
chr8	142240000	142250000	141680000	141690000	SLC45A4
chr8	142240000	142250000	142310000	142320000	SLC45A4
chr8	142260000	142270000	142370000	142380000	SLC45A4
chr8	142260000	142270000	142380000	142390000	SLC45A4
chr12	120970000	120980000	121700000	121710000	RNF10
chr12	121010000	121020000	121080000	121090000	RNF10
chr12	121010000	121020000	121090000	121100000	RNF10
chr12	121010000	121020000	121100000	121110000	RNF10
chr14	102780000	102790000	102450000	102460000	ZNF839
chr14	102780000	102790000	102510000	102520000	ZNF839
chr11	123480000	123490000	123570000	123580000	GRAMD1B
chr11	123480000	123490000	123450000	123460000	GRAMD1B
chr11	500000	510000	780000	790000	RNH1
chr11	500000	510000	450000	460000	RNH1
chr11	500000	510000	790000	800000	RNH1
chr11	490000	500000	180000	190000	RNH1
chr11	490000	500000	450000	460000	RNH1
chr12	57140000	57150000	57370000	57380000	HSD17B6
chr12	57170000	57180000	57380000	57390000	HSD17B6
chr12	57140000	57150000	57380000	57390000	HSD17B6
chr12	57140000	57150000	57570000	57580000	HSD17B6
chr11	47280000	47290000	47190000	47200000	NR1H3
chr22	50960000	50970000	50880000	50890000	TYMP
chr22	50960000	50970000	50940000	50950000	TYMP
chr22	50960000	50970000	50870000	50880000	TYMP
chr22	50960000	50970000	50870000	50880000	NCAPH2
chr22	50960000	50970000	50880000	50890000	NCAPH2
chr22	50960000	50970000	50940000	50950000	NCAPH2
chr20	62290000	62300000	62310000	62320000	RTEL1-TNFRSF6B
chr20	62320000	62330000	62150000	62160000	RTEL1-TNFRSF6B
chr20	62290000	62300000	62360000	62370000	RTEL1-TNFRSF6B
chr20	62320000	62330000	62680000	62690000	RTEL1-TNFRSF6B
chr20	62290000	62300000	62520000	62530000	RTEL1-TNFRSF6B
chr20	62320000	62330000	62600000	62610000	RTEL1-TNFRSF6B
chr20	62290000	62300000	62600000	62610000	RTEL1-TNFRSF6B
chr20	62320000	62330000	62370000	62380000	RTEL1-TNFRSF6B
chr20	62290000	62300000	62950000	62960000	RTEL1-TNFRSF6B
chr20	62320000	62330000	62360000	62370000	RTEL1-TNFRSF6B
chr20	62310000	62320000	62410000	62420000	RTEL1-TNFRSF6B
chr20	62320000	62330000	62400000	62410000	RTEL1-TNFRSF6B
chr20	62310000	62320000	62600000	62610000	RTEL1-TNFRSF6B
chr10	90750000	90760000	90970000	90980000	FAS
chr20	49630000	49640000	49940000	49950000	KCNG1
chr6	161690000	161700000	161520000	161530000	AGPAT4
chr6	161690000	161700000	161570000	161580000	AGPAT4
chr6	161690000	161700000	161650000	161660000	AGPAT4
chr6	161690000	161700000	161660000	161670000	AGPAT4
chr14	61910000	61920000	62190000	62200000	PRKCH
chr14	61940000	61950000	62190000	62200000	PRKCH
chr5	177020000	177030000	176970000	176980000	B4GALT7
chr5	177020000	177030000	176980000	176990000	B4GALT7
chr5	177020000	177030000	177440000	177450000	B4GALT7
chr5	177020000	177030000	177490000	177500000	B4GALT7
chr5	177020000	177030000	177500000	177510000	B4GALT7
chr5	177020000	177030000	177570000	177580000	B4GALT7
chr5	177020000	177030000	177580000	177590000	B4GALT7
chr5	860000	870000	750000	760000	BRD9
chr5	870000	880000	750000	760000	BRD9
chr5	870000	880000	760000	770000	BRD9
chr17	5270000	5280000	5090000	5100000	RABEP1
chr6	33550000	33560000	33600000	33610000	BAK1
chr6	33550000	33560000	33660000	33670000	BAK1
chr6	33550000	33560000	34120000	34130000	BAK1
chr2	214010000	214020000	213640000	213650000	IKZF2
chr2	3200000	3210000	3300000	3310000	TSSC1
chr2	3220000	3230000	3690000	3700000	TSSC1
chr16	5120000	5130000	4460000	4470000	ALG1
chr16	5120000	5130000	5140000	5150000	ALG1
chr16	5130000	5140000	5070000	5080000	ALG1
chr16	5120000	5130000	5080000	5090000	ALG1
chr16	5080000	5090000	5130000	5140000	ALG1
chr16	5130000	5140000	5080000	5090000	ALG1
chr16	5130000	5140000	4720000	4730000	ALG1
chr16	5130000	5140000	4550000	4560000	ALG1
chr12	122980000	122990000	123250000	123260000	ZCCHC8
chr15	29130000	29140000	28910000	28920000	APBA2
chr15	29130000	29140000	29260000	29270000	APBA2
chr15	29130000	29140000	29330000	29340000	APBA2
chr15	29330000	29340000	29090000	29100000	APBA2
chr15	29280000	29290000	29040000	29050000	APBA2
chr15	29280000	29290000	29080000	29090000	APBA2
chr15	29330000	29340000	29080000	29090000	APBA2
chr19	4910000	4920000	5390000	5400000	UHRF1
chr17	21190000	21200000	21750000	21760000	MAP2K3
chr17	21180000	21190000	20580000	20590000	MAP2K3
chr17	21180000	21190000	21820000	21830000	MAP2K3
chr8	101320000	101330000	101420000	101430000	RNF19A
chr8	101320000	101330000	101450000	101460000	RNF19A
chr8	101320000	101330000	101520000	101530000	RNF19A
chr6	143760000	143770000	143150000	143160000	PEX3
chr2	220000	230000	630000	640000	SH3YL1
chr2	240000	250000	630000	640000	SH3YL1
chr2	260000	270000	630000	640000	SH3YL1
chr2	70520000	70530000	70930000	70940000	FAM136A
chr2	70520000	70530000	70900000	70910000	FAM136A
chr2	70520000	70530000	70950000	70960000	FAM136A
chr2	70520000	70530000	70880000	70890000	FAM136A
chr2	70520000	70530000	70910000	70920000	FAM136A
chr2	70520000	70530000	70990000	71000000	FAM136A
chr17	76870000	76880000	77600000	77610000	TIMP2
chr3	100010000	100020000	99550000	99560000	TBC1D23
chr8	2060000	2070000	2330000	2340000	MYOM2
chr8	2060000	2070000	2180000	2190000	MYOM2
chr14	100140000	100150000	100360000	100370000	CYP46A1
chr14	100140000	100150000	100350000	100360000	CYP46A1
chr8	20010000	20020000	19720000	19730000	SLC18A1
chr11	119240000	119250000	118970000	118980000	USP2
chr17	40800000	40810000	40830000	40840000	TUBG2
chr5	172380000	172390000	172200000	172210000	RPL26L1
chr5	14440000	14450000	14380000	14390000	TRIO
chr5	14440000	14450000	14410000	14420000	TRIO
chr5	14440000	14450000	14420000	14430000	TRIO
chr5	14440000	14450000	14500000	14510000	TRIO
chr5	34680000	34690000	34550000	34560000	RAI14
chr5	169000000	169010000	168100000	168110000	SPDL1
chr5	169000000	169010000	168120000	168130000	SPDL1
chr5	169000000	169010000	168350000	168360000	SPDL1
chr5	169000000	169010000	168410000	168420000	SPDL1
chr5	169000000	169010000	168420000	168430000	SPDL1
chr8	74660000	74670000	75210000	75220000	STAU2
chr1	19650000	19660000	19970000	19980000	PQLC2
chr17	3540000	3550000	2710000	2720000	CTNS
chr17	3540000	3550000	2780000	2790000	CTNS
chr17	3540000	3550000	2740000	2750000	CTNS
chr17	3540000	3550000	2940000	2950000	CTNS
chr17	3540000	3550000	2750000	2760000	CTNS
chr22	20270000	20280000	20130000	20140000	RTN4R
chr22	20270000	20280000	20140000	20150000	RTN4R
chr2	99160000	99170000	98300000	98310000	INPP4A
chr2	99160000	99170000	98310000	98320000	INPP4A
chr2	99170000	99180000	98300000	98310000	INPP4A
chr2	99170000	99180000	98310000	98320000	INPP4A
chr2	99170000	99180000	99020000	99030000	INPP4A
chr2	99180000	99190000	98300000	98310000	INPP4A
chr2	99180000	99190000	98310000	98320000	INPP4A
chr3	194390000	194400000	194880000	194890000	LSG1
chr3	194390000	194400000	195170000	195180000	LSG1
chr3	194390000	194400000	195180000	195190000	LSG1
chr3	194390000	194400000	195270000	195280000	LSG1
chr20	49200000	49210000	48800000	48810000	FAM65C
chr20	49210000	49220000	48800000	48810000	FAM65C
chr20	49300000	49310000	48780000	48790000	FAM65C
chr2	85640000	85650000	85830000	85840000	CAPG
chr19	47350000	47360000	47500000	47510000	AP2S1
chr8	133890000	133900000	133990000	134000000	TG
chr8	133890000	133900000	134200000	134210000	TG
chr8	133890000	133900000	134080000	134090000	TG
chr8	133890000	133900000	134000000	134010000	TG
chr8	133890000	133900000	134190000	134200000	TG
chr8	134100000	134110000	134200000	134210000	TG
chr8	133890000	133900000	134210000	134220000	TG
chr8	133890000	133900000	134130000	134140000	TG
chr8	134100000	134110000	133900000	133910000	TG
chr5	133860000	133870000	133740000	133750000	JADE2
chr5	133860000	133870000	133760000	133770000	JADE2
chr5	133860000	133870000	133930000	133940000	JADE2
chr5	133880000	133890000	133760000	133770000	JADE2
chr5	133890000	133900000	133740000	133750000	JADE2
chr5	133890000	133900000	133760000	133770000	JADE2
chr5	133880000	133890000	133740000	133750000	JADE2
chr5	133900000	133910000	133740000	133750000	JADE2
chr5	133890000	133900000	133910000	133920000	JADE2
chr5	169690000	169700000	169850000	169860000	LCP2
chr5	138120000	138130000	138580000	138590000	CTNNA1
chr5	138160000	138170000	138510000	138520000	CTNNA1
chr5	138160000	138170000	138580000	138590000	CTNNA1
chr5	138200000	138210000	137930000	137940000	CTNNA1
chr5	138200000	138210000	137970000	137980000	CTNNA1
chr5	138200000	138210000	137980000	137990000	CTNNA1
chr5	138200000	138210000	137990000	138000000	CTNNA1
chr5	138200000	138210000	138510000	138520000	CTNNA1
chr5	138200000	138210000	138580000	138590000	CTNNA1
chr5	138250000	138260000	138510000	138520000	CTNNA1
chr5	138250000	138260000	138580000	138590000	CTNNA1
chrX	18910000	18920000	18620000	18630000	PHKA2
chrX	18910000	18920000	18640000	18650000	PHKA2
chrX	18910000	18920000	18650000	18660000	PHKA2
chrX	18910000	18920000	18700000	18710000	PHKA2
chrX	18910000	18920000	18410000	18420000	PHKA2
chrX	18910000	18920000	18710000	18720000	PHKA2
chrX	18910000	18920000	18440000	18450000	PHKA2
chrX	18910000	18920000	18770000	18780000	PHKA2
chrX	18910000	18920000	18610000	18620000	PHKA2
chrX	18910000	18920000	18810000	18820000	PHKA2
chrX	13780000	13790000	13890000	13900000	OFD1
chrX	13780000	13790000	13910000	13920000	OFD1
chrX	13780000	13790000	13960000	13970000	OFD1
chrX	13780000	13790000	13970000	13980000	OFD1
chrX	13780000	13790000	14010000	14020000	OFD1
chrX	13800000	13810000	13830000	13840000	GPM6B
chrX	13800000	13810000	13860000	13870000	GPM6B
chrX	13800000	13810000	13890000	13900000	GPM6B
chrX	13800000	13810000	13910000	13920000	GPM6B
chrX	13800000	13810000	13960000	13970000	GPM6B
chrX	13800000	13810000	13970000	13980000	GPM6B
chrX	13950000	13960000	13830000	13840000	GPM6B
chrX	13950000	13960000	13840000	13850000	GPM6B
chrX	13950000	13960000	13880000	13890000	GPM6B
chrX	13950000	13960000	13890000	13900000	GPM6B
chrX	13950000	13960000	13900000	13910000	GPM6B
chr8	54700000	54710000	54060000	54070000	ATP6V1H
chr15	52890000	52900000	52540000	52550000	FAM214A
chr16	27710000	27720000	28370000	28380000	KIAA0556
chr16	27700000	27710000	28070000	28080000	KIAA0556
chr12	6050000	6060000	5280000	5290000	ANO2
chr6	117920000	117930000	117660000	117670000	GOPC
chr6	117920000	117930000	117760000	117770000	GOPC
chr6	117920000	117930000	117770000	117780000	GOPC
chr11	113740000	113750000	114120000	114130000	USP28
chr11	113700000	113710000	114120000	114130000	USP28
chr5	176070000	176080000	176030000	176040000	TSPAN17
chr5	176070000	176080000	176050000	176060000	TSPAN17
chr5	176070000	176080000	176200000	176210000	TSPAN17
chr5	176070000	176080000	176210000	176220000	TSPAN17
chr5	176070000	176080000	176220000	176230000	TSPAN17
chr5	176070000	176080000	176300000	176310000	TSPAN17
chr5	176070000	176080000	176020000	176030000	TSPAN17
chr5	176070000	176080000	176460000	176470000	TSPAN17
chr8	103230000	103240000	102320000	102330000	RRM2B
chr16	12450000	12460000	13380000	13390000	SNX29
chr12	16760000	16770000	17210000	17220000	LMO3
chr12	16760000	16770000	17220000	17230000	LMO3
chr12	16760000	16770000	17740000	17750000	LMO3
chr1	12360000	12370000	12720000	12730000	VPS13D
chr1	12400000	12410000	12490000	12500000	VPS13D
chr1	12370000	12380000	12720000	12730000	VPS13D
chr10	11050000	11060000	10500000	10510000	CELF2
chr10	11060000	11070000	10500000	10510000	CELF2
chr10	11060000	11070000	10670000	10680000	CELF2
chr10	11060000	11070000	10730000	10740000	CELF2
chr2	136280000	136290000	135760000	135770000	R3HDM1
chr2	136400000	136410000	135760000	135770000	R3HDM1
chr2	136280000	136290000	135910000	135920000	R3HDM1
chr2	136400000	136410000	135960000	135970000	R3HDM1
chr2	136280000	136290000	135920000	135930000	R3HDM1
chr2	136280000	136290000	136080000	136090000	R3HDM1
chr2	136400000	136410000	135740000	135750000	R3HDM1
chr2	136400000	136410000	135850000	135860000	R3HDM1
chr7	73440000	73450000	73160000	73170000	ELN
chr5	1320000	1330000	1490000	1500000	CLPTM1L
chr5	1320000	1330000	1610000	1620000	CLPTM1L
chr5	1320000	1330000	1630000	1640000	CLPTM1L
chr5	1330000	1340000	1510000	1520000	CLPTM1L
chr5	1340000	1350000	1610000	1620000	CLPTM1L
chr18	55880000	55890000	55980000	55990000	NEDD4L
chr18	55880000	55890000	55920000	55930000	NEDD4L
chr18	56000000	56010000	55880000	55890000	NEDD4L
chr18	56000000	56010000	55910000	55920000	NEDD4L
chr18	55880000	55890000	55910000	55920000	NEDD4L
chrX	49120000	49130000	49060000	49070000	FOXP3
chrX	49120000	49130000	49080000	49090000	FOXP3
chrX	49120000	49130000	49060000	49070000	PPP1R3F
chrX	49120000	49130000	49080000	49090000	PPP1R3F
chr5	73930000	73940000	73240000	73250000	HEXB
chr5	73930000	73940000	73260000	73270000	HEXB
chr5	73930000	73940000	73320000	73330000	HEXB
chr5	73930000	73940000	73330000	73340000	HEXB
chr5	73930000	73940000	73190000	73200000	HEXB
chr5	73930000	73940000	73350000	73360000	HEXB
chr5	73930000	73940000	73200000	73210000	HEXB
chr5	73930000	73940000	73420000	73430000	HEXB
chr5	73930000	73940000	73230000	73240000	HEXB
chr5	73930000	73940000	73430000	73440000	HEXB
chr5	73930000	73940000	73570000	73580000	HEXB
chr5	73930000	73940000	73440000	73450000	HEXB
chr5	73930000	73940000	73580000	73590000	HEXB
chr5	73930000	73940000	73450000	73460000	HEXB
chr5	73930000	73940000	73590000	73600000	HEXB
chr5	73930000	73940000	73460000	73470000	HEXB
chr5	73930000	73940000	73620000	73630000	HEXB
chr5	73930000	73940000	73500000	73510000	HEXB
chr5	73930000	73940000	73690000	73700000	HEXB
chr5	73930000	73940000	73510000	73520000	HEXB
chr5	73930000	73940000	73700000	73710000	HEXB
chr5	73930000	73940000	73520000	73530000	HEXB
chr5	73930000	73940000	73840000	73850000	HEXB
chr5	71610000	71620000	71060000	71070000	PTCD2
chr5	71610000	71620000	71810000	71820000	PTCD2
chr5	71610000	71620000	71120000	71130000	PTCD2
chr5	71610000	71620000	71920000	71930000	PTCD2
chr5	71610000	71620000	71840000	71850000	PTCD2
chr5	71610000	71620000	71930000	71940000	PTCD2
chr12	51780000	51790000	52130000	52140000	SLC4A8
chr12	51830000	51840000	51920000	51930000	SLC4A8
chr12	51830000	51840000	52130000	52140000	SLC4A8
chr12	51860000	51870000	52130000	52140000	SLC4A8
chr5	179660000	179670000	179600000	179610000	MAPK9
chr5	179720000	179730000	179770000	179780000	MAPK9
chr5	179690000	179700000	179230000	179240000	MAPK9
chr5	179690000	179700000	179580000	179590000	MAPK9
chr5	177990000	178000000	178100000	178110000	COL23A1
chr5	177990000	178000000	178910000	178920000	COL23A1
chr5	178010000	178020000	177180000	177190000	COL23A1
chr16	75290000	75300000	75270000	75280000	BCAR1
chr15	41010000	41020000	41160000	41170000	RAD51
chr3	138550000	138560000	138510000	138520000	PIK3CB
chr5	175380000	175390000	174910000	174920000	THOC3
chr5	175380000	175390000	174950000	174960000	THOC3
chr5	175380000	175390000	174980000	174990000	THOC3
chr5	175380000	175390000	174990000	175000000	THOC3
chr5	175380000	175390000	175000000	175010000	THOC3
chr5	175380000	175390000	175100000	175110000	THOC3
chr5	175460000	175470000	176300000	176310000	THOC3
chr12	123640000	123650000	123460000	123470000	MPHOSPH9
chr12	123640000	123650000	123540000	123550000	MPHOSPH9
chr12	123640000	123650000	123550000	123560000	MPHOSPH9
chr12	123700000	123710000	123380000	123390000	MPHOSPH9
chr12	123700000	123710000	123460000	123470000	MPHOSPH9
chr12	19280000	19290000	18390000	18400000	PLEKHA5
chr16	31140000	31150000	31440000	31450000	PRSS8
chr16	31140000	31150000	31460000	31470000	PRSS8
chr16	31140000	31150000	31430000	31440000	PRSS8
chr4	159790000	159800000	160340000	160350000	FNIP2
chr4	166240000	166250000	166050000	166060000	MSMO1
chr4	166240000	166250000	166070000	166080000	MSMO1
chr4	166240000	166250000	166120000	166130000	MSMO1
chr5	132580000	132590000	133240000	133250000	FSTL4
chr5	132580000	132590000	133290000	133300000	FSTL4
chr5	132580000	132590000	133250000	133260000	FSTL4
chr6	110670000	110680000	110590000	110600000	METTL24
chr19	17320000	17330000	16780000	16790000	USE1
chr19	17320000	17330000	16840000	16850000	USE1
chr11	2460000	2470000	3150000	3160000	KCNQ1
chr11	2460000	2470000	2890000	2900000	KCNQ1
chr11	2790000	2800000	1960000	1970000	KCNQ1
chr11	2460000	2470000	2900000	2910000	KCNQ1
chr1	36610000	36620000	36640000	36650000	TRAPPC3
chr1	36610000	36620000	36760000	36770000	TRAPPC3
chr9	139740000	139750000	139680000	139690000	PHPT1
chr9	139740000	139750000	139720000	139730000	PHPT1
chr9	139740000	139750000	139760000	139770000	PHPT1
chr9	139740000	139750000	139810000	139820000	PHPT1
chr9	139740000	139750000	139850000	139860000	PHPT1
chr9	139740000	139750000	139920000	139930000	PHPT1
chr9	139950000	139960000	139660000	139670000	ENTPD2
chr9	139950000	139960000	140050000	140060000	ENTPD2
chr9	139950000	139960000	140090000	140100000	ENTPD2
chr9	139950000	139960000	139680000	139690000	ENTPD2
chr9	139950000	139960000	140080000	140090000	ENTPD2
chr9	139950000	139960000	140000000	140010000	ENTPD2
chr1	241800000	241810000	241900000	241910000	OPN3
chr1	241760000	241770000	241990000	242000000	OPN3
chr1	241800000	241810000	241990000	242000000	OPN3
chr1	243650000	243660000	244210000	244220000	SDCCAG8
chr1	243650000	243660000	244220000	244230000	SDCCAG8
chr1	243650000	243660000	244240000	244250000	SDCCAG8
chr1	243650000	243660000	244450000	244460000	SDCCAG8
chr1	10260000	10270000	10440000	10450000	KIF1B
chr11	73100000	73110000	73370000	73380000	RELT
chr7	150670000	150680000	149710000	149720000	KCNH2
chr7	150670000	150680000	150070000	150080000	KCNH2
chr5	32390000	32400000	32610000	32620000	ZFR
chr4	72900000	72910000	72180000	72190000	NPFFR2
chr17	36900000	36910000	36850000	36860000	PCGF2
chr17	36890000	36900000	36850000	36860000	PCGF2
chrX	2740000	2750000	3410000	3420000	GYG2
chr13	113760000	113770000	113650000	113660000	F7
chr13	113760000	113770000	113710000	113720000	F7
chr13	113760000	113770000	113720000	113730000	F7
chr13	113760000	113770000	113730000	113740000	F7
chr13	113760000	113770000	113740000	113750000	F7
chr13	113760000	113770000	113780000	113790000	F7
chr13	113760000	113770000	113810000	113820000	F7
chr13	113760000	113770000	113830000	113840000	F7
chr13	113760000	113770000	113840000	113850000	F7
chr13	113760000	113770000	114100000	114110000	F7
chr2	42720000	42730000	42870000	42880000	MTA3
chr2	42880000	42890000	42720000	42730000	MTA3
chr3	179360000	179370000	180290000	180300000	USP13
chr3	127760000	127770000	127390000	127400000	SEC61A1
chr3	127760000	127770000	127400000	127410000	SEC61A1
chr3	127760000	127770000	127410000	127420000	SEC61A1
chr3	127760000	127770000	128340000	128350000	SEC61A1
chr3	127770000	127780000	127400000	127410000	SEC61A1
chr3	127770000	127780000	127410000	127420000	SEC61A1
chr3	127770000	127780000	128340000	128350000	SEC61A1
chr12	80320000	80330000	80440000	80450000	PPP1R12A
chr12	80320000	80330000	80490000	80500000	PPP1R12A
chr12	80320000	80330000	80580000	80590000	PPP1R12A
chr15	79300000	79310000	79400000	79410000	RASGRF1
chr15	79300000	79310000	79460000	79470000	RASGRF1
chr15	79380000	79390000	79460000	79470000	RASGRF1
chr7	44260000	44270000	44120000	44130000	CAMK2B
chr7	44260000	44270000	44500000	44510000	CAMK2B
chr7	44260000	44270000	44520000	44530000	CAMK2B
chr7	44280000	44290000	44420000	44430000	CAMK2B
chr7	44280000	44290000	44500000	44510000	CAMK2B
chr7	44280000	44290000	44520000	44530000	CAMK2B
chr7	44300000	44310000	44330000	44340000	CAMK2B
chr7	44300000	44310000	44340000	44350000	CAMK2B
chr7	44300000	44310000	44420000	44430000	CAMK2B
chr7	44300000	44310000	44500000	44510000	CAMK2B
chr7	44300000	44310000	44520000	44530000	CAMK2B
chr7	44360000	44370000	44270000	44280000	CAMK2B
chr7	44360000	44370000	44280000	44290000	CAMK2B
chr7	44360000	44370000	44300000	44310000	CAMK2B
chr7	44360000	44370000	44500000	44510000	CAMK2B
chr1	17260000	17270000	17190000	17200000	CROCC
chr1	17270000	17280000	17340000	17350000	CROCC
chr1	17260000	17270000	16860000	16870000	CROCC
chr16	22310000	22320000	21840000	21850000	POLR3E
chr1	203590000	203600000	203450000	203460000	ATP2B4
chr1	203650000	203660000	203310000	203320000	ATP2B4
chr1	203590000	203600000	203480000	203490000	ATP2B4
chr1	203640000	203650000	203460000	203470000	ATP2B4
chr1	203590000	203600000	203460000	203470000	ATP2B4
chr1	203650000	203660000	203450000	203460000	ATP2B4
chr1	54350000	54360000	54430000	54440000	YIPF1
chr1	54350000	54360000	55270000	55280000	YIPF1
chr3	185970000	185980000	185700000	185710000	DGKG
chr3	185970000	185980000	185710000	185720000	DGKG
chr3	185970000	185980000	185720000	185730000	DGKG
chr3	185970000	185980000	185730000	185740000	DGKG
chr3	185970000	185980000	185740000	185750000	DGKG
chr3	185970000	185980000	185750000	185760000	DGKG
chr3	185970000	185980000	185830000	185840000	DGKG
chr3	185970000	185980000	186250000	186260000	DGKG
chr3	185980000	185990000	185700000	185710000	DGKG
chr3	185980000	185990000	185710000	185720000	DGKG
chr3	185980000	185990000	185720000	185730000	DGKG
chr3	185980000	185990000	186250000	186260000	DGKG
chr3	186080000	186090000	185370000	185380000	DGKG
chr3	186080000	186090000	186240000	186250000	DGKG
chr3	186080000	186090000	186250000	186260000	DGKG
chr16	2960000	2970000	2750000	2760000	FLYWCH1
chr16	2960000	2970000	2760000	2770000	FLYWCH1
chr16	2980000	2990000	3010000	3020000	FLYWCH1
chr16	2980000	2990000	3020000	3030000	FLYWCH1
chr1	234610000	234620000	235260000	235270000	TARBP1
chr4	152620000	152630000	153290000	153300000	PET112
chr4	152620000	152630000	153300000	153310000	PET112
chr4	152630000	152640000	152920000	152930000	PET112
chr4	152630000	152640000	153280000	153290000	PET112
chr4	152630000	152640000	153290000	153300000	PET112
chr12	8090000	8100000	7990000	8000000	SLC2A3
chr12	8090000	8100000	8110000	8120000	SLC2A3
chr12	8090000	8100000	8140000	8150000	SLC2A3
chr10	104170000	104180000	103910000	103920000	PSD
chr10	104170000	104180000	104220000	104230000	PSD
chr10	104170000	104180000	103920000	103930000	PSD
chr10	104170000	104180000	104230000	104240000	PSD
chr10	104170000	104180000	103930000	103940000	PSD
chr10	104170000	104180000	103940000	103950000	PSD
chr10	104170000	104180000	103980000	103990000	PSD
chr10	104170000	104180000	104190000	104200000	PSD
chr10	104170000	104180000	104210000	104220000	PSD
chr18	77490000	77500000	77690000	77700000	CTDP1
chr18	77490000	77500000	77700000	77710000	CTDP1
chr18	77490000	77500000	77710000	77720000	CTDP1
chr12	950000	960000	670000	680000	WNK1
chr12	980000	990000	670000	680000	WNK1
chr19	4150000	4160000	4010000	4020000	CREB3L3
chr19	4150000	4160000	4190000	4200000	CREB3L3
chr1	29560000	29570000	30160000	30170000	PTPRU
chr1	29560000	29570000	30530000	30540000	PTPRU
chr1	29640000	29650000	30430000	30440000	PTPRU
chr1	29610000	29620000	29650000	29660000	PTPRU
chr1	29560000	29570000	30370000	30380000	PTPRU
chr1	29610000	29620000	30390000	30400000	PTPRU
chr1	29610000	29620000	30420000	30430000	PTPRU
chr1	29610000	29620000	30430000	30440000	PTPRU
chr1	29610000	29620000	29660000	29670000	PTPRU
chr1	29630000	29640000	30390000	30400000	PTPRU
chr1	29630000	29640000	30420000	30430000	PTPRU
chr1	29630000	29640000	30430000	30440000	PTPRU
chr1	29630000	29640000	30580000	30590000	PTPRU
chr1	29640000	29650000	30390000	30400000	PTPRU
chr1	29640000	29650000	30420000	30430000	PTPRU
chr1	29640000	29650000	30580000	30590000	PTPRU
chr1	29610000	29620000	30580000	30590000	PTPRU
chr12	131000000	131010000	131180000	131190000	RIMBP2
chr12	131000000	131010000	131190000	131200000	RIMBP2
chr12	131200000	131210000	130930000	130940000	RIMBP2
chr12	131200000	131210000	130940000	130950000	RIMBP2
chr6	166780000	166790000	166650000	166660000	MPC1
chr6	166780000	166790000	166690000	166700000	MPC1
chr6	166790000	166800000	166690000	166700000	MPC1
chr12	48220000	48230000	48130000	48140000	HDAC7
chr3	195600000	195610000	195630000	195640000	TNK2
chr3	195600000	195610000	195680000	195690000	TNK2
chr3	195610000	195620000	195590000	195600000	TNK2
chr3	195610000	195620000	195630000	195640000	TNK2
chr3	195610000	195620000	195680000	195690000	TNK2
chr19	50880000	50890000	51170000	51180000	POLD1
chr17	27300000	27310000	27390000	27400000	SEZ6
chr17	27300000	27310000	27330000	27340000	SEZ6
chr17	27310000	27320000	27400000	27410000	SEZ6
chr17	27300000	27310000	27400000	27410000	SEZ6
chr17	27310000	27320000	27390000	27400000	SEZ6
chr17	27280000	27290000	27390000	27400000	SEZ6
chr17	27280000	27290000	27400000	27410000	SEZ6
chr17	27280000	27290000	27410000	27420000	SEZ6
chr12	53420000	53430000	52450000	52460000	EIF4B
chr12	53420000	53430000	52470000	52480000	EIF4B
chr12	53430000	53440000	52450000	52460000	EIF4B
chr12	53430000	53440000	52470000	52480000	EIF4B
chr19	49150000	49160000	49180000	49190000	CA11
chr19	55970000	55980000	55790000	55800000	ISOC2
chr19	55960000	55970000	55790000	55800000	ISOC2
chr19	56200000	56210000	55580000	55590000	EPN1
chr19	56190000	56200000	55580000	55590000	EPN1
chr5	310000	320000	390000	400000	AHRR
chr5	310000	320000	400000	410000	AHRR
chr5	310000	320000	420000	430000	AHRR
chr5	310000	320000	430000	440000	AHRR
chr5	320000	330000	390000	400000	AHRR
chr5	320000	330000	420000	430000	AHRR
chr5	320000	330000	430000	440000	AHRR
chr5	340000	350000	430000	440000	AHRR
chr5	430000	440000	290000	300000	AHRR
chr5	340000	350000	390000	400000	AHRR
chr5	340000	350000	400000	410000	AHRR
chr5	340000	350000	420000	430000	AHRR
chr22	19130000	19140000	18980000	18990000	GSC2
chr22	19130000	19140000	19470000	19480000	GSC2
chr2	241380000	241390000	241150000	241160000	GPC1
chr2	241380000	241390000	241160000	241170000	GPC1
chr2	241380000	241390000	241180000	241190000	GPC1
chr2	241380000	241390000	241190000	241200000	GPC1
chr2	241400000	241410000	241160000	241170000	GPC1
chr2	241400000	241410000	241170000	241180000	GPC1
chr2	241400000	241410000	241180000	241190000	GPC1
chr2	241400000	241410000	241650000	241660000	GPC1
chr2	241400000	241410000	241660000	241670000	GPC1
chr2	241380000	241390000	241170000	241180000	GPC1
chr4	2460000	2470000	1990000	2000000	RNF4
chr4	2460000	2470000	2280000	2290000	RNF4
chr4	2460000	2470000	2040000	2050000	RNF4
chr4	2460000	2470000	2350000	2360000	RNF4
chr4	2460000	2470000	2060000	2070000	RNF4
chr4	2460000	2470000	2360000	2370000	RNF4
chr4	2460000	2470000	2070000	2080000	RNF4
chr4	2480000	2490000	2060000	2070000	RNF4
chr4	2460000	2470000	2250000	2260000	RNF4
chr4	2480000	2490000	2250000	2260000	RNF4
chr4	2460000	2470000	2260000	2270000	RNF4
chr4	2480000	2490000	2280000	2290000	RNF4
chr4	2460000	2470000	2270000	2280000	RNF4
chr4	2480000	2490000	2070000	2080000	RNF4
chr4	2510000	2520000	2400000	2410000	RNF4
chr4	2510000	2520000	2260000	2270000	RNF4
chr4	2510000	2520000	2880000	2890000	RNF4
chr4	2480000	2490000	2880000	2890000	RNF4
chr4	2480000	2490000	2270000	2280000	RNF4
chr4	41360000	41370000	41420000	41430000	LIMCH1
chr4	41360000	41370000	41460000	41470000	LIMCH1
chr4	41360000	41370000	41470000	41480000	LIMCH1
chr4	41360000	41370000	41670000	41680000	LIMCH1
chr11	2320000	2330000	3140000	3150000	TSPAN32
chr19	19230000	19240000	19450000	19460000	TMEM161A
chr20	44510000	44520000	44540000	44550000	CTSA
chr20	44520000	44530000	44540000	44550000	CTSA
chr19	19110000	19120000	18660000	18670000	SUGP2
chr19	1030000	1040000	1070000	1080000	CNN2
chr19	1030000	1040000	1070000	1080000	ABCA7
chr19	1040000	1050000	1070000	1080000	ABCA7
chr19	1110000	1120000	810000	820000	SBNO2
chr19	1110000	1120000	1210000	1220000	SBNO2
chr19	1120000	1130000	1210000	1220000	SBNO2
chr19	1170000	1180000	240000	250000	SBNO2
chr19	1130000	1140000	950000	960000	SBNO2
chr19	1130000	1140000	1090000	1100000	SBNO2
chr19	1170000	1180000	1240000	1250000	SBNO2
chr19	1170000	1180000	1250000	1260000	SBNO2
chr19	1160000	1170000	900000	910000	SBNO2
chr19	1160000	1170000	1220000	1230000	SBNO2
chr19	1160000	1170000	1240000	1250000	SBNO2
chr19	1160000	1170000	240000	250000	SBNO2
chr19	1170000	1180000	900000	910000	SBNO2
chr19	1170000	1180000	1220000	1230000	SBNO2
chr19	1160000	1170000	1250000	1260000	SBNO2
chr16	2070000	2080000	2160000	2170000	SLC9A3R2
chr16	2080000	2090000	2160000	2170000	SLC9A3R2
chr16	2080000	2090000	2130000	2140000	SLC9A3R2
chr16	2080000	2090000	2140000	2150000	SLC9A3R2
chr16	2070000	2080000	2200000	2210000	SLC9A3R2
chr16	2080000	2090000	2150000	2160000	SLC9A3R2
chr16	2070000	2080000	2140000	2150000	SLC9A3R2
chr16	2070000	2080000	2150000	2160000	SLC9A3R2
chr16	2080000	2090000	2240000	2250000	SLC9A3R2
chr16	2080000	2090000	2200000	2210000	SLC9A3R2
chr16	2070000	2080000	2240000	2250000	SLC9A3R2
chr16	2090000	2100000	2140000	2150000	NTHL1
chr16	2090000	2100000	2150000	2160000	NTHL1
chr16	2090000	2100000	2050000	2060000	NTHL1
chr16	2090000	2100000	2160000	2170000	NTHL1
chr1	110080000	110090000	109800000	109810000	GNAI3
chr1	110080000	110090000	110030000	110040000	GNAI3
chr1	110080000	110090000	109790000	109800000	GNAI3
chr6	52440000	52450000	52280000	52290000	TRAM2
chr10	13200000	13210000	13340000	13350000	MCM10
chr12	56320000	56330000	56110000	56120000	DGKA
chr12	56330000	56340000	56110000	56120000	DGKA
chr12	56340000	56350000	56110000	56120000	DGKA
chr3	123370000	123380000	123430000	123440000	MYLK
chr6	84410000	84420000	84560000	84570000	SNAP91
chr10	105720000	105730000	105780000	105790000	SLK
chr10	106050000	106060000	106090000	106100000	GSTO2
chr10	106050000	106060000	106100000	106110000	GSTO2
chr2	239330000	239340000	239350000	239360000	ASB1
chr2	239330000	239340000	240010000	240020000	ASB1
chr2	239330000	239340000	239680000	239690000	ASB1
chr2	239350000	239360000	239750000	239760000	ASB1
chr2	239350000	239360000	240010000	240020000	ASB1
chr2	239350000	239360000	239680000	239690000	ASB1
chr4	37890000	37900000	37980000	37990000	TBC1D1
chr4	38110000	38120000	38690000	38700000	TBC1D1
chr1	41230000	41240000	41050000	41060000	NFYC
chr1	41230000	41240000	41070000	41080000	NFYC
chr2	233760000	233770000	233740000	233750000	NGEF
chr2	233760000	233770000	233880000	233890000	NGEF
chr2	233760000	233770000	234080000	234090000	NGEF
chr2	233760000	233770000	233780000	233790000	NGEF
chr2	233760000	233770000	233790000	233800000	NGEF
chr2	233760000	233770000	234130000	234140000	NGEF
chr2	233760000	233770000	234150000	234160000	NGEF
chr2	233790000	233800000	233740000	233750000	NGEF
chr2	233790000	233800000	233750000	233760000	NGEF
chr2	233790000	233800000	233760000	233770000	NGEF
chr2	233790000	233800000	233870000	233880000	NGEF
chr2	233790000	233800000	233880000	233890000	NGEF
chr2	233790000	233800000	233890000	233900000	NGEF
chr2	233790000	233800000	233900000	233910000	NGEF
chr2	233790000	233800000	233910000	233920000	NGEF
chr2	233790000	233800000	234050000	234060000	NGEF
chr2	233790000	233800000	234060000	234070000	NGEF
chr2	233760000	233770000	234100000	234110000	NGEF
chr2	233790000	233800000	234130000	234140000	NGEF
chr2	233790000	233800000	234150000	234160000	NGEF
chr2	233760000	233770000	234090000	234100000	NGEF
chr2	233790000	233800000	234090000	234100000	NGEF
chr1	43830000	43840000	43690000	43700000	ELOVL1
chr1	43830000	43840000	43700000	43710000	ELOVL1
chr11	47390000	47400000	46910000	46920000	SPI1
chr14	92570000	92580000	92020000	92030000	ATXN3
chr14	93250000	93260000	92570000	92580000	GOLGA5
chr5	128430000	128440000	129320000	129330000	ISOC1
chr14	100200000	100210000	100330000	100340000	EML1
chr14	100270000	100280000	100330000	100340000	EML1
chr14	100350000	100360000	100190000	100200000	EML1
chr14	100200000	100210000	100350000	100360000	EML1
chr14	100200000	100210000	100360000	100370000	EML1
chr14	100350000	100360000	100210000	100220000	EML1
chr14	104600000	104610000	104920000	104930000	KIF26A
chr14	104600000	104610000	104930000	104940000	KIF26A
chr14	104600000	104610000	105110000	105120000	KIF26A
chr14	104600000	104610000	104970000	104980000	KIF26A
chr16	20580000	20590000	21360000	21370000	ACSM2B
chr10	3110000	3120000	3140000	3150000	PFKP
chr10	3110000	3120000	3150000	3160000	PFKP
chr10	3170000	3180000	3140000	3150000	PFKP
chr10	3170000	3180000	3150000	3160000	PFKP
chr5	54830000	54840000	54740000	54750000	PPAP2A
chr15	73540000	73550000	73070000	73080000	NEO1
chr15	73570000	73580000	73070000	73080000	NEO1
chr15	73590000	73600000	73990000	74000000	NEO1
chr17	37340000	37350000	37150000	37160000	CACNB1
chr15	43720000	43730000	43690000	43700000	TP53BP1
chr15	43800000	43810000	43670000	43680000	TP53BP1
chr15	43800000	43810000	43690000	43700000	TP53BP1
chr3	49440000	49450000	49160000	49170000	RHOA
chr3	49440000	49450000	49170000	49180000	RHOA
chr3	49440000	49450000	49200000	49210000	RHOA
chr3	49450000	49460000	49200000	49210000	RHOA
chr3	49450000	49460000	49250000	49260000	RHOA
chr17	41550000	41560000	41480000	41490000	DHX8
chr1	1970000	1980000	2030000	2040000	PRKCZ
chr1	1970000	1980000	1910000	1920000	PRKCZ
chr1	1970000	1980000	1950000	1960000	PRKCZ
chr1	2010000	2020000	2060000	2070000	PRKCZ
chr1	1970000	1980000	1900000	1910000	PRKCZ
chr1	2100000	2110000	2080000	2090000	PRKCZ
chr1	2010000	2020000	2030000	2040000	PRKCZ
chr1	2070000	2080000	2030000	2040000	PRKCZ
chr1	2100000	2110000	2030000	2040000	PRKCZ
chr1	2070000	2080000	2050000	2060000	PRKCZ
chr1	2100000	2110000	2070000	2080000	PRKCZ
chr1	2070000	2080000	2100000	2110000	PRKCZ
chr1	2070000	2080000	2110000	2120000	PRKCZ
chr1	2100000	2110000	2050000	2060000	PRKCZ
chr1	2010000	2020000	2050000	2060000	PRKCZ
chr1	2010000	2020000	2070000	2080000	PRKCZ
chr12	79250000	79260000	78590000	78600000	SYT1
chr12	79250000	79260000	78790000	78800000	SYT1
chr12	79250000	79260000	78940000	78950000	SYT1
chr12	79250000	79260000	78950000	78960000	SYT1
chr12	78570000	78580000	79270000	79280000	NAV3
chr12	78570000	78580000	79280000	79290000	NAV3
chr12	78570000	78580000	79310000	79320000	NAV3
chrX	153050000	153060000	152830000	152840000	IDH3G
chrX	153050000	153060000	153090000	153100000	IDH3G
chrX	153050000	153060000	153010000	153020000	IDH3G
chrX	153050000	153060000	152900000	152910000	IDH3G
chrX	153050000	153060000	153120000	153130000	IDH3G
chrX	153060000	153070000	153180000	153190000	IDH3G
chrX	153060000	153070000	153210000	153220000	IDH3G
chrX	153050000	153060000	153150000	153160000	IDH3G
chrX	153060000	153070000	152900000	152910000	IDH3G
chrX	153060000	153070000	153230000	153240000	IDH3G
chrX	153050000	153060000	153180000	153190000	IDH3G
chrX	153060000	153070000	152830000	152840000	IDH3G
chrX	153060000	153070000	153090000	153100000	IDH3G
chrX	153050000	153060000	153210000	153220000	IDH3G
chrX	153060000	153070000	153120000	153130000	IDH3G
chrX	153060000	153070000	153010000	153020000	IDH3G
chrX	153050000	153060000	153230000	153240000	IDH3G
chrX	153060000	153070000	153150000	153160000	IDH3G
chrX	153090000	153100000	153120000	153130000	PDZD4
chrX	153090000	153100000	153150000	153160000	PDZD4
chrX	153090000	153100000	153180000	153190000	PDZD4
chrX	153090000	153100000	153210000	153220000	PDZD4
chrX	152780000	152790000	152800000	152810000	ATP2B3
chrX	152780000	152790000	152810000	152820000	ATP2B3
chrX	152780000	152790000	153010000	153020000	ATP2B3
chrX	152780000	152790000	153150000	153160000	ATP2B3
chrX	152800000	152810000	152830000	152840000	ATP2B3
chrX	152800000	152810000	152980000	152990000	ATP2B3
chrX	152820000	152830000	152800000	152810000	ATP2B3
chrX	152820000	152830000	152870000	152880000	ATP2B3
chrX	152820000	152830000	152900000	152910000	ATP2B3
chrX	152820000	152830000	152980000	152990000	ATP2B3
chrX	152820000	152830000	153210000	153220000	ATP2B3
chr2	239980000	239990000	240230000	240240000	HDAC4
chr2	239980000	239990000	240890000	240900000	HDAC4
chr2	239980000	239990000	239040000	239050000	HDAC4
chr2	240030000	240040000	240240000	240250000	HDAC4
chr2	240030000	240040000	240260000	240270000	HDAC4
chr2	240030000	240040000	240120000	240130000	HDAC4
chr2	240030000	240040000	240230000	240240000	HDAC4
chr2	240030000	240040000	240860000	240870000	HDAC4
chr2	240030000	240040000	240890000	240900000	HDAC4
chr2	240030000	240040000	240920000	240930000	HDAC4
chr2	240070000	240080000	240130000	240140000	HDAC4
chr2	240070000	240080000	240200000	240210000	HDAC4
chr2	240070000	240080000	240860000	240870000	HDAC4
chr2	240070000	240080000	240890000	240900000	HDAC4
chr2	240070000	240080000	240920000	240930000	HDAC4
chr2	240230000	240240000	240890000	240900000	HDAC4
chr2	240230000	240240000	240030000	240040000	HDAC4
chr2	240230000	240240000	240040000	240050000	HDAC4
chr2	240030000	240040000	240580000	240590000	HDAC4
chr2	240030000	240040000	240820000	240830000	HDAC4
chr2	240230000	240240000	240140000	240150000	HDAC4
chr2	240230000	240240000	240150000	240160000	HDAC4
chr2	240230000	240240000	240050000	240060000	HDAC4
chr2	240230000	240240000	240130000	240140000	HDAC4
chr2	240230000	240240000	239980000	239990000	HDAC4
chr2	240230000	240240000	240160000	240170000	HDAC4
chr2	240230000	240240000	240200000	240210000	HDAC4
chr4	1790000	1800000	850000	860000	FGFR3
chr4	1790000	1800000	860000	870000	FGFR3
chr4	1790000	1800000	1820000	1830000	FGFR3
chr4	1790000	1800000	1830000	1840000	FGFR3
chr4	1790000	1800000	1920000	1930000	FGFR3
chr4	1800000	1810000	850000	860000	FGFR3
chr4	1800000	1810000	860000	870000	FGFR3
chr4	1800000	1810000	1820000	1830000	FGFR3
chr4	1800000	1810000	1920000	1930000	FGFR3
chr17	40710000	40720000	40830000	40840000	COASY
chr17	40710000	40720000	41140000	41150000	COASY
chr15	100010000	100020000	99940000	99950000	MEF2A
chr15	100100000	100110000	99820000	99830000	MEF2A
chr15	100100000	100110000	99900000	99910000	MEF2A
chr15	100100000	100110000	99940000	99950000	MEF2A
chr15	100100000	100110000	99950000	99960000	MEF2A
chr10	134340000	134350000	134300000	134310000	INPP5A
chr10	134420000	134430000	134050000	134060000	INPP5A
chr10	134420000	134430000	134060000	134070000	INPP5A
chr10	134420000	134430000	134290000	134300000	INPP5A
chr10	134520000	134530000	134300000	134310000	INPP5A
chr10	134520000	134530000	134570000	134580000	INPP5A
chr2	86500000	86510000	86550000	86560000	REEP1
chr2	86560000	86570000	86440000	86450000	REEP1
chr2	86560000	86570000	86590000	86600000	REEP1
chr13	113520000	113530000	113420000	113430000	ATP11A
chr2	47220000	47230000	47270000	47280000	TTC7A
chr2	47220000	47230000	47280000	47290000	TTC7A
chr2	47220000	47230000	47310000	47320000	TTC7A
chr2	47220000	47230000	47320000	47330000	TTC7A
chr2	47220000	47230000	47420000	47430000	TTC7A
chr2	47220000	47230000	47430000	47440000	TTC7A
chr2	47230000	47240000	47270000	47280000	TTC7A
chr2	47230000	47240000	47280000	47290000	TTC7A
chr2	47230000	47240000	47310000	47320000	TTC7A
chr2	47230000	47240000	47320000	47330000	TTC7A
chr2	47230000	47240000	47420000	47430000	TTC7A
chr2	47230000	47240000	47430000	47440000	TTC7A
chr2	47260000	47270000	47240000	47250000	TTC7A
chr2	47260000	47270000	47280000	47290000	TTC7A
chr15	22940000	22950000	23170000	23180000	CYFIP1
chr15	22990000	23000000	23300000	23310000	CYFIP1
chr3	160110000	160120000	159740000	159750000	IFT80
chr3	160110000	160120000	159750000	159760000	IFT80
chr19	39370000	39380000	39120000	39130000	SIRT2
chr19	39370000	39380000	39130000	39140000	SIRT2
chr19	39380000	39390000	39120000	39130000	SIRT2
chr19	39380000	39390000	39130000	39140000	SIRT2
chr11	64520000	64530000	64250000	64260000	PYGM
chr11	64520000	64530000	64060000	64070000	PYGM
chr5	65890000	65900000	65590000	65600000	MAST4
chr5	65890000	65900000	66030000	66040000	MAST4
chr17	71640000	71650000	72170000	72180000	SDK2
chr17	71500000	71510000	72160000	72170000	SDK2
chr17	71500000	71510000	72140000	72150000	SDK2
chr17	71500000	71510000	72150000	72160000	SDK2
chr17	71500000	71510000	72110000	72120000	SDK2
chr17	71640000	71650000	72140000	72150000	SDK2
chr17	71640000	71650000	72160000	72170000	SDK2
chr17	71430000	71440000	72170000	72180000	SDK2
chr17	71640000	71650000	72150000	72160000	SDK2
chr1	205710000	205720000	206250000	206260000	NUCKS1
chr16	47000000	47010000	47840000	47850000	DNAJA2
chr1	6080000	6090000	6100000	6110000	KCNAB2
chr1	6080000	6090000	6130000	6140000	KCNAB2
chr1	6090000	6100000	6050000	6060000	KCNAB2
chr1	6090000	6100000	6130000	6140000	KCNAB2
chr11	630000	640000	180000	190000	DRD4
chr11	630000	640000	760000	770000	DRD4
chr1	6470000	6480000	6280000	6290000	HES2
chr1	6480000	6490000	6280000	6290000	HES2
chr1	6470000	6480000	6530000	6540000	HES2
chr1	6480000	6490000	6320000	6330000	HES2
chr1	6470000	6480000	6320000	6330000	HES2
chr1	6480000	6490000	6330000	6340000	HES2
chr15	56260000	56270000	56800000	56810000	NEDD4
chr22	17630000	17640000	17610000	17620000	CECR5
chr11	620000	630000	760000	770000	SCT
chr11	570000	580000	690000	700000	PHRF1
chr11	570000	580000	790000	800000	PHRF1
chr11	570000	580000	780000	790000	PHRF1
chr11	570000	580000	760000	770000	PHRF1
chr11	570000	580000	800000	810000	PHRF1
chr11	570000	580000	630000	640000	PHRF1
chr3	149690000	149700000	149870000	149880000	PFN2
chr3	149690000	149700000	149890000	149900000	PFN2
chr9	108000000	108010000	108140000	108150000	SLC44A1
chr17	1980000	1990000	2130000	2140000	SMG6
chr17	2150000	2160000	2020000	2030000	SMG6
chr17	2130000	2140000	2020000	2030000	SMG6
chr17	2140000	2150000	2020000	2030000	SMG6
chr17	2150000	2160000	1990000	2000000	SMG6
chr17	2140000	2150000	1990000	2000000	SMG6
chr17	2130000	2140000	1990000	2000000	SMG6
chr17	2170000	2180000	1990000	2000000	SMG6
chr17	1960000	1970000	2130000	2140000	SMG6
chr14	57700000	57710000	57070000	57080000	EXOC5
chr22	19170000	19180000	19470000	19480000	CLTCL1
chr19	670000	680000	720000	730000	FSTL3
chr19	670000	680000	710000	720000	FSTL3
chr19	650000	660000	610000	620000	RNF126
chr19	650000	660000	570000	580000	RNF126
chr9	35750000	35760000	35780000	35790000	GBA2
chr9	35750000	35760000	35910000	35920000	GBA2
chr9	35750000	35760000	35850000	35860000	GBA2
chr5	149930000	149940000	150020000	150030000	NDST1
chr5	149860000	149870000	149890000	149900000	NDST1
chr5	149860000	149870000	149880000	149890000	NDST1
chr7	97500000	97510000	97620000	97630000	ASNS
chr7	97500000	97510000	97820000	97830000	ASNS
chr8	42020000	42030000	42150000	42160000	AP3M2
chr8	42020000	42030000	42180000	42190000	AP3M2
chr1	45450000	45460000	45340000	45350000	EIF2B3
chr5	149620000	149630000	149670000	149680000	CAMK2A
chr5	149620000	149630000	149730000	149740000	CAMK2A
chr5	149620000	149630000	149760000	149770000	CAMK2A
chr5	149620000	149630000	149790000	149800000	CAMK2A
chr5	149620000	149630000	149810000	149820000	CAMK2A
chr5	149620000	149630000	149820000	149830000	CAMK2A
chr5	149620000	149630000	149780000	149790000	CAMK2A
chr5	149640000	149650000	149620000	149630000	CAMK2A
chr5	149640000	149650000	149670000	149680000	CAMK2A
chr5	149640000	149650000	149680000	149690000	CAMK2A
chr5	149640000	149650000	149610000	149620000	CAMK2A
chr5	149640000	149650000	149750000	149760000	CAMK2A
chr5	149640000	149650000	149760000	149770000	CAMK2A
chr5	149640000	149650000	149780000	149790000	CAMK2A
chr5	149640000	149650000	149790000	149800000	CAMK2A
chr5	149640000	149650000	149810000	149820000	CAMK2A
chr5	149640000	149650000	149820000	149830000	CAMK2A
chr5	149670000	149680000	149610000	149620000	CAMK2A
chr5	149670000	149680000	149620000	149630000	CAMK2A
chr5	149670000	149680000	149730000	149740000	CAMK2A
chr5	149670000	149680000	149750000	149760000	CAMK2A
chr5	149670000	149680000	149760000	149770000	CAMK2A
chr5	149670000	149680000	149780000	149790000	CAMK2A
chr5	149640000	149650000	149730000	149740000	CAMK2A
chr5	149670000	149680000	149810000	149820000	CAMK2A
chr5	149670000	149680000	149820000	149830000	CAMK2A
chr5	149670000	149680000	149790000	149800000	CAMK2A
chr5	149730000	149740000	149600000	149610000	TCOF1
chr5	149730000	149740000	149610000	149620000	TCOF1
chr5	149730000	149740000	149620000	149630000	TCOF1
chr5	149730000	149740000	149680000	149690000	TCOF1
chr5	149730000	149740000	149760000	149770000	TCOF1
chr5	149730000	149740000	149790000	149800000	TCOF1
chr5	149730000	149740000	149670000	149680000	TCOF1
chr5	149750000	149760000	149520000	149530000	TCOF1
chr5	149750000	149760000	149550000	149560000	TCOF1
chr5	149750000	149760000	149600000	149610000	TCOF1
chr5	149750000	149760000	149610000	149620000	TCOF1
chr5	149750000	149760000	149670000	149680000	TCOF1
chr5	149750000	149760000	149680000	149690000	TCOF1
chr5	149750000	149760000	149790000	149800000	TCOF1
chr5	149750000	149760000	149810000	149820000	TCOF1
chr5	149730000	149740000	149820000	149830000	TCOF1
chr7	24950000	24960000	25010000	25020000	OSBPL3
chr3	9000000	9010000	9320000	9330000	RAD18
chr3	9000000	9010000	9390000	9400000	RAD18
chr3	9000000	9010000	9400000	9410000	RAD18
chr11	2440000	2450000	2930000	2940000	TRPM5
chr11	2440000	2450000	3440000	3450000	TRPM5
chr11	2440000	2450000	2880000	2890000	TRPM5
chr2	102310000	102320000	102030000	102040000	MAP4K4
chr2	102310000	102320000	102190000	102200000	MAP4K4
chr2	102470000	102480000	101970000	101980000	MAP4K4
chr2	102410000	102420000	102060000	102070000	MAP4K4
chr2	102410000	102420000	102090000	102100000	MAP4K4
chr2	102440000	102450000	101960000	101970000	MAP4K4
chr2	102440000	102450000	101970000	101980000	MAP4K4
chr2	102440000	102450000	101980000	101990000	MAP4K4
chr2	102440000	102450000	101990000	102000000	MAP4K4
chr2	102440000	102450000	102020000	102030000	MAP4K4
chr2	102440000	102450000	102030000	102040000	MAP4K4
chr2	102440000	102450000	102040000	102050000	MAP4K4
chr2	102440000	102450000	102060000	102070000	MAP4K4
chr2	102440000	102450000	102130000	102140000	MAP4K4
chr2	102440000	102450000	102340000	102350000	MAP4K4
chr2	102470000	102480000	102070000	102080000	MAP4K4
chr2	102470000	102480000	102020000	102030000	MAP4K4
chr2	102470000	102480000	102030000	102040000	MAP4K4
chr2	102470000	102480000	102040000	102050000	MAP4K4
chr2	99270000	99280000	99660000	99670000	MGAT4A
chr2	99340000	99350000	99420000	99430000	MGAT4A
chr4	10120000	10130000	9760000	9770000	WDR1
chr4	148780000	148790000	148030000	148040000	ARHGAP10
chr4	148940000	148950000	149360000	149370000	ARHGAP10
chr7	73090000	73100000	73040000	73050000	WBSCR22
chr7	73090000	73100000	73070000	73080000	WBSCR22
chr7	73090000	73100000	73130000	73140000	WBSCR22
chr7	73090000	73100000	73160000	73170000	WBSCR22
chr5	910000	920000	660000	670000	TRIP13
chrX	153660000	153670000	153600000	153610000	ATP6AP1
chrX	153660000	153670000	153610000	153620000	ATP6AP1
chrX	153660000	153670000	153710000	153720000	ATP6AP1
chr2	12850000	12860000	12180000	12190000	TRIB2
chr2	12850000	12860000	12450000	12460000	TRIB2
chr2	12850000	12860000	12460000	12470000	TRIB2
chr2	12850000	12860000	13070000	13080000	TRIB2
chr19	1400000	1410000	1460000	1470000	DAZAP1
chr19	1410000	1420000	1430000	1440000	DAZAP1
chr19	1410000	1420000	1460000	1470000	DAZAP1
chr19	1590000	1600000	1860000	1870000	MBD3
chrX	153670000	153680000	153610000	153620000	FAM50A
chrX	153670000	153680000	153710000	153720000	FAM50A
chrX	153730000	153740000	153670000	153680000	FAM3A
chrX	153730000	153740000	153710000	153720000	FAM3A
chrX	153730000	153740000	153870000	153880000	FAM3A
chr8	145620000	145630000	145490000	145500000	CPSF1
chr8	145620000	145630000	145160000	145170000	CPSF1
chr8	145620000	145630000	145030000	145040000	CPSF1
chr8	145620000	145630000	145690000	145700000	CPSF1
chr8	145620000	145630000	145280000	145290000	CPSF1
chr8	145620000	145630000	145680000	145690000	CPSF1
chr8	145620000	145630000	145720000	145730000	CPSF1
chr19	14220000	14230000	14480000	14490000	PRKACA
chr19	14280000	14290000	14480000	14490000	LPHN1
chr19	14290000	14300000	14480000	14490000	LPHN1
chr14	69340000	69350000	69560000	69570000	ACTN1
chr14	69350000	69360000	69560000	69570000	ACTN1
chr14	69380000	69390000	69520000	69530000	ACTN1
chr14	69380000	69390000	69430000	69440000	ACTN1
chr14	69380000	69390000	69500000	69510000	ACTN1
chr14	69380000	69390000	69510000	69520000	ACTN1
chr14	69350000	69360000	69430000	69440000	ACTN1
chr14	69380000	69390000	69560000	69570000	ACTN1
chr14	69410000	69420000	69550000	69560000	ACTN1
chr14	69410000	69420000	69560000	69570000	ACTN1
chr14	69350000	69360000	69510000	69520000	ACTN1
chr14	69350000	69360000	69550000	69560000	ACTN1
chr17	19210000	19220000	19150000	19160000	EPN2
chr17	19210000	19220000	18650000	18660000	EPN2
chr2	220370000	220380000	220290000	220300000	ASIC4
chr2	220370000	220380000	220310000	220320000	ASIC4
chr2	220370000	220380000	220300000	220310000	ASIC4
chr2	220370000	220380000	220330000	220340000	ASIC4
chr2	220370000	220380000	220320000	220330000	ASIC4
chr2	220370000	220380000	220280000	220290000	ASIC4
chr2	220300000	220310000	220330000	220340000	SPEG
chr2	220300000	220310000	220400000	220410000	SPEG
chr2	220300000	220310000	220280000	220290000	SPEG
chr2	220300000	220310000	220320000	220330000	SPEG
chr2	220330000	220340000	220290000	220300000	SPEG
chr2	220330000	220340000	220300000	220310000	SPEG
chr2	220330000	220340000	220310000	220320000	SPEG
chr2	220330000	220340000	220280000	220290000	SPEG
chr2	220360000	220370000	220280000	220290000	SPEG
chr2	220360000	220370000	220400000	220410000	SPEG
chr2	220360000	220370000	220330000	220340000	SPEG
chr2	220330000	220340000	220400000	220410000	SPEG
chr2	220330000	220340000	220130000	220140000	SPEG
chr2	220360000	220370000	220310000	220320000	SPEG
chr2	220360000	220370000	220300000	220310000	SPEG
chr2	220360000	220370000	220290000	220300000	SPEG
chr2	220360000	220370000	220320000	220330000	SPEG
chr3	195810000	195820000	195890000	195900000	TFRC
chr3	195810000	195820000	195900000	195910000	TFRC
chr3	195810000	195820000	196320000	196330000	TFRC
chrX	53400000	53410000	53380000	53390000	SMC1A
chrX	53450000	53460000	53280000	53290000	SMC1A
chrX	53450000	53460000	53290000	53300000	SMC1A
chrX	53450000	53460000	53350000	53360000	SMC1A
chrX	53450000	53460000	53360000	53370000	SMC1A
chrX	53450000	53460000	53280000	53290000	HSD17B10
chrX	53450000	53460000	53290000	53300000	HSD17B10
chrX	53450000	53460000	53350000	53360000	HSD17B10
chrX	53450000	53460000	53360000	53370000	HSD17B10
chr11	63610000	63620000	63640000	63650000	MARK2
chr11	63600000	63610000	63640000	63650000	MARK2
chr11	63600000	63610000	63650000	63660000	MARK2
chr11	63600000	63610000	63660000	63670000	MARK2
chr11	63610000	63620000	63650000	63660000	MARK2
chr11	63600000	63610000	63690000	63700000	MARK2
chr11	63660000	63670000	63690000	63700000	MARK2
chr11	63600000	63610000	63700000	63710000	MARK2
chr11	63660000	63670000	63910000	63920000	MARK2
chr11	63670000	63680000	63640000	63650000	MARK2
chr11	63610000	63620000	63660000	63670000	MARK2
chr11	63610000	63620000	63690000	63700000	MARK2
chr11	63610000	63620000	63700000	63710000	MARK2
chr11	63610000	63620000	63910000	63920000	MARK2
chr11	63670000	63680000	63700000	63710000	MARK2
chr11	63660000	63670000	63640000	63650000	MARK2
chr11	63660000	63670000	63700000	63710000	MARK2
chr11	63670000	63680000	63690000	63700000	MARK2
chr12	133430000	133440000	133380000	133390000	CHFR
chr12	133460000	133470000	133440000	133450000	CHFR
chr12	133480000	133490000	133440000	133450000	CHFR
chr4	5830000	5840000	5890000	5900000	CRMP1
chr4	5830000	5840000	5900000	5910000	CRMP1
chr4	5830000	5840000	5970000	5980000	CRMP1
chr4	5830000	5840000	5980000	5990000	CRMP1
chr4	5880000	5890000	5920000	5930000	CRMP1
chr4	5880000	5890000	5970000	5980000	CRMP1
chr4	5880000	5890000	5980000	5990000	CRMP1
chr4	5880000	5890000	6010000	6020000	CRMP1
chr4	5880000	5890000	6020000	6030000	CRMP1
chr3	113340000	113350000	113190000	113200000	SIDT1
chr16	15730000	15740000	14970000	14980000	NDE1
chr16	15740000	15750000	14970000	14980000	NDE1
chr16	15750000	15760000	14970000	14980000	NDE1
chr16	15740000	15750000	16350000	16360000	NDE1
chr16	15750000	15760000	16350000	16360000	NDE1
chr19	16300000	16310000	15490000	15500000	AP1M1
chr19	16310000	16320000	15740000	15750000	AP1M1
chrX	153760000	153770000	153570000	153580000	IKBKG
chrX	153760000	153770000	153600000	153610000	IKBKG
chrX	153760000	153770000	153610000	153620000	IKBKG
chrX	153760000	153770000	153670000	153680000	IKBKG
chrX	153790000	153800000	153400000	153410000	IKBKG
chrX	153790000	153800000	153710000	153720000	IKBKG
chrX	153790000	153800000	153940000	153950000	IKBKG
chr12	125300000	125310000	124860000	124870000	SCARB1
chr12	125300000	125310000	125380000	125390000	SCARB1
chr7	1020000	1030000	1080000	1090000	CYP2W1
chr7	1020000	1030000	1110000	1120000	CYP2W1
chr7	1020000	1030000	1120000	1130000	CYP2W1
chr7	1020000	1030000	1160000	1170000	CYP2W1
chr7	1020000	1030000	1170000	1180000	CYP2W1
chr7	1020000	1030000	1530000	1540000	CYP2W1
chr3	127310000	127320000	126390000	126400000	MCM2
chr3	127310000	127320000	127760000	127770000	MCM2
chr15	85660000	85670000	85730000	85740000	PDE8A
chr5	210000	220000	160000	170000	SDHA
chr5	250000	260000	390000	400000	SDHA
chr12	490000	500000	140000	150000	KDM5A
chr17	42850000	42860000	42940000	42950000	ADAM11
chr17	42840000	42850000	42940000	42950000	ADAM11
chr17	42850000	42860000	42950000	42960000	ADAM11
chr17	42840000	42850000	42950000	42960000	ADAM11
chr2	169830000	169840000	169300000	169310000	ABCB11
chr3	185040000	185050000	184690000	184700000	MAP3K13
chr17	44790000	44800000	45590000	45600000	NSF
chr17	44780000	44790000	44910000	44920000	NSF
chr17	44670000	44680000	45160000	45170000	NSF
chr17	44670000	44680000	44100000	44110000	NSF
chr16	1820000	1830000	1850000	1860000	MRPS34
chr11	77340000	77350000	76750000	76760000	CLNS1A
chr11	77340000	77350000	76900000	76910000	CLNS1A
chr4	6420000	6430000	6370000	6380000	PPP2R2C
chr4	6420000	6430000	6380000	6390000	PPP2R2C
chr4	6420000	6430000	6440000	6450000	PPP2R2C
chr4	6420000	6430000	6450000	6460000	PPP2R2C
chr4	6420000	6430000	6460000	6470000	PPP2R2C
chr4	6420000	6430000	6490000	6500000	PPP2R2C
chr4	6420000	6430000	6520000	6530000	PPP2R2C
chr4	6420000	6430000	6530000	6540000	PPP2R2C
chr4	6420000	6430000	6540000	6550000	PPP2R2C
chr4	6420000	6430000	6550000	6560000	PPP2R2C
chr4	6420000	6430000	6560000	6570000	PPP2R2C
chr4	6470000	6480000	6370000	6380000	PPP2R2C
chr4	6470000	6480000	6380000	6390000	PPP2R2C
chr4	6470000	6480000	6420000	6430000	PPP2R2C
chr4	6470000	6480000	6440000	6450000	PPP2R2C
chr4	6470000	6480000	6450000	6460000	PPP2R2C
chr4	6470000	6480000	6490000	6500000	PPP2R2C
chr4	6470000	6480000	6500000	6510000	PPP2R2C
chr4	6470000	6480000	6510000	6520000	PPP2R2C
chr4	6470000	6480000	6520000	6530000	PPP2R2C
chr4	6470000	6480000	6530000	6540000	PPP2R2C
chr4	6470000	6480000	6540000	6550000	PPP2R2C
chr4	6470000	6480000	6550000	6560000	PPP2R2C
chr4	6470000	6480000	6560000	6570000	PPP2R2C
chr4	6470000	6480000	6610000	6620000	PPP2R2C
chr4	6470000	6480000	6660000	6670000	PPP2R2C
chr5	175970000	175980000	176020000	176030000	CDHR2
chr5	175990000	176000000	176070000	176080000	CDHR2
chr5	175970000	175980000	176030000	176040000	CDHR2
chr5	175990000	176000000	176030000	176040000	CDHR2
chr5	175970000	175980000	176050000	176060000	CDHR2
chr5	175990000	176000000	176020000	176030000	CDHR2
chr5	175990000	176000000	176050000	176060000	CDHR2
chr5	176010000	176020000	175500000	175510000	CDHR2
chr17	3720000	3730000	3640000	3650000	C17orf85
chr3	127440000	127450000	127410000	127420000	MGLL
chr3	127440000	127450000	127670000	127680000	MGLL
chr3	127510000	127520000	127390000	127400000	MGLL
chr3	127510000	127520000	127400000	127410000	MGLL
chr3	127510000	127520000	127410000	127420000	MGLL
chr3	127510000	127520000	127470000	127480000	MGLL
chr3	127510000	127520000	127670000	127680000	MGLL
chr3	127510000	127520000	127710000	127720000	MGLL
chr3	127540000	127550000	127390000	127400000	MGLL
chr3	127540000	127550000	127400000	127410000	MGLL
chr3	127540000	127550000	127410000	127420000	MGLL
chr3	127540000	127550000	127630000	127640000	MGLL
chr12	106480000	106490000	105810000	105820000	NUAK1
chr18	56520000	56530000	56630000	56640000	ZNF532
chr18	56600000	56610000	56640000	56650000	ZNF532
chr18	56520000	56530000	56640000	56650000	ZNF532
chr18	56520000	56530000	56670000	56680000	ZNF532
chr18	56520000	56530000	55610000	55620000	ZNF532
chr18	56520000	56530000	56730000	56740000	ZNF532
chr6	154540000	154550000	154470000	154480000	IPCEF1
chr6	154540000	154550000	154480000	154490000	IPCEF1
chr6	154540000	154550000	154500000	154510000	IPCEF1
chr19	4660000	4670000	5440000	5450000	C19orf10
chr1	17950000	17960000	18910000	18920000	ARHGEF10L
chr1	17960000	17970000	18910000	18920000	ARHGEF10L
chr1	17930000	17940000	18700000	18710000	ARHGEF10L
chr12	108520000	108530000	108850000	108860000	WSCD2
chr12	108520000	108530000	108860000	108870000	WSCD2
chr12	108520000	108530000	108900000	108910000	WSCD2
chr12	108520000	108530000	108840000	108850000	WSCD2
chr12	108580000	108590000	108900000	108910000	WSCD2
chr12	108620000	108630000	108860000	108870000	WSCD2
chr12	108580000	108590000	108850000	108860000	WSCD2
chr20	62060000	62070000	62030000	62040000	KCNQ2
chr20	62060000	62070000	62040000	62050000	KCNQ2
chr20	62060000	62070000	62090000	62100000	KCNQ2
chr20	62060000	62070000	62100000	62110000	KCNQ2
chr10	71160000	71170000	71390000	71400000	TACR2
chr10	71160000	71170000	71260000	71270000	TACR2
chr15	66640000	66650000	65660000	65670000	TIPIN
chr12	102470000	102480000	103150000	103160000	NUP37
chr22	47070000	47080000	46990000	47000000	GRAMD4
chr2	70930000	70940000	70910000	70920000	ADD2
chr2	70930000	70940000	70950000	70960000	ADD2
chr2	70930000	70940000	70990000	71000000	ADD2
chr2	70940000	70950000	70900000	70910000	ADD2
chr2	70940000	70950000	70910000	70920000	ADD2
chr2	70940000	70950000	70990000	71000000	ADD2
chr1	178060000	178070000	177920000	177930000	RASAL2
chr16	89780000	89790000	89860000	89870000	VPS9D1
chr16	89780000	89790000	89800000	89810000	VPS9D1
chr16	89780000	89790000	89760000	89770000	VPS9D1
chr14	103840000	103850000	103060000	103070000	MARK3
chr14	103850000	103860000	103160000	103170000	MARK3
chr14	103850000	103860000	103920000	103930000	MARK3
chr14	103840000	103850000	103970000	103980000	MARK3
chr14	103870000	103880000	103930000	103940000	MARK3
chr14	103850000	103860000	103960000	103970000	MARK3
chr14	103870000	103880000	103950000	103960000	MARK3
chr14	103850000	103860000	103930000	103940000	MARK3
chr14	103870000	103880000	103960000	103970000	MARK3
chr14	103870000	103880000	103970000	103980000	MARK3
chr14	103870000	103880000	103920000	103930000	MARK3
chr14	103850000	103860000	103950000	103960000	MARK3
chr14	103850000	103860000	103970000	103980000	MARK3
chr14	103890000	103900000	103950000	103960000	MARK3
chr14	103890000	103900000	103860000	103870000	MARK3
chr17	64960000	64970000	65950000	65960000	CACNG4
chr4	48560000	48570000	48950000	48960000	FRYL
chr4	48650000	48660000	48710000	48720000	FRYL
chr4	48650000	48660000	48750000	48760000	FRYL
chr2	98370000	98380000	98770000	98780000	TMEM131
chr2	98370000	98380000	98910000	98920000	TMEM131
chr2	98370000	98380000	98980000	98990000	TMEM131
chr2	98370000	98380000	98990000	99000000	TMEM131
chr2	98370000	98380000	99020000	99030000	TMEM131
chr2	98380000	98390000	98860000	98870000	TMEM131
chr2	98380000	98390000	98950000	98960000	TMEM131
chr2	98380000	98390000	98990000	99000000	TMEM131
chr2	98380000	98390000	99150000	99160000	TMEM131
chr2	98380000	98390000	99170000	99180000	TMEM131
chr2	98610000	98620000	98980000	98990000	TMEM131
chr2	98610000	98620000	98990000	99000000	TMEM131
chr7	5630000	5640000	5600000	5610000	FSCN1
chr7	5560000	5570000	5590000	5600000	ACTB
chr7	5570000	5580000	5290000	5300000	ACTB
chr7	5570000	5580000	5600000	5610000	ACTB
chr3	196860000	196870000	196710000	196720000	DLG1
chr3	196860000	196870000	196730000	196740000	DLG1
chr3	196860000	196870000	196770000	196780000	DLG1
chr3	196860000	196870000	196810000	196820000	DLG1
chr3	196860000	196870000	196820000	196830000	DLG1
chr3	196860000	196870000	196830000	196840000	DLG1
chr3	196860000	196870000	196890000	196900000	DLG1
chr10	102260000	102270000	102610000	102620000	SEC31B
chr10	102280000	102290000	102640000	102650000	SEC31B
chr10	102290000	102300000	102640000	102650000	SEC31B
chr10	102290000	102300000	102750000	102760000	SEC31B
chr12	108910000	108920000	108520000	108530000	SART3
chr12	108910000	108920000	108570000	108580000	SART3
chr2	144270000	144280000	145110000	145120000	ARHGAP15
chr1	170040000	170050000	170630000	170640000	KIFAP3
chr11	114260000	114270000	114760000	114770000	RBM7
chr12	57010000	57020000	56890000	56900000	BAZ2A
chr12	57020000	57030000	56890000	56900000	BAZ2A
chr3	47440000	47450000	47460000	47470000	PTPN23
chr16	320000	330000	340000	350000	RGS11
chr16	320000	330000	430000	440000	RGS11
chr16	320000	330000	410000	420000	RGS11
chr1	208390000	208400000	209380000	209390000	PLXNA2
chr1	208410000	208420000	208250000	208260000	PLXNA2
chr1	208410000	208420000	209370000	209380000	PLXNA2
chr1	208410000	208420000	209380000	209390000	PLXNA2
chr12	110460000	110470000	110860000	110870000	ANKRD13A
chr12	110460000	110470000	110850000	110860000	ANKRD13A
chr11	119190000	119200000	118970000	118980000	MCAM
chr11	119180000	119190000	119010000	119020000	MCAM
chr11	119180000	119190000	118970000	118980000	MCAM
chr11	119190000	119200000	119010000	119020000	MCAM
chr11	119190000	119200000	118960000	118970000	MCAM
chr11	119180000	119190000	118960000	118970000	MCAM
chrX	132540000	132550000	132710000	132720000	GPC4
chr1	21980000	21990000	21560000	21570000	RAP1GAP
chr1	21940000	21950000	21910000	21920000	RAP1GAP
chr1	21980000	21990000	21520000	21530000	RAP1GAP
chr7	100240000	100250000	100290000	100300000	ACTL6B
chr7	100240000	100250000	100460000	100470000	ACTL6B
chr1	202520000	202530000	202420000	202430000	PPP1R12B
chr7	100170000	100180000	100290000	100300000	LRCH4
chr19	4170000	4180000	4010000	4020000	SIRT6
chr1	19740000	19750000	19970000	19980000	CAPZB
chr8	38280000	38290000	38550000	38560000	FGFR1
chr8	38280000	38290000	38420000	38430000	FGFR1
chr7	74060000	74070000	74160000	74170000	GTF2I
chr7	74160000	74170000	74130000	74140000	GTF2I
chr22	45970000	45980000	46330000	46340000	FBLN1
chr20	24920000	24930000	24070000	24080000	CST7
chr20	24920000	24930000	25880000	25890000	CST7
chr7	38450000	38460000	38750000	38760000	AMPH
chr7	38450000	38460000	38780000	38790000	AMPH
chr7	38450000	38460000	38790000	38800000	AMPH
chr3	182830000	182840000	183540000	183550000	MCCC1
chr5	7390000	7400000	6770000	6780000	ADCY2
chr5	7390000	7400000	6790000	6800000	ADCY2
chr5	7390000	7400000	6830000	6840000	ADCY2
chr5	7390000	7400000	7500000	7510000	ADCY2
chr5	7390000	7400000	7760000	7770000	ADCY2
chr14	102350000	102360000	102220000	102230000	PPP2R5C
chr14	102380000	102390000	102240000	102250000	PPP2R5C
chr14	102250000	102260000	102360000	102370000	PPP2R5C
chr14	102340000	102350000	101530000	101540000	PPP2R5C
chr16	7550000	7560000	8220000	8230000	RBFOX1
chr16	6530000	6540000	6240000	6250000	RBFOX1
chr1	1820000	1830000	1690000	1700000	GNB1
chr1	1820000	1830000	1970000	1980000	GNB1
chr7	27200000	27210000	26400000	26410000	HOXA9
chr7	27210000	27220000	26400000	26410000	HOXA9
chr10	21820000	21830000	22610000	22620000	MLLT10
chr8	42240000	42250000	42050000	42060000	VDAC3
chr20	32070000	32080000	32940000	32950000	CBFA2T2
chr1	1150000	1160000	970000	980000	SDF4
chr1	1150000	1160000	980000	990000	SDF4
chr1	1150000	1160000	990000	1000000	SDF4
chr1	1160000	1170000	990000	1000000	SDF4
chr1	1150000	1160000	1010000	1020000	SDF4
chr1	1160000	1170000	960000	970000	SDF4
chr1	1150000	1160000	540000	550000	SDF4
chr1	1160000	1170000	950000	960000	SDF4
chr1	1160000	1170000	980000	990000	SDF4
chr1	1150000	1160000	960000	970000	SDF4
chr1	1160000	1170000	970000	980000	SDF4
chr19	43030000	43040000	44000000	44010000	CEACAM1
chr19	43060000	43070000	44030000	44040000	CEACAM1
chr10	76850000	76860000	76040000	76050000	DUSP13
chr10	76850000	76860000	76020000	76030000	DUSP13
chr10	76850000	76860000	75880000	75890000	DUSP13
chr10	76850000	76860000	76260000	76270000	DUSP13
chr16	29800000	29810000	29220000	29230000	KIF22
chr16	29800000	29810000	29140000	29150000	KIF22
chr16	29800000	29810000	29420000	29430000	KIF22
chr16	29800000	29810000	30280000	30290000	KIF22
chr16	29810000	29820000	29420000	29430000	KIF22
chr6	25610000	25620000	25220000	25230000	LRRC16A
chr6	25610000	25620000	25250000	25260000	LRRC16A
chr6	25610000	25620000	25260000	25270000	LRRC16A
chr2	15750000	15760000	16690000	16700000	DDX1
chr6	131380000	131390000	131280000	131290000	EPB41L2
chr22	51220000	51230000	50820000	50830000	RABL2B
chr22	51220000	51230000	51130000	51140000	RABL2B
chr22	51220000	51230000	51160000	51170000	RABL2B
chr20	44980000	44990000	44660000	44670000	SLC35C2
chr20	44990000	45000000	44660000	44670000	SLC35C2
chr6	109410000	109420000	109320000	109330000	SESN1
chr16	30700000	30710000	30260000	30270000	SRCAP
chr16	30710000	30720000	30770000	30780000	SRCAP
chr16	30710000	30720000	30260000	30270000	SRCAP
chr16	30740000	30750000	30470000	30480000	SRCAP
chr3	98310000	98320000	98510000	98520000	CPOX
chr3	98310000	98320000	98540000	98550000	CPOX
chr14	102770000	102780000	102510000	102520000	MOK
chr14	102550000	102560000	102510000	102520000	HSP90AA1
chr14	102550000	102560000	102450000	102460000	HSP90AA1
chr20	34890000	34900000	35060000	35070000	DLGAP4
chr20	34890000	34900000	35070000	35080000	DLGAP4
chr20	35080000	35090000	35120000	35130000	DLGAP4
chr20	35080000	35090000	34790000	34800000	DLGAP4
chr20	35080000	35090000	34840000	34850000	DLGAP4
chr20	35080000	35090000	35110000	35120000	DLGAP4
chr20	35100000	35110000	34840000	34850000	DLGAP4
chr11	133800000	133810000	133890000	133900000	IGSF9B
chr11	133800000	133810000	133930000	133940000	IGSF9B
chr11	133800000	133810000	134020000	134030000	IGSF9B
chr11	133810000	133820000	133930000	133940000	IGSF9B
chr11	133800000	133810000	133910000	133920000	IGSF9B
chr11	133800000	133810000	133940000	133950000	IGSF9B
chr11	133810000	133820000	133910000	133920000	IGSF9B
chr11	133810000	133820000	134020000	134030000	IGSF9B
chr11	133810000	133820000	133790000	133800000	IGSF9B
chr11	133810000	133820000	133890000	133900000	IGSF9B
chr11	133810000	133820000	133990000	134000000	IGSF9B
chr11	133810000	133820000	133940000	133950000	IGSF9B
chr11	133810000	133820000	133970000	133980000	IGSF9B
chr5	133440000	133450000	133460000	133470000	TCF7
chr1	201080000	201090000	200970000	200980000	CACNA1S
chr1	201080000	201090000	200990000	201000000	CACNA1S
chr1	201080000	201090000	200950000	200960000	CACNA1S
chr1	201080000	201090000	200940000	200950000	CACNA1S
chr1	201080000	201090000	200930000	200940000	CACNA1S
chr1	227920000	227930000	228290000	228300000	JMJD4
chr12	125570000	125580000	125600000	125610000	AACS
chr12	125570000	125580000	125610000	125620000	AACS
chr12	125570000	125580000	125620000	125630000	AACS
chr12	125600000	125610000	125550000	125560000	AACS
chr12	125600000	125610000	125560000	125570000	AACS
chr5	141310000	141320000	141040000	141050000	KIAA0141
chr5	141310000	141320000	141080000	141090000	KIAA0141
chr5	141310000	141320000	141090000	141100000	KIAA0141
chr5	141310000	141320000	141230000	141240000	KIAA0141
chr1	54410000	54420000	54360000	54370000	HSPB11
chr1	54410000	54420000	55270000	55280000	HSPB11
chr7	150970000	150980000	151470000	151480000	SMARCD3
chrX	69660000	69670000	69380000	69390000	DLG3
chrX	69670000	69680000	69380000	69390000	DLG3
chrX	69660000	69670000	70380000	70390000	DLG3
chr3	122740000	122750000	122680000	122690000	SEMA5B
chr3	124480000	124490000	124610000	124620000	ITGB5
chr3	124520000	124530000	124610000	124620000	ITGB5
chr3	124520000	124530000	125320000	125330000	ITGB5
chr3	124530000	124540000	125320000	125330000	ITGB5
chr12	1100000	1110000	1480000	1490000	ERC1
chr8	41900000	41910000	42000000	42010000	KAT6A
chr17	19750000	19760000	20590000	20600000	ULK2
chr1	11990000	12000000	11760000	11770000	PLOD1
chr17	3600000	3610000	2760000	2770000	P2RX5
chr17	3600000	3610000	2710000	2720000	P2RX5
chr17	3600000	3610000	2700000	2710000	P2RX5
chr17	3630000	3640000	3980000	3990000	ITGAE
chr13	33160000	33170000	33720000	33730000	PDS5B
chr13	33160000	33170000	33780000	33790000	PDS5B
chr19	59020000	59030000	59040000	59050000	SLC27A5
chr19	57700000	57710000	57170000	57180000	ZNF264
chr1	40220000	40230000	39950000	39960000	PPIE
chr1	40220000	40230000	39960000	39970000	PPIE
chr1	40220000	40230000	39980000	39990000	PPIE
chr2	96870000	96880000	96700000	96710000	STARD7
chr2	96870000	96880000	97660000	97670000	STARD7
chr12	109220000	109230000	109510000	109520000	SSH1
chr12	109220000	109230000	109520000	109530000	SSH1
chr11	67340000	67350000	67680000	67690000	GSTP1
chr11	67350000	67360000	67680000	67690000	GSTP1
chr11	67340000	67350000	67690000	67700000	GSTP1
chr1	31660000	31670000	31710000	31720000	NKAIN1
chr1	32120000	32130000	32180000	32190000	COL16A1
chr1	32120000	32130000	32190000	32200000	COL16A1
chr1	32120000	32130000	32200000	32210000	COL16A1
chr1	32120000	32130000	32210000	32220000	COL16A1
chr1	32120000	32130000	32420000	32430000	COL16A1
chr1	32130000	32140000	32180000	32190000	COL16A1
chr1	32130000	32140000	32190000	32200000	COL16A1
chr1	32130000	32140000	32200000	32210000	COL16A1
chr1	32130000	32140000	32210000	32220000	COL16A1
chr1	32130000	32140000	32270000	32280000	COL16A1
chr1	32150000	32160000	32190000	32200000	COL16A1
chr1	32640000	32650000	32660000	32670000	TXLNA
chr2	24920000	24930000	24860000	24870000	NCOA1
chr2	24920000	24930000	24760000	24770000	NCOA1
chr2	25260000	25270000	25200000	25210000	EFR3B
chr2	25260000	25270000	25210000	25220000	EFR3B
chr2	25260000	25270000	25220000	25230000	EFR3B
chr2	25260000	25270000	25290000	25300000	EFR3B
chr2	25260000	25270000	25300000	25310000	EFR3B
chr2	25260000	25270000	25350000	25360000	EFR3B
chr2	25260000	25270000	25230000	25240000	EFR3B
chr2	26170000	26180000	25900000	25910000	KIF3C
chr2	26170000	26180000	26110000	26120000	KIF3C
chr2	26200000	26210000	26290000	26300000	KIF3C
chr2	26250000	26260000	26130000	26140000	RAB10
chr2	26250000	26260000	26570000	26580000	RAB10
chr2	26450000	26460000	26130000	26140000	HADHA
chr2	26460000	26470000	26130000	26140000	HADHA
chr2	27460000	27470000	27500000	27510000	CAD
chr2	27460000	27470000	27510000	27520000	CAD
chr11	44600000	44610000	45090000	45100000	CD82
chr11	44590000	44600000	45110000	45120000	CD82
chr18	12960000	12970000	12680000	12690000	SEH1L
chr18	12960000	12970000	13620000	13630000	SEH1L
chr16	15180000	15190000	15750000	15760000	RRN3
chr11	70240000	70250000	70430000	70440000	CTTN
chr8	38100000	38110000	38610000	38620000	DDHD2
chr2	234150000	234160000	233710000	233720000	ATG16L1
chr2	234150000	234160000	233740000	233750000	ATG16L1
chr2	234150000	234160000	233770000	233780000	ATG16L1
chr2	234150000	234160000	233780000	233790000	ATG16L1
chr2	234150000	234160000	233750000	233760000	ATG16L1
chr2	234150000	234160000	233760000	233770000	ATG16L1
chr2	234150000	234160000	233820000	233830000	ATG16L1
chr2	234150000	234160000	233870000	233880000	ATG16L1
chr2	234150000	234160000	233800000	233810000	ATG16L1
chr2	234150000	234160000	233790000	233800000	ATG16L1
chr9	33360000	33370000	33770000	33780000	NFX1
chr12	50350000	50360000	50440000	50450000	AQP6
chr12	50360000	50370000	50440000	50450000	AQP6
chr11	49220000	49230000	50140000	50150000	FOLH1
chr7	6070000	6080000	6400000	6410000	EIF2AK1
chr7	6100000	6110000	6350000	6360000	EIF2AK1
chr7	6070000	6080000	6450000	6460000	EIF2AK1
chr7	6100000	6110000	6050000	6060000	EIF2AK1
chr7	26400000	26410000	25890000	25900000	SNX10
chr7	26400000	26410000	26250000	26260000	SNX10
chr7	26400000	26410000	26360000	26370000	SNX10
chr7	26400000	26410000	26890000	26900000	SNX10
chr7	26400000	26410000	26530000	26540000	SNX10
chr16	410000	420000	330000	340000	MRPL28
chr16	410000	420000	160000	170000	MRPL28
chr16	420000	430000	640000	650000	MRPL28
chr16	420000	430000	310000	320000	MRPL28
chr16	410000	420000	140000	150000	MRPL28
chr16	410000	420000	310000	320000	MRPL28
chr16	410000	420000	340000	350000	MRPL28
chr16	420000	430000	510000	520000	MRPL28
chr16	420000	430000	620000	630000	MRPL28
chr16	220000	230000	70000	80000	HBQ1
chr16	220000	230000	160000	170000	HBQ1
chr16	220000	230000	200000	210000	HBQ1
chr16	230000	240000	130000	140000	HBQ1
chr16	230000	240000	160000	170000	HBQ1
chr16	230000	240000	250000	260000	HBQ1
chr16	220000	230000	140000	150000	HBQ1
chr19	41220000	41230000	41760000	41770000	ITPKC
chr5	150080000	150090000	149930000	149940000	RBM22
chr5	150080000	150090000	149940000	149950000	RBM22
chr7	73610000	73620000	73780000	73790000	LAT2
chr7	73610000	73620000	73790000	73800000	LAT2
chr7	73610000	73620000	73810000	73820000	LAT2
chr7	73630000	73640000	73780000	73790000	LAT2
chr7	73630000	73640000	73790000	73800000	LAT2
chr7	73630000	73640000	73810000	73820000	LAT2
chrX	53560000	53570000	53380000	53390000	HUWE1
chr4	8410000	8420000	8220000	8230000	ACOX3
chr4	8410000	8420000	9030000	9040000	ACOX3
chr7	100490000	100500000	100290000	100300000	ACHE
chr7	100490000	100500000	100770000	100780000	ACHE
chr7	100490000	100500000	100800000	100810000	ACHE
chr7	100470000	100480000	100290000	100300000	SRRT
chr7	100470000	100480000	100800000	100810000	SRRT
chr7	100480000	100490000	100800000	100810000	SRRT
chr19	49450000	49460000	48840000	48850000	BAX
chr5	178550000	178560000	178100000	178110000	ADAMTS2
chr5	178770000	178780000	178590000	178600000	ADAMTS2
chr5	178770000	178780000	178910000	178920000	ADAMTS2
chr17	42270000	42280000	42380000	42390000	ATXN7L3
chr17	42270000	42280000	42430000	42440000	ATXN7L3
chr5	176390000	176400000	176070000	176080000	UIMC1
chr5	176390000	176400000	176080000	176090000	UIMC1
chr5	176390000	176400000	176120000	176130000	UIMC1
chr5	176390000	176400000	176140000	176150000	UIMC1
chr5	176390000	176400000	176310000	176320000	UIMC1
chr5	176430000	176440000	176080000	176090000	UIMC1
chr5	176430000	176440000	176140000	176150000	UIMC1
chr5	176430000	176440000	176170000	176180000	UIMC1
chr5	176430000	176440000	176260000	176270000	UIMC1
chr5	176430000	176440000	176270000	176280000	UIMC1
chr5	176430000	176440000	176310000	176320000	UIMC1
chr5	176430000	176440000	176460000	176470000	UIMC1
chr4	2790000	2800000	1920000	1930000	SH3BP2
chr4	2790000	2800000	2390000	2400000	SH3BP2
chr4	2790000	2800000	2930000	2940000	SH3BP2
chr4	2800000	2810000	2270000	2280000	SH3BP2
chr4	2800000	2810000	2280000	2290000	SH3BP2
chr4	2820000	2830000	2930000	2940000	SH3BP2
chr4	2830000	2840000	2880000	2890000	SH3BP2
chr4	2830000	2840000	2890000	2900000	SH3BP2
chr4	2830000	2840000	2930000	2940000	SH3BP2
chr4	2960000	2970000	2880000	2890000	NOP14
chr4	2960000	2970000	2930000	2940000	NOP14
chr4	2960000	2970000	3060000	3070000	NOP14
chr4	2960000	2970000	3070000	3080000	NOP14
chr4	2840000	2850000	2880000	2890000	ADD1
chr4	2840000	2850000	2890000	2900000	ADD1
chr4	2840000	2850000	2930000	2940000	ADD1
chr4	2920000	2930000	2270000	2280000	ADD1
chr4	2920000	2930000	2280000	2290000	ADD1
chr4	2920000	2930000	2880000	2890000	ADD1
chr4	2920000	2930000	2890000	2900000	ADD1
chr4	2920000	2930000	2970000	2980000	ADD1
chr4	2930000	2940000	2880000	2890000	ADD1
chr4	2930000	2940000	2970000	2980000	ADD1
chr4	2930000	2940000	2890000	2900000	ADD1
chr11	65820000	65830000	65950000	65960000	SF3B2
chr11	65810000	65820000	66020000	66030000	SF3B2
chr11	65820000	65830000	65990000	66000000	SF3B2
chr11	65820000	65830000	66010000	66020000	SF3B2
chr11	65820000	65830000	66040000	66050000	SF3B2
chr11	65820000	65830000	66000000	66010000	SF3B2
chr11	65820000	65830000	66020000	66030000	SF3B2
chr20	58150000	58160000	58310000	58320000	PHACTR3
chr20	58150000	58160000	58320000	58330000	PHACTR3
chr20	58150000	58160000	58400000	58410000	PHACTR3
chr20	58200000	58210000	58290000	58300000	PHACTR3
chr20	58200000	58210000	58310000	58320000	PHACTR3
chr20	58200000	58210000	58320000	58330000	PHACTR3
chr20	58400000	58410000	58150000	58160000	PHACTR3
chr19	49090000	49100000	48840000	48850000	SULT2B1
chr20	34160000	34170000	34480000	34490000	FER1L4
chr20	34800000	34810000	35060000	35070000	EPB41L1
chr20	34800000	34810000	35070000	35080000	EPB41L1
chr13	111560000	111570000	111690000	111700000	ANKRD10
chr3	50600000	50610000	51340000	51350000	C3orf18
chr3	50600000	50610000	51360000	51370000	C3orf18
chr3	12810000	12820000	12640000	12650000	TMEM40
chr3	12810000	12820000	12770000	12780000	TMEM40
chr3	12810000	12820000	13180000	13190000	TMEM40
chr14	104200000	104210000	104040000	104050000	PPP1R13B
chr14	104200000	104210000	104150000	104160000	PPP1R13B
chr14	104200000	104210000	104170000	104180000	PPP1R13B
chr14	104200000	104210000	104020000	104030000	PPP1R13B
chr14	104200000	104210000	104380000	104390000	PPP1R13B
chr20	4150000	4160000	4550000	4560000	SMOX
chr20	17950000	17960000	17540000	17550000	SNX5
chr12	112840000	112850000	112680000	112690000	RPL6
chr12	112840000	112850000	113540000	113550000	RPL6
chr12	112840000	112850000	113560000	113570000	RPL6
chr12	121570000	121580000	121030000	121040000	P2RX7
chr12	121570000	121580000	121600000	121610000	P2RX7
chr12	121570000	121580000	121610000	121620000	P2RX7
chr12	121570000	121580000	121620000	121630000	P2RX7
chr12	121570000	121580000	121640000	121650000	P2RX7
chr12	121570000	121580000	121660000	121670000	P2RX7
chr20	4980000	4990000	4750000	4760000	SLC23A2
chr12	113760000	113770000	114320000	114330000	SLC8B1
chr12	113770000	113780000	114300000	114310000	SLC8B1
chr12	113770000	113780000	114320000	114330000	SLC8B1
[truncated: 17,643 more rows]

## Sheet: genes assigned to GABA Loops
Genes assigned to GABA enhancer-promoter interactions
start_interaction: start of regions interacting with gene promoters end_interaction: end of regions interacting with gene promoters start_tss: start of promoter regions end_tss: end of promoter regions gene: enhancer-promoter interactions-associated geens
chr	start_interaction	end_interaction	start_tss	end_tss	gene
chr3	50200000	50210000	49770000	49780000	SEMA3F
chr3	50210000	50220000	49840000	49850000	SEMA3F
chr3	50210000	50220000	49860000	49870000	SEMA3F
chr7	98860000	98870000	98690000	98700000	MYH16
chr11	64040000	64050000	64000000	64010000	BAD
chr11	64050000	64060000	63960000	63970000	BAD
chr11	64050000	64060000	64000000	64010000	BAD
chr11	64050000	64060000	64410000	64420000	BAD
chr11	64050000	64060000	64450000	64460000	BAD
chr11	64030000	64040000	64000000	64010000	BAD
chr11	64050000	64060000	63970000	63980000	BAD
chr4	11430000	11440000	10550000	10560000	HS3ST1
chr4	11430000	11440000	10580000	10590000	HS3ST1
chr7	1980000	1990000	2130000	2140000	MAD1L1
chr7	1980000	1990000	1710000	1720000	MAD1L1
chr7	2110000	2120000	2140000	2150000	MAD1L1
chr7	1980000	1990000	2140000	2150000	MAD1L1
chr7	1980000	1990000	2150000	2160000	MAD1L1
chr7	2110000	2120000	1740000	1750000	MAD1L1
chr7	2130000	2140000	1990000	2000000	MAD1L1
chr7	2130000	2140000	2000000	2010000	MAD1L1
chr7	2130000	2140000	2100000	2110000	MAD1L1
chr7	2140000	2150000	1610000	1620000	MAD1L1
chr7	2140000	2150000	1700000	1710000	MAD1L1
chr7	2140000	2150000	1710000	1720000	MAD1L1
chr7	2110000	2120000	2150000	2160000	MAD1L1
chr7	2130000	2140000	1720000	1730000	MAD1L1
chr7	2130000	2140000	1730000	1740000	MAD1L1
chr7	2130000	2140000	1750000	1760000	MAD1L1
chr7	2130000	2140000	1770000	1780000	MAD1L1
chr7	2130000	2140000	1970000	1980000	MAD1L1
chr7	2130000	2140000	1980000	1990000	MAD1L1
chr7	2140000	2150000	1990000	2000000	MAD1L1
chr7	2140000	2150000	2110000	2120000	MAD1L1
chr7	2140000	2150000	2180000	2190000	MAD1L1
chr7	2140000	2150000	2190000	2200000	MAD1L1
chr7	2260000	2270000	1700000	1710000	MAD1L1
chr7	2260000	2270000	1710000	1720000	MAD1L1
chr7	2140000	2150000	1720000	1730000	MAD1L1
chr7	2140000	2150000	1750000	1760000	MAD1L1
chr7	2140000	2150000	1770000	1780000	MAD1L1
chr7	2140000	2150000	1780000	1790000	MAD1L1
chr7	2140000	2150000	1960000	1970000	MAD1L1
chr7	2140000	2150000	1970000	1980000	MAD1L1
chr7	2140000	2150000	1980000	1990000	MAD1L1
chr7	1910000	1920000	2190000	2200000	MAD1L1
chr7	1980000	1990000	1700000	1710000	MAD1L1
chr7	2260000	2270000	1860000	1870000	MAD1L1
chr7	2260000	2270000	1610000	1620000	MAD1L1
chr7	2270000	2280000	1970000	1980000	MAD1L1
chr7	2270000	2280000	1990000	2000000	MAD1L1
chr7	2270000	2280000	1610000	1620000	MAD1L1
chr7	2270000	2280000	1540000	1550000	MAD1L1
chr7	2270000	2280000	1720000	1730000	MAD1L1
chr7	2270000	2280000	1980000	1990000	MAD1L1
chr7	8190000	8200000	7660000	7670000	ICA1
chr7	8260000	8270000	7650000	7660000	ICA1
chr7	8260000	8270000	7710000	7720000	ICA1
chr3	129310000	129320000	129290000	129300000	PLXND1
chr3	129310000	129320000	129770000	129780000	PLXND1
chr3	49970000	49980000	50020000	50030000	RBM6
chr3	49970000	49980000	50030000	50040000	RBM6
chr3	50010000	50020000	49840000	49850000	RBM6
chr3	50100000	50110000	50020000	50030000	RBM6
chr17	7130000	7140000	7110000	7120000	DVL2
chr19	18960000	18970000	18700000	18710000	UPF1
chr19	18970000	18980000	18700000	18710000	UPF1
chr7	102110000	102120000	101390000	101400000	POLR2J
chr7	102110000	102120000	101920000	101930000	POLR2J
chr7	102110000	102120000	101930000	101940000	POLR2J
chr17	5370000	5380000	6310000	6320000	DHX33
chr16	20780000	20790000	21760000	21770000	ACSM3
chr19	2330000	2340000	2390000	2400000	SPPL2B
chr19	2340000	2350000	2390000	2400000	SPPL2B
chr16	3810000	3820000	3740000	3750000	CREBBP
chr7	75460000	75470000	74570000	74580000	RHBDD2
chr7	75470000	75480000	74570000	74580000	RHBDD2
chr7	75500000	75510000	74600000	74610000	RHBDD2
chr7	75500000	75510000	74880000	74890000	RHBDD2
chr7	75500000	75510000	74890000	74900000	RHBDD2
chr11	3400000	3410000	3050000	3060000	ZNF195
chr16	30500000	30510000	30310000	30320000	ITGAL
chr16	30520000	30530000	30290000	30300000	ITGAL
chr16	30500000	30510000	30320000	30330000	ITGAL
chr16	30510000	30520000	29570000	29580000	ITGAL
chr16	30510000	30520000	30150000	30160000	ITGAL
chr16	30510000	30520000	29580000	29590000	ITGAL
chr17	48170000	48180000	48210000	48220000	PDK2
chr17	34940000	34950000	35590000	35600000	GGNBP2
chr19	18690000	18700000	18960000	18970000	C19orf60
chr19	18700000	18710000	18960000	18970000	C19orf60
chr19	18700000	18710000	18960000	18970000	CRLF1
chr19	18720000	18730000	18960000	18970000	CRLF1
chr17	45880000	45890000	45760000	45770000	OSBPL7
chr17	43360000	43370000	43570000	43580000	MAP3K14
chr16	24260000	24270000	24510000	24520000	CACNG3
chr17	33940000	33950000	34070000	34080000	AP2B1
chr17	33950000	33960000	34060000	34070000	AP2B1
chr17	33950000	33960000	34070000	34080000	AP2B1
chr17	33940000	33950000	34060000	34070000	AP2B1
chr17	48630000	48640000	48760000	48770000	CACNA1G
chr17	48630000	48640000	48780000	48790000	CACNA1G
chr17	48630000	48640000	48700000	48710000	CACNA1G
chr7	139870000	139880000	140030000	140040000	KDM7A
chr7	141250000	141260000	140710000	140720000	AGK
chr7	75420000	75430000	75190000	75200000	CCL26
chr2	242400000	242410000	241780000	241790000	FARP2
chr2	242400000	242410000	242550000	242560000	FARP2
chr2	242400000	242410000	243060000	243070000	FARP2
chr2	242430000	242440000	241770000	241780000	FARP2
chr2	242430000	242440000	241780000	241790000	FARP2
chr2	242430000	242440000	242530000	242540000	FARP2
chr2	242430000	242440000	242540000	242550000	FARP2
chr2	242430000	242440000	242550000	242560000	FARP2
chr7	112070000	112080000	111400000	111410000	IFRD1
chr7	112070000	112080000	111440000	111450000	IFRD1
chr7	112070000	112080000	111500000	111510000	IFRD1
chr7	73860000	73870000	73980000	73990000	GTF2IRD1
chr7	73910000	73920000	74890000	74900000	GTF2IRD1
chr7	73920000	73930000	74890000	74900000	GTF2IRD1
chr7	73910000	73920000	74150000	74160000	GTF2IRD1
chr7	38780000	38790000	38450000	38460000	VPS41
chr7	38780000	38790000	38460000	38470000	VPS41
chr7	38800000	38810000	38460000	38470000	VPS41
chr19	42080000	42090000	41350000	41360000	CEACAM21
chr17	2570000	2580000	2360000	2370000	PAFAH1B1
chr16	120000	130000	140000	150000	RHBDF1
chr16	240000	250000	360000	370000	LUC7L
chr3	50400000	50410000	50590000	50600000	CACNA2D2
chr3	50400000	50410000	50600000	50610000	CACNA2D2
chr3	50540000	50550000	50420000	50430000	CACNA2D2
chr3	50540000	50550000	50430000	50440000	CACNA2D2
chr3	50540000	50550000	50440000	50450000	CACNA2D2
chr3	50540000	50550000	50450000	50460000	CACNA2D2
chr3	50540000	50550000	50470000	50480000	CACNA2D2
chr3	50540000	50550000	50480000	50490000	CACNA2D2
chr3	50540000	50550000	50490000	50500000	CACNA2D2
chr16	630000	640000	650000	660000	PIGQ
chr16	1660000	1670000	1760000	1770000	CRAMP1L
chr6	15390000	15400000	14460000	14470000	JARID2
chrX	18440000	18450000	18920000	18930000	CDKL5
chr1	1630000	1640000	2240000	2250000	CDK11A
chr1	1630000	1640000	1930000	1940000	CDK11A
chr1	1650000	1660000	1590000	1600000	CDK11A
chr1	1680000	1690000	1790000	1800000	NADK
chr1	1710000	1720000	1750000	1760000	NADK
chr1	1710000	1720000	1790000	1800000	NADK
chr1	1710000	1720000	1780000	1790000	NADK
chr1	1680000	1690000	1780000	1790000	NADK
chr7	6200000	6210000	6310000	6320000	CYTH3
chr7	6210000	6220000	5960000	5970000	CYTH3
chr7	6210000	6220000	6260000	6270000	CYTH3
chr7	6210000	6220000	6310000	6320000	CYTH3
chr3	48670000	48680000	48720000	48730000	CELSR3
chr3	48680000	48690000	48720000	48730000	CELSR3
chr3	42620000	42630000	42780000	42790000	SS18L2
chr19	4340000	4350000	4270000	4280000	MPND
chr19	4350000	4360000	4270000	4280000	MPND
chr12	107480000	107490000	107980000	107990000	CRY1
chr12	107480000	107490000	108000000	108010000	CRY1
chr12	107480000	107490000	108020000	108030000	CRY1
chr12	107480000	107490000	108030000	108040000	CRY1
chr8	134580000	134590000	135530000	135540000	ST3GAL1
chr8	134500000	134510000	135460000	135470000	ST3GAL1
chr8	134580000	134590000	135570000	135580000	ST3GAL1
chr8	134580000	134590000	135550000	135560000	ST3GAL1
chr17	38170000	38180000	37460000	37470000	MED24
chr17	38170000	38180000	38260000	38270000	MED24
chr17	38210000	38220000	38250000	38260000	MED24
chr17	38210000	38220000	38260000	38270000	MED24
chr8	22850000	22860000	22450000	22460000	RHOBTB2
chr8	22850000	22860000	22820000	22830000	RHOBTB2
chr8	22860000	22870000	22450000	22460000	RHOBTB2
chr1	11100000	11110000	11670000	11680000	MASP2
chr1	11100000	11110000	11700000	11710000	MASP2
chr3	52480000	52490000	52880000	52890000	SEMA3G
chr3	52480000	52490000	52880000	52890000	NISCH
chr3	52500000	52510000	52520000	52530000	NISCH
chr3	52500000	52510000	52530000	52540000	NISCH
chr3	52510000	52520000	52530000	52540000	NISCH
chr3	52510000	52520000	52640000	52650000	NISCH
chr3	52530000	52540000	52890000	52900000	STAB1
chr19	50310000	50320000	50160000	50170000	FUZ
chr19	50310000	50320000	50180000	50190000	FUZ
chr9	33740000	33750000	33610000	33620000	PRSS3
chr12	7010000	7020000	6980000	6990000	LRRC23
chr12	7020000	7030000	6980000	6990000	LRRC23
chr6	143260000	143270000	143160000	143170000	HIVEP2
chr17	60760000	60770000	61440000	61450000	MRC2
chr17	60760000	60770000	61680000	61690000	MRC2
chr17	60760000	60770000	61490000	61500000	MRC2
chr17	60760000	60770000	61430000	61440000	MRC2
chr12	3180000	3190000	3360000	3370000	TSPAN9
chr12	3180000	3190000	3370000	3380000	TSPAN9
chr12	3180000	3190000	3380000	3390000	TSPAN9
chr12	3380000	3390000	3190000	3200000	TSPAN9
chr12	3380000	3390000	3220000	3230000	TSPAN9
chr12	3310000	3320000	3290000	3300000	TSPAN9
chr8	28480000	28490000	28580000	28590000	EXTL3
chr4	6570000	6580000	6350000	6360000	MAN2B2
chr4	6570000	6580000	6390000	6400000	MAN2B2
chr4	6570000	6580000	6640000	6650000	MAN2B2
chr4	6570000	6580000	6650000	6660000	MAN2B2
chr4	6610000	6620000	6640000	6650000	MAN2B2
chr4	6610000	6620000	6350000	6360000	MAN2B2
chr16	29820000	29830000	30310000	30320000	MVP
chr16	29820000	29830000	29560000	29570000	MVP
chr16	29820000	29830000	29580000	29590000	MVP
chr16	29820000	29830000	30320000	30330000	MVP
chr16	29850000	29860000	29110000	29120000	MVP
chr16	29820000	29830000	29570000	29580000	MVP
chrX	153640000	153650000	153740000	153750000	DNASE1L1
chr11	65030000	65040000	65080000	65090000	POLA2
chr11	65030000	65040000	65100000	65110000	POLA2
chr11	65020000	65030000	65080000	65090000	POLA2
chr11	65050000	65060000	65080000	65090000	POLA2
chr11	65020000	65030000	65100000	65110000	POLA2
chr8	144590000	144600000	144560000	144570000	ZC3H3
chr8	144590000	144600000	144540000	144550000	ZC3H3
chr8	144590000	144600000	144570000	144580000	ZC3H3
chr11	64970000	64980000	65100000	65110000	CAPN1
chr22	18220000	18230000	18270000	18280000	BID
chr22	18220000	18230000	18530000	18540000	BID
chr22	18220000	18230000	18540000	18550000	BID
chr22	18220000	18230000	18550000	18560000	BID
chr5	138610000	138620000	137950000	137960000	MATR3
chr5	138610000	138620000	138150000	138160000	MATR3
chr5	138610000	138620000	138120000	138130000	MATR3
chr5	138610000	138620000	138040000	138050000	MATR3
chr5	138610000	138620000	138160000	138170000	MATR3
chr17	48430000	48440000	48470000	48480000	XYLT2
chr7	44440000	44450000	44280000	44290000	NUDCD3
chr7	44460000	44470000	44280000	44290000	NUDCD3
chr7	44460000	44470000	44330000	44340000	NUDCD3
chr7	44460000	44470000	44410000	44420000	NUDCD3
chr3	53870000	53880000	53250000	53260000	CHDH
chr3	130610000	130620000	129770000	129780000	ATP2C1
chr3	130610000	130620000	129830000	129840000	ATP2C1
chr17	36700000	36710000	36730000	36740000	SRCIN1
chr17	36700000	36710000	36740000	36750000	SRCIN1
chr17	36700000	36710000	36640000	36650000	SRCIN1
chr17	36760000	36770000	36640000	36650000	SRCIN1
chr17	36700000	36710000	36750000	36760000	SRCIN1
chr17	36710000	36720000	36640000	36650000	SRCIN1
chr1	160080000	160090000	160180000	160190000	ATP1A2
chr1	160080000	160090000	160190000	160200000	ATP1A2
chr1	160080000	160090000	160160000	160170000	ATP1A2
chr11	118500000	118510000	118790000	118800000	PHLDB1
chr11	45300000	45310000	45190000	45200000	SYT13
chr1	36020000	36030000	35910000	35920000	NCDN
chr1	36020000	36030000	36190000	36200000	NCDN
chr1	36020000	36030000	36210000	36220000	NCDN
chr14	55030000	55040000	55180000	55190000	SAMD4A
chr14	55030000	55040000	55190000	55200000	SAMD4A
chr14	55030000	55040000	55150000	55160000	SAMD4A
chr14	55230000	55240000	55040000	55050000	SAMD4A
chr14	55230000	55240000	55090000	55100000	SAMD4A
chr14	55030000	55040000	55280000	55290000	SAMD4A
chr14	55030000	55040000	55240000	55250000	SAMD4A
chr11	73370000	73380000	73060000	73070000	PLEKHB1
chr11	73370000	73380000	73070000	73080000	PLEKHB1
chr11	73370000	73380000	73110000	73120000	PLEKHB1
chr11	73370000	73380000	73140000	73150000	PLEKHB1
chr11	3140000	3150000	3050000	3060000	OSBPL5
chr11	3120000	3130000	3100000	3110000	OSBPL5
chr11	3110000	3120000	3460000	3470000	OSBPL5
chrX	135230000	135240000	135110000	135120000	FHL1
chrX	135240000	135250000	135110000	135120000	FHL1
chrX	135240000	135250000	135120000	135130000	FHL1
chrX	135250000	135260000	135110000	135120000	FHL1
chrX	135280000	135290000	135110000	135120000	FHL1
chr8	142260000	142270000	142350000	142360000	SLC45A4
chr12	120970000	120980000	121390000	121400000	RNF10
chr12	121000000	121010000	121540000	121550000	RNF10
chr12	121000000	121010000	121950000	121960000	RNF10
chr12	121010000	121020000	121150000	121160000	RNF10
chr12	121010000	121020000	121380000	121390000	RNF10
chr14	102800000	102810000	102940000	102950000	ZNF839
chr14	102790000	102800000	102940000	102950000	ZNF839
chr14	102790000	102800000	102970000	102980000	ZNF839
chr11	123420000	123430000	122940000	122950000	GRAMD1B
chr11	123430000	123440000	122940000	122950000	GRAMD1B
chr11	500000	510000	620000	630000	RNH1
chr11	490000	500000	620000	630000	RNH1
chr9	102860000	102870000	102020000	102030000	ERP44
chr6	35260000	35270000	35020000	35030000	DEF6
chr6	35260000	35270000	35870000	35880000	DEF6
chr20	62310000	62320000	62800000	62810000	RTEL1-TNFRSF6B
chr6	167340000	167350000	167190000	167200000	RNASET2
chr6	167360000	167370000	167280000	167290000	RNASET2
chr6	167360000	167370000	167190000	167200000	RNASET2
chr6	167360000	167370000	167230000	167240000	RNASET2
chr6	167360000	167370000	167210000	167220000	RNASET2
chr6	167360000	167370000	167200000	167210000	RNASET2
chr6	161570000	161580000	161680000	161690000	AGPAT4
chr6	161690000	161700000	161570000	161580000	AGPAT4
chr6	161690000	161700000	161650000	161660000	AGPAT4
chr13	24440000	24450000	24010000	24020000	MIPEP
chr13	24440000	24450000	24080000	24090000	MIPEP
chr13	24440000	24450000	24040000	24050000	MIPEP
chr5	177020000	177030000	177490000	177500000	B4GALT7
chr8	41750000	41760000	41560000	41570000	ANK1
chr8	41520000	41530000	41500000	41510000	ANK1
chr8	41750000	41760000	41570000	41580000	ANK1
chr8	41750000	41760000	41580000	41590000	ANK1
chr6	33550000	33560000	33660000	33670000	BAK1
chr2	3200000	3210000	3260000	3270000	TSSC1
chr2	3200000	3210000	3290000	3300000	TSSC1
chr2	3200000	3210000	3300000	3310000	TSSC1
chr2	3220000	3230000	3290000	3300000	TSSC1
chr16	5130000	5140000	4550000	4560000	ALG1
chr3	27520000	27530000	27630000	27640000	SLC4A7
chr17	21180000	21190000	20570000	20580000	MAP2K3
chr17	21210000	21220000	21360000	21370000	MAP2K3
chr17	21210000	21220000	21440000	21450000	MAP2K3
chr17	21180000	21190000	21450000	21460000	MAP2K3
chr17	21210000	21220000	20320000	20330000	MAP2K3
chr17	21210000	21220000	21450000	21460000	MAP2K3
chr8	101320000	101330000	101520000	101530000	RNF19A
chr6	143760000	143770000	142820000	142830000	PEX3
chr6	143760000	143770000	142880000	142890000	PEX3
chr2	70520000	70530000	70960000	70970000	FAM136A
chr2	70520000	70530000	70910000	70920000	FAM136A
chr2	70520000	70530000	70970000	70980000	FAM136A
chr17	76870000	76880000	76970000	76980000	TIMP2
chr17	76870000	76880000	76850000	76860000	TIMP2
chr14	100140000	100150000	100380000	100390000	CYP46A1
chr1	16670000	16680000	16400000	16410000	FBXO42
chr12	54400000	54410000	54140000	54150000	HOXC8
chr5	14180000	14190000	14250000	14260000	TRIO
chr5	14180000	14190000	14260000	14270000	TRIO
chr5	14440000	14450000	14410000	14420000	TRIO
chr5	14290000	14300000	14030000	14040000	TRIO
chr5	14440000	14450000	14380000	14390000	TRIO
chr5	41260000	41270000	41830000	41840000	C6
chr1	19650000	19660000	19950000	19960000	PQLC2
chr22	20270000	20280000	20160000	20170000	RTN4R
chr2	99160000	99170000	98170000	98180000	INPP4A
chr2	99160000	99170000	98290000	98300000	INPP4A
chr2	99160000	99170000	99080000	99090000	INPP4A
chr2	99160000	99170000	99090000	99100000	INPP4A
chr2	99160000	99170000	99100000	99110000	INPP4A
chr2	99170000	99180000	98290000	98300000	INPP4A
chr2	99170000	99180000	99070000	99080000	INPP4A
chr2	99170000	99180000	99080000	99090000	INPP4A
chr2	99170000	99180000	99090000	99100000	INPP4A
chr2	99170000	99180000	99120000	99130000	INPP4A
chr2	99180000	99190000	98370000	98380000	INPP4A
chr2	99180000	99190000	99070000	99080000	INPP4A
chr2	99180000	99190000	99080000	99090000	INPP4A
chr2	99180000	99190000	99090000	99100000	INPP4A
chr2	99180000	99190000	99100000	99110000	INPP4A
chr3	194390000	194400000	194830000	194840000	LSG1
chr3	194390000	194400000	194840000	194850000	LSG1
chr3	194390000	194400000	194850000	194860000	LSG1
chr3	194390000	194400000	194860000	194870000	LSG1
chr3	194390000	194400000	194910000	194920000	LSG1
chr3	194390000	194400000	194950000	194960000	LSG1
chr3	51970000	51980000	51990000	52000000	PARP3
chr11	93520000	93530000	94190000	94200000	MED17
chr19	47350000	47360000	47480000	47490000	AP2S1
chr19	47350000	47360000	47490000	47500000	AP2S1
chr19	47350000	47360000	47500000	47510000	AP2S1
chr8	133890000	133900000	134080000	134090000	TG
chr8	133890000	133900000	134460000	134470000	TG
chr8	134100000	134110000	133900000	133910000	TG
chr8	133890000	133900000	134210000	134220000	TG
chr5	133860000	133870000	133880000	133890000	JADE2
chr1	40310000	40320000	39650000	39660000	TRIT1
chr5	138120000	138130000	138550000	138560000	CTNNA1
chr5	138160000	138170000	138550000	138560000	CTNNA1
chr5	138160000	138170000	138600000	138610000	CTNNA1
chr5	138200000	138210000	138360000	138370000	CTNNA1
chr5	138200000	138210000	138490000	138500000	CTNNA1
chr5	138200000	138210000	138550000	138560000	CTNNA1
chr5	138200000	138210000	138600000	138610000	CTNNA1
chr5	138250000	138260000	138270000	138280000	CTNNA1
chr5	138250000	138260000	138360000	138370000	CTNNA1
chr5	138250000	138260000	138600000	138610000	CTNNA1
chrX	18910000	18920000	18560000	18570000	PHKA2
chrX	13780000	13790000	13930000	13940000	OFD1
chrX	13800000	13810000	13820000	13830000	GPM6B
chrX	13800000	13810000	13920000	13930000	GPM6B
chrX	13800000	13810000	13930000	13940000	GPM6B
chrX	13950000	13960000	13820000	13830000	GPM6B
chr12	6050000	6060000	5280000	5290000	ANO2
chrX	10030000	10040000	9890000	9900000	WWC3
chr3	47890000	47900000	47870000	47880000	MAP4
chr3	47890000	47900000	47910000	47920000	MAP4
chr5	176070000	176080000	176030000	176040000	TSPAN17
chr5	176070000	176080000	176200000	176210000	TSPAN17
chr5	176070000	176080000	176530000	176540000	TSPAN17
chr16	12130000	12140000	12880000	12890000	SNX29
chr16	12130000	12140000	12890000	12900000	SNX29
chr1	12360000	12370000	12720000	12730000	VPS13D
chr1	12370000	12380000	12720000	12730000	VPS13D
chr1	9290000	9300000	9250000	9260000	H6PD
chr7	73450000	73460000	72630000	72640000	ELN
chr7	73460000	73470000	72630000	72640000	ELN
chr18	55880000	55890000	56570000	56580000	NEDD4L
chr18	56040000	56050000	55780000	55790000	NEDD4L
chr5	73930000	73940000	73220000	73230000	HEXB
chr12	50620000	50630000	50290000	50300000	LIMA1
chr12	50620000	50630000	51370000	51380000	LIMA1
chr12	50620000	50630000	51590000	51600000	LIMA1
chr12	51440000	51450000	51730000	51740000	LETMD1
chr12	51830000	51840000	51900000	51910000	SLC4A8
chr12	51830000	51840000	51930000	51940000	SLC4A8
chr5	179690000	179700000	179630000	179640000	MAPK9
chr16	75290000	75300000	75270000	75280000	BCAR1
chr16	75290000	75300000	75420000	75430000	BCAR1
chr16	75280000	75290000	75420000	75430000	BCAR1
chr5	175380000	175390000	175820000	175830000	THOC3
chr12	123640000	123650000	123500000	123510000	MPHOSPH9
chr12	123640000	123650000	123510000	123520000	MPHOSPH9
chr12	123640000	123650000	123520000	123530000	MPHOSPH9
chr12	123640000	123650000	123550000	123560000	MPHOSPH9
chr12	123700000	123710000	123500000	123510000	MPHOSPH9
chr12	123700000	123710000	123510000	123520000	MPHOSPH9
chr12	123700000	123710000	123520000	123530000	MPHOSPH9
chr10	99140000	99150000	98610000	98620000	RRP12
chr4	159690000	159700000	160120000	160130000	FNIP2
chr4	159690000	159700000	160190000	160200000	FNIP2
chr4	159720000	159730000	160120000	160130000	FNIP2
chr4	159790000	159800000	160120000	160130000	FNIP2
chr4	159790000	159800000	160190000	160200000	FNIP2
chr6	110670000	110680000	110410000	110420000	METTL24
chr1	36610000	36620000	36830000	36840000	TRAPPC3
chr1	10260000	10270000	10430000	10440000	KIF1B
chr1	10290000	10300000	10340000	10350000	KIF1B
chr20	55900000	55910000	55120000	55130000	SPO11
chr11	73100000	73110000	73340000	73350000	RELT
chr1	16690000	16700000	16210000	16220000	SZRD1
chr1	16690000	16700000	16560000	16570000	SZRD1
chr1	16670000	16680000	16400000	16410000	SZRD1
chr1	16690000	16700000	16390000	16400000	SZRD1
chr1	16690000	16700000	16400000	16410000	SZRD1
chr7	150650000	150660000	149650000	149660000	KCNH2
chr3	52810000	52820000	52860000	52870000	ITIH1
chr3	52810000	52820000	52880000	52890000	ITIH1
chr3	52820000	52830000	52860000	52870000	ITIH1
chr3	52820000	52830000	53050000	53060000	ITIH1
chr17	36900000	36910000	36710000	36720000	PCGF2
chr17	36890000	36900000	36640000	36650000	PCGF2
chr3	53870000	53880000	53250000	53260000	IL17RB
chr13	113760000	113770000	113650000	113660000	F7
chr13	113760000	113770000	113660000	113670000	F7
chr13	113760000	113770000	113820000	113830000	F7
chr13	113760000	113770000	113870000	113880000	F7
chr13	113760000	113770000	113940000	113950000	F7
chr10	5820000	5830000	5040000	5050000	GDI2
chr10	5820000	5830000	5720000	5730000	GDI2
chr10	5820000	5830000	5910000	5920000	GDI2
chr3	179360000	179370000	180290000	180300000	USP13
chr3	127760000	127770000	127350000	127360000	SEC61A1
chr3	127760000	127770000	127360000	127370000	SEC61A1
chr3	127760000	127770000	127370000	127380000	SEC61A1
chr3	127760000	127770000	127380000	127390000	SEC61A1
chr3	127760000	127770000	127390000	127400000	SEC61A1
chr3	127760000	127770000	127410000	127420000	SEC61A1
chr3	127770000	127780000	127360000	127370000	SEC61A1
chr3	127770000	127780000	127370000	127380000	SEC61A1
chr3	127770000	127780000	127380000	127390000	SEC61A1
chr3	127770000	127780000	127410000	127420000	SEC61A1
chr3	127770000	127780000	127520000	127530000	SEC61A1
chr15	79300000	79310000	79350000	79360000	RASGRF1
chr7	44260000	44270000	44110000	44120000	CAMK2B
chr7	44260000	44270000	44430000	44440000	CAMK2B
chr7	44280000	44290000	44320000	44330000	CAMK2B
chr7	44280000	44290000	44350000	44360000	CAMK2B
chr7	44280000	44290000	44360000	44370000	CAMK2B
chr7	44280000	44290000	44430000	44440000	CAMK2B
chr7	44300000	44310000	44330000	44340000	CAMK2B
chr7	44300000	44310000	44340000	44350000	CAMK2B
chr7	44300000	44310000	44350000	44360000	CAMK2B
chr7	44300000	44310000	44360000	44370000	CAMK2B
chr7	44300000	44310000	44410000	44420000	CAMK2B
chr7	44300000	44310000	44430000	44440000	CAMK2B
chr7	44300000	44310000	44450000	44460000	CAMK2B
chr7	44360000	44370000	44280000	44290000	CAMK2B
chr7	44360000	44370000	44290000	44300000	CAMK2B
chr7	44360000	44370000	44320000	44330000	CAMK2B
chr7	44360000	44370000	44430000	44440000	CAMK2B
chr7	44360000	44370000	44450000	44460000	CAMK2B
chr1	17250000	17260000	16780000	16790000	CROCC
chr1	17260000	17270000	16860000	16870000	CROCC
chr1	17270000	17280000	16940000	16950000	CROCC
chr1	17260000	17270000	16780000	16790000	CROCC
chr1	17260000	17270000	17190000	17200000	CROCC
chr1	17270000	17280000	17340000	17350000	CROCC
chr16	22310000	22320000	21810000	21820000	POLR3E
chr5	96500000	96510000	96070000	96080000	RIOK2
chr5	96500000	96510000	96080000	96090000	RIOK2
chr5	96500000	96510000	96110000	96120000	RIOK2
chr5	96500000	96510000	96120000	96130000	RIOK2
chr3	185970000	185980000	185770000	185780000	DGKG
chr3	185970000	185980000	186250000	186260000	DGKG
chr3	185980000	185990000	186250000	186260000	DGKG
chr3	186080000	186090000	186250000	186260000	DGKG
chr16	2960000	2970000	2750000	2760000	FLYWCH1
chr1	234520000	234530000	234250000	234260000	TARBP1
chr12	8090000	8100000	8110000	8120000	SLC2A3
chr12	8090000	8100000	8170000	8180000	SLC2A3
chr10	104170000	104180000	104230000	104240000	PSD
chr18	77490000	77500000	77680000	77690000	CTDP1
chr12	950000	960000	680000	690000	WNK1
chr12	980000	990000	680000	690000	WNK1
chr1	29560000	29570000	30560000	30570000	PTPRU
chr1	29630000	29640000	30560000	30570000	PTPRU
chr1	29610000	29620000	30560000	30570000	PTPRU
chr1	29610000	29620000	30580000	30590000	PTPRU
chr1	29630000	29640000	29580000	29590000	PTPRU
chr1	29640000	29650000	30580000	30590000	PTPRU
chr1	29630000	29640000	30580000	30590000	PTPRU
chr1	29640000	29650000	29580000	29590000	PTPRU
chr1	29640000	29650000	30560000	30570000	PTPRU
chr1	29560000	29570000	30160000	30170000	PTPRU
chr12	131000000	131010000	130960000	130970000	RIMBP2
chr12	131000000	131010000	131170000	131180000	RIMBP2
chr12	131200000	131210000	130870000	130880000	RIMBP2
chr12	131200000	131210000	130980000	130990000	RIMBP2
chr12	131200000	131210000	130880000	130890000	RIMBP2
chr12	131200000	131210000	131020000	131030000	RIMBP2
chr12	131200000	131210000	130910000	130920000	RIMBP2
chr12	131200000	131210000	130920000	130930000	RIMBP2
chr12	131200000	131210000	130960000	130970000	RIMBP2
chr16	68670000	68680000	69140000	69150000	CDH3
chr20	45020000	45030000	44670000	44680000	ELMO2
chr17	27310000	27320000	27840000	27850000	SEZ6
chr19	48110000	48120000	48650000	48660000	GLTSCR1
chr19	55960000	55970000	55790000	55800000	ISOC2
chr19	55970000	55980000	55790000	55800000	ISOC2
chr5	340000	350000	310000	320000	AHRR
chr5	340000	350000	370000	380000	AHRR
chr5	430000	440000	310000	320000	AHRR
chr5	410000	420000	370000	380000	AHRR
chr5	410000	420000	310000	320000	AHRR
chr5	420000	430000	310000	320000	AHRR
chr2	241380000	241390000	240870000	240880000	GPC1
chr2	241400000	241410000	241500000	241510000	GPC1
chr2	241400000	241410000	241650000	241660000	GPC1
chr2	241400000	241410000	241660000	241670000	GPC1
chr14	78380000	78390000	79040000	79050000	ADCK1
chr4	2460000	2470000	2350000	2360000	RNF4
chr4	2510000	2520000	2780000	2790000	RNF4
chr4	2460000	2470000	2840000	2850000	RNF4
chr4	2510000	2520000	2790000	2800000	RNF4
chr4	2480000	2490000	2700000	2710000	RNF4
chr4	2510000	2520000	2830000	2840000	RNF4
chr4	2510000	2520000	2660000	2670000	RNF4
chr4	2510000	2520000	2700000	2710000	RNF4
chr4	41360000	41370000	41380000	41390000	LIMCH1
chr4	41360000	41370000	41420000	41430000	LIMCH1
chr4	41360000	41370000	41460000	41470000	LIMCH1
chr4	41360000	41370000	41470000	41480000	LIMCH1
chr4	41360000	41370000	41480000	41490000	LIMCH1
chr4	41360000	41370000	41510000	41520000	LIMCH1
chr4	41360000	41370000	41520000	41530000	LIMCH1
chr4	41360000	41370000	41530000	41540000	LIMCH1
chr4	41360000	41370000	41570000	41580000	LIMCH1
chr4	41360000	41370000	41590000	41600000	LIMCH1
chr4	41360000	41370000	41600000	41610000	LIMCH1
chr4	41360000	41370000	41610000	41620000	LIMCH1
chr4	41360000	41370000	41620000	41630000	LIMCH1
chr4	41360000	41370000	41630000	41640000	LIMCH1
chr4	41360000	41370000	41640000	41650000	LIMCH1
chr4	41360000	41370000	41650000	41660000	LIMCH1
chr4	41360000	41370000	41660000	41670000	LIMCH1
chr4	41360000	41370000	41670000	41680000	LIMCH1
chr11	2320000	2330000	1670000	1680000	TSPAN32
chr20	44510000	44520000	44540000	44550000	CTSA
chr20	44510000	44520000	44550000	44560000	CTSA
chr20	44520000	44530000	44540000	44550000	CTSA
chr20	44510000	44520000	44560000	44570000	CTSA
chr20	44520000	44530000	44560000	44570000	CTSA
chr1	111760000	111770000	111940000	111950000	CHI3L2
chr1	111770000	111780000	111940000	111950000	CHI3L2
chr19	1110000	1120000	1130000	1140000	SBNO2
chr19	2120000	2130000	2160000	2170000	AP3D1
chr6	35250000	35260000	34440000	34450000	ZNF76
chr6	35250000	35260000	34450000	34460000	ZNF76
chr6	35260000	35270000	35020000	35030000	ZNF76
chr6	35260000	35270000	35870000	35880000	ZNF76
chr16	2070000	2080000	2240000	2250000	SLC9A3R2
chr16	2070000	2080000	2660000	2670000	SLC9A3R2
chr16	2080000	2090000	2240000	2250000	SLC9A3R2
chr3	123370000	123380000	123430000	123440000	MYLK
chr4	38110000	38120000	38670000	38680000	TBC1D1
chr4	38130000	38140000	38710000	38720000	TBC1D1
chrX	46520000	46530000	46540000	46550000	SLC9A7
chr12	50470000	50480000	50360000	50370000	SMARCD1
chr1	41230000	41240000	41090000	41100000	NFYC
chr11	47400000	47410000	47370000	47380000	SPI1
chr14	92570000	92580000	93200000	93210000	ATXN3
chr14	92570000	92580000	93250000	93260000	ATXN3
chr14	92570000	92580000	93150000	93160000	ATXN3
chr14	93250000	93260000	93170000	93180000	GOLGA5
chr14	93250000	93260000	93200000	93210000	GOLGA5
chr14	93250000	93260000	93150000	93160000	GOLGA5
chr14	93250000	93260000	93160000	93170000	GOLGA5
chr10	123350000	123360000	122720000	122730000	FGFR2
chr14	100200000	100210000	100290000	100300000	EML1
chr14	100270000	100280000	100330000	100340000	EML1
chr14	100200000	100210000	100330000	100340000	EML1
chr16	20580000	20590000	19890000	19900000	ACSM2B
chr8	135570000	135580000	134570000	134580000	ZFAT
chr5	54830000	54840000	54710000	54720000	PPAP2A
chr5	54830000	54840000	54740000	54750000	PPAP2A
chr15	73590000	73600000	73850000	73860000	NEO1
chr17	37340000	37350000	37040000	37050000	CACNB1
chr17	37340000	37350000	37080000	37090000	CACNB1
chr15	43700000	43710000	43730000	43740000	TP53BP1
chr15	43700000	43710000	43790000	43800000	TP53BP1
chr15	43720000	43730000	43690000	43700000	TP53BP1
chr15	43720000	43730000	43790000	43800000	TP53BP1
chr15	43740000	43750000	43660000	43670000	TP53BP1
chr15	43740000	43750000	43790000	43800000	TP53BP1
chr15	43800000	43810000	43660000	43670000	TP53BP1
chr15	43800000	43810000	43690000	43700000	TP53BP1
chr15	43800000	43810000	43700000	43710000	TP53BP1
chr15	43800000	43810000	43730000	43740000	TP53BP1
chr3	49440000	49450000	49460000	49470000	RHOA
chr17	41550000	41560000	41480000	41490000	DHX8
chr17	41560000	41570000	41490000	41500000	DHX8
chr17	41550000	41560000	41490000	41500000	DHX8
chr1	1970000	1980000	1870000	1880000	PRKCZ
chr1	1970000	1980000	1930000	1940000	PRKCZ
chr1	2010000	2020000	1870000	1880000	PRKCZ
chr1	2070000	2080000	1870000	1880000	PRKCZ
chr1	2010000	2020000	1590000	1600000	PRKCZ
chr1	2070000	2080000	2100000	2110000	PRKCZ
chr1	2100000	2110000	1870000	1880000	PRKCZ
chr1	2040000	2050000	1870000	1880000	PRKCZ
chr1	2040000	2050000	1930000	1940000	PRKCZ
chr1	2010000	2020000	1790000	1800000	PRKCZ
chr1	2100000	2110000	2080000	2090000	PRKCZ
chr12	78570000	78580000	79260000	79270000	NAV3
chr12	78570000	78580000	79270000	79280000	NAV3
chr12	78570000	78580000	79390000	79400000	NAV3
chr12	78570000	78580000	79420000	79430000	NAV3
chr12	78570000	78580000	79450000	79460000	NAV3
chr12	78570000	78580000	79460000	79470000	NAV3
chr12	78570000	78580000	79500000	79510000	NAV3
chr12	78570000	78580000	79510000	79520000	NAV3
chr12	78570000	78580000	79530000	79540000	NAV3
chrX	153050000	153060000	152990000	153000000	IDH3G
chrX	153060000	153070000	152990000	153000000	IDH3G
chrX	153090000	153100000	152990000	153000000	PDZD4
chrX	153090000	153100000	153040000	153050000	PDZD4
chrX	152820000	152830000	152790000	152800000	ATP2B3
chrX	152820000	152830000	152860000	152870000	ATP2B3
chrX	152820000	152830000	152990000	153000000	ATP2B3
chr2	239980000	239990000	239260000	239270000	HDAC4
chr2	239980000	239990000	240870000	240880000	HDAC4
chr2	240030000	240040000	239260000	239270000	HDAC4
chr2	240030000	240040000	240260000	240270000	HDAC4
chr2	240230000	240240000	240030000	240040000	HDAC4
chr2	240230000	240240000	240040000	240050000	HDAC4
chr2	240230000	240240000	240180000	240190000	HDAC4
chr17	40830000	40840000	40710000	40720000	PLEKHH3
chrX	48890000	48900000	48790000	48800000	TFE3
chr10	134340000	134350000	134440000	134450000	INPP5A
chr10	134420000	134430000	134050000	134060000	INPP5A
chr10	134420000	134430000	134400000	134410000	INPP5A
chr2	86480000	86490000	87420000	87430000	REEP1
chr2	86560000	86570000	86510000	86520000	REEP1
chr13	113430000	113440000	113370000	113380000	ATP11A
chr13	113430000	113440000	113380000	113390000	ATP11A
chr13	113480000	113490000	113370000	113380000	ATP11A
chr13	113520000	113530000	113370000	113380000	ATP11A
chr3	48750000	48760000	49000000	49010000	IP6K2
chr3	48750000	48760000	49020000	49030000	IP6K2
chr15	22940000	22950000	22910000	22920000	CYFIP1
chr15	22940000	22950000	22970000	22980000	CYFIP1
chr15	22940000	22950000	23630000	23640000	CYFIP1
chr15	22940000	22950000	23660000	23670000	CYFIP1
chr15	22990000	23000000	23680000	23690000	CYFIP1
chr15	22990000	23000000	23690000	23700000	CYFIP1
chr11	64510000	64520000	64450000	64460000	RASGRP2
chr11	64680000	64690000	64170000	64180000	PPP2R5B
chr11	64510000	64520000	64450000	64460000	PYGM
chr11	64520000	64530000	64500000	64510000	PYGM
chr5	135560000	135570000	136100000	136110000	TRPC7
chr17	71430000	71440000	72190000	72200000	SDK2
chr17	71360000	71370000	71240000	71250000	SDK2
chr17	71640000	71650000	72190000	72200000	SDK2
chr1	205710000	205720000	206570000	206580000	NUCKS1
chr1	6080000	6090000	6110000	6120000	KCNAB2
chr1	6080000	6090000	6210000	6220000	KCNAB2
chr1	6090000	6100000	6050000	6060000	KCNAB2
chr1	6090000	6100000	6210000	6220000	KCNAB2
chr1	6150000	6160000	6170000	6180000	KCNAB2
chr1	6150000	6160000	6200000	6210000	KCNAB2
chr1	6150000	6160000	6210000	6220000	KCNAB2
chr15	60880000	60890000	61210000	61220000	RORA
chr11	630000	640000	660000	670000	DRD4
chr1	6470000	6480000	6390000	6400000	HES2
chr1	6480000	6490000	6350000	6360000	HES2
chr1	6480000	6490000	6330000	6340000	HES2
chr1	6480000	6490000	6390000	6400000	HES2
chr11	570000	580000	640000	650000	PHRF1
chr11	570000	580000	620000	630000	PHRF1
chr9	108000000	108010000	107670000	107680000	SLC44A1
chr17	1960000	1970000	2180000	2190000	SMG6
chr14	57700000	57710000	57080000	57090000	EXOC5
chr22	19110000	19120000	19090000	19100000	DGCR2
chr19	650000	660000	600000	610000	RNF126
chr17	2290000	2300000	2580000	2590000	MNT
chr17	2300000	2310000	2580000	2590000	MNT
chr17	2300000	2310000	2590000	2600000	MNT
chr9	35750000	35760000	35660000	35670000	GBA2
chr9	35750000	35760000	35790000	35800000	GBA2
chr9	35750000	35760000	35670000	35680000	GBA2
chr5	149860000	149870000	149880000	149890000	NDST1
chr5	149860000	149870000	149890000	149900000	NDST1
chr5	149930000	149940000	150030000	150040000	NDST1
chr5	149860000	149870000	150440000	150450000	NDST1
chr7	97500000	97510000	97560000	97570000	ASNS
chr8	42000000	42010000	41840000	41850000	AP3M2
chr8	42000000	42010000	41830000	41840000	AP3M2
chr8	42000000	42010000	41860000	41870000	AP3M2
chr1	45450000	45460000	45270000	45280000	EIF2B3
chr1	45450000	45460000	45310000	45320000	EIF2B3
chr1	45450000	45460000	45300000	45310000	EIF2B3
chr5	149670000	149680000	149710000	149720000	CAMK2A
chr7	24950000	24960000	24870000	24880000	OSBPL3
chr7	25010000	25020000	24870000	24880000	OSBPL3
chr7	25010000	25020000	24880000	24890000	OSBPL3
chr7	25010000	25020000	24910000	24920000	OSBPL3
chr7	25010000	25020000	24920000	24930000	OSBPL3
chr7	25010000	25020000	24930000	24940000	OSBPL3
chr7	25010000	25020000	24950000	24960000	OSBPL3
chr3	9000000	9010000	9350000	9360000	RAD18
chr3	9000000	9010000	9390000	9400000	RAD18
chr3	9000000	9010000	9440000	9450000	RAD18
chr2	102410000	102420000	102320000	102330000	MAP4K4
chr2	99270000	99280000	99410000	99420000	MGAT4A
chr6	166870000	166880000	167390000	167400000	RPS6KA2
chr6	167320000	167330000	167350000	167360000	RPS6KA2
chr6	167310000	167320000	167200000	167210000	RPS6KA2
chr6	167040000	167050000	166930000	166940000	RPS6KA2
chr6	167170000	167180000	167390000	167400000	RPS6KA2
chr6	167320000	167330000	167270000	167280000	RPS6KA2
chr6	167310000	167320000	167360000	167370000	RPS6KA2
chr6	167320000	167330000	167210000	167220000	RPS6KA2
chr6	167310000	167320000	167350000	167360000	RPS6KA2
chr6	167320000	167330000	167230000	167240000	RPS6KA2
chr14	77240000	77250000	76540000	76550000	VASH1
chr7	73090000	73100000	73030000	73040000	WBSCR22
chrX	153660000	153670000	153740000	153750000	ATP6AP1
chr19	1400000	1410000	1360000	1370000	DAZAP1
chrX	153670000	153680000	153740000	153750000	FAM50A
chr8	145620000	145630000	145040000	145050000	CPSF1
chr8	145620000	145630000	145490000	145500000	CPSF1
chr8	145620000	145630000	145510000	145520000	CPSF1
chr8	145620000	145630000	145530000	145540000	CPSF1
chr19	14220000	14230000	14480000	14490000	PRKACA
chr19	14230000	14240000	14510000	14520000	PRKACA
chr19	14260000	14270000	14400000	14410000	LPHN1
chr19	14270000	14280000	14400000	14410000	LPHN1
chr19	14280000	14290000	14480000	14490000	LPHN1
chr19	14290000	14300000	14480000	14490000	LPHN1
chr19	14310000	14320000	14490000	14500000	LPHN1
chr14	69340000	69350000	69540000	69550000	ACTN1
chr14	69350000	69360000	69540000	69550000	ACTN1
chr14	69380000	69390000	69540000	69550000	ACTN1
chr14	69380000	69390000	69520000	69530000	ACTN1
chr17	19140000	19150000	18960000	18970000	EPN2
chr2	220370000	220380000	220390000	220400000	ASIC4
chr2	220300000	220310000	220370000	220380000	SPEG
chr2	220300000	220310000	220390000	220400000	SPEG
chr2	220300000	220310000	220410000	220420000	SPEG
chr2	220300000	220310000	220440000	220450000	SPEG
chr2	220330000	220340000	220370000	220380000	SPEG
chr2	220330000	220340000	220390000	220400000	SPEG
chr2	220330000	220340000	220410000	220420000	SPEG
chr2	220360000	220370000	220390000	220400000	SPEG
chr2	220360000	220370000	220410000	220420000	SPEG
chr17	19570000	19580000	18640000	18650000	ALDH3A2
chr17	19560000	19570000	20560000	20570000	ALDH3A2
chr17	19550000	19560000	19420000	19430000	ALDH3A2
chr3	195810000	195820000	195910000	195920000	TFRC
chr11	63600000	63610000	63740000	63750000	MARK2
chr11	63600000	63610000	63940000	63950000	MARK2
chr11	63610000	63620000	63630000	63640000	MARK2
chr11	63660000	63670000	63630000	63640000	MARK2
chr11	63670000	63680000	63630000	63640000	MARK2
chr12	133430000	133440000	132800000	132810000	CHFR
chr12	133450000	133460000	133420000	133430000	CHFR
chr12	133460000	133470000	133420000	133430000	CHFR
chr12	133480000	133490000	133420000	133430000	CHFR
chr1	161550000	161560000	162120000	162130000	FCGR2B
chr5	171520000	171530000	170860000	170870000	STK10
chr4	5830000	5840000	5050000	5060000	CRMP1
chr4	5830000	5840000	5850000	5860000	CRMP1
chr4	5830000	5840000	5860000	5870000	CRMP1
chr4	5830000	5840000	5870000	5880000	CRMP1
chr4	5830000	5840000	5880000	5890000	CRMP1
chr4	5880000	5890000	5830000	5840000	CRMP1
chr4	5880000	5890000	5840000	5850000	CRMP1
chr4	5880000	5890000	5850000	5860000	CRMP1
chr4	5880000	5890000	5860000	5870000	CRMP1
chr16	15740000	15750000	15100000	15110000	NDE1
chr19	16340000	16350000	16490000	16500000	AP1M1
chrX	153760000	153770000	153280000	153290000	IKBKG
chrX	153760000	153770000	153740000	153750000	IKBKG
chrX	153790000	153800000	153740000	153750000	IKBKG
chr7	1020000	1030000	1180000	1190000	CYP2W1
chr17	33470000	33480000	34070000	34080000	NLE1
chr5	210000	220000	190000	200000	SDHA
chr3	185000000	185010000	184820000	184830000	MAP3K13
chr17	44670000	44680000	44070000	44080000	NSF
chr2	122270000	122280000	122230000	122240000	CLASP1
chr16	1820000	1830000	1760000	1770000	MRPS34
chr4	6420000	6430000	6350000	6360000	PPP2R2C
chr4	6420000	6430000	6390000	6400000	PPP2R2C
chr4	6420000	6430000	6440000	6450000	PPP2R2C
chr4	6470000	6480000	6350000	6360000	PPP2R2C
chr4	6470000	6480000	6390000	6400000	PPP2R2C
chr4	6470000	6480000	6440000	6450000	PPP2R2C
chr5	175970000	175980000	175820000	175830000	CDHR2
chr5	175970000	175980000	176010000	176020000	CDHR2
chr5	175990000	176000000	176030000	176040000	CDHR2
chr5	175970000	175980000	176030000	176040000	CDHR2
chr5	175990000	176000000	176010000	176020000	CDHR2
chr17	3720000	3730000	3640000	3650000	C17orf85
chr3	127440000	127450000	127410000	127420000	MGLL
chr3	127440000	127450000	127520000	127530000	MGLL
chr3	127510000	127520000	127370000	127380000	MGLL
chr3	127510000	127520000	127380000	127390000	MGLL
chr3	127510000	127520000	127390000	127400000	MGLL
chr3	127510000	127520000	127410000	127420000	MGLL
chr3	127510000	127520000	127420000	127430000	MGLL
chr3	127510000	127520000	127470000	127480000	MGLL
chr3	127540000	127550000	127360000	127370000	MGLL
chr3	127540000	127550000	127390000	127400000	MGLL
chr3	127540000	127550000	127410000	127420000	MGLL
chr15	65940000	65950000	66640000	66650000	SLC24A1
chr18	56520000	56530000	56670000	56680000	ZNF532
chr18	56520000	56530000	56560000	56570000	ZNF532
chr18	56600000	56610000	56540000	56550000	ZNF532
chr20	62060000	62070000	62110000	62120000	KCNQ2
chr10	71160000	71170000	71000000	71010000	TACR2
chr12	102510000	102520000	103130000	103140000	NUP37
chr12	102510000	102520000	103190000	103200000	NUP37
chr22	46690000	46700000	46500000	46510000	GTSE1
chr2	70930000	70940000	70910000	70920000	ADD2
chr2	70930000	70940000	70960000	70970000	ADD2
chr2	70930000	70940000	70970000	70980000	ADD2
chr2	70940000	70950000	70910000	70920000	ADD2
chr2	70940000	70950000	70960000	70970000	ADD2
chr2	70940000	70950000	70970000	70980000	ADD2
chr14	103890000	103900000	103860000	103870000	MARK3
chr14	103850000	103860000	103980000	103990000	MARK3
chr3	172040000	172050000	171350000	171360000	FNDC3B
chr3	172040000	172050000	171360000	171370000	FNDC3B
chr3	172060000	172070000	171350000	171360000	FNDC3B
chr3	172060000	172070000	171360000	171370000	FNDC3B
chr4	48650000	48660000	48700000	48710000	FRYL
chr4	48650000	48660000	48770000	48780000	FRYL
chr4	48650000	48660000	48910000	48920000	FRYL
chr2	98370000	98380000	98050000	98060000	TMEM131
chr2	98370000	98380000	98790000	98800000	TMEM131
chr2	98370000	98380000	99010000	99020000	TMEM131
chr2	98370000	98380000	99070000	99080000	TMEM131
chr2	98370000	98380000	99180000	99190000	TMEM131
chr2	98380000	98390000	98160000	98170000	TMEM131
chr2	98380000	98390000	99010000	99020000	TMEM131
chr2	98380000	98390000	99080000	99090000	TMEM131
chr2	98380000	98390000	99170000	99180000	TMEM131
chr2	98610000	98620000	98050000	98060000	TMEM131
chr2	98610000	98620000	99010000	99020000	TMEM131
chr7	5630000	5640000	5700000	5710000	FSCN1
chr7	5630000	5640000	5970000	5980000	FSCN1
chr7	5560000	5570000	5440000	5450000	ACTB
chr7	5570000	5580000	5700000	5710000	ACTB
chr7	5560000	5570000	5450000	5460000	ACTB
chr7	5560000	5570000	5640000	5650000	ACTB
chr7	5560000	5570000	5700000	5710000	ACTB
chr7	5570000	5580000	5640000	5650000	ACTB
chr7	5570000	5580000	5720000	5730000	ACTB
chr3	196860000	196870000	196890000	196900000	DLG1
chr12	108910000	108920000	108520000	108530000	SART3
chr2	132230000	132240000	132420000	132430000	TUBA3D
chr12	57020000	57030000	56870000	56880000	BAZ2A
chr3	47440000	47450000	47870000	47880000	PTPN23
chr16	320000	330000	350000	360000	RGS11
chr16	320000	330000	360000	370000	RGS11
chr17	27060000	27070000	27240000	27250000	TRAF4
chr17	27070000	27080000	27240000	27250000	TRAF4
chr10	104890000	104900000	104980000	104990000	NT5C2
chr11	119190000	119200000	119010000	119020000	MCAM
chr11	119180000	119190000	119010000	119020000	MCAM
chr1	21980000	21990000	21560000	21570000	RAP1GAP
chr7	117360000	117370000	117750000	117760000	CTTNBP2
chr7	100240000	100250000	100200000	100210000	ACTL6B
chr7	100180000	100190000	100920000	100930000	LRCH4
chr19	4170000	4180000	4080000	4090000	SIRT6
chr1	19740000	19750000	19940000	19950000	CAPZB
chr1	19740000	19750000	19950000	19960000	CAPZB
chr7	74060000	74070000	74200000	74210000	GTF2I
chr7	74160000	74170000	73870000	73880000	GTF2I
chr12	4420000	4430000	4900000	4910000	C12orf5
chr12	4420000	4430000	4630000	4640000	C12orf5
chr6	158450000	158460000	157740000	157750000	SYNJ2
chr5	7390000	7400000	6830000	6840000	ADCY2
chr5	7390000	7400000	6840000	6850000	ADCY2
chr5	7390000	7400000	6900000	6910000	ADCY2
chr5	7390000	7400000	7060000	7070000	ADCY2
chr5	7390000	7400000	7070000	7080000	ADCY2
chr5	7390000	7400000	7740000	7750000	ADCY2
chr5	7390000	7400000	7750000	7760000	ADCY2
chr5	7390000	7400000	7810000	7820000	ADCY2
chr14	102250000	102260000	102390000	102400000	PPP2R5C
chr14	102380000	102390000	102240000	102250000	PPP2R5C
chr14	102270000	102280000	102390000	102400000	PPP2R5C
chr16	6530000	6540000	6240000	6250000	RBFOX1
chr1	1740000	1750000	1780000	1790000	GNB1
chr1	1820000	1830000	1750000	1760000	GNB1
chr1	1740000	1750000	1790000	1800000	GNB1
chr17	76030000	76040000	75530000	75540000	TNRC6C
chr17	76020000	76030000	75530000	75540000	TNRC6C
chr20	32220000	32230000	31490000	31500000	CBFA2T2
chr2	218840000	218850000	218660000	218670000	TNS1
chr2	218850000	218860000	218660000	218670000	TNS1
chr2	218850000	218860000	218670000	218680000	TNS1
chr19	43060000	43070000	43970000	43980000	CEACAM1
chr19	42920000	42930000	43860000	43870000	LIPE
chr16	29800000	29810000	29580000	29590000	KIF22
chr16	29800000	29810000	29570000	29580000	KIF22
chr1	64110000	64120000	64700000	64710000	PGM1
chr1	64110000	64120000	64600000	64610000	PGM1
chr6	131380000	131390000	131200000	131210000	EPB41L2
chr6	131380000	131390000	131250000	131260000	EPB41L2
chr22	51210000	51220000	51170000	51180000	RABL2B
chr22	51220000	51230000	51170000	51180000	RABL2B
chr22	51220000	51230000	50830000	50840000	RABL2B
chr20	44990000	45000000	44670000	44680000	SLC35C2
chr16	30700000	30710000	30300000	30310000	SRCAP
chr16	30710000	30720000	30300000	30310000	SRCAP
chr13	46680000	46690000	46150000	46160000	CPB2
chr20	34890000	34900000	34990000	35000000	DLGAP4
chr20	34890000	34900000	35060000	35070000	DLGAP4
chr20	35080000	35090000	34840000	34850000	DLGAP4
chr20	35080000	35090000	35110000	35120000	DLGAP4
chr20	35080000	35090000	35150000	35160000	DLGAP4
chr20	35100000	35110000	34830000	34840000	DLGAP4
chr20	35100000	35110000	34840000	34850000	DLGAP4
chr20	35100000	35110000	35150000	35160000	DLGAP4
chr11	133800000	133810000	134080000	134090000	IGSF9B
chr11	133810000	133820000	134000000	134010000	IGSF9B
chr11	133810000	133820000	134080000	134090000	IGSF9B
chr11	133800000	133810000	134000000	134010000	IGSF9B
chr1	16800000	16810000	16780000	16790000	CROCCP3
chr1	16800000	16810000	17100000	17110000	CROCCP3
chr1	16820000	16830000	17220000	17230000	CROCCP3
chr1	16820000	16830000	16380000	16390000	CROCCP3
chr1	16820000	16830000	16780000	16790000	CROCCP3
chr1	16820000	16830000	17240000	17250000	CROCCP3
chr1	16800000	16810000	16090000	16100000	CROCCP3
chr5	88120000	88130000	89020000	89030000	MEF2C
chr1	201080000	201090000	200860000	200870000	CACNA1S
chr12	125540000	125550000	125520000	125530000	AACS
chr5	141310000	141320000	141020000	141030000	KIAA0141
chr5	141310000	141320000	141050000	141060000	KIAA0141
chr5	141310000	141320000	141230000	141240000	KIAA0141
chr5	140200000	140210000	140940000	140950000	PCDHA6
chr7	150970000	150980000	150940000	150950000	SMARCD3
chr7	150970000	150980000	150950000	150960000	SMARCD3
chr5	34020000	34030000	34460000	34470000	C1QTNF3
chr5	34040000	34050000	34460000	34470000	C1QTNF3
chrX	69660000	69670000	70390000	70400000	DLG3
chr3	124530000	124540000	124900000	124910000	ITGB5
chr3	124530000	124540000	125110000	125120000	ITGB5
chr3	124530000	124540000	125130000	125140000	ITGB5
chr12	1220000	1230000	1640000	1650000	ERC1
chr12	1220000	1230000	1720000	1730000	ERC1
chr17	19710000	19720000	20280000	20290000	ULK2
chr17	19710000	19720000	19420000	19430000	ULK2
chr1	12020000	12030000	11990000	12000000	PLOD1
chr1	12030000	12040000	11980000	11990000	PLOD1
chr17	3580000	3590000	2790000	2800000	P2RX5
chr2	96870000	96880000	96680000	96690000	STARD7
chr2	96870000	96880000	97740000	97750000	STARD7
chr2	96870000	96880000	97770000	97780000	STARD7
chr1	31660000	31670000	31820000	31830000	NKAIN1
chr1	32170000	32180000	32410000	32420000	COL16A1
chr2	26170000	26180000	26190000	26200000	KIF3C
chr2	26200000	26210000	26180000	26190000	KIF3C
chr2	26250000	26260000	26940000	26950000	RAB10
chr2	26460000	26470000	26180000	26190000	HADHA
chr2	27190000	27200000	27240000	27250000	MAPRE3
chr18	12960000	12970000	13660000	13670000	SEH1L
chr16	15180000	15190000	15140000	15150000	RRN3
chr16	15180000	15190000	15310000	15320000	RRN3
chr11	70240000	70250000	70360000	70370000	CTTN
chr11	70240000	70250000	70770000	70780000	CTTN
chr2	234150000	234160000	233700000	233710000	ATG16L1
chr1	46650000	46660000	46500000	46510000	POMGNT1
chr7	6070000	6080000	5910000	5920000	EIF2AK1
chr7	6100000	6110000	6310000	6320000	EIF2AK1
chr7	6070000	6080000	5970000	5980000	EIF2AK1
chr7	6100000	6110000	5910000	5920000	EIF2AK1
chr16	410000	420000	140000	150000	MRPL28
chr16	220000	230000	140000	150000	HBQ1
chr16	220000	230000	370000	380000	HBQ1
chr16	220000	230000	350000	360000	HBQ1
chr7	73610000	73620000	73790000	73800000	LAT2
chr7	73610000	73620000	73840000	73850000	LAT2
chr7	73630000	73640000	73790000	73800000	LAT2
chr11	111740000	111750000	111850000	111860000	ALG9
chr11	89230000	89240000	89630000	89640000	NOX4
chr17	42270000	42280000	42400000	42410000	ATXN7L3
chr5	176390000	176400000	176110000	176120000	UIMC1
chr5	176390000	176400000	176120000	176130000	UIMC1
chr5	176430000	176440000	176110000	176120000	UIMC1
chr16	56360000	56370000	55940000	55950000	GNAO1
chr4	2790000	2800000	2590000	2600000	SH3BP2
chr4	2790000	2800000	2660000	2670000	SH3BP2
chr4	2790000	2800000	2830000	2840000	SH3BP2
chr4	2800000	2810000	2660000	2670000	SH3BP2
chr4	2800000	2810000	2780000	2790000	SH3BP2
chr4	2800000	2810000	2830000	2840000	SH3BP2
chr4	2800000	2810000	2840000	2850000	SH3BP2
chr4	2820000	2830000	2700000	2710000	SH3BP2
chr4	2820000	2830000	3040000	3050000	SH3BP2
chr4	2830000	2840000	2700000	2710000	SH3BP2
chr4	2830000	2840000	2780000	2790000	SH3BP2
chr4	2830000	2840000	2790000	2800000	SH3BP2
chr4	2940000	2950000	2700000	2710000	NOP14
chr4	2940000	2950000	2780000	2790000	NOP14
chr4	2940000	2950000	2790000	2800000	NOP14
chr4	2940000	2950000	2840000	2850000	NOP14
chr4	2940000	2950000	3040000	3050000	NOP14
chr4	2960000	2970000	2590000	2600000	NOP14
chr4	2960000	2970000	2840000	2850000	NOP14
chr4	2960000	2970000	3040000	3050000	NOP14
chr4	2840000	2850000	2590000	2600000	ADD1
chr4	2840000	2850000	2700000	2710000	ADD1
chr4	2840000	2850000	2780000	2790000	ADD1
chr4	2920000	2930000	2780000	2790000	ADD1
chr4	2920000	2930000	2790000	2800000	ADD1
chr4	2920000	2930000	2830000	2840000	ADD1
chr4	2920000	2930000	2840000	2850000	ADD1
chr4	2930000	2940000	2780000	2790000	ADD1
chr4	2930000	2940000	2840000	2850000	ADD1
chr4	2930000	2940000	2830000	2840000	ADD1
chr4	2930000	2940000	2790000	2800000	ADD1
chr4	2930000	2940000	3040000	3050000	ADD1
chr20	57410000	57420000	56810000	56820000	GNAS
chr20	57420000	57430000	56810000	56820000	GNAS
chr12	32830000	32840000	32510000	32520000	DNM1L
chr20	58150000	58160000	58320000	58330000	PHACTR3
chr20	58200000	58210000	58320000	58330000	PHACTR3
chr20	58400000	58410000	58150000	58160000	PHACTR3
chr20	33860000	33870000	33730000	33740000	EDEM2
chr20	30540000	30550000	30450000	30460000	PDRG1
chr20	34800000	34810000	34990000	35000000	EPB41L1
chr20	34800000	34810000	35060000	35070000	EPB41L1
chr13	99490000	99500000	99110000	99120000	DOCK9
chr3	50600000	50610000	50400000	50410000	C3orf18
chr3	50600000	50610000	50410000	50420000	C3orf18
chr3	50600000	50610000	50430000	50440000	C3orf18
chr3	50600000	50610000	50440000	50450000	C3orf18
chr3	50600000	50610000	51430000	51440000	C3orf18
chr3	50610000	50620000	50440000	50450000	C3orf18
chr3	50610000	50620000	51430000	51440000	C3orf18
chr3	12810000	12820000	11810000	11820000	TMEM40
chr3	12810000	12820000	12830000	12840000	TMEM40
chr3	12810000	12820000	12840000	12850000	TMEM40
chr3	12810000	12820000	13470000	13480000	TMEM40
chr18	6850000	6860000	6540000	6550000	ARHGAP28
chr20	3830000	3840000	3850000	3860000	MAVS
chr20	3830000	3840000	3660000	3670000	MAVS
chr12	112840000	112850000	112550000	112560000	RPL6
chr12	112840000	112850000	112620000	112630000	RPL6
chr12	112840000	112850000	112630000	112640000	RPL6
chr12	121870000	121880000	121890000	121900000	KDM2B
chr12	121980000	121990000	122130000	122140000	KDM2B
chr12	122020000	122030000	121820000	121830000	KDM2B
chr12	120740000	120750000	120930000	120940000	SIRT4
chr12	113000000	113010000	113280000	113290000	RPH3A
chr12	113010000	113020000	113260000	113270000	RPH3A
chr12	113310000	113320000	112980000	112990000	RPH3A
chr12	112450000	112460000	112550000	112560000	ERP29
chr12	117790000	117800000	118250000	118260000	NOS1
chr12	117790000	117800000	118270000	118280000	NOS1
chr16	31180000	31190000	31450000	31460000	FUS
chr16	31190000	31200000	31450000	31460000	FUS
chr16	4590000	4600000	3810000	3820000	CDIP1
chr16	4580000	4590000	5160000	5170000	CDIP1
chr12	6850000	6860000	6740000	6750000	MLF2
chr12	6850000	6860000	6980000	6990000	MLF2
chr12	6860000	6870000	6980000	6990000	MLF2
chrX	153170000	153180000	153040000	153050000	ARHGAP4
chrX	153190000	153200000	153040000	153050000	ARHGAP4
chr1	27420000	27430000	27610000	27620000	SLC9A1
chr14	97020000	97030000	97200000	97210000	PAPOLA
chr16	30100000	30110000	30200000	30210000	YPEL3
chr16	30100000	30110000	30170000	30180000	YPEL3
chr16	30100000	30110000	30150000	30160000	YPEL3
chr16	30100000	30110000	29580000	29590000	YPEL3
chr16	30100000	30110000	29570000	29580000	YPEL3
chr16	30100000	30110000	30320000	30330000	YPEL3
chr16	30100000	30110000	30310000	30320000	YPEL3
chr7	140390000	140400000	140710000	140720000	NDUFB2
chr7	140390000	140400000	141330000	141340000	NDUFB2
chr7	140390000	140400000	141340000	141350000	NDUFB2
chr7	140390000	140400000	141350000	141360000	NDUFB2
chr19	10370000	10380000	10020000	10030000	ICAM1
chr19	47250000	47260000	47490000	47500000	STRN4
chr16	4300000	4310000	3740000	3750000	TFAP4
chr16	4310000	4320000	3740000	3750000	TFAP4
chr3	184100000	184110000	184210000	184220000	CHRD
chr3	184100000	184110000	184230000	184240000	CHRD
chr3	184100000	184110000	184250000	184260000	CHRD
chr3	184100000	184110000	184270000	184280000	CHRD
chr3	184100000	184110000	184280000	184290000	CHRD
chr19	49980000	49990000	49610000	49620000	FLT3LG
chr12	133400000	133410000	132800000	132810000	GOLGA3
chr1	40040000	40050000	39570000	39580000	PABPC4
chr16	74640000	74650000	74530000	74540000	GLG1
chr16	74640000	74650000	74570000	74580000	GLG1
chr16	24730000	24740000	24680000	24690000	TNRC6A
chr12	123520000	123530000	123570000	123580000	PITPNM2
chr12	123560000	123570000	123500000	123510000	PITPNM2
chr12	123590000	123600000	123510000	123520000	PITPNM2
chr12	123560000	123570000	123510000	123520000	PITPNM2
chr12	123590000	123600000	123550000	123560000	PITPNM2
chr12	123590000	123600000	123500000	123510000	PITPNM2
chr12	123590000	123600000	123520000	123530000	PITPNM2
chr12	123590000	123600000	123570000	123580000	PITPNM2
chr4	56710000	56720000	57160000	57170000	EXOC1
chr7	76080000	76090000	76580000	76590000	DTX2
chr7	76090000	76100000	76580000	76590000	DTX2
chr7	76100000	76110000	76070000	76080000	DTX2
chr7	108090000	108100000	107920000	107930000	NRCAM
chr7	108090000	108100000	107970000	107980000	NRCAM
chr18	54550000	54560000	55010000	55020000	WDR7
chr16	16310000	16320000	15570000	15580000	ABCC6
chr2	173880000	173890000	174070000	174080000	RAPGEF4
chr1	241670000	241680000	240940000	240950000	FH
chr1	241670000	241680000	241050000	241060000	FH
chr1	241670000	241680000	241000000	241010000	FH
chr17	18080000	18090000	18460000	18470000	ALKBH5
chr17	64250000	64260000	64610000	64620000	APOH
chr17	64250000	64260000	64980000	64990000	APOH
chr17	64250000	64260000	64550000	64560000	APOH
chr17	5420000	5430000	6310000	6320000	NLRP1
chr17	5480000	5490000	6240000	6250000	NLRP1
chr17	5400000	5410000	6310000	6320000	NLRP1
chr17	5480000	5490000	6310000	6320000	NLRP1
chr17	6360000	6370000	5430000	5440000	PITPNM3
chr17	6450000	6460000	6370000	6380000	PITPNM3
chr3	112320000	112330000	112720000	112730000	CCDC80
chr14	24040000	24050000	23940000	23950000	JPH4
chr14	23900000	23910000	23810000	23820000	MYH7
chr14	23610000	23620000	23650000	23660000	SLC7A8
chr14	23620000	23630000	23590000	23600000	SLC7A8
chr14	23610000	23620000	23630000	23640000	SLC7A8
chr14	23610000	23620000	23640000	23650000	SLC7A8
chr14	23620000	23630000	23640000	23650000	SLC7A8
chr14	23810000	23820000	23990000	24000000	SLC22A17
chr14	23810000	23820000	24010000	24020000	SLC22A17
chr14	23820000	23830000	24010000	24020000	SLC22A17
chr14	23820000	23830000	23940000	23950000	SLC22A17
chr14	23810000	23820000	23940000	23950000	SLC22A17
chr14	24610000	24620000	23940000	23950000	RNF31
chr14	24610000	24620000	23810000	23820000	RNF31
chr14	24610000	24620000	24010000	24020000	RNF31
chr3	16640000	16650000	17220000	17230000	DAZL
chr3	16640000	16650000	17290000	17300000	DAZL
chr15	44150000	44160000	44520000	44530000	WDR76
chr15	44150000	44160000	44850000	44860000	WDR76
chr1	119530000	119540000	118690000	118700000	TBX15
chr1	120270000	120280000	120770000	120780000	PHGDH
chr1	120280000	120290000	120660000	120670000	PHGDH
chr1	120280000	120290000	120770000	120780000	PHGDH
chr1	120270000	120280000	120660000	120670000	PHGDH
chr20	61460000	61470000	61440000	61450000	COL9A3
chr8	26430000	26440000	26500000	26510000	DPYSL2
chr8	26480000	26490000	26460000	26470000	DPYSL2
chr8	26430000	26440000	26480000	26490000	DPYSL2
chr8	26430000	26440000	26510000	26520000	DPYSL2
chr8	26480000	26490000	27100000	27110000	DPYSL2
chr1	217780000	217790000	216980000	216990000	GPATCH2
chr3	42620000	42630000	42780000	42790000	SEC22C
chr17	38440000	38450000	38380000	38390000	CDC6
chr12	53710000	53720000	53600000	53610000	AAAS
chr12	53720000	53730000	53600000	53610000	AAAS
chr12	54670000	54680000	54730000	54740000	CBX5
chr12	54670000	54680000	54140000	54150000	CBX5
chr12	54670000	54680000	54760000	54770000	CBX5
chr9	131870000	131880000	132530000	132540000	CRAT
chr9	130510000	130520000	130670000	130680000	SH2D3C
chr9	130520000	130530000	130670000	130680000	SH2D3C
chr9	130540000	130550000	130670000	130680000	SH2D3C
chr10	94830000	94840000	95040000	95050000	CYP26A1
chr10	94830000	94840000	95050000	95060000	CYP26A1
chr10	94830000	94840000	95100000	95110000	CYP26A1
chr10	97240000	97250000	97200000	97210000	SORBS1
chr10	97240000	97250000	97290000	97300000	SORBS1
chr10	97240000	97250000	97300000	97310000	SORBS1
chr10	97240000	97250000	97320000	97330000	SORBS1
chr10	99790000	99800000	99670000	99680000	CRTAC1
chr10	99790000	99800000	99680000	99690000	CRTAC1
chr19	3470000	3480000	2980000	2990000	C19orf77
chr6	12000000	12010000	11650000	11660000	HIVEP1
chr6	12000000	12010000	11770000	11780000	HIVEP1
chr6	12010000	12020000	11650000	11660000	HIVEP1
chr6	35800000	35810000	36000000	36010000	SRPK1
chr6	44210000	44220000	44120000	44130000	HSP90AB1
chr9	133580000	133590000	133700000	133710000	ABL1
chr1	6350000	6360000	6380000	6390000	ACOT7
chr1	6350000	6360000	6390000	6400000	ACOT7
chr1	6440000	6450000	6390000	6400000	ACOT7
chr1	6350000	6360000	6330000	6340000	ACOT7
chr1	6450000	6460000	6390000	6400000	ACOT7
chr1	6440000	6450000	6380000	6390000	ACOT7
chr1	6450000	6460000	6380000	6390000	ACOT7
chr19	17290000	17300000	16560000	16570000	MYO9B
chr16	31010000	31020000	30320000	30330000	STX1B
chr16	31020000	31030000	31450000	31460000	STX1B
chr16	31010000	31020000	30310000	30320000	STX1B
chr16	30990000	31000000	31450000	31460000	HSD3B7
chr16	30850000	30860000	30290000	30300000	BCL7C
chr16	30850000	30860000	30310000	30320000	BCL7C
chr16	30850000	30860000	30320000	30330000	BCL7C
chr16	30900000	30910000	30310000	30320000	BCL7C
chr16	30900000	30910000	30320000	30330000	BCL7C
chr19	1280000	1290000	1360000	1370000	EFNA2
chr19	1270000	1280000	1360000	1370000	CIRBP
chr19	14640000	14650000	14400000	14410000	TECR
chr14	105320000	105330000	105250000	105260000	CEP170B
chr14	105320000	105330000	105260000	105270000	CEP170B
chr19	1090000	1100000	1130000	1140000	POLR2E
chr19	620000	630000	600000	610000	POLRMT
chr11	550000	560000	660000	670000	RASSF7
chr11	560000	570000	620000	630000	RASSF7
chr11	560000	570000	640000	650000	RASSF7
chr11	560000	570000	660000	670000	RASSF7
chr19	2470000	2480000	2620000	2630000	GADD45B
chr19	2470000	2480000	2630000	2640000	GADD45B
chr22	20100000	20110000	19950000	19960000	TRMT2A
chr22	20100000	20110000	19950000	19960000	RANBP1
chr22	20800000	20810000	20160000	20170000	KLHL22
chr22	20810000	20820000	21020000	21030000	KLHL22
chr22	20870000	20880000	21040000	21050000	MED15
chr22	20920000	20930000	21030000	21040000	MED15
chr22	20870000	20880000	21050000	21060000	MED15
chr22	20920000	20930000	21050000	21060000	MED15
chr22	20930000	20940000	21040000	21050000	MED15
chr22	20930000	20940000	21050000	21060000	MED15
chr22	20900000	20910000	20860000	20870000	MED15
chr22	20900000	20910000	21050000	21060000	MED15
chr22	20920000	20930000	20860000	20870000	MED15
chr22	20920000	20930000	20880000	20890000	MED15
chr22	20920000	20930000	21040000	21050000	MED15
chr22	21210000	21220000	21310000	21320000	SNAP29
chr22	24300000	24310000	24880000	24890000	DDTL
chr22	24300000	24310000	24910000	24920000	DDTL
chr22	24310000	24320000	24260000	24270000	DDT
chr22	24690000	24700000	24260000	24270000	SPECC1L
chr22	22090000	22100000	22110000	22120000	YPEL1
chr22	22090000	22100000	22120000	22130000	YPEL1
chr22	22090000	22100000	22180000	22190000	YPEL1
chr22	22220000	22230000	22110000	22120000	MAPK1
chr22	25020000	25030000	24260000	24270000	GGT1
chr22	31030000	31040000	31120000	31130000	SLC35E4
chr22	25840000	25850000	26190000	26200000	CRYBB2P1
chr22	25760000	25770000	26120000	26130000	LRP5L
chr22	27010000	27020000	26910000	26920000	CRYBB1
chr22	29070000	29080000	29620000	29630000	TTC28
chr22	38470000	38480000	38620000	38630000	SLC16A8
chr22	38480000	38490000	38900000	38910000	SLC16A8
chr22	42380000	42390000	42470000	42480000	2020-09-03
chr22	38860000	38870000	38470000	38480000	KDELR3
chr22	39080000	39090000	38470000	38480000	JOSD1
chr22	50770000	50780000	50830000	50840000	PPP6R2
chr22	50880000	50890000	50840000	50850000	PPP6R2
chr22	50800000	50810000	50840000	50850000	PPP6R2
chr22	50850000	50860000	50830000	50840000	PPP6R2
chr22	50780000	50790000	50840000	50850000	PPP6R2
chr22	50890000	50900000	50840000	50850000	SBF1
chr22	50910000	50920000	50830000	50840000	SBF1
chr22	50880000	50890000	50840000	50850000	SBF1
chr22	29710000	29720000	29750000	29760000	RASL10A
chr22	30410000	30420000	30020000	30030000	MTMR3
chr22	44360000	44370000	45020000	45030000	SAMM50
chr22	44380000	44390000	45020000	45030000	SAMM50
chr22	37150000	37160000	36950000	36960000	IFT27
chr22	37160000	37170000	36950000	36960000	IFT27
chr22	41340000	41350000	41560000	41570000	RBX1
chr22	41710000	41720000	41740000	41750000	ZC3H7B
chr22	46750000	46760000	46940000	46950000	TRMU
chr22	47130000	47140000	46400000	46410000	CERK
chr14	23080000	23090000	22860000	22870000	ABHD4
chr14	23370000	23380000	22870000	22880000	RBM23
chr14	23390000	23400000	23040000	23050000	RBM23
chr14	23370000	23380000	23040000	23050000	RBM23
chr14	23380000	23390000	23040000	23050000	RBM23
chr14	23390000	23400000	23040000	23050000	PRMT5
chr14	50800000	50810000	50990000	51000000	CDKL1
chr14	51290000	51300000	51250000	51260000	NIN
chr14	51240000	51250000	51290000	51300000	NIN
chr14	51290000	51300000	51240000	51250000	NIN
chr14	95570000	95580000	95980000	95990000	DICER1
chr14	91940000	91950000	92480000	92490000	SMEK1
chr14	23560000	23570000	23650000	23660000	ACIN1
chr14	92500000	92510000	91730000	91740000	TRIP11
chr14	23780000	23790000	24010000	24020000	PABPN1
chr14	23790000	23800000	23810000	23820000	PABPN1
chr14	23790000	23800000	23940000	23950000	PABPN1
chr14	23790000	23800000	23990000	24000000	PABPN1
chr14	23780000	23790000	23940000	23950000	PABPN1
chr14	23790000	23800000	24010000	24020000	PABPN1
chr14	32540000	32550000	32030000	32040000	ARHGAP5
chr14	24610000	24620000	23810000	23820000	EMC9
chr14	24610000	24620000	23940000	23950000	EMC9
chr14	24610000	24620000	24010000	24020000	EMC9
chr14	24610000	24620000	23810000	23820000	PSME2
chr14	24610000	24620000	23940000	23950000	PSME2
chr14	24610000	24620000	24010000	24020000	PSME2
chr20	25560000	25570000	25510000	25520000	NINL
chr20	45920000	45930000	45860000	45870000	ZMYND8
chr20	45920000	45930000	45940000	45950000	ZMYND8
chr20	45920000	45930000	45960000	45970000	ZMYND8
chr20	45940000	45950000	45960000	45970000	ZMYND8
chr20	42290000	42300000	42640000	42650000	MYBL2
chr20	43430000	43440000	43370000	43380000	RIMS4
chr20	43430000	43440000	43400000	43410000	RIMS4
chr20	55840000	55850000	55120000	55130000	BMP7
chr20	61290000	61300000	61440000	61450000	SLCO4A1
chr20	61290000	61300000	61450000	61460000	SLCO4A1
chr20	61570000	61580000	61510000	61520000	DIDO1
chr20	61570000	61580000	61830000	61840000	DIDO1
chr20	61940000	61950000	61690000	61700000	COL20A1
chr20	61940000	61950000	61830000	61840000	COL20A1
chr20	61940000	61950000	61840000	61850000	COL20A1
chr20	61990000	62000000	61830000	61840000	CHRNA4
chr20	61990000	62000000	61840000	61850000	CHRNA4
chr20	62000000	62010000	61830000	61840000	CHRNA4
chr20	62000000	62010000	61840000	61850000	CHRNA4
chr20	3770000	3780000	3850000	3860000	CDC25B
chr20	3770000	3780000	3960000	3970000	CDC25B
chr20	350000	360000	440000	450000	TRIB3
chr20	350000	360000	460000	470000	TRIB3
chr20	350000	360000	330000	340000	TRIB3
chr20	350000	360000	400000	410000	TRIB3
chr20	750000	760000	440000	450000	SLC52A3
chr20	30140000	30150000	29510000	29520000	HM13
chr20	30150000	30160000	30300000	30310000	HM13
chr20	30140000	30150000	30300000	30310000	HM13
chr20	30150000	30160000	30310000	30320000	HM13
chr20	30400000	30410000	30680000	30690000	MYLK2
chr20	30400000	30410000	30890000	30900000	MYLK2
chr20	30600000	30610000	30440000	30450000	CCM2L
chr20	30600000	30610000	30450000	30460000	CCM2L
chr20	30690000	30700000	30440000	30450000	TM9SF4
chr20	37370000	37380000	37300000	37310000	ACTR5
chr20	44460000	44470000	44560000	44570000	TNNC2
chr18	3250000	3260000	2920000	2930000	MYL12A
chr18	3250000	3260000	2950000	2960000	MYL12A
chr18	3250000	3260000	2960000	2970000	MYL12A
chr18	12700000	12710000	12390000	12400000	CEP76
chr18	44330000	44340000	43850000	43860000	ST8SIA5
chr18	44330000	44340000	44260000	44270000	ST8SIA5
chr18	44330000	44340000	43720000	43730000	ST8SIA5
chr18	44260000	44270000	43850000	43860000	ST8SIA5
chr18	44330000	44340000	44250000	44260000	ST8SIA5
chr18	44260000	44270000	43720000	43730000	ST8SIA5
chr18	13070000	13080000	13650000	13660000	CEP192
chr18	13070000	13080000	13660000	13670000	CEP192
chr18	13080000	13090000	13580000	13590000	CEP192
chr18	13080000	13090000	13660000	13670000	CEP192
chr18	46450000	46460000	46330000	46340000	SMAD7
chr18	46470000	46480000	46320000	46330000	SMAD7
chr18	46470000	46480000	46330000	46340000	SMAD7
chr18	9130000	9140000	8650000	8660000	ANKRD12
chrX	3260000	3270000	3620000	3630000	MXRA5
chrX	3260000	3270000	3630000	3640000	MXRA5
chrX	10580000	10590000	10180000	10190000	MID1
chrX	14540000	14550000	14080000	14090000	GLRA2
chrX	14540000	14550000	14110000	14120000	GLRA2
chrX	14540000	14550000	15230000	15240000	GLRA2
chrX	153190000	153200000	153040000	153050000	NAA10
chrX	18670000	18680000	18920000	18930000	RS1
chrX	153600000	153610000	153740000	153750000	EMD
chrX	153640000	153650000	153740000	153750000	TAZ
chrX	46770000	46780000	46400000	46410000	JADE3
chrX	47080000	47090000	47050000	47060000	CDK16
chrX	47080000	47090000	47340000	47350000	CDK16
chrX	47090000	47100000	47050000	47060000	USP11
chrX	47090000	47100000	47340000	47350000	USP11
chrX	47090000	47100000	47350000	47360000	USP11
chrX	47090000	47100000	47360000	47370000	USP11
chrX	47430000	47440000	47050000	47060000	TIMP1
chrX	47430000	47440000	47470000	47480000	TIMP1
chrX	47430000	47440000	47500000	47510000	TIMP1
chrX	47440000	47450000	47470000	47480000	TIMP1
chr13	102060000	102070000	102570000	102580000	NALCN
chr13	73630000	73640000	74260000	74270000	KLF5
chr13	99110000	99120000	99300000	99310000	STK24
chr13	111760000	111770000	111850000	111860000	ARHGEF7
chr13	111890000	111900000	111850000	111860000	ARHGEF7
chr13	31470000	31480000	31590000	31600000	MEDAG
chr13	31470000	31480000	31610000	31620000	MEDAG
chr13	31470000	31480000	31570000	31580000	MEDAG
chr13	31470000	31480000	31580000	31590000	MEDAG
chr16	4660000	4670000	4550000	4560000	MGRN1
chr16	4670000	4680000	4570000	4580000	MGRN1
chr16	4730000	4740000	4550000	4560000	MGRN1
chr16	4670000	4680000	4580000	4590000	MGRN1
chr16	4700000	4710000	5160000	5170000	MGRN1
chr16	30790000	30800000	30290000	30300000	ZNF629
chr16	30790000	30800000	30900000	30910000	ZNF629
chr16	67180000	67190000	66980000	66990000	TRADD
chr16	67200000	67210000	67050000	67060000	HSF4
chr16	67200000	67210000	66980000	66990000	HSF4
chr16	30190000	30200000	30170000	30180000	CORO1A
chr16	30190000	30200000	30150000	30160000	CORO1A
chr16	30120000	30130000	30170000	30180000	MAPK3
chr16	30120000	30130000	29540000	29550000	MAPK3
chr16	30120000	30130000	30310000	30320000	MAPK3
chr16	30120000	30130000	30320000	30330000	MAPK3
chr16	30120000	30130000	30200000	30210000	MAPK3
chr16	30120000	30130000	30200000	30210000	GDPD3
chr16	30120000	30130000	30170000	30180000	GDPD3
chr16	30120000	30130000	29540000	29550000	GDPD3
chr16	30120000	30130000	30310000	30320000	GDPD3
chr16	30120000	30130000	30320000	30330000	GDPD3
chr16	1820000	1830000	1760000	1770000	NME3
chr16	70720000	70730000	70800000	70810000	VAC14
chr16	70790000	70800000	70710000	70720000	VAC14
chr16	70720000	70730000	70770000	70780000	VAC14
chr16	68930000	68940000	69130000	69140000	TANGO6
chr16	68930000	68940000	69140000	69150000	TANGO6
chr16	68900000	68910000	68420000	68430000	TANGO6
chr16	70540000	70550000	70270000	70280000	COG4
chr16	70530000	70540000	70270000	70280000	COG4
chr16	75010000	75020000	75140000	75150000	WDR59
chr16	75030000	75040000	75130000	75140000	WDR59
chr16	75030000	75040000	75140000	75150000	WDR59
chr16	390000	400000	370000	380000	AXIN1
chr16	390000	400000	360000	370000	AXIN1
chr16	150000	160000	370000	380000	NPRL3
chr16	190000	200000	350000	360000	NPRL3
chr16	190000	200000	360000	370000	NPRL3
chr16	190000	200000	140000	150000	NPRL3
chr16	120000	130000	140000	150000	MPG
chr16	84170000	84180000	84510000	84520000	HSDL1
chr16	84180000	84190000	84510000	84520000	HSDL1
chr16	84170000	84180000	84520000	84530000	HSDL1
chr16	84210000	84220000	84510000	84520000	TAF1C
chr16	84210000	84220000	84520000	84530000	TAF1C
chr16	440000	450000	650000	660000	NME4
chr16	10830000	10840000	10600000	10610000	NUBP1
chr16	22260000	22270000	21810000	21820000	EEF2K
chr16	22210000	22220000	22330000	22340000	EEF2K
chr16	580000	590000	610000	620000	CAPN15
chr16	4460000	4470000	4100000	4110000	CORO7-PAM16
chr16	4410000	4420000	4350000	4360000	CORO7-PAM16
chr16	4410000	4420000	3740000	3750000	CORO7-PAM16
chr16	4400000	4410000	3740000	3750000	CORO7-PAM16
chr16	29690000	29700000	29580000	29590000	QPRT
chr16	29690000	29700000	29570000	29580000	QPRT
chr16	29820000	29830000	29560000	29570000	MAZ
chr16	29820000	29830000	29580000	29590000	MAZ
chr16	29820000	29830000	30320000	30330000	MAZ
chr16	29820000	29830000	30310000	30320000	MAZ
chr16	29820000	29830000	29570000	29580000	MAZ
chr16	29870000	29880000	29540000	29550000	CDIPT
chr16	31120000	31130000	31450000	31460000	BCKDK
chr16	31130000	31140000	31450000	31460000	KAT8
chr16	31120000	31130000	31450000	31460000	KAT8
chr16	14940000	14950000	15650000	15660000	NOMO1
chr16	14940000	14950000	15570000	15580000	NOMO1
chr16	19700000	19710000	19890000	19900000	C16orf62
chr16	19710000	19720000	19870000	19880000	C16orf62
chr16	19700000	19710000	19870000	19880000	C16orf62
chr16	19710000	19720000	19890000	19900000	C16orf62
chr16	30780000	30790000	30900000	30910000	RNF40
chr15	75070000	75080000	75090000	75100000	CSK
chr15	75090000	75100000	75070000	75080000	CSK
chr15	63930000	63940000	64360000	64370000	HERC1
chr15	64010000	64020000	64360000	64370000	HERC1
chr15	64040000	64050000	64360000	64370000	HERC1
chr15	64120000	64130000	63910000	63920000	HERC1
chr15	64120000	64130000	64360000	64370000	HERC1
chr15	64680000	64690000	64980000	64990000	TRIP4
chr15	64700000	64710000	64950000	64960000	TRIP4
chr15	64710000	64720000	64950000	64960000	TRIP4
chr15	64710000	64720000	64980000	64990000	TRIP4
chr15	65690000	65700000	66640000	66650000	IGDCC4
chr15	66160000	66170000	66580000	66590000	RAB11A
chr15	31080000	31090000	31990000	32000000	GOLGA8UP
chr15	73990000	74000000	73850000	73860000	CD276
chr15	81230000	81240000	81120000	81130000	KIAA1199
chr15	41810000	41820000	42200000	42210000	RPAP1
chr15	83510000	83520000	83640000	83650000	HOMER2
chr15	83520000	83530000	83630000	83640000	HOMER2
chr15	83520000	83530000	83640000	83650000	HOMER2
chr15	83650000	83660000	83500000	83510000	HOMER2
chr15	42510000	42520000	42740000	42750000	TMEM87A
chr15	28340000	28350000	27720000	27730000	OCA2
chr15	29490000	29500000	30220000	30230000	FAM189A1
chr15	29860000	29870000	29410000	29420000	FAM189A1
chr15	29860000	29870000	29560000	29570000	FAM189A1
chr15	30020000	30030000	29410000	29420000	TJP1
chr15	51970000	51980000	52010000	52020000	SCG3
chr15	51970000	51980000	52020000	52030000	SCG3
chr15	41100000	41110000	40630000	40640000	DNAJC17
chr15	44820000	44830000	44160000	44170000	EIF3J
chr8	86370000	86380000	87020000	87030000	CA2
chr8	86370000	86380000	87030000	87040000	CA2
chr8	86370000	86380000	86970000	86980000	CA2
chr8	75230000	75240000	74890000	74900000	JPH1
chr8	75230000	75240000	74900000	74910000	JPH1
chr8	75230000	75240000	74900000	74910000	GDAP1
chr8	75260000	75270000	74890000	74900000	GDAP1
chr8	75230000	75240000	74890000	74900000	GDAP1
chr8	134200000	134210000	133900000	133910000	WISP1
chr8	134200000	134210000	133850000	133860000	WISP1
chr8	134200000	134210000	133860000	133870000	WISP1
chr8	134200000	134210000	134080000	134090000	WISP1
chr8	101240000	101250000	101530000	101540000	SPAG1
chr8	141520000	141530000	141590000	141600000	CHRAC1
chr8	141520000	141530000	141610000	141620000	CHRAC1
chr8	102980000	102990000	103130000	103140000	NCALD
chr8	102800000	102810000	103200000	103210000	NCALD
chr8	102800000	102810000	103130000	103140000	NCALD
chr8	144630000	144640000	144890000	144900000	GSDMD
chr8	144630000	144640000	144540000	144550000	GSDMD
chr8	144630000	144640000	144520000	144530000	GSDMD
chr8	144630000	144640000	144570000	144580000	GSDMD
chr8	144630000	144640000	144560000	144570000	GSDMD
chr8	144640000	144650000	144540000	144550000	GSDMD
chr8	144640000	144650000	144980000	144990000	GSDMD
chr8	144700000	144710000	144890000	144900000	TSTA3
chr8	144690000	144700000	144890000	144900000	TSTA3
chr8	144690000	144700000	145490000	145500000	TSTA3
chr8	144700000	144710000	145490000	145500000	TSTA3
chr8	144690000	144700000	145040000	145050000	TSTA3
chr8	144700000	144710000	145040000	145050000	TSTA3
chr8	144690000	144700000	144890000	144900000	PYCRL
chr8	144690000	144700000	145490000	145500000	PYCRL
chr8	144690000	144700000	145040000	145050000	PYCRL
chr8	144680000	144690000	144890000	144900000	EEF1D
chr8	144680000	144690000	145490000	145500000	EEF1D
chr8	144680000	144690000	145040000	145050000	EEF1D
chr8	126010000	126020000	125490000	125500000	SQLE
chr8	126010000	126020000	125560000	125570000	SQLE
chr8	126010000	126020000	125570000	125580000	SQLE
chr8	126010000	126020000	125580000	125590000	SQLE
chr8	126010000	126020000	125610000	125620000	SQLE
chr8	126010000	126020000	125730000	125740000	SQLE
chr8	126010000	126020000	125620000	125630000	SQLE
chr8	8850000	8860000	8520000	8530000	ERI1
chr8	8850000	8860000	8610000	8620000	ERI1
chr8	8850000	8860000	8600000	8610000	ERI1
chr8	22260000	22270000	22410000	22420000	SLC39A14
chr8	22260000	22270000	22450000	22460000	SLC39A14
chr8	22260000	22270000	22240000	22250000	SLC39A14
chr8	11140000	11150000	10680000	10690000	MTMR9
chr8	11140000	11150000	10830000	10840000	MTMR9
chr8	11140000	11150000	10820000	10830000	MTMR9
chr8	680000	690000	810000	820000	ERICH1
chr8	680000	690000	880000	890000	ERICH1
chr8	610000	620000	940000	950000	ERICH1
chr8	680000	690000	890000	900000	ERICH1
chr8	680000	690000	900000	910000	ERICH1
chr8	660000	670000	250000	260000	ERICH1
chr8	680000	690000	930000	940000	ERICH1
chr8	680000	690000	940000	950000	ERICH1
chr8	1800000	1810000	1970000	1980000	ARHGEF10
chr8	26240000	26250000	26510000	26520000	BNIP3L
chr19	49530000	49540000	50160000	50170000	CGB2
chr19	49530000	49540000	49400000	49410000	CGB2
chr19	49530000	49540000	50230000	50240000	CGB2
chr19	49520000	49530000	48650000	48660000	LHB
chr19	49520000	49530000	50020000	50030000	LHB
chr19	49520000	49530000	48650000	48660000	CGB
chr19	49520000	49530000	50020000	50030000	CGB
chr19	39440000	39450000	38600000	38610000	SARS2
chr19	39440000	39450000	39810000	39820000	SARS2
chr19	49570000	49580000	50020000	50030000	KCNA7
chr19	13850000	13860000	13430000	13440000	CCDC130
chr19	46470000	46480000	47030000	47040000	NOVA2
chr19	50310000	50320000	50160000	50170000	MED25
chr19	50310000	50320000	50180000	50190000	MED25
chr19	14140000	14150000	14480000	14490000	IL27RA
chr19	14240000	14250000	14510000	14520000	ASF1B
chr19	55750000	55760000	55780000	55790000	PPP6R1
chr19	40750000	40760000	41730000	41740000	AKT2
chr19	40740000	40750000	41730000	41740000	AKT2
chr8	142160000	142170000	141650000	141660000	DENND3
chr8	142190000	142200000	142290000	142300000	DENND3
chr8	142140000	142150000	142110000	142120000	DENND3
chr8	142140000	142150000	142080000	142090000	DENND3
chr8	142190000	142200000	142300000	142310000	DENND3
chr8	142160000	142170000	142110000	142120000	DENND3
chr19	10360000	10370000	10020000	10030000	MRPL4
chr19	48010000	48020000	48220000	48230000	NAPA
chr19	5220000	5230000	5590000	5600000	PTPRS
chr19	17950000	17960000	17560000	17570000	JAK3
chr19	18550000	18560000	19090000	19100000	ISYNA1
chr19	18550000	18560000	19090000	19100000	ELL
chr19	18790000	18800000	18960000	18970000	CRTC1
chr19	19020000	19030000	19090000	19100000	COPE
chr19	19030000	19040000	19090000	19100000	COPE
chr19	19020000	19030000	19090000	19100000	DDX49
chr19	19030000	19040000	19090000	19100000	DDX49
chr19	18720000	18730000	18960000	18970000	TMEM59L
chr19	18660000	18670000	19110000	19120000	KXD1
chr7	92460000	92470000	92250000	92260000	CDK6
chr7	106520000	106530000	106730000	106740000	PIK3CG
chr7	22530000	22540000	22340000	22350000	STEAP1B
chr7	22530000	22540000	22160000	22170000	STEAP1B
chr7	22530000	22540000	22140000	22150000	STEAP1B
chr7	22530000	22540000	22150000	22160000	STEAP1B
chr7	22530000	22540000	22180000	22190000	STEAP1B
chr7	156590000	156600000	155780000	155790000	LMBR1
chr7	157200000	157210000	157170000	157180000	DNAJB6
chr7	157200000	157210000	157480000	157490000	DNAJB6
chr7	157200000	157210000	158150000	158160000	DNAJB6
chr7	2560000	2570000	1780000	1790000	LFNG
chr7	2610000	2620000	2720000	2730000	IQCE
chr7	73150000	73160000	73030000	73040000	ABHD11
chr7	30970000	30980000	31160000	31170000	GHRHR
chr7	72420000	72430000	71600000	71610000	NSUN5P2
chr7	75920000	75930000	76230000	76240000	HSPB1
chr7	75930000	75940000	75910000	75920000	HSPB1
chr7	75930000	75940000	76230000	76240000	HSPB1
chr7	75930000	75940000	76580000	76590000	HSPB1
chr7	98240000	98250000	97560000	97570000	NPTX2
chr7	98990000	99000000	98690000	98700000	PDAP1
chr7	99610000	99620000	99670000	99680000	ZKSCAN1
chr7	99610000	99620000	99830000	99840000	ZKSCAN1
chr7	2390000	2400000	1610000	1620000	EIF3B
chr7	2400000	2410000	1700000	1710000	EIF3B
chr7	2400000	2410000	1710000	1720000	EIF3B
chr7	2390000	2400000	1540000	1550000	EIF3B
chr7	2400000	2410000	1610000	1620000	EIF3B
chr7	2410000	2420000	1610000	1620000	EIF3B
chr7	2390000	2400000	1540000	1550000	SNX8
chr7	2310000	2320000	1610000	1620000	SNX8
chr7	2350000	2360000	1720000	1730000	SNX8
chr7	2340000	2350000	1540000	1550000	SNX8
chr7	2390000	2400000	1610000	1620000	SNX8
chr7	2350000	2360000	1610000	1620000	SNX8
chr7	2340000	2350000	1610000	1620000	SNX8
chr7	2270000	2280000	1970000	1980000	NUDT1
chr7	2280000	2290000	1700000	1710000	NUDT1
chr7	2270000	2280000	1540000	1550000	NUDT1
chr7	2270000	2280000	1720000	1730000	NUDT1
chr7	2270000	2280000	1990000	2000000	NUDT1
chr7	2270000	2280000	1610000	1620000	NUDT1
chr7	2280000	2290000	1540000	1550000	NUDT1
chr7	2280000	2290000	1710000	1720000	NUDT1
chr7	2280000	2290000	1610000	1620000	NUDT1
chr7	2270000	2280000	1980000	1990000	NUDT1
chr7	2280000	2290000	1860000	1870000	NUDT1
chr7	6040000	6050000	6310000	6320000	AIMP2
chr7	100240000	100250000	100200000	100210000	TFR2
chr7	127230000	127240000	127860000	127870000	FSCN3
chr7	100180000	100190000	100920000	100930000	FBXO24
chr7	149530000	149540000	149750000	149760000	ZNF862
chr7	42010000	42020000	42870000	42880000	GLI3
chr7	66400000	66410000	65460000	65470000	TMEM248
chr7	44220000	44230000	44110000	44120000	GCK
chr7	44250000	44260000	44410000	44420000	YKT6
chr7	72990000	73000000	72970000	72980000	TBL2
chr7	73700000	73710000	73770000	73780000	CLIP2
chr7	73700000	73710000	73790000	73800000	CLIP2
chr7	73720000	73730000	73770000	73780000	CLIP2
chr7	73800000	73810000	74150000	74160000	CLIP2
chr7	73590000	73600000	74200000	74210000	EIF4H
chr9	39140000	39150000	38270000	38280000	CNTNAP3
chr9	91000000	91010000	91610000	91620000	SPIN1
chr9	116830000	116840000	117050000	117060000	AMBP
chr9	116830000	116840000	117060000	117070000	AMBP
chr9	130980000	130990000	131100000	131110000	DNM1
chr9	130640000	130650000	129760000	129770000	AK1
chr9	130640000	130650000	130530000	130540000	AK1
chr9	130640000	130650000	130840000	130850000	AK1
chr9	132950000	132960000	132640000	132650000	NCS1
chr9	132950000	132960000	132870000	132880000	NCS1
chr9	132950000	132960000	132890000	132900000	NCS1
chr9	132960000	132970000	132870000	132880000	NCS1
chr9	132960000	132970000	132890000	132900000	NCS1
chr9	132960000	132970000	132930000	132940000	NCS1
chr9	132960000	132970000	132940000	132950000	NCS1
chr9	134610000	134620000	134470000	134480000	RAPGEF1
chr9	134610000	134620000	134480000	134490000	RAPGEF1
chr9	134610000	134620000	134490000	134500000	RAPGEF1
chr9	134610000	134620000	134500000	134510000	RAPGEF1
chr9	139930000	139940000	139970000	139980000	NPDC1
chr9	139900000	139910000	139970000	139980000	ABCA2
chr10	101650000	101660000	101780000	101790000	DNMBP
chr10	72970000	72980000	72690000	72700000	UNC5B
chr10	88510000	88520000	88640000	88650000	BMPR1A
chr10	88510000	88520000	89310000	89320000	BMPR1A
chr10	91000000	91010000	91090000	91100000	LIPA
chr10	91000000	91010000	91130000	91140000	LIPA
chr10	91000000	91010000	91150000	91160000	LIPA
chr10	91100000	91110000	91020000	91030000	LIPA
chr10	91100000	91110000	91030000	91040000	LIPA
chr10	91100000	91110000	91040000	91050000	LIPA
chr10	103530000	103540000	103360000	103370000	FGF8
chr10	103530000	103540000	103370000	103380000	FGF8
chr10	103540000	103550000	103360000	103370000	NPM3
chr10	103540000	103550000	103370000	103380000	NPM3
chr10	94050000	94060000	93950000	93960000	CPEB3
chr10	104170000	104180000	104230000	104240000	FBXL15
chr10	104190000	104200000	104420000	104430000	CUEDC2
chr10	104260000	104270000	104370000	104380000	SUFU
chr10	104260000	104270000	104400000	104410000	SUFU
chr10	104340000	104350000	104030000	104040000	SUFU
chr10	104340000	104350000	104230000	104240000	SUFU
chr10	104340000	104350000	104270000	104280000	SUFU
chr10	104340000	104350000	104370000	104380000	SUFU
chr10	126230000	126240000	126340000	126350000	LHPP
chr10	126230000	126240000	126360000	126370000	LHPP
chr10	126230000	126240000	126420000	126430000	LHPP
chr10	930000	940000	350000	360000	LARP4B
chr10	930000	940000	360000	370000	LARP4B
chr10	1040000	1050000	410000	420000	GTPBP4
chr10	1050000	1060000	310000	320000	GTPBP4
chr10	1050000	1060000	350000	360000	GTPBP4
chr10	1050000	1060000	360000	370000	GTPBP4
chr10	127400000	127410000	126730000	126740000	EDRF1
chr10	127400000	127410000	126740000	126750000	EDRF1
chr10	105420000	105430000	105360000	105370000	SH3PXD2A
chr10	105450000	105460000	105360000	105370000	SH3PXD2A
chr10	105420000	105430000	105380000	105390000	SH3PXD2A
chr10	105420000	105430000	105940000	105950000	SH3PXD2A
chr10	105450000	105460000	105350000	105360000	SH3PXD2A
chr10	105450000	105460000	105630000	105640000	SH3PXD2A
chr10	105450000	105460000	105380000	105390000	SH3PXD2A
chr10	105450000	105460000	105390000	105400000	SH3PXD2A
chr10	105450000	105460000	105610000	105620000	SH3PXD2A
chr10	105610000	105620000	105350000	105360000	SH3PXD2A
chr10	105610000	105620000	105360000	105370000	SH3PXD2A
chr10	105610000	105620000	105450000	105460000	SH3PXD2A
chr10	105610000	105620000	105460000	105470000	SH3PXD2A
chr10	105610000	105620000	105490000	105500000	SH3PXD2A
chr10	105610000	105620000	105500000	105510000	SH3PXD2A
chr10	105610000	105620000	105520000	105530000	SH3PXD2A
chr10	105610000	105620000	105540000	105550000	SH3PXD2A
chr10	81060000	81070000	81930000	81940000	ZMIZ1
chr10	81030000	81040000	81010000	81020000	ZMIZ1
chr10	70040000	70050000	69860000	69870000	PBLD
chr10	82210000	82220000	82260000	82270000	TSPAN14
chr17	34940000	34950000	35590000	35600000	DHRS11
chr17	34950000	34960000	35540000	35550000	DHRS11
chr17	34950000	34960000	35450000	35460000	DHRS11
chr17	34950000	34960000	35590000	35600000	DHRS11
chr17	36860000	36870000	36640000	36650000	MLLT6
chr17	36860000	36870000	36660000	36670000	MLLT6
chr17	36850000	36860000	36560000	36570000	MLLT6
chr17	36870000	36880000	36660000	36670000	MLLT6
chr17	36860000	36870000	36710000	36720000	MLLT6
chr17	36850000	36860000	36640000	36650000	MLLT6
chr17	36900000	36910000	36710000	36720000	PSMB3
chr17	36910000	36920000	37320000	37330000	PSMB3
chr17	36910000	36920000	37230000	37240000	PSMB3
chr17	37360000	37370000	36640000	36650000	RPL19
chr17	42300000	42310000	42400000	42410000	UBTF
chr17	38170000	38180000	37460000	37470000	CSF3
chr17	38170000	38180000	38260000	38270000	CSF3
chr17	56770000	56780000	57100000	57110000	RAD51C
chr17	56600000	56610000	57050000	57060000	2020-09-04
chr17	57660000	57670000	57100000	57110000	DHX40
chr17	57660000	57670000	57190000	57200000	DHX40
chr17	45010000	45020000	44480000	44490000	GOSR2
chr17	18590000	18600000	19420000	19430000	TRIM16L
chr17	16120000	16130000	16590000	16600000	PIGL
chr17	17400000	17410000	17930000	17940000	RASD1
chr17	17400000	17410000	17510000	17520000	RASD1
chr17	17400000	17410000	17860000	17870000	RASD1
chr17	28830000	28840000	29050000	29060000	GOSR1
chr17	18000000	18010000	18960000	18970000	DRG2
chr17	19830000	19840000	20320000	20330000	AKAP10
chr17	19860000	19870000	20570000	20580000	AKAP10
chr17	19860000	19870000	20320000	20330000	AKAP10
chr17	19860000	19870000	20560000	20570000	AKAP10
chr17	19640000	19650000	19420000	19430000	ALDH3A1
chr17	76160000	76170000	76970000	76980000	SYNGR2
chr17	19260000	19270000	19670000	19680000	B9D1
chr17	19260000	19270000	18460000	18470000	B9D1
chr17	40830000	40840000	40710000	40720000	CNTNAP1
chr17	40850000	40860000	40710000	40720000	EZH1
chr17	48220000	48230000	48180000	48190000	PPP1R9B
chr17	48220000	48230000	48430000	48440000	PPP1R9B
chr17	48470000	48480000	48430000	48440000	LRRC59
chr17	48750000	48760000	48630000	48640000	ABCC3
chr17	48760000	48770000	48620000	48630000	ABCC3
chr17	48760000	48770000	48630000	48640000	ABCC3
chr17	48760000	48770000	48700000	48710000	ABCC3
chr17	48790000	48800000	48630000	48640000	LUC7L3
chr17	42010000	42020000	42080000	42090000	PPY
chr17	42950000	42960000	42840000	42850000	EFTUD2
chr17	8180000	8190000	9140000	9150000	RANGRF
chr17	1930000	1940000	1620000	1630000	DPH1
chr17	1930000	1940000	1840000	1850000	DPH1
chr17	21030000	21040000	21360000	21370000	DHRS7B
chr17	15170000	15180000	15520000	15530000	PMP22
chr17	27040000	27050000	27240000	27250000	RAB34
chr17	27240000	27250000	27070000	27080000	PHF12
chr17	27250000	27260000	27080000	27090000	PHF12
chr17	27240000	27250000	27080000	27090000	PHF12
chr17	27230000	27240000	27070000	27080000	PHF12
chr17	27240000	27250000	27040000	27050000	PHF12
chr17	27270000	27280000	27040000	27050000	PHF12
chr17	27230000	27240000	27040000	27050000	PHF12
chr17	27250000	27260000	27070000	27080000	PHF12
chr17	27230000	27240000	27080000	27090000	PHF12
chr17	27270000	27280000	27070000	27080000	PHF12
chr4	46990000	47000000	46960000	46970000	GABRA4
chr4	46990000	47000000	47380000	47390000	GABRA4
chr4	103790000	103800000	103370000	103380000	UBE2D3
chr4	87270000	87280000	87200000	87210000	MAPK10
chr4	87270000	87280000	87220000	87230000	MAPK10
chr4	87270000	87280000	86960000	86970000	MAPK10
chr4	144350000	144360000	144140000	144150000	GAB1
chr4	7070000	7080000	7750000	7760000	GRPEL1
chr4	170530000	170540000	170970000	170980000	CLCN3
chr4	170530000	170540000	170980000	170990000	CLCN3
chr4	24580000	24590000	24830000	24840000	DHX15
chr4	24580000	24590000	25030000	25040000	DHX15
chr4	9900000	9910000	9730000	9740000	SLC2A9
chr4	2930000	2940000	2780000	2790000	MFSD10
chr4	2930000	2940000	2840000	2850000	MFSD10
chr4	2930000	2940000	2830000	2840000	MFSD10
chr4	2930000	2940000	2790000	2800000	MFSD10
chr4	2930000	2940000	3040000	3050000	MFSD10
chr4	160260000	160270000	159600000	159610000	RAPGEF2
chr4	160260000	160270000	159650000	159660000	RAPGEF2
chr4	160260000	160270000	160190000	160200000	RAPGEF2
chr4	3440000	3450000	3190000	3200000	HGFAC
chr4	186300000	186310000	186130000	186140000	LRP2BP
chr4	186300000	186310000	186170000	186180000	LRP2BP
chr4	186310000	186320000	186130000	186140000	LRP2BP
chr4	186310000	186320000	186220000	186230000	LRP2BP
chr4	186310000	186320000	187060000	187070000	LRP2BP
chr4	186340000	186350000	187060000	187070000	UFSP2
chr4	38660000	38670000	38060000	38070000	KLF3
chr4	38660000	38670000	38170000	38180000	KLF3
chr4	38660000	38670000	38160000	38170000	KLF3
chr4	38660000	38670000	38080000	38090000	KLF3
chr4	38660000	38670000	38180000	38190000	KLF3
chr4	38660000	38670000	38100000	38110000	KLF3
chr4	38660000	38670000	38090000	38100000	KLF3
chr4	38660000	38670000	38190000	38200000	KLF3
chr4	38660000	38670000	38150000	38160000	KLF3
chr11	111780000	111790000	111860000	111870000	CRYAB
chr11	114100000	114110000	113900000	113910000	ZBTB16
chr11	114110000	114120000	113900000	113910000	ZBTB16
chr11	114050000	114060000	113900000	113910000	ZBTB16
chr11	116650000	116660000	117040000	117050000	ZNF259
chr11	116660000	116670000	117040000	117050000	ZNF259
chr11	121160000	121170000	122130000	122140000	SC5D
chr11	122700000	122710000	122560000	122570000	CRTAM
chr11	134250000	134260000	134690000	134700000	B3GAT1
chr11	134260000	134270000	134500000	134510000	B3GAT1
chr11	134270000	134280000	134500000	134510000	B3GAT1
chr11	134250000	134260000	134500000	134510000	B3GAT1
chr11	122920000	122930000	122940000	122950000	HSPA8
chr11	63990000	64000000	63970000	63980000	DNAJC4
chr11	64000000	64010000	63740000	63750000	DNAJC4
chr11	64680000	64690000	64170000	64180000	ATG2A
chr11	64420000	64430000	64500000	64510000	NRXN2
chr11	64420000	64430000	64490000	64500000	NRXN2
chr11	68560000	68570000	69450000	69460000	CPT1A
chr11	69450000	69460000	68920000	68930000	CCND1
chr11	69460000	69470000	68920000	68930000	CCND1
chr11	71820000	71830000	71510000	71520000	ANAPC15
chr11	71820000	71830000	72120000	72130000	ANAPC15
chr11	71820000	71830000	71510000	71520000	FOLR3
chr11	71820000	71830000	72120000	72130000	FOLR3
chr11	73010000	73020000	72480000	72490000	ARHGEF17
chr11	73020000	73030000	72480000	72490000	ARHGEF17
chr11	73060000	73070000	73080000	73090000	ARHGEF17
chr11	116660000	116670000	117040000	117050000	APOA5
chr11	116690000	116700000	116740000	116750000	APOA4
chr11	116690000	116700000	116710000	116720000	APOA4
chr11	116690000	116700000	116710000	116720000	APOC3
chr11	116690000	116700000	116740000	116750000	APOC3
chr11	10560000	10570000	10750000	10760000	RNF141
chr11	118230000	118240000	118060000	118070000	UBE4A
chr11	119070000	119080000	119020000	119030000	CBL
chr11	119070000	119080000	119200000	119210000	CBL
chr11	46400000	46410000	46590000	46600000	MDK
chr11	46550000	46560000	46430000	46440000	AMBRA1
chr11	47580000	47590000	47630000	47640000	PTPMT1
chr11	47580000	47590000	47490000	47500000	PTPMT1
chr11	63700000	63710000	63630000	63640000	NAA40
chr11	3030000	3040000	3460000	3470000	CARS
chr11	3060000	3070000	3030000	3040000	CARS
chr11	2400000	2410000	2960000	2970000	CD81
chr11	2320000	2330000	1670000	1680000	C11orf21
chr11	67260000	67270000	67180000	67190000	PITPNM1
chr11	67260000	67270000	68170000	68180000	PITPNM1
chr11	67270000	67280000	67180000	67190000	PITPNM1
chr12	108150000	108160000	108960000	108970000	PRDM4
chr12	120970000	120980000	121390000	121400000	COQ5
chr12	109050000	109060000	109180000	109190000	CORO1C
chr12	109050000	109060000	109190000	109200000	CORO1C
chr12	109120000	109130000	109080000	109090000	CORO1C
chr12	50450000	50460000	50260000	50270000	ASIC1
chr12	50450000	50460000	50290000	50300000	ASIC1
chr12	50450000	50460000	50360000	50370000	ASIC1
chr12	50460000	50470000	50260000	50270000	ASIC1
chr12	50460000	50470000	50360000	50370000	ASIC1
chr12	50470000	50480000	50360000	50370000	ASIC1
chr12	51420000	51430000	50630000	50640000	SLC11A2
chr12	110000000	110010000	110200000	110210000	MVK
chr12	121730000	121740000	122180000	122190000	CAMKK2
chr12	57850000	57860000	57670000	57680000	GLI1
chr12	1680000	1690000	1210000	1220000	WNT5B
chr12	1680000	1690000	1020000	1030000	WNT5B
chr12	1730000	1740000	2040000	2050000	WNT5B
chr12	111350000	111360000	111600000	111610000	MYL2
chr12	111350000	111360000	111800000	111810000	MYL2
chr12	111360000	111370000	111800000	111810000	MYL2
chr12	12490000	12500000	12840000	12850000	MANSC1
chr12	112160000	112170000	111210000	111220000	ACAD10
chr12	112160000	112170000	112080000	112090000	ACAD10
chr12	12860000	12870000	12520000	12530000	CDKN1B
chr12	123460000	123470000	123500000	123510000	OGFOD2
chr12	123460000	123470000	123510000	123520000	OGFOD2
chr12	113380000	113390000	113010000	113020000	OAS3
chr12	117170000	117180000	116420000	116430000	C12orf49
chr12	118450000	118460000	117670000	117680000	RFC5
chr12	118450000	118460000	117800000	117810000	RFC5
chr12	118450000	118460000	118300000	118310000	RFC5
chr12	131600000	131610000	132210000	132220000	GPR133
chr12	54690000	54700000	54140000	54150000	COPZ1
chr12	6700000	6710000	6930000	6940000	CHD4
chr12	6830000	6840000	6930000	6940000	COPS7A
chr12	6960000	6970000	6930000	6940000	CDCA3
chr12	6960000	6970000	6980000	6990000	CDCA3
chr12	6960000	6970000	6930000	6940000	USP5
chr12	6960000	6970000	6980000	6990000	USP5
chr12	7020000	7030000	6980000	6990000	ENO2
chr12	7930000	7940000	8410000	8420000	NANOG
chr12	120110000	120120000	120190000	120200000	PRKAB1
chr12	120110000	120120000	120210000	120220000	PRKAB1
chr12	9060000	9070000	8840000	8850000	PHC1
chr12	9070000	9080000	8470000	8480000	PHC1
chr6	125620000	125630000	126100000	126110000	HDDC2
chr6	35420000	35430000	34440000	34450000	FANCE
chr6	35420000	35430000	34450000	34460000	FANCE
chr6	35480000	35490000	36110000	36120000	TULP1
chr6	12950000	12960000	13010000	13020000	PHACTR1
chr6	12950000	12960000	13280000	13290000	PHACTR1
chr6	12950000	12960000	13290000	13300000	PHACTR1
chr6	37660000	37670000	37440000	37450000	MDGA1
chr6	37660000	37670000	38370000	38380000	MDGA1
chr6	91000000	91010000	90690000	90700000	BACH2
chr6	56950000	56960000	56760000	56770000	ZNF451
chr6	56950000	56960000	57170000	57180000	ZNF451
chr6	62990000	63000000	62300000	62310000	KHDRBS2
chr6	24680000	24690000	24520000	24530000	ACOT13
chr6	24680000	24690000	24530000	24540000	ACOT13
chr6	163830000	163840000	163270000	163280000	QKI
chr6	163830000	163840000	164520000	164530000	QKI
chr6	41650000	41660000	41330000	41340000	TFEB
chr6	41650000	41660000	41340000	41350000	TFEB
chr6	41670000	41680000	41330000	41340000	TFEB
chr6	41670000	41680000	41340000	41350000	TFEB
chr6	41690000	41700000	41710000	41720000	TFEB
chr6	41900000	41910000	41770000	41780000	CCND3
chr6	41880000	41890000	41770000	41780000	BYSL
chr6	42780000	42790000	42810000	42820000	GLTSCR1L
chr6	43040000	43050000	43450000	43460000	PTK7
chr6	43090000	43100000	43460000	43470000	PTK7
chr6	43180000	43190000	43450000	43460000	CUL9
chr6	43180000	43190000	43460000	43470000	CUL9
chr6	43190000	43200000	42950000	42960000	CUL9
chr6	43190000	43200000	42950000	42960000	DNPH1
chr6	290000	300000	550000	560000	DUSP22
chr6	1620000	1630000	2620000	2630000	GMDS
chr6	43740000	43750000	43890000	43900000	VEGFA
chr6	43740000	43750000	43970000	43980000	VEGFA
chr6	43740000	43750000	44040000	44050000	VEGFA
chr6	4010000	4020000	3130000	3140000	PRPF4B
chr6	4010000	4020000	3160000	3170000	PRPF4B
chr6	4010000	4020000	3260000	3270000	PRPF4B
chr6	4010000	4020000	3270000	3280000	PRPF4B
chr6	4010000	4020000	3280000	3290000	PRPF4B
chr6	4010000	4020000	3730000	3740000	PRPF4B
chr6	4030000	4040000	4940000	4950000	PRPF4B
chr6	4030000	4040000	5010000	5020000	PRPF4B
chr6	4040000	4050000	4940000	4950000	PRPF4B
chr6	4040000	4050000	5010000	5020000	PRPF4B
chr6	44190000	44200000	43670000	43680000	SLC29A1
[truncated: 8,031 more rows]
