# Supplementary material for: Neuronal and glial 3D chromatin architecture informs the cellular etiology of brain disorders
Source: Nat Commun. 2021 Jun 25;12:3968. doi: 10.1038/s41467-021-24243-0 (PMC8233376; doi:10.1038/s41467-021-24243-0)
Supplement: Supplementary file 7 — Supplementary Data 5 [file 41467_2021_24243_MOESM7_ESM.xlsx]

## Sheet: genes
Genes assigned to hypo- and hyper-acetylated peaks in AD
neuron hypoacetylation: Genes assigned to AD-hypoacetylated peaks based on NeuN+ Hi-C data neuron hyperacetylation: Genes assigned to AD-hyperacetylated peaks based on NeuN+ Hi-C data glia hypoacetylation: Genes assigned to AD-hypoacetylated peaks based on NeuN- Hi-C data glia hyperacetylation: Genes assigned to AD-hyperacetylated peaks based on NeuN- Hi-C data
neuron hypoacetylation	neuron hyperacetylation	glia hypoacetylation	glia hyperacetylation
KDM1A	MAD1L1	IBTK	MAD1L1
GGNBP2	SAMD4A	KDM7A	CYP26B1
CACNG3	RTN4R	REV3L	C19orf60
AGK	ACTN1	POLA2	CRLF1
HIVEP2	SH2D3C	MATR3	RPUSD1
BTBD7	NHP2L1	PLEKHB1	PSMB1
FHL1	BIRC7	VRK2	MAPK8IP2
TSSC1	NKAIN4	CTNNA1	MED24
APBA2	COL20A1	KIF1B	SEMA3B
MAP2K3	EIF3B	RELT	TACC3
PEX3	SNX8	CUL1	POLA2
FAM136A	NUDT1	CLEC2D	ZC3H3
TRIO	MORN1	PDS5B	SRCIN1
C6	GPR89A	KIF3C	RNH1
CTNS	MUC5B	HADHA	DEF6
CTNNA1	WDR34	DNM1L	RTEL1-TNFRSF6B
CELF2	GLE1	PEBP1	SNX1
R3HDM1	FTSJ2	ZFHX4	TIMP2
NEDD4L	LRP1	PRTFDC1	LETMD1
HEXB	THRA	LONP2	LAMC3
SLC4A8	DGCR6L	N4BP1	COL23A1
PPP1R12A	NAPG	SSBP1	PHPT1
PET112	CHST12	DOCK8	SDCCAG8
SLC2A3	CDK9	LHPP	SZRD1
SBNO2	FAM129B	KLF3	TRAF1
CACNB1	ST6GALNAC4	WNT5B	CROCC
SYT1	AZI1	CEP85L	MPC1
NAV3	COL6A2	ICK	AHRR
ZXDC	C7orf50	FBXO9	HAGH
RAD18	ARHGAP39	COX7A2	ZNF76
TRIB2	B3GNT7	CPEB4	FAM107B
ADD2	SST	TTL	SLC9A3
SART3	PEX10	INO80B	STAG3
ITGB5	RER1	EHBP1	FGFR3
SNX10	FTCD	ERRFI1	IFI35
GNAO1	DIP2A	RLF	INPP5A
C3orf18	GPSM1	KDM5B	ATP11A
RPH3A	C9orf117	PHF3	DRD4
PCBP4	ZER1	PIGZ	PHRF1
PITPNM3	PKN3	SIL1	NDST1
HIVEP1	RECQL4	ABCC11	MAP4K4
HSP90AB1	LRRC14	LIAS	LPHN1
KCNK6	PPP1R16A	MYOG	ASIC4
SPEF1	USP41	PAX8	CYP2W1
CDC25B	GPR146	PSD4	LLGL2
NALCN	INTS1	PRDM7	SDHA
TMC5	TTC7B	HP1BP3	ZNF532
WISP1	TTC16	CCDC136	KCNQ2
NDRG1	URM1	CDH15	ACTB
NCALD	MFSD3	SLC7A10	MCAM
UBR5	GPT	LRP3	LRCH4
ASAH1	LRRC45	PPT1	GTF2I
NOVA2	STRA13	PER2	CBFA2T2
SIPA1L3	ASPSCR1	ADCK2	CLUL1
RNF32	RAC3	DTNA	TNS1
LMBR1	RBM4B	KCP	ITGAE
CEP41	PELI3	IL1RN	EFR3B
POU6F2	BRSK2	FCHSD2	SH3BP2
GLI3	BAIAP2	IL18BP	NOP14
SPIN1	CCDC57	NUMA1	ADD1
BMPR1A	R3HDM2	RNF121	SF3B2
DHRS11	MOB2	PARP9	MAEA
RAI1	NXPH4	MBNL2	NUP188
AKAP10	LINC00334	HMG20A	SH2D3C
GABRA4	AP2A2	NPEPPS	TPSD1
CRTAM	ACTG1	BCAS3	NCR2
CCND1	ZNF74	RERE	IL12RB1
PTPMT1	PTCH1	PRUNE	MAST3
GLI1	PTRH1	PIP5K1A	CIRBP
OAS3	LINC00319	FAM63A	ATP5D
GPR133	ZNF251	SEMA6C	C19orf26
PRKAB1	RTP2	C1orf56	RASSF7
CLEC4A	CALM1	IKBKE	EIF3L
FBXO5	RNU6-476P	PTPN7	MICALL1
HECA	C8orf82	HES6	POLR2F
VEGFA	MUC5AC	NKD2	SOX10
LY86	VTI1BP4	DENND2A	PPP6R2
MAN2A1	FMO7P	ZEB1	CHKB
HRH2	RNA5SP40	LAMTOR1	RPL3
NPHP3	LRRC24	MGAT5	KIAA0930
FGF12	DPP3	MEPE	KIAA0247
SNX4	HMGN1P3	C10orf90	GMEB2
PLXNA1	MIR4777	PSD3	HM13
ABTB1	MIR3960	ELK4	SAMHD1
HEMK1	MIR3196	BDH1	CDH20
ABHD14B		SHANK2	ARHGEF7
ABHD14A-ACY1		CLPB	MSLN
NDUFS7		BNIPL	TANGO6
HPCAL1		VPS72	NARFL
RAB3GAP1		ADORA1	HAGHL
TCEANC2		SRGAP2	FAM173A
TMEM59		RPL9	STUB1
SRSF4		SAMD3	ACSBG1
DLGAP3		HEY1	TJP1
PRDM2		BLCAP	NDRG1
CNR1		ISLR2	CHRAC1
ATL2		ANKRD11	GSDMD
CNRIP1		RBPJ	TSTA3
GRIA2		POLR2J3	PYCRL
MSANTD2		IRF2	EEF1D
SIL1		ITGAM	SGTA
APAF1		C7orf33	ELL
DUSP4		USP32	CRTC1
CLU		OR2K2	HPN
ZRANB3		CXXC5	IQCE
FYTTD1		PIK3CD	GRB10
NUDT10		RNASEH2C	EIF3B
OPTN		KAT5	SNX8
KBTBD4		SYT12	FBXO24
TTC21B		DMRT2	AGFG2
USP22		PC	CLIP2
NRN1		RCE1	DNM1
CENPB		SLC6A19	AK1
AP5S1		PACS1	ABCA2
IDUA		SART1	FAM208B
TMEM175		DRAP1	GALK1
TBC1D27		C11orf68	CYTH1
CHN1		B3GNT5	PTGES3L-AARSD1
HERC2		VSIG10	VAT1
MYO5C		MYOZ1	WSB1
TMOD2		NDUFAF3	NAT9
MAP7D3		DALRD3	TMEM104
DPP6		WDR6	WHSC1
CALY		LINC00174	MFSD10
CYP2E1		NRXN1	ATG2A
SYNE1		ZNRF2	EHD1
PTPRE		PRNT	NRXN2
MATN2		CADM1	CBL
ATP8A2		CSMD1	PITPNM1
CHRM3		LRTOMT	TCIRG1
PEMT		DEFB108B	MVK
MICAL2		SDHAP3	BIN2
UNC79		LEMD1	ACAD10
CTIF		SRP72P2	OGFOD2
CHL1		TCF4	PPARD
CCDC64		OR5B21	FANCE
ANKRD6		MIR425	QKI
KCNH3		SNORA74A	TBP
KCNMB4		RNU6-526P	DUSP22
CAB39		RNA5SP151	ERBB2IP
VILL		FAM24A	NME5
SPRY2		SPDYE2	RNF130
IL6		RNU6-672P	CNOT6
FOXF2		RNU6-546P	CSNK1A1
FXYD6		RNU6-292P	DBN1
RTCA		MIR550A2	USP4
MYOF		MIR191	RTN4
TACC2		MIR99A	TPSG1
FAM117B		MIR550A1	SRSF4
SHROOM3		RPSAP54	RHOU
ETV6		VDAC2P1	SDHB
PIK3C2G		LINC00478	MTFR1L
DUSP6		FCF1P5	MAN1C1
ASCL1		RPL35P2	HS1BP3
LYSMD2		RNU6-96P	WDR34
PSTPIP1		HSPA7	GLE1
TSPAN3		MIR29B1	BAI2
COPS3		MIR29A	ZSCAN20
RNF165		FAM66C	GIPC1
CBLN2		WEE2-AS1	NR4A1
PRUNE		CYCSP4	AGO2
FAM63A		RPS23P9	PACSIN1
ARNT		LINC-PINT	MYRF
GABPB2		PPIAP27	FAM193A
PDIA6		LINC00624	GRK4
SNRPG		PPIAP3	NUP85
AFF3		SNRPFP4	RPL23
CNTN4		ZEB1-AS1	PANK2
CTDSPL		WBP1	GFRA4
KIAA0226		PTPRVP	NECAB3
DGKQ		RN7SL327P	MCF2L
SSBP2		RNU6-491P	THRA
ARHGAP26		RNU7-199P	FRMD8
GFOD1		RNA5SP342	IDUA
KLHL3		RNU6-1073P	FGFRL1
NFKBIE		CDC42P5	GFER
OGT		ZFHX4-AS1	SYNGR3
DPYS		GNAI2P1	WDR24
VLDLR		HMGB1P8	CHTF18
CRB2		JHDM1D-AS1	HIP1
HSD17B12		MIR4771-2	BAIAP2L2
CELF1		MIR4771-1	TTBK2
CAPN5			ALDH1A2
PAK1			ADCY4
DUSP15			QRICH2
ARID5B			RHBDF2
GPM6A			MRPL34
DLG2			PGPEP1
SEC24D			PNPLA7
THRB			ASS1
DLG5			ARHGEF16
VENTX			CASZ1
FBXO4			GSE1
RABGAP1L			NFATC1
HSPB8			RPL27
TMEM178A			TRAF7
SETBP1			ITGB4
JAKMIP1			WBP2
ZDHHC7			DSTYK
UBASH3B			CHIT1
NRGN			SLC41A1
SORBS2			MACROD1
EPHB1			MKRN1
VOPP1			DPF2
PSD3			NOTCH2
MCU			LPIN1
KCNMA1			PHC2
ATP2B2			FADS2
CDCP2			TMEM258
KCNJ15			DYSF
SLC35B2			GLUL
GPRASP2			TTYH3
TUBBP5			CIDEB
UROC1			CDK9
KALRN			RALGPS1
SHANK2			FAM129B
C1orf115			ST6GALNAC4
GABRB1			ANGPTL2
C3orf17			FPGS
SYNPR			SLC22A23
ADAMTS9			UQCC2
CLEC3B			TRIM29
FAM208A			FDX1
ARHGEF3			CTDSPL2
SPRY1			TMEM62
BSN			PREPL
APEH			ADAMTS14
TLR3			GLCE
CITED2			RGS3
PRKACG			MBNL2
PRAP1			GRTP1
SVOP			PSTPIP1
COPS2			PCSK6
TUB			DET1
MAPK7			COPS3
MIR202HG			ABCA8
TGM6			TMC6
KMT2D			TTYH2
TUBA1A			NFIC
TUBA1C			PFKL
SCARA3			COL6A1
RBPJ			SIK1
KIF5C			TRPM2
GFRA2			SCYL1
GRM5			RNPEPL1
LGALS9			PRDM16
CPLX1			PADI1
XPO6			UBAP2L
PTK2			CAMKMT
KCNK9			ANKMY1
LUZP1			GMPPA
GUSB			SHQ1
RNF150			PIK3R1
CCDC144A			NHP2
DLGAP1			DAAM2
PRKCE			TRIM4
TMEM126B			NTMT1
CLSTN1			CIZ1
PIK3CD			SEC16A
ENC1			DPH7
PAH			NOTCH1
UTF1			FUOM
WDR87			SCGB1A1
LAMB2			NCAM1
USP19			C20orf144
C1QTNF4			FERMT3
RAPH1			MRPL49
DAB1			FAU
NUDT4			TM7SF2
SLC22A1			VPS51
INHBC			TMCO3
ZNF519			CNDP1
PTPN2			PTS
DRD5P2			FOXO1
NR2F1			ABCB9
MSRA			DIP2C
PLEKHF2			AKR1C2
SHMT1			LGI4
ULK1			CCSAP
CCDC71			C10orf90
PGBD5			ACSS1
SPATA31C2			CDK19
CTNNBIP1			PSMG3
GAK			DPYSL5
PTPN11			SKI
ZBTB18			RHPN1
PLD6			WASF2
FOXS1			FBXW5
R3HDM2			ALDH4A1
SHISA2			UBR1
CLRN3			CTBP1
EHMT1			FAM86C2P
BAI1			ABCG1
CCDC149			WDR4
FXYD6P3			NDUFV3
RGS6			ZDHHC12
RGS7			PKN3
SLC25A18			SIK3
CADM1			PCSK7
CAMK1D			CYP11B1
GRIN2A			CPSF4
ACSM2A			RECQL4
KCNQ3			LRRC14
GDF3			COL26A1
PABPC1L2B			SQSTM1
ANKS1B			MGAT4B
PCGF3			LRRC56
C11orf87			ACOX1
KLHDC8B			PRPSAP1
IRS2			LEMD2
C9orf47			JMJD8
KPNA4			CCDC78
MYT1L			MSLNL
SEPT10			SLC25A45
C14orf23			SYVN1
PLCD1			PPAP2B
SLIT1			SMCP
MAGED4B			NFASC
PRAMEF10			GRIK3
MEIS3P2			CCDC37
GOLGA8M			UVSSA
ADAT2			ZNF691
SRGAP3			HEATR2
LINC00523			SUN1
GRM7			TMEM184A
EVL			MICALL2
AFAP1			INTS1
OR2T3			SNAPC4
FAM180B			SDCCAG3
SCN8A			FAM69B
LAMB3			PCBD1
FAM3C			ANAPC16
ZNF705A			PPFIBP2
IGF2R			IDH3A
SND1			ZSCAN21
GPR123			SEC11C
SHPK			CATSPER2
MYO5A			EPB42
GPX1P1			FAM102A
CDC42SE1			TRUB2
DPP4			COQ4
TXNRD3			CERCAM
FAM49A			ENDOG
MRPL42			GPRC5B
SOWAHC			MIDN
OR5B21			KLHL26
NUP210P1			TRAPPC9
SPRED2			OTUB1
B3GNT6			CDK2AP2
ARC			TMC8
MMP17			ITFG3
FICD			RAB26
L3MBTL3			RAB3IL1
MIR26A1			BEST1
MIR129-2			FTH1
RNU6-349P			LTBP3
RNA5SP352			RAB4A
RNU5E-10P			STIP1
RNU6-226P			FEN1
RNA5SP456			USP39
RNY4P15			LGALS9
FAM155A			CPLX1
GPR20			PXDC1
C11orf91			ATP5I
NT5M			MFSD7
TMSB4X			XPO6
LCMT1			GSG1L
RNU6-729P			PTK2
RNU6-831P			KCNK9
MIR595			CLIC3
MIR511-2			OTUD7A
RNU6-821P			YWHAG
RNU11-5P			KRT8
NDUFS3			KRT74
LAT			BOP1
OLA1P2			FAM86JP
S1PR3			CCBL1
LY86-AS1			C9orf16
HNRNPA1P19			CDC42BPG
HIST1H3PS1			CXXC5
MIR1266			FRMD5
MIR1180			TVP23B
MIR548I1			THOP1
RN7SKP144			GNB2
RNA5SP221			MYEOV2
SMCR2			CARNS1
CHL1-AS2			PPP1CA
ATP2B2-IT2			EFEMP2
SRGAP3-AS1			MUS81
MIR137HG			CFL1
RPF2P1			SNX32
MYT1L-AS1			OVOL1
ANKRD18DP			RNASEH2C
FAM66C			KAT5
LINC00687			RELA
THRB-AS1			C11orf86
KRT8P12			MAP3K11
MYCBP2-AS2			KCNK7
BANF1P2			EHBP1L1
BMS1P19			PEAK1
ZSWIM5P2			PC
LINC00415			LRFN4
LINC00112			SLC19A1
AP1B1P2			CCDC13-AS1
LINC01166			FAM53A
TCEB2P1			SLC6A19
UBTFL2			BBS1
BSN-AS1			PELI3
RPL5P28			HRAS
RPL21P135			PTDSS2
LINC00479			CTBP2
C3orf84			FAM182B
ATP2B2-IT1			PHYHD1
NR2F1-AS1			CATSPER1
GFOD1-AS1			TBC1D10C
RNF103			SART1
UBL5P3			LRRC25
RN7SL719P			RPS6KB2
RN7SL214P			IP6K1
RPS3AP14			CCDC57
RPL6P8			COX8A
AHCYP8			GNG7
RN7SL635P			LRRC37A
LINC00359			SOX11
RN7SL307P			C8G
RN7SL278P			DPP7
RN7SL284P			DEAF1
ACY1			TMEM80
RN7SL148P			DSCAML1
RPS3AP35			EPS8L2
ETV5			TALDO1
WHAMMP2			MAN1B1
ABHD14A			FAM20C
NPHP3-AS1			MAMDC4
SERBP1P6			DMAP1
FMN1			ZNF354B
RNF103-CHMP3			TRIM73
TMEM158			FAM101A
SMIM20			ZNF664
GAPDHP66			ZBTB18
VTRNA2-2P			LSMEM2
RNY4			MROH1
RNU5B-3P			TIGD5
RN7SKP96			PUF60
ALG1L10P			EXOC3
CD8BP			OAZ2
OR7E4P			MAPK15
GPR123-AS1			EHMT1
COX4I1P1			ZNF707
DLGAP1-AS3			CCDC108
MIR4781			ARL6IP4
MIR4260			B4GALNT4
RN7SL701P			CAPN12
OR4K7P			SPATA13
RN7SL652P			SLC25A10
MIR4647			GAS6
RN7SL232P			ARHGEF37
MIR5002			GDPGP1
RN7SL663P			ZNF623
MIR4676			PCBP3
			C1orf64
			ACTG1
			IRAK1
			TM2D3
			PLA2G6
			SEPT9
			ZFP90
			BRF1
			SEMA4B
			CIB1
			ANO9
			HSF1
			CDNF
			NOTUM
			MAPK11
			C11orf35
			MORF4L1
			NAT8L
			GRK1
			SDHAP3
			RASA3
			RPS4XP21
			MST1L
			RPS19BP1
			RNF220
			HSPA14
			EXD3
			DNAH17
			MAPK12
			PRKAR1B
			C3orf62
			SUMO2
			ZDHHC11
			CTSE
			PRSS29P
			NOXO1
			EPHB4
			NCOR2
			SULT1A1
			PLXNB2
			RABL6
			MVB12B
			TBC1D9B
			TPSB2
			PDGFA
			RAB40C
			TFDP1
			SLC29A3
			PIM3
			SLC5A3
			RUNDC1
			SREBF2
			C9orf114
			MIR210
			SNORA21
			RNU6-888P
			RNU6-1273P
			RNU4-32P
			RNU4-36P
			FAM83H-AS1
			FANK1
			TNRC6C-AS1
			CYP21A1P
			SAP25
			POM121B
			RPS3AP47
			DEFB135
			DEFB136
			RNU6-46P
			SNORD60
			RNU6-610P
			RNU6-900P
			MIR662
			MIR611
			MIR192
			MIR602
			MIR9-3
			SNORD83B
			MIR718
			IGHV6-1
			MIR550A3
			RNU6-460P
			RNA5SP212
			FAM106A
			NCLP1
			CCDC183
			GPC2
			C8orf82
			NCKIPSD
			LTB4R
			MBLAC1
			LRRC37A4P
			UPF3AP2
			PRSS41
			MYL5
			TTC34
			TUBB2BP1
			MIR1290
			FADS3
			C5orf55
			RNU6-588P
			RNA5SP201
			RNU6-554P
			RNA5SP492
			RNU6-603P
			NSUN5P1
			OACYLP
			C4B
			SNRPGP15
			ATP6V1G1P3
			BTF3P9
			PLEKHM1
			ZNRF2P2
			ARHGAP23
			FAM225B
			ODF2-AS1
			TSSK5P1
			NCAM1-AS1
			LINC01132
			SRP68P2
			VTI1BP4
			DPY19L2P3
			CCDC183-AS1
			MIR194-2
			PSMG3-AS1
			EIF4A1P3
			CLIC1P1
			FAM225A
			HS1BP3-IT1
			GNAI2P2
			C9orf172
			USP32P2
			C4A-AS1
			GAS6-AS1
			TLR12P
			HMGN2P5
			HMGA1P4
			FAM203A
			HM13-IT1
			OR7E110P
			LINC00854
			CKMT1B
			KCNQ1DN
			LINC00649
			RNU7-187P
			RN7SL589P
			RN7SL513P
			GET4
			RN7SL673P
			RN7SL231P
			C1QTNF9-AS1
			RPL29P14
			LINC00877
			RN7SL570P
			ATP5O
			ARHGDIG
			RN7SL646P
			RN7SL789P
			STRC
			MICAL3
			RN7SL278P
			RN7SL838P
			MRPS6
			RPS20P35
			TMEM141
			RN7SL740P
			ETV5
			RPL12P33
			CCDC13
			C4A
			NEAT1
			MIR210HG
			TNXA
			NOP14-AS1
			AACSP1
			STK19P
			GLI4
			RNA5SP200
			RNU6-807P
			RNA5SP40
			LRRC24
			OR7E11P
			DPP3
			OVOL1-AS1
			LINC00925
			HMBS
			KRT127P
			TEN1
			KRT125P
			RTEL1
			DNM1P47
			CASC7
			TPSP2
			ADAMTS7P3
			TEN1-CDK3
			SSTR5-AS1
			MRPL12
			RN7SL155P
			MIR3937
			MIR4271
			RN7SL348P
			RN7SL451P
			MIR4674
			MIR4292
			MIR3960
			MIR5093
			MIR3934
			MIR4254
			MIR4274
			FXYD1
			PTGES3L
			RPL9P29
			ESPNP
			CAHM
			SNRPGP19
			GAS6-AS2

## Sheet: GO neuron hypoacetylation
GO terms enriched for genes assigned to NeuN+ hypo-acetylated peaks
term.id	FDR	term.name	gene
GO:0071354	0.0101	cellular response to interleukin-6	SBNO2,IL6,C1QTNF4,PTPN2,PTPN11
GO:0048589	3.3e-05	developmental growth	APBA2,NEDD4L,SYT1,HSP90AB1,GLI3,BMPR1A,RAI1,GLI1,VEGFA,PLXNA1,NRN1,ATP8A2,UNC79,SPRY2,DUSP6,CELF1,PAK1,ARID5B,SORBS2,SPRY1,CITED2,KMT2D,RBPJ,PTK2,LAMB2,RAPH1,ULK1,PTPN11,FOXS1,SLIT1,FMN1
GO:0007411	5.22e-07	axon guidance	GLI3,VEGFA,PLXNA1,CHN1,MATN2,CHL1,RNF165,CNTN4,VLDLR,EPHB1,MAPK7,KIF5C,GFRA2,PTK2,PIK3CD,LAMB2,DAB1,PTPN11,IRS2,SLIT1,EVL
GO:0007492	0.0161	endoderm development	ITGB5,BMPR1A,DUSP4,DUSP6,GDF3,LAMB3,ARC
GO:0051247	0.0443	positive regulation of protein metabolic process	KDM1A,MAP2K3,C6,NEDD4L,PPP1R12A,TRIB2,SART3,HSP90AB1,CDC25B,BMPR1A,CCND1,VEGFA,RAB3GAP1,APAF1,CLU,PEMT,ANKRD6,CAB39,SPRY2,IL6,DUSP6,ARNT,DGKQ,OGT,VLDLR,PAK1,DUSP15,FBXO4,JAKMIP1,CLEC3B,TLR3,PRKACG,MAPK7,GFRA2,GRM5,LGALS9,PTK2,PRKCE,DAB1,INHBC,PTPN11,GRIN2A,GDF3,LAT
GO:0001701	0.036	in utero embryonic development	APBA2,C6,GLI3,BMPR1A,VEGFA,MAN2A1,COPS3,ARNT,SEC24D,CITED2,RBPJ,GDF3,PLCD1,GGNBP2
GO:0023051	2.65e-05	regulation of signaling	KDM1A,CACNG3,MAP2K3,TRIO,CTNNA1,SYT1,TRIB2,HSP90AB1,UBR5,SIPA1L3,GLI3,SPIN1,BMPR1A,CCND1,PTPMT1,GLI1,VEGFA,LY86,HRH2,NPHP3,FGF12,SNX4,RAB3GAP1,CNR1,APAF1,DUSP4,CLU,OPTN,TTC21B,CHN1,TMOD2,PTPRE,ANKRD6,KCNMB4,SPRY2,IL6,MYOF,DUSP6,ASCL1,RNF165,ARNT,CNTN4,DGKQ,ARHGAP26,OGT,CRB2,PAK1,DUSP15,DLG5,UBASH3B,NRGN,EPHB1,PSD3,MCU,ATP2B2,SLC35B2,KALRN,SHANK2,SYNPR,ARHGEF3,SPRY1,TLR3,CITED2,MAPK7,KMT2D,RBPJ,GF…
GO:0006796	0.0465	phosphate-containing compound metabolic process	AGK,MAP2K3,TRIO,CTNS,HEXB,PPP1R12A,TRIB2,PITPNM3,HSP90AB1,CDC25B,BMPR1A,AKAP10,CCND1,PTPMT1,PRKAB1,VEGFA,ABHD14B,NDUFS7,DUSP4,CLU,NUDT10,PTPRE,PEMT,ANKRD6,KCNH3,CAB39,SPRY2,IL6,PIK3C2G,DUSP6,ARNT,CTDSPL,DGKQ,OGT,VLDLR,HSD17B12,PAK1,DUSP15,DLG2,UBASH3B,NRGN,EPHB1,SLC35B2,KALRN,SPRY1,TLR3,PRKACG,MAPK7,GFRA2,GRM5,LGALS9,PTK2,PRKCE,PIK3CD,DAB1,NUDT4,INHBC,PTPN2,SHMT1,ULK1,GAK,PTPN11,PLD6,CAMK1D,GRIN2…
GO:0002573	0.00833	myeloid leukocyte differentiation	SBNO2,SNX10,VEGFA,TMEM178A,UBASH3B,TLR3,CITED2,RBPJ,PIK3CD,PTPN2,CTNNBIP1,L3MBTL3
GO:0031399	0.0304	regulation of protein modification process	KDM1A,MAP2K3,PPP1R12A,TRIB2,SART3,HSP90AB1,CDC25B,UBR5,BMPR1A,CCND1,FBXO5,VEGFA,RAB3GAP1,TMEM59,DUSP4,CLU,ANKRD6,CAB39,SPRY2,IL6,DUSP6,ARNT,CTDSPL,DGKQ,OGT,VLDLR,PAK1,DUSP15,FBXO4,UBASH3B,EPHB1,SPRY1,TLR3,PRKACG,MAPK7,GFRA2,GRM5,LGALS9,PTK2,PRKCE,DAB1,INHBC,PTPN2,PTPN11,GDF3,SPRED2,MIR26A1,LAT,GGNBP2
GO:0007275	1.61e-09	multicellular organism development	KDM1A,HIVEP2,BTBD7,FHL1,APBA2,C6,CTNS,CTNNA1,NEDD4L,HEXB,SBNO2,SYT1,ADD2,SART3,ITGB5,SNX10,GNAO1,HIVEP1,HSP90AB1,NDRG1,SIPA1L3,LMBR1,POU6F2,GLI3,SPIN1,BMPR1A,RAI1,GABRA4,CCND1,GLI1,PRKAB1,HECA,VEGFA,MAN2A1,HRH2,NPHP3,FGF12,PLXNA1,RAB3GAP1,PRDM2,CNR1,APAF1,DUSP4,CLU,TTC21B,USP22,NRN1,CHN1,TMOD2,MATN2,ATP8A2,CHRM3,MICAL2,CHL1,ANKRD6,SPRY2,IL6,FOXF2,TACC2,SHROOM3,ETV6,DUSP6,ASCL1,COPS3,RNF165,CBLN2,…
GO:0043407	0.044	negative regulation of MAP kinase activity	DUSP4,SPRY2,DUSP6,SPRY1,MAPK7,SPRED2
GO:0035335	0.00346	peptidyl-tyrosine dephosphorylation	CDC25B,PTPMT1,DUSP4,PTPRE,DUSP6,DUSP15,UBASH3B,PTPN2,PTPN11
GO:0007613	0.0231	memory	CTNS,HRH2,CNR1,VLDLR,KALRN,SHANK2,GRIN2A,ARC
GO:0031333	0.0427	negative regulation of protein complex assembly	ADD2,CLU,TMOD2,VILL,ULK1,CTNNBIP1,TMSB4X,LCMT1
GO:0018105	0.0454	peptidyl-serine phosphorylation	HSP90AB1,VEGFA,CAB39,SPRY2,IL6,DGKQ,PAK1,MAPK7,GFRA2,PRKCE,ULK1,CAMK1D,GGNBP2
GO:0007610	0.0026	behavior	APBA2,CTNS,HEXB,GNAO1,HRH2,FGF12,CNR1,TMOD2,ATP8A2,UNC79,CHL1,VLDLR,THRB,NRGN,KALRN,SHANK2,GRM5,PRKCE,DAB1,GRIN2A,MYO5A,DPP4,ARC,MMP17,ETV5
GO:0045576	0.0166	mast cell activation	NDRG1,SNX4,CNR1,LGALS9,PIK3CD,LAT
GO:0051261	0.0355	protein depolymerization	NAV3,ADD2,SPEF1,TMOD2,MICAL2,VILL,GAK
GO:0050890	0.0355	cognition	CTNS,HRH2,CNR1,TMOD2,CHL1,VLDLR,JAKMIP1,NRGN,KALRN,SHANK2,GRM5,GRIN2A,ARC
GO:2000179	0.0348	positive regulation of neural precursor cell proliferation	KDM1A,GLI3,GLI1,VEGFA,ASCL1
GO:0060840	0.0312	artery development	GLI3,BMPR1A,VEGFA,ADAMTS9,CITED2,RBPJ,LUZP1
GO:0045859	0.0217	regulation of protein kinase activity	MAP2K3,TRIB2,HSP90AB1,CDC25B,CCND1,VEGFA,DUSP4,CLU,CAB39,SPRY2,DUSP6,DGKQ,VLDLR,PAK1,UBASH3B,SPRY1,TLR3,PRKACG,MAPK7,GRM5,PTK2,DAB1,PTPN2,PTPN11,SPRED2,LAT,GGNBP2
GO:0043269	0.000109	regulation of ion transport	CACNG3,FHL1,NEDD4L,CACNB1,SYT1,GNAO1,KCNK6,NALCN,FGF12,SNX4,RAB3GAP1,CNR1,DPP6,ATP8A2,KCNH3,CAB39,FXYD6,UBASH3B,KCNMA1,KCNJ15,GRM5,PRKCE,KCNQ3,IRS2,GRM7,SCN8A,MYO5A,ARC,MIR26A1,TMSB4X
GO:0043235	0.00812	receptor complex	CACNG3,ITGB5,HSP90AB1,BMPR1A,GABRA4,PLXNA1,GRIA2,NRN1,IL6,VLDLR,DLG2,SHANK2,GABRB1,GRIN2A,GRM7,GPR20
GO:0019898	0.0474	extrinsic component of membrane	CTNNA1,SNX10,GNAO1,RPH3A,SNX4,PIK3C2G,JAKMIP1,GFRA2,PTK2,PIK3CD,ULK1,RGS6
GO:0005856	0.0274	cytoskeleton	CTNS,CTNNA1,PPP1R12A,NAV3,RAD18,TRIB2,ADD2,SNX10,SPEF1,CDC25B,NDRG1,SIPA1L3,CEP41,GLI3,SPIN1,GLI1,FBXO5,SNX4,CLU,TTC21B,HERC2,MYO5C,TMOD2,MAP7D3,SYNE1,VILL,SPRY2,TACC2,SHROOM3,PSTPIP1,DGKQ,ARHGAP26,KLHL3,PAK1,DLG5,JAKMIP1,SORBS2,KALRN,SHANK2,BSN,TUBA1A,TUBA1C,KIF5C,PTK2,PRKCE,ENC1,RAPH1,MSRA,SEPT10,EVL,AFAP1,MYO5A,CDC42SE1,ARC,TMSB4X,FMN1
GO:0032279	4e-06	asymmetric synapse	CACNG3,ADD2,DLGAP3,CHRM3,DLG2,DLG5,NRGN,PSD3,KALRN,SHANK2,BSN,GRM5,DLGAP1,CLSTN1,DAB1,GRIN2A,ANKS1B,GRM7,ARC
GO:0034702	0.00305	ion channel complex	CACNG3,CACNB1,KCNK6,GABRA4,GRIA2,NRN1,DPP6,KCNMB4,DLG2,MCU,KCNMA1,SHANK2,GABRB1,GRIN2A,KCNQ3,SCN8A
GO:0005829	0.0491	cytosol	AGK,FHL1,MAP2K3,PEX3,TRIO,CTNNA1,NEDD4L,PPP1R12A,ADD2,RPH3A,PCBP4,PITPNM3,HSP90AB1,CDC25B,WISP1,NDRG1,NCALD,UBR5,CEP41,GLI3,SPIN1,AKAP10,CCND1,GLI1,OAS3,PRKAB1,FBXO5,NPHP3,ABTB1,ABHD14B,RAB3GAP1,APAF1,CLU,NUDT10,OPTN,AP5S1,CHN1,CTIF,CAB39,SPRY2,TACC2,ETV6,PIK3C2G,DUSP6,PSTPIP1,COPS3,PDIA6,SNRPG,AFF3,DGKQ,ARHGAP26,KLHL3,NFKBIE,OGT,DPYS,PAK1,DUSP15,DLG2,SEC24D,FBXO4,HSPB8,SETBP1,EPHB1,UROC1,KALRN,S…
GO:0031410	0.0161	cytoplasmic vesicle	CACNG3,APBA2,CTNS,CTNNA1,NEDD4L,HEXB,SLC2A3,SYT1,ADD2,ITGB5,SNX10,RPH3A,HSP90AB1,NDRG1,NCALD,ASAH1,RNF32,VEGFA,SNX4,TMEM59,GRIA2,APAF1,CLU,OPTN,AP5S1,IDUA,TMEM175,CALY,ATP8A2,CAB39,MYOF,PDIA6,DGKQ,SEC24D,RABGAP1L,NRGN,EPHB1,VOPP1,SYNPR,CLEC3B,APEH,TLR3,SVOP,TUBA1A,KCNK9,GUSB,PLEKHF2,ULK1,GRIN2A,EVL,SCN8A,FAM3C,IGF2R,SND1,MYO5A,DPP4,SPRED2,ARC,TMSB4X,GGNBP2
GO:0008328	0.00652	ionotropic glutamate receptor complex	CACNG3,GRIA2,NRN1,DLG2,SHANK2,GRIN2A
GO:0004725	0.00346	protein tyrosine phosphatase activity	CDC25B,PTPMT1,DUSP4,PTPRE,DUSP6,DUSP15,UBASH3B,PTPN2,PTPN11
GO:0005515	0.000147	protein binding	KDM1A,CACNG3,FHL1,APBA2,MAP2K3,PEX3,TRIO,C6,CTNNA1,NEDD4L,HEXB,PPP1R12A,SYT1,NAV3,ZXDC,RAD18,TRIB2,ADD2,SART3,ITGB5,SNX10,GNAO1,RPH3A,PITPNM3,HIVEP1,HSP90AB1,SPEF1,CDC25B,NALCN,WISP1,NDRG1,NCALD,UBR5,RNF32,CEP41,GLI3,SPIN1,BMPR1A,RAI1,AKAP10,CRTAM,CCND1,PTPMT1,GLI1,OAS3,PRKAB1,FBXO5,VEGFA,LY86,NPHP3,FGF12,SNX4,ABTB1,HEMK1,ABHD14B,NDUFS7,HPCAL1,RAB3GAP1,TCEANC2,TMEM59,SRSF4,DLGAP3,CNR1,ATL2,CNRIP1…
GO:0046873	0.0148	metal ion transmembrane transporter activity	CACNG3,SLC4A8,CACNB1,KCNK6,NALCN,TMEM175,KCNH3,KCNMB4,GPM6A,MCU,KCNMA1,ATP2B2,KCNJ15,KCNK9,SLC25A18,GRIN2A,KCNQ3,SCN8A,FAM155A
GO:0016301	0.0292	kinase activity	AGK,MAP2K3,TRIO,TRIB2,BMPR1A,AKAP10,CCND1,PRKAB1,KCNH3,CAB39,PIK3C2G,DGKQ,PAK1,DLG2,NRGN,EPHB1,KALRN,PRKACG,MAPK7,PTK2,PRKCE,PIK3CD,ULK1,GAK,PTPN11,CAMK1D,IRS2,IGF2R,SHPK
GO:0030594	0.0497	neurotransmitter receptor activity	GABRA4,HRH2,GRIA2,CHRM3,GABRB1,GRM5,GRIN2A
GO:0005216	0.00156	ion channel activity	CACNG3,CACNB1,KCNK6,NALCN,NCALD,GABRA4,GRIA2,TMEM175,KCNH3,KCNMB4,FXYD6,GPM6A,MCU,KCNMA1,KCNJ15,GABRB1,KCNK9,GRIN2A,KCNQ3,SCN8A,FAM155A
GO:0016773	0.0369	phosphotransferase activity, alcohol group as acceptor	AGK,MAP2K3,TRIO,TRIB2,BMPR1A,CCND1,PRKAB1,KCNH3,CAB39,PIK3C2G,DGKQ,PAK1,EPHB1,KALRN,PRKACG,MAPK7,PTK2,PRKCE,PIK3CD,ULK1,GAK,PTPN11,CAMK1D,IRS2,IGF2R,SHPK
GO:0001540	0.0145	amyloid-beta binding	APBA2,DLGAP3,GRIA2,CLU,GPRASP2,CLSTN1
GO:0042578	0.0445	phosphoric ester hydrolase activity	CDC25B,PTPMT1,DUSP4,PTPRE,CHRM3,DUSP6,CTDSPL,DUSP15,UBASH3B,PTPN2,PTPN11,PLD6,PLCD1,FICD,NT5M

## Sheet: GO glia hyperacetylation
GO terms enriched for genes assigned to NeuN- hyper-acetylated peaks
term.id	FDR	term.name	gene
GO:0008104	0.0262	protein localization	POLA2,ZC3H3,SNX1,PHPT1,CROCC,STAG3,DRD4,MAP4K4,LLGL2,ACTB,EFR3B,NUP188,MICALL1,RPL3,HM13,GSDMD,SGTA,SNX8,EHD1,NRXN2,PITPNM1,TCIRG1,PPARD,DBN1,USP4,RTN4,SRSF4,RHOU,GLE1,GIPC1,PACSIN1,NUP85,RPL23,NECAB3,THRA,HIP1,TTBK2,RHBDF2,ARHGEF16,RPL27,WBP2,GLUL,UQCC2,TRIM29,CTDSPL2,GRTP1,PFKL,TRPM2,PIK3R1,CIZ1,SEC16A,NOTCH1,FAU,VPS51,ABCB9,ABCG1,CPSF4,SQSTM1,ACOX1,LEMD2,SYVN1,NFASC,SUN1,MICALL2,SDCCAG3,MIDN,R…
GO:0044422	0.0095	organelle part	MAD1L1,CYP26B1,PSMB1,MED24,TACC3,POLA2,ZC3H3,RNH1,DEF6,SNX1,TIMP2,LETMD1,COL23A1,SDCCAG8,CROCC,MPC1,AHRR,HAGH,STAG3,ATP11A,NDST1,CYP2W1,SDHA,ACTB,LRCH4,NOP14,ADD1,SF3B2,MAEA,NUP188,CIRBP,RASSF7,EIF3L,MICALL1,POLR2F,SOX10,RPL3,GMEB2,HM13,SAMHD1,MSLN,STUB1,TJP1,NDRG1,CHRAC1,GSDMD,EEF1D,ELL,CRTC1,HPN,IQCE,SNX8,CLIP2,DNM1,AK1,ABCA2,FAM208B,CYTH1,VAT1,MFSD10,EHD1,PITPNM1,TCIRG1,ACAD10,PPARD,FANCE,TBP,…
GO:0044444	1.26e-06	cytoplasmic part	MAD1L1,CYP26B1,CRLF1,PSMB1,SEMA3B,TACC3,POLA2,RNH1,DEF6,SNX1,TIMP2,LETMD1,COL23A1,PHPT1,SDCCAG8,TRAF1,CROCC,MPC1,AHRR,HAGH,FGFR3,IFI35,ATP11A,NDST1,CYP2W1,LLGL2,SDHA,ACTB,EFR3B,ADD1,MAEA,CIRBP,EIF3L,MICALL1,POLR2F,SOX10,PPP6R2,CHKB,RPL3,GMEB2,HM13,ARHGEF7,MSLN,NARFL,STUB1,ACSBG1,TJP1,NDRG1,GSDMD,TSTA3,EEF1D,SGTA,CRTC1,HPN,GRB10,EIF3B,SNX8,CLIP2,DNM1,AK1,ABCA2,FAM208B,GALK1,CYTH1,VAT1,WSB1,MFSD10,…
GO:0045296	0.0233	cadherin binding	SNX1,ADD1,MICALL1,TJP1,NDRG1,EEF1D,EHD1,CBL,DBN1,RTN4,GIPC1,ARHGEF16,FAM129B,TRIM29,SCYL1,WASF2,PPP1CA,EPS8L2,PUF60,EXOC3,SEPT9
GO:0003824	0.000996	catalytic activity	CYP26B1,RPUSD1,PSMB1,MED24,POLA2,ZC3H3,RTEL1-TNFRSF6B,PHPT1,HAGH,FGFR3,INPP5A,ATP11A,NDST1,MAP4K4,CYP2W1,SDHA,MAEA,TPSD1,MAST3,POLR2F,CHKB,HM13,SAMHD1,NARFL,HAGHL,FAM173A,STUB1,ACSBG1,CHRAC1,TSTA3,HPN,FBXO24,DNM1,AK1,ABCA2,GALK1,PTGES3L-AARSD1,VAT1,WSB1,NAT9,CBL,TCIRG1,MVK,ACAD10,OGFOD2,DUSP22,NME5,RNF130,CNOT6,CSNK1A1,USP4,TPSG1,RHOU,SDHB,MAN1C1,WDR34,AGO2,PACSIN1,MYRF,GRK4,PANK2,IDUA,FGFRL1,GFE…
GO:0016772	0.0381	transferase activity, transferring phosphorus-containing groups	POLA2,FGFR3,MAP4K4,MAST3,POLR2F,CHKB,CHRAC1,AK1,GALK1,MVK,NME5,CSNK1A1,PACSIN1,GRK4,PANK2,FGFRL1,TTBK2,DSTYK,CDK9,PFKL,SIK1,SCYL1,GMPPA,PIK3R1,CDK19,PKN3,SIK3,SQSTM1,PRPSAP1,CDK2AP2,PTK2,CDC42BPG,MAP3K11,PEAK1,PELI3,PTDSS2,RPS6KB2,IP6K1,FAM20C,MAPK15,GDPGP1,IRAK1,MAPK11,GRK1,MAPK12,EPHB4,PDGFA,PIM3,CKMT1B
GO:0005515	0.00193	protein binding	MAD1L1,CRLF1,PSMB1,MAPK8IP2,MED24,SEMA3B,TACC3,POLA2,ZC3H3,RNH1,DEF6,SNX1,TIMP2,LETMD1,COL23A1,PHPT1,SDCCAG8,TRAF1,CROCC,AHRR,HAGH,SLC9A3,FGFR3,IFI35,INPP5A,ATP11A,DRD4,PHRF1,NDST1,MAP4K4,LLGL2,SDHA,KCNQ2,ACTB,LRCH4,CBFA2T2,TNS1,EFR3B,SH3BP2,NOP14,ADD1,SF3B2,MAEA,SH2D3C,NCR2,IL12RB1,MAST3,CIRBP,RASSF7,EIF3L,MICALL1,SOX10,PPP6R2,RPL3,KIAA0930,GMEB2,HM13,SAMHD1,ARHGEF7,MSLN,STUB1,TJP1,NDRG1,CHRAC1,…
