# Supplementary material for: Neuronal and glial 3D chromatin architecture informs the cellular etiology of brain disorders
Source: Nat Commun. 2021 Jun 25;12:3968. doi: 10.1038/s41467-021-24243-0 (PMC8233376; doi:10.1038/s41467-021-24243-0)
Supplement: Supplementary file 8 — Supplementary Data 6 [file 41467_2021_24243_MOESM8_ESM.xlsx]

## Sheet: AD risk genes
AD risk genes
AD risk genes detected by NeuN- H-MAGMA (FDR<0.05). Only protein-coding genes were retained
RAB8B
FAM209A
APH1B
APP
USP8
TLK2
CTSW
FIBP
CCDC85B
NOP58
GNGT2
ABI3
TRIM4
BMPR2
OR5A2
TREML1
TAS2R60
TAS2R41
ZNF652
AZGP1
ACE
ZKSCAN1
TREM2
PRL
MVP
ICA1L
GIF
MS4A3
MS4A2
MS4A6A
ZNF3
POLR2M
MS4A4E
COPS6
ALDH1A2
MS4A6E
DYRK3
MAPKAPK2
UBE2G1
TDRD6
TMEM219
CARF
TAOK2
PIGR
SPNS3
SLTM
PFKFB2
KCNN4
MYO1E
ANKRD66
CD55
DOC2A
C16orf92
FAM57B
CR1
NBEAL1
CR1L
AP4M1
YPEL3
AP1AR
PVR
CEACAM19
CEACAM16
BCL3
CBLC
BCAM
PVRL2
TOMM40
APOE
APOC1
APOC4-APOC2
APOC4
APOC2
CLPTM1
LAMTOR4
RELB
CLASRP
GAL3ST4
MED11
GPC2
ZNF296
GEMIN7
MARK4
TLN2
MAMSTR
PPP1R37
NKPD1
CKM
STAG3
ZNF764
ZNF688
AARS
PRR14
BIN1
TM4SF5
KLC3
PSMB6
ERCC2
PPP1R13L
SPRED1
ERCC1
RNF40
PVRIG
ZNF629
SETD1A
HSD3B7
STX4
PILRA
ECEL1
IL34
C19orf83
ZNF668
ZNF646
VAC14
USP6NL
QPCTL
PRSS53
CHRNE
VKORC1
GP1BA
BCKDK
KAT8
EFHD1
NYAP1
DMWD
RSPH6A
PYCARD
TMEM63A
PYCR2
ZNF843
CAMTA2
RASGEF1B
INPP5D
INCA1
ZFP3
ZNF232
RNF43
USP6
BICC1
SCIMP
TMEM106B
NUP88
AJUBA
ECSCR
TRIM35
TMEM259
CNN2
PTK2B
ABCA7
HMHA1
EPHX2
CLU
RGS14
SORL1
DAZAP1
CD33
SRA1
EIF4EBP3
APBB3
GALNT10
ZNF841
SAMHD1
PSMC3
VSTM2L
NDUFS3
PICALM
LGALS16
SLC24A4
SH2D5
EIF4G3
ARPC1A
ZNF394
ZKSCAN5
FAM200A
ZNF655
KLHDC9
DEDD
ADAMTS4
FCER1G
APOA2
KIF21B

## Sheet: GO analysis for AD risk genes
GO terms for AD risk genes: We used the rank-based test to identify biological pathways associated with AD
term.id	FDR	term.name	gene
GO:1903523	0.0342	negative regulation of blood circulation	ATP1A2,ADRA1A,BIN1,SPTBN4,BMPR2
GO:0045667	0.0235	regulation of osteoblast differentiation	LTF,IGF1,SNAI2,HGF,HDAC7,FGFR2,HDAC4,PRKACA,TP63,PIAS2,MEF2C,GNAS,CHRD,SUCO,BMP7,RASSF2,JAG1,SFRP1,CDK6,GLI3,BMPR1A,SUFU,DDX5,AREG,GLI1,SMAD5,ACVR2B,ACVR1,IGFBP5,ID2,ID3,FGF23,MSX2,TNN,ACVR2A,TWIST1,RUNX2,BMP4,BMP2,ID1,TWSG1,JUND,TRPM4,MEN1,IL6ST,IL6,HEMGN,SMAD6,ATRAID,BMPR1B,FBN2,TOB1,CYR61,LIMD1,SFRP2,NOTCH1,GJA1,BMP6,SKI,IL6R,LRP5,WNT4,DDR2,NPPC,HAND2,RANBP3L,CTHRC1,UCMA,NELL1,ILK,GREM1,SMAD3,…
GO:0008643	0.0484	carbohydrate transport	M6PR,ADIPOR2,NR1H4,IGF1,SLC45A4,SLC2A3,NGFR,MEF2A,CLTCL1,SIRT6,EDN1,SLC23A2,OSBPL8,EZR,SORBS1,SLC5A1,SLC5A4,TRIB3,AQP9,AKT2,CLIP3,FGF21,PIK3R2,GSK3A,GRB10,RARRES2,PRKAG2,RPS6KB1,SLC2A9,SLC1A2,CREBL2,C2CD5,PPARD,MAPK14,NFE2L2,STXBP3,RAP1A,SLC35D1,SLC2A1,PIK3R3,SLC35A3,SLC5A9,NR4A3,RHOQ,SLC17A5,PLS1,SLC35B1,IL1B,C3,RTN2,VIL1,ARPP19,SESN2,SLC35D2,PRKAA1,INPP5K,SLC2A11,SORT1,TMEM241,SLC37A2,HNF1A,AGT…
GO:0008631	0.027	intrinsic apoptotic signaling pathway in response to oxidative stress	SIRT1,PRODH,HIF1A,GSKIP,STK24,HSPB1,FBXW7,VNN1,NME5,PDCD10,HTRA2,STK25,NFE2L2,PARK7,HSPH1,UBQLN1,CYP1B1,PML,NOL3,AKT1,MCL1,PARP1,ARL6IP5,PDK1,PRKCD,MELK,BAG5,MAPK7,PDILT,BCL2,ZNF622,PARK2,PDIA2,P4HB,MAP3K5,GPX1,INS
GO:0006397	0.0279	mRNA processing	RBM5,PAF1,LUC7L,PTBP1,THRAP3,CCAR1,YBX1,ELAVL1,DHX8,DAZAP1,GPATCH1,PPIE,SRRT,FUS,HNRNPH3,POLR2E,NHP2L1,ZMAT5,PHF5A,RBM23,PRMT5,ACIN1,CSTF1,RNF40,CLASRP,ERCC2,BUD31,ELAVL2,CPEB3,DHX40,C1QBP,LUC7L3,GTF2H1,SRSF9,PAPD7,IK,USP4,PPP1R8,RBM25,PSPC1,KHDRBS1,APOBEC2,SYMPK,SNRPN,ERN2,RNASEL,CDK9,SLTM,SNRPF,APP,GEMIN7,SF3B4,PDCD11,CELF1,MBNL1,TSEN2,SAFB,CPSF4,ZNF326,THOC7,CPSF2,NUDT21,HNRNPH1,FAM103A1,TSEN3…
GO:0030949	0.0383	positive regulation of vascular endothelial growth factor receptor signaling pathway	FGF10,MT3,HIF1A,FGF9,PRKD2,GRB10,VTN,IL1B,FGF18,PRKCB
GO:0050768	0.0307	negative regulation of neurogenesis	SEMA3F,CD38,FKBP4,SOX8,ABCC8,CX3CL1,PAFAH1B1,SEMA3G,RNF10,VIM,RTN4R,CTNNA1,SEZ6,NGEF,ASPM,RHOA,SIRT2,MAP4K4,PCM1,BRINP1,PSEN1,GSK3B,ULK2,REST,MT3,STX1B,LGALS1,SOX10,TSPO,BMP7,MAG,GLI3,KANK1,WNT3,PMP22,PHOX2B,RAPGEF2,DDX6,TRPV4,NR2E1,DPYSL3,WNT5A,GORASP1,TLX2,RTN4,DLX2,TRAK2,TNR,ARHGEF2,RAB7L1,FOXO3,SPP1,BCL11A,TNN,TNFRSF8,SOX9,ID1,OMG,RNF6,KLK8,LDLR,PRKCSH,APOE,GFAP,RAP1GAP2,SPG20,EPHB2,LRP4,DTX1…
GO:0070585	0.0339	protein localization to mitochondrion	BAD,AGK,BID,TOMM34,MIPEP,USP36,CASP8,SREBF1,TP63,LMAN1,TIMM21,HSP90AA1,DNAJA1,BAX,PPP1R13B,SIRT4,RNF31,SH3GLB1,TIMM13,HPS4,TOMM22,FBXO7,TSPO,SAMM50,GZMB,TIMM9,E2F1,BMF,GDAP1,BNIP3L,TIMM44,PDCD5,TIMM50,BBC3,GSK3A,PMPCB,MAPK8,PITRM1,YWHAE,UBE2D3,GRPEL1,FBXW7,MTCH2,AIP,TFDP2,HTRA2,RHOU,MFN2,HSPH1,YWHAH,RAC2,MTX2,TOMM40,ATPIF1,PRKAA1,YWHAQ,TIMM17A,TIMM10,NMT1,MGARP,UQCRC2,NPEPPS,TP53,PMAIP1,AKT1,SAE1…
GO:0033674	0.0437	positive regulation of kinase activity	ALS2,SPAG9,MAP4K5,CDC42,PSEN1,STRADB,CCNT2,MT3,STK4,ADNP,EZH2,MMD,RAPGEF2,AMBRA1,MADD,GHR,PDCD10,PRKAR2A,TEK,CLU,PTK2B,ADRA1A,PFKFB2,CKS2,IL1B,AJUBA,MAS1,GDF15,DSTYK,KIDINS220,ERN2,MAP3K7,MINK1,LMO4,JTB,DGKQ,SNCA,FGD2,TAOK2,ADRA2A,ACSL1,BRAF,ACE,DBF4B,GNG3,PEA15,VANGL2,MAPKAPK2,ADORA1,RET,AFAP1L2,FPR1,DAG1,SAA1,BDNF,MUC20,UBE2N,TNFAIP8L3,CSF1,ZFP91,MAPT,WNT7B,HMGB1,XRCC6,ERCC6,STRADA
GO:0016331	0.013	morphogenesis of embryonic epithelium	FGFR2,TP63,CELSR1,STK4,BMP7,PFN1,VASP,ALDH1A2,SEC24B,PDX1,OSR1,NODAL,ARHGAP35,WNT4,VANGL2,RET,CFL1,WNT7B,PHACTR4
GO:0070507	0.0143	regulation of microtubule cytoskeleton organization	FKBP4,MARK4,PAFAH1B1,BRCA1,STMN4,SPAST,PARP3,RNF4,RHOA,NAV3,RASSF1,MARK2,SPAG5,CAMSAP3,CAPZB,CYLD,CHMP2B,CHMP5,AURKA,TPX2,NSFL1C,RANBP1,CHMP4B,TUBB4A,FSD1,CLIP3,MET,TRIM37,CHORDC1,TRPV4,CDKN1B,CEP70,CHMP3,ARHGEF2,NEK2,STAG1,VPS4B,KIF18A,GPSM2,STIL,KIF25,EML2,XRCC3,AKAP9,GNAI1,TTBK2,CAMSAP1,CHMP2A,CLIP1,PRKAA1,APC,RAC1,CDK5RAP2,KIF11,KATNB1,CLTC,PLK4,ANKRD53,PHLDB2,SNCA,PAK1,DIXDC1,RANBP2,WNT3A,SK…
GO:1900077	0.042	negative regulation of cellular response to insulin stimulus	PRKCQ,GRB10,STXBP3,IL1B,PRKAA1,INPP5K,PID1,NCK1,LMBRD1,MZB1,RELA,TRIM72,SOCS3
GO:0002643	0.0327	regulation of tolerance induction	IRAK3,CLC,LILRB2,IDO1,HAVCR2,HMGB1
GO:0043330	0.00824	response to exogenous dsRNA	DDX1,MAVS,IRAK3,MUL1,MAPK1,NFKBIA,MAPK3,RIPK2,CAV1,DDX58,IFIH1,IFNA6,IFNA8,KCNJ8,IRF3,TICAM1,RFTN1,DHX9,IFNA21,RALB,IFNA5,IFNA16,IFNK,COLEC12,RFTN2,TLR3,DDX21,SLC3A2,IFNB1,DHX36,IFNW1,CIITA,TMEM173,IFNE,IFIT1,IFNA10,IFNA1,IFNA7,IFNA14,IFNA13,IFNA17,IFNA4
GO:0061564	0.00198	axon development	SEMA3F,ALS2,ETV1,PAFAH1B1,SPAST,GAB2,VCL,RTN4R,TNC,CTNNA1,GPC1,PRKCQ,FGFR2,RHOA,SPTB,EPHA8,MARK2,PICALM,NTN4,SCARF1,SEMA3C,DNM2,RAB21,PSEN1,HSP90AA1,SSH1,MT3,POU4F3,DPYSL2,EFNA2,NEFH,RPS6KA5,ADNP,DOK5,BMP7,STK24,FZD3,NEFM,NUMBL,MEGF8,RAB3A,MAG,GRB10,COBL,OGN,DVL1,GATA3,WNT3,EIF4G2,NR2E1,SRF,WNT5A,RPL24,RTN4,DOK1,SOS1,TRAK2,VAX2,DOCK7,NRP2,CREB1,SPP1,FKBP1B,TNFRSF8,LHX4,CXCR4,PARD6B,VASP,GFRA4,LRF…
GO:0010976	0.000178	positive regulation of neuron projection development	CFLAR,CX3CL1,PAFAH1B1,LRRC7,CUL7,NEDD4L,SEZ6,RHOA,MARK2,SCARF1,RIMS1,RAB21,PSEN1,DNM1L,MUL1,RANBP1,CPNE6,ZMYND8,ADNP,BMP7,PTK6,NDRG4,FBXO31,EEF2K,SYT17,ANKRD27,MEGF8,CACNG7,COBL,TMEM106B,EZH2,DVL1,CPEB3,NEURL1,WNT3,RAPGEF2,EIF4G2,CUX2,RASAL1,BMP5,SNX3,FIG4,PTK7,SRF,ARSB,DPYSL3,WNT5A,RTN4,RGS2,FKBP1B,PTK2B,ATF1,OBSL1,MACF1,STYXL1,APOE,MAP1B,SERPINF1,DLG4,KIDINS220,CAPRIN1,PLXNC1,SKIL,DAB2IP,TUBB2B…
GO:0006283	0.0255	transcription-coupled nucleotide-excision repair	ERCC1,POLD1,XRCC1,PPIE,POLR2E,ERCC2,RPA3,GTF2H1,RPA2,RPA1,PCNA,COPS3,COPS6,GPS1,POLR2L,ERCC6
GO:0016197	0.042	endosomal transport	ALS2,ARHGAP44,BAIAP3,SPAG9,EHD2,SNX1,TBC1D23,ZFYVE16,VAMP3,AP5M1,EVI5,VPS35,CLTCL1,RNF126,PICALM,RAB7A,PTPN23,ACTN2,ERC1,CHMP2B,RAB10,EPS15,SNX5,RAB11FIP3,CMTM6,TBC1D10A,MICALL1,TOM1,VTI1B,ARFRP1,CHMP4B,EEA1,CLN5,NDRG4,TMEM87A,LAPTM4B,PLEKHJ1,ANKRD27,SNX8,YKT6,RGP1,GOSR2,GOSR1,EHD1,VPS29,RAB35,BVES,PIKFYVE,CHMP3,RAB7L1,RAB14,VPS4B,ARL1,VPS26A,RAB17,SNX6,SNX9,CHMP2A,ZFYVE20,TBC1D14,VPS4A,DCLK1,STX…
GO:0007176	0.0155	regulation of epidermal growth factor-activated receptor activity	NCK2,PSEN1,CBL,CBLB,SNX6,APP,CBLC,ADRA2A,ADORA1,ZGPAT
GO:0006353	0.0282	DNA-templated transcription, termination	PRMT5,CSTF1,ERCC2,CD3EAP,SYMPK,CPSF4
GO:0140029	0.0417	exocytic process	PSEN1,CADPS2,SNAP23,STX1B,SNPH,STX4,NAPA,RAB3A,YKT6,EXOC2,STXBP3,SNAP25,VPS45,RAB15,FCER1G,RAB8B,PRRT2,RAB8A,VPS33B,SEPT5
GO:0006907	0.00498	pinocytosis	NR1H3,STX1B,PYCARD,MAPKAPK2,AXL,SNX33,ANKFY1
GO:0043950	0.0317	positive regulation of cAMP-mediated signaling	GIPR,ADRB1,SCT,ADCYAP1R1,GNAS,NOS1,GSK3A,RAPGEF2,RXFP2,MRAP2,CXCL9,ADCYAP1,CALM2,CRH,PRKCA,GPR61,GIP,CALM3,PF4,UCN,CXCL10,CXCL11,MRAP,GPR62,CALM1
GO:0055088	0.0106	lipid homeostasis	ACSM3,NR1H3,POLD1,CETP,MED13,GPAM,EPHX2,FABP3,APOE,SESN2,PRKAA1,ANGPTL3,ABCG8,SLC25A27,NUS1,USF1,APOA2,ADORA1,LIPC,ORMDL3,SREBF2,APOC2,APOC4
GO:2000008	0.00919	regulation of protein localization to cell surface	GOPC,NEDD4L,PICALM,STX4,ABCA12,GPD1L,NRG1,FCER1G,MAP1A,CTNNB1,COMMD1,SNX33,BDNF,ERBB4,CAV3,LEPROT
GO:0030838	0.00363	positive regulation of actin filament polymerization	PYCARD,PFN1,PTK2B,BIN1,AP1AR,ARPC1A,C15ORF38-AP3S2
GO:0008356	0.0453	asymmetric cell division	DOCK7,SOX5,ACTR2,STRA8,RGS14
GO:0048485	0.042	sympathetic nervous system development	SEMA3F,TFAP2B,TP63,FZD3,GATA3,NRP2,SOX4,ASCL1,GFRA3,CTNNB1,INSM1,NF1,PLXNA4
GO:0030859	0.0186	polarized epithelial cell differentiation	MYO9A,RHOA,CDC42,TP63,CAMSAP3,RAB10,SH3BP1,FOXF1,SLC9A3R1,PTK7,WNT5A,TCF15,DLG5,SYNE4,AJAP1
GO:0002444	0.0106	myeloid leukocyte mediated immunity	CNN2,PYCARD,STX4,CD33,MS4A3,FCER1G,ACE,PIGR,CD55,CR1
GO:1902003	4.63e-07	regulation of amyloid-beta formation	ABCA7,PICALM,CLU,APOE,BIN1,SORL1
GO:0051607	0.0267	defense response to virus	RNF216,POLR3B,ZMYND11,PUM2,TRAF3IP2,POLR3E,TSPAN32,HYAL2,ABCC9,UFD1L,ITCH,PTPRC,OPRK1,MAVS,OAS1,MUL1,EXOC1,UNC13D,IL12RB1,DDX17,APOBEC3H,POLR3H,CD40,SAMHD1,RIOK3,DNAJC3,PYCARD,BNIP3L,ZNF175,ZC3HAV1,DDX58,C1QBP,DHX58,BIRC2,OAS3,OAS2,IFNG,APOBEC1,IL12B,POLR3G,IFIH1,STAT1,GBP3,GBP1,TNFAIP3,GPAM,IFNA6,IFNA8,TRIM25,TRIM6,KCNJ8,NT5C3A,IRF1,IL1B,IRF3,BECN1,TICAM1,APOBEC3A,APOBEC3F,IRF5,ILF3,SEC14L1,BST2…
GO:0006898	0.0133	receptor-mediated endocytosis	PICALM,CLU,APOE,APOC1,SORL1,FCER1G,APOC2
GO:0019882	0.014	antigen processing and presentation	TREM2,PYCARD,RELB,FCER1G,ACE,RAB8B
GO:0034340	0.0235	response to type I interferon	SP100,IFI35,IP6K2,UBE2K,MAVS,OAS1,MUL1,HSP90AB1,SAMHD1,CACTIN,TYK2,OAS3,OAS2,PTPN6,WNT5A,STAT1,IRF6,IFNA6,IFNA8,EGR1,TRIM6,IRF1,IRF3,IFI6,IRF5,BST2,C19ORF66,XAF1,RSAD2,OASL,RNASEL,IFNA21,IRF4,NLRC5,IRF8,IFITM3,IFNAR1,IFNA5,IFNA16,MX1,IFNAR2,ADAR,JAK1,GBP2,DCST1,FADD,IRF2,TRIM56,STAT2,IFNB1,ISG20,MYD88,PTPN11,SCRIB,SETD2,SHMT2,USP18,IFITM2,IRF7,IFIT1,IFITM1,IFNA10,ISG15,IFNA1,CNOT7,IRF9,IFNA7,IFNA…
GO:0051154	0.0453	negative regulation of striated muscle cell differentiation	CFLAR,CTDP1,YBX1,HDAC4,CEACAM5,GSK3A,EZH2,DKK1,HDAC5,SOX6,RGS2,BHLHE41,SMAD4,NOTCH1,PAK1,FZD7,CXCL10,BDNF,TRIM72,BHLHA15,CAV3,DLL1
GO:0043244	0.0151	regulation of protein complex disassembly	UPF1,SCIN,SPAST,CLEC16A,PHF23,CAPG,LIMA1,NAV3,SPTB,WDR1,CLASP1,ADD2,ACTN2,CAPZB,OGFOD1,ADD1,IRAK3,SH3BP1,TRIOBP,SPEF1,TRPV4,SPTBN1,PLEK,CAPZA1,ARHGEF2,GLE1,MTRF1,ETF1,DSTN,VIL1,TMOD2,TTBK2,EIF5A,NES,SWAP70,APC,VILL,CKAP2,CALCOCO2,TMOD1,RDX,SPTBN5,TMOD3,IGF1R,KATNB1,GSN,TWF1,EPS8,PLEKHH2,DMTN,SPTBN4,TAOK1,UBQLN4,TMOD4,CLASP2,SPTA1,EIF5A2,FYCO1,F2RL1,C16ORF45,ADRB2,SLN,INSR,CFL1,SPTBN2,BNIP3,SMCR8,…
GO:0035089	0.00663	establishment of apical/basal cell polarity	MYO9A,RHOA,CDC42,FSCN1,CAMSAP3,SH3BP1,FOXF1,SLC9A3R1,PTK7,WNT5A,TCF15,FOXJ1,PRKCI,SCRIB,SYNE4
GO:0051806	0.0324	entry into cell of other organism involved in symbiotic interaction	FUCA2,CD74,CDH1,SERPINB3,HYAL2,TFRC,PVR,ITCH,ITGB5,FCN1,EPS15,ICAM1,CD209,TYRO3,LGALS1,SLC10A1,KPNA3,VPS18,SLC1A5,CAV2,CAV1,MET,CBL,CD81,SELPLG,SNX3,EXOC2,HAVCR1,ITGB6,SLAMF1,CR2,CD46,VAMP8,IDE,TRIM25,CD80,ZNF639,CXCR4,WWP1,NUP153,CDHR3,LDLR,TRIM5,SLC52A1,APCS,ITGAV,ITGB7,NPC1,IFITM3,EPHA2,XPR1,DYNLT1,EGFR,GSN,NCAM1,ITGB1,GPR15,CXADR,TNFRSF14,F11R,CCR5,ITGA5,CLDN1,PTX3,ITGA2,CTSB,ANPEP,AXL,CTNNB1…
GO:0031023	0.0126	microtubule organizing center organization	MARK4,PAFAH1B1,CEP68,BRCA1,RANBP3,SDCCAG8,PPP1R12A,CROCC,NDE1,TUBE1,WDR62,USP33,PCM1,CHMP2B,CHMP5,AURKA,NSFL1C,HAUS4,RANBP1,NIN,CHMP4B,CCP110,ARHGEF10,TRIM37,CHORDC1,CEP72,CHMP3,GADD45A,SSX2IP,NEK2,VPS4B,CDK2,STIL,KIF25,CEP250,XRCC3,TUBGCP3,TUBGCP6,SGOL1,CHMP2A,CHMP1A,HAUS8,KIF3A,GCC2,CDK5RAP2,HAUS2,TUBGCP4,KIF11,BNIP2,BBS4,BCAS3,PLK4,MCPH1,HAUS6,HAUS1,CETN3,RANBP2,SLC16A1,SASS6,BRSK1,CCDC78,CCNF…
GO:0046513	0.0187	ceramide biosynthetic process	AGK,NSMAF,ST6GALNAC1,P2RX7,SPTLC1,CERS4,SPTLC2,SMPD3,P2RX1,ST3GAL5,B4GALT6,ORMDL2,GAL3ST1,PRKAA1,SMPD2,CERS5,CYR61,CERS2,DEGS1,ST8SIA6,FAM57B,SAMD8,B4GALT3,ST6GALNAC6,B3GALT2,PRKCD,SGMS2,SPTSSA,SMPD1,DEGS2,ORMDL3,CERS6,B3GALT1,ST8SIA3,GBA,ALOXE3,ALOX12B,PLA2G6,SPTSSB,CERS1
GO:0045765	0.0279	regulation of angiogenesis	KRIT1,PLXND1,HSPB6,ABCC8,CX3CL1,TNFRSF12A,TBXA2R,E2F2,STAB1,PIK3C2A,DCN,BRCA1,ISL1,HGF,RNH1,SARS,C6,HDAC9,FOXC1,HDAC7,EPN1,NGFR,HIPK2,TIE1,SP100,RHOA,ROCK1,VASH1,EPN2,PTGS2,SIRT6,RAPGEF3,CEACAM1,APOH,ANGPT2,CMA1,SEMA6A,AGO1,TGFB2,SIRT1,ABL1,NRP1,CARD10,XBP1,HMOX1,HIF1A,CD40,ANGPT4,PPP1R16B,FLT1,RGCC,CTSH,SFRP1,PRKD2,ITGB8,PTN,HOXA5,TSPAN12,CCL24,HSPB1,SERPINE1,MEOX2,C5,ENG,RLN2,HDAC5,GAB1,SASH1,I…
GO:0006958	0.00515	complement activation, classical pathway	C1QBP,CR2,CLU,C4BPB,CD55,CR1,CFI
GO:0008347	0.0106	glial cell migration	PAFAH1B1,HEXB,TGFB2,CRKL,SUN2,TSPO,GLI3,NR2E1,RTN4,CCR2,MBOAT7,P2RX4,DAB2IP,CERS2,APCDD1,TIAM1,MMP14,SUN1,C16ORF45,CTNNB1,CX3CR1,P2RY12,CDK5R2,AZU1,DAB1,CDK5R1,SCRIB,IDH2,NDN,CSF1,RELN,SRGAP2
GO:0006700	0.0252	C21-steroid hormone biosynthetic process	STARD3NL,DKK3,REST,LHB,EGR1,DGKQ,FDXR,WNT4,CACNA1H
GO:0071346	0.0428	cellular response to interferon-gamma	CCL26,NR1H3,CAMK2A,CDC42,OAS1,ICAM1,HCK,CCL22,STX4,CCL24,HPX,GAPDH,WNT5A,SUMO1,STXBP3,TRIM25,IRF5,PPARG,TRIM5,OASL,CCL21,ACTR2,PML,NLRC5,IRF8,XCL2,FCGR1A,GBP5,IFNGR2,ZYX,GBP2,GBP4,OTOP1,STXBP4,STX8,KIF5B,TRIM8,PDE12,CIITA,GBP6,SOCS3,MYO1C,RAB12,TRIM34,CCL4L2
GO:0030177	0.0382	positive regulation of Wnt signaling pathway	DVL2,ZRANB1,DEPDC1B,WNK1,ASPM,FGFR2,VPS35,FGF10,NLE1,BAMBI,ABL1,PPM1A,GSKIP,GID8,CSNK2A1,RSPO4,FGF9,AXIN1,SALL1,SFRP1,UBR5,DLX5,CAV1,WNT2,SFRP4,SPIN1,KANK1,DVL1,TNKS2,DKK1,WNT3,COL1A1,SMURF2,NFKB1,CAPRIN2,SEMA5A,WNT5A,USP34,WLS,RNF146,SOX4,WNT1,BMP2,PIN1,MACF1,SMARCA4,TRPM4,ZBED3,LGR6,ARNTL,MBD2,WNT2B,CDC73,ANKRD6,SCEL,TLR2,SULF1,YAP1,USP8,EGF,LGR5,NKD1,CSNK1D,PRDM15,ATP6V1C2,SFRP2,DAAM2,RSPO3,EG…
GO:0060479	0.0453	lung cell differentiation	FGF10,GRHL2,HOXA5,AIMP2,AGR2,FOXP1,CREB1,SOX9,THRA,KLF2,FOXA1,FOXJ1,NKX2-1,YAP1,ASCL1,GATA6,THRB,SAV1,CTNNB1,RBPJ,IL13
GO:0044272	0.0455	sulfur compound biosynthetic process	GCLC,PDK4,PDK2,GGCT,ST3GAL1,DCN,ELOVL5,XYLT2,GCLM,CHPF2,MRI1,MAT2B,VCAN,MPC1,HAGH,ST3GAL6,GSTO2,ELOVL1,NDST1,ACAT1,ACACB,GSTP1,MGST2,PDPR,DLD,SCD,TECR,GGT5,GGT1,SLC25A1,GSTZ1,MTHFD1,GSS,AHCY,MLYCD,XYLT1,ACSBG1,GCDH,OGN,ST3GAL4,PDHX,DSE,UST,CSPG5,NFE2L2,SLC35D1,CTH,MTR,B4GALT2,AKR1A1,B4GALT6,B4GALT4,LIAS,CHST3,AMD1,ACSL3,CHPF,SLC35B3,ST3GAL3,OMD,CHAC1,CDO1,NCAN,SLC35D2,ACSS2,PPT1,ACLY,CHSY1,BCAN,B…
GO:0030330	0.0129	DNA damage response, signal transduction by p53 class mediator	BCL3,TP63,AURKA,CNOT3,GML,FOXO3,CDK2,SESN2,PCNA,PMAIP1,DYRK3,ANKRD1,PLA2R1,BATF,RPL26,PYHIN1,SPRED1,KAT5,PLK3,RPS27L
GO:0046330	0.0135	positive regulation of JNK cascade	MAP4K5,PYCARD,DUSP22,PTK2B,MAPK8IP1,MAP3K7,APP,FGD2,TAOK2,FGF19,VANGL2,WNT7B
GO:0019058	0.0335	viral life cycle	VTA1,LTF,CD74,NEDD4L,SERPINB3,PKN2,HYAL2,PABPC1,CDC42,TFRC,PVR,RAB7A,FKBP6,ITCH,ITGB5,CHMP2B,PPIE,FCN1,EPS15,ATG16L1,CHMP5,MAVS,OAS1,CCNK,ICAM1,CD209,TYRO3,HSP90AB1,PCSK5,SMARCB1,LGALS1,APOBEC3H,SLC10A1,CHMP4B,VAPA,EEA1,KPNA3,VPS18,TRIM35,SLC1A5,ZC3HAV1,CAV2,CAV1,KPNB1,DDX6,CD81,SELPLG,OAS3,SNX3,HAVCR1,KPNA1,ITGB6,CHMP3,SLAMF1,RAB7L1,CR2,CD46,VAMP8,TRIM32,VPS4B,IDE,TRIM25,TRIM6,CD80,ZNF639,CXCR4,…
GO:2001222	0.0458	regulation of neuron migration	CX3CL1,FBXO31,RAPGEF2,ARHGEF2,DAB2IP,GNRH1,UNC5D,NRG1,NKX6-1,NSMF,ULK4,COL3A1,STAT3,ERBB4,ZNF609,RELN,PLXNB2,SRGAP2
GO:0042220	0.0175	response to cocaine	HSPA5,DRD4,DNM2,OPRK1,DNMT3B,DPYSL2,HSP90AB1,OXT,HTR2A,HOMER2,PITX3,HDAC5,EFTUD2,OPRM1,RGS4,CNR1,DNMT3A,PTK2B,PPP1R1B,HTR1B,MDM2,SLC6A3,SNCA,CCNA2,CRHBP,SDK1,CRH,DRD2,DRD3,HOMER1,TIAM1,SLC6A1,KALRN,CHRNB2,CDK5,SMPD1,HTR3A,FADD,DRD5,TACR3,OXTR,OR56A1,OR5T1,ABAT,OR56A4,DRD1,OR13F1,HDAC2,MTOR
GO:0050777	0.0204	negative regulation of immune response	C4BPB,HAVCR2,APOA2,INPP5D,CD55,CR1L,CR1
GO:0032640	0.00661	tumor necrosis factor production	BCL3,PYCARD,CLU,TICAM1,HAVCR2,APP,FCER1G,MAPKAPK2,AXL,CD14,CD34,DEFB114,SPN
GO:0106027	0.0327	neuron projection organization	ARHGAP44,PAFAH1B1,NGEF,VPS35,CDC42,FCGR2B,PSEN1,DNM1L,ZMYND8,EEF2K,ATP1A3,DVL1,CUX2,TANC1,APOE,DLG4,EPHB2,CAPRIN1,ITPKA,ACTR2,ZNF365,IGF1R,APP,HOMER1,TIAM1,PPP1R9A,KALRN,SHANK1,MAP1A,EFNA1,INSR,CFL1,CHRNA7,BAIAP2,CDK5R1,RELN,SIPA1L1,DCTN1,GRIN2B
GO:0050865	0.0298	regulation of cell activation	PYCARD,STX4,CLPTM1,APOE,FCER1G,INPP5D,CD55,CR1
GO:0042391	0.0106	regulation of membrane potential	GCLC,CFTR,BAD,ABCB5,TAC1,CACNA1G,SCN4A,MAPK8IP2,DCN,EHD3,BID,ATP1A2,GABRA1,NDUFS1,GCLM,MYOC,BEST2,CTNS,DSG2,NEDD4L,HEBP2,KCNQ1,KCNH2,PKP2,SEZ6,PRKCZ,DRD4,ATP1B3,NEDD4,PTPN3,CNGB1,WDR1,SRI,CACNG4,DLG1,ACTN2,EDN1,RIMS1,CHRNA3,KCNN2,PSEN1,IGSF9B,MEF2C,CACNA1S,KCNK2,GSK3B,P2RX5,SSH1,MTMR2,BAX,GNA11,P2RX7,SLC8B1,KCNH4,SLC9A1,MUL1,NRCAM,SLC26A4,SLC26A3,DLD,PPP2R3C,KCNK16,DSP,ABL1,KCNK6,STX1B,HCN2,P2RX6…
GO:0080154	0.0312	regulation of fertilization	OVGP1,ZP2,ZP4,PAEP,CRISP1,SPINK2,LHFPL2,SPINK7,GLRA1,POMZP3,SPINK1,PRSS37,FAM170B,IQCF1,RNASE10,HYAL3,ZP3,ASTL,CACNA1H,SPINK14,SPINK9,SPINK13,SPINK8
GO:1902930	0.000353	regulation of alcohol biosynthetic process	DKK3,POU1F1,ACACB,REST,KPNB1,SC5D,MVK,HMGCS1,GPAM,PTK2B,CD244,IL1B,APOE,MAS1,PRKAA1,DGKQ,SNCA,TM7SF2,WNT4,ELOVL6,SP1,SREBF2
GO:0034377	4.94e-07	plasma lipoprotein particle assembly	ABCA7,APOE,APOC1,APOC2,APOC4
GO:0042339	0.0343	keratan sulfate metabolic process	ST3GAL1,HEXB,OGN,ST3GAL4,B4GALT2,B4GALT6,B4GALT4,ST3GAL3,OMD,SLC35D2,GNS,CHST5,KERA,CHST4,GALNS,ST3GAL2,B4GALT5,B4GALT3,GLB1,B3GNT2,CHST2,B3GNT4,B3GNT3,CHST6,PRELP
GO:0001568	0.0155	blood vessel development	KRIT1,CFLAR,PLXND1,HSPB6,THSD7A,ASB4,ABCC8,AP2B1,CX3CL1,TNFRSF12A,TBXA2R,ADIPOR2,PAX6,E2F2,TFAP2B,PKD1,STAB1,PIK3C2A,DCN,BRCA1,ISL1,HGF,NRXN3,RNH1,TYMP,SH2D2A,SARS,C6,CUL7,HDAC9,ADAMTS6,LTBP1,PIK3CB,FOXC1,PRDM1,HDAC7,SPHK2,EPN1,DLX3,NGFR,HIPK2,CALCRL,MYLK,TIE1,SPI1,FGFR2,SP100,RHOA,ROCK1,RORA,TGFBR3,FGF10,JMJD6,NDST1,CDC42,VASH1,EPN2,PTGS2,NOTCH3,TEAD2,SEMA3C,MCAM,SIRT6,FGFR1,FAP,EDN1,RAPGEF3,CEA…
GO:1905952	0.000326	regulation of lipid localization	ABCA7,APOE,APOC1,APOC2,APOC4
GO:0045740	0.0146	positive regulation of DNA replication	MAP2K4,FGF10,CDC42,TNFAIP1,GLI1,ATF1,CDK2,MAS1,PCNA,DNA2,NPM2,DBF4B,KCTD13,JUN,FAF1
GO:0009791	0.044	post-embryonic development	ERCC1,PPP1R13L,ERCC2,MYO1E,GIGYF2
GO:0043433	0.0327	negative regulation of DNA-binding transcription factor activity	KDM1A,PKD1,NR1H4,UFL1,NLRP2,SP100,HDAC4,PLA2G10,SRI,ITCH,KEAP1,CYLD,IRAK3,ESR1,SIRT1,HMOX1,NFKBIA,BMP7,SMAD7,SETD6,PYCARD,PIAS4,CACTIN,CARD8,TAX1BP1,EZH2,SFRP4,SUFU,TRIM37,MED13,WFS1,MDFI,DAP,HAND1,ID2,SUMO1,MAD2L2,TNFSF4,PROX1,TNFAIP3,MXI1,SFRP5,MSX2,RNF2,CAT,RWDD3,TWIST1,PTGIS,RBCK1,ID1,THRA,GLIS2,EIF2AK4,FOXJ1,MAP3K10,TRAF3,NR0B2,MEN1,IRAK2,BHLHE40,ZCCHC11,HAVCR2,EGLN1,IL10,DAB2IP,PIM1,ARRB1,M…
GO:0030100	8.77e-05	regulation of endocytosis	CNN2,ABCA7,PICALM,PYCARD,CLU,APOE,APOC1,BIN1,FCER1G,APOC2
GO:0031529	0.0256	ruffle organization	SH3YL1,LIMA1,PFN2,SNX10,ICAM1,CAV1,COBL,KANK1,PLEKHA1,PFN1,CORO1C,ARHGEF26,FAM98A,CCR7,INPP5K,MTSS1L,RAC1,CCL21,TPM1,DEF8,PIP5K1A,WDPCP,BAG4,INPPL1,ARF6,NDEL1,P2RY12,NLGN1,CORO1B,RHOG,EPS8L2,RCC2,CSF1R,PLEKHM1
GO:0072384	0.00554	organelle transport along microtubule	PAFAH1B1,SPAST,DTNBP1,AP3M2,CDC42,NDE1,SUN2,NEFH,HIF1A,AP3B2,BLOC1S6,ARHGAP21,TRAK2,RHOT1,KIF1C,MAP1S,KIF3A,MAP1B,AP3B1,KIF13A,MGARP,KIF23,LRPPRC,RHOT2,FEZ1,UCHL1,AP3S2,FYCO1,SUN1,NDEL1,KIF5B,RASGRP1,HAP1,RAB6A,AP3S1,COPG1,TRAK1,BLOC1S4,MAPT,BLOC1S3,DYNC1H1,HTT
GO:0043407	0.00189	negative regulation of MAP kinase activity	BMP7,DUSP22,MAPK8IP1,APOE,SORL1,CBLC,MBIP,SPRED1,RGS14,DEFB114,NUP62
GO:0048857	0.031	neural nucleus development	HSPA5,RHOA,SIRT2,CDC42,DYNLL1,FGF9,ENO3,YWHAE,PHOX2B,SUDS3,RAD1,GNB4,ATP5F1,PADI2,ZNF430,HOXB1,COX6B1,SYNGR3,FOXP2,KCNC1,YWHAQ,NKX2-1,CASP5,SEC24B,ASCL1,CACNA1A,SYPL2,CALM2,TTBK1,SEC16A,KIRREL3,ATP5J,CALM3,S100A1,CHRNB2,ZNF148,PITX2,PHOX2A,NDRG2,KCNC2,CKB,CDK5R2,BCL2,CNP,CCDC14,CDK5R1,SCRIB,ALDH1A3,POTEE,CALM1,NDUFS3
GO:1990090	0.0394	cellular response to nerve growth factor stimulus	MICALL1,RAPGEF2,CBL,FOXO3,KIDINS220,DYNC1LI2,USP8,APP,BRAF,EEF2,MAPT
GO:0009409	0.0107	response to cold	ADRB1,CASP8,HSP90AA1,SLC9A1,CIRBP,NFKBIA,ZNF516,DNAJC3,TRPA1,ACADM,LRP11,THRA,HSPA2,PPARG,PRKAA1,HSPD1,TRPM8,FOXO1,SLC25A27,TMEM135,CXCL10,ADRB2,RNF34,EIF2AK3,UCP2,METRNL
GO:0009264	0.0273	deoxyribonucleotide catabolic process	DERA,SAMHD1,NEIL1,NEIL2,DCTPP1,NT5M
GO:0021680	0.0486	cerebellar Purkinje cell layer development	SEZ6,LHX5,AARS,HERC1,B4GALT2,ADCK4,FAIM2,CACNA1A,RERE,KLHL1,UQCRQ,SPTBN2,SEZ6L2,DLL1,SKOR2
GO:0071875	0.0276	adrenergic receptor signaling pathway	ADRB1,ATP2B4,NOS1,CHGA,GSK3A,RAPGEF2,ARRDC3,PDE4D,GNAI2,RGS2,ADRA1A,ADRA2A,ADCY9,ADRB2,ADRA1D,ADRA2C,PLN
GO:0045540	0.00515	regulation of cholesterol biosynthetic process	NFYA,CYP51A1,SREBF1,ACACB,FDFT1,SCD,KPNB1,SC5D,MVK,HMGCS1,GPAM,POR,APOE,RAN,PRKAA1,TM7SF2,FDPS,FASN,ELOVL6,SP1,SREBF2
GO:0032479	0.0106	regulation of type I interferon production	PYCARD,RELB,TICAM1,HAVCR2,HERC5,CD14,DHX36,UBA7,DDX41,XRCC6,PLCG2
GO:0050909	0.0233	sensory perception of taste	AZGP1,PIGR,SCNN1B,TAS2R60,TAS2R41
GO:0006893	0.000424	Golgi to plasma membrane transport	OSBPL5,GOPC,VAMP3,EXOC5,DNM2,RAB10,EXOC1,ARFRP1,C16ORF62,CSK,RAB34,KRT18,EXOC2,GOLPH3,SPTBN1,BLZF1,LYPLA1,OPTN,ACSL3,ARFGEF2,BBS2,CCDC93,MACF1,LLGL1,KIF13A,GOLPH3L,GOLGA4,GOLGA7,ANK3,STEAP2,CNST,PKDCC,AMN,RAB26,RAB31,VAMP5,STXBP6,COMMD1,SYS1,SYS1-DBNDD2
GO:0003407	0.0199	neural retina development	SOX8,PROM1,TFAP2B,ATP2B4,HIPK2,SDK2,ATP2B1,PSEN1,SMARCD3,TGFB2,PDE6C,VSX1,RP1,CALB1,SLC17A7,PTN,TSPAN12,CASP2,ARL6,DLX2,RPE65,NEUROD4,SOX9,SMARCA4,DLL4,RAB11FIP4,ATP8A2,GNAT2,AHI1,ACTL6A,TFAP2A,SIX3,FOXN4,DLX1,SDK1,ROM1,GPM6A,THRB,POU4F2,THY1,MEGF11,RDH13,HIPK1,IHH,HCN1,TTC8,PTF1A,DSCAM,PTPRM,CABP4,IRX5,FJX1,SLC17A8,ATOH7,DIO3,TOPORS,RORB
GO:0045879	0.0455	negative regulation of smoothened signaling pathway	MGRN1,MEGF8,SUFU,RFX4,PTCH2,RUNX2,SERPINE2,RB1,ULK3,PRKACB,GPR161,KIF7,KCTD6,PTCH1,CD3E,KCTD11
GO:0032958	0.0252	inositol phosphate biosynthetic process	POU1F1,ITPKC,PTK2B,CD244,IPPK,MAS1,SNCA,IP6K1,PLCG2
GO:0007059	0.0282	chromosome segregation	CDC27,NCAPD2,NCAPH2,CENPQ,PUM2,STAG3,CDC42,NDE1,MLH1,SPAG5,CDC14A,KIF22,NDC80,PIBF1,CHMP2B,BIRC5,DMC1,CCNB1IP1,CSNK2A1,CHMP4B,RIOK3,UBE2I,ERCC2,AKAP8,AURKC,RAD51C,KPNB1,RECQL5,FBXW7,PAPD7,IK,H2AFY,PHF13,STAG1,UBE2B,NEK6,VPS4B,NUP43,TEX14,KIF18A,PDS5A,NAA60,ZWINT,HJURP,KIF25,XRCC3,BECN1,MAU2,CHMP2A,LATS1,RAN,ARL8B,PUM1,CDCA8,AGO4,SETDB2,NUSAP1,KIF23,ACTR2,KIF11,RB1,ANAPC11,KIF2C,MAEL,NUF2,POGZ,HOR…
GO:0043534	0.0324	blood vessel endothelial cell migration	TBXA2R,PIK3C2A,MAP2K3,HDAC9,HDAC7,RHOA,VASH1,SCARB1,PTGS2,FGFR1,MEF2C,ANGPT2,SIRT1,ABL1,NRP1,CARD10,SH3BP1,HMOX1,PDGFB,MYH9,HIF1A,CD40,ANGPT4,RGCC,PRKD2,TGFB1,HSPB1,MEOX2,HDAC5,GPLD1,NR2E1,SRF,HRG,PDCD10,NFE2L2,AKT3,APOA1,ITGB1BP1,PTK2B,NR4A1,PLCG1,ID1,STAT5A,RHOJ,KDR,DLL4,APOE,PPARG,STARD13,ETS1,ANXA1,P2RX4,FGFBP1,PRCP,MAP2K5,THBS1,FGF2,ACVRL1,PDPK1,AKT1,EPHA2,SLIT2,PLK2,NOTCH1,ITGB1,VEGFC,ADAM1…
GO:0045216	0.0373	cell-cell junction organization	ABCC8,CD9,NR1H4,SNAI2,VCL,CTNNA1,DSG2,PKP2,HDAC7,PKN2,RHOA,ROCK1,CBFB,SDK2,WDR1,PRKACA,LIMS2,MPP5,FSCN1,DLG1,CAMSAP3,EPB41L3,GRHL2,TGFB2,DSP,TJP1,IKBKB,TGFB1,LIM2,LSR,CAV1,CNTNAP1,TRPV4,PERP,SRF,ECT2,STRN,GNPAT,TGFB3,PARD6B,SNAI1,ACTN4,CRB3,RAMP2,NPHP4,GRHL1,ROCK2,DSG1,APC,AGT,CCM2,TLN1,MARVELD3,KIFC3,TBCD,RAB13,NPHP1,PKP4,ANK2,SDK1,MTDH,PARD3,MPP7,DLG5,PTPRO,GJA1,MARVELD2,PRKCA,CXADR,FLCN,RHOC,F…
GO:0030449	0.00515	regulation of complement activation	CR2,CLU,C4BPB,CD55,CR1L,CR1
GO:0032469	0.045	endoplasmic reticulum calcium ion homeostasis	PSEN1,BBC3,RAP1GDS1,PML,APP,GRINA,ATP2A1
GO:0045453	0.0155	bone resorption	CD38,PDK4,IL20RA,TFRC,SNX10,TF,CSK,CA2,RAB3D,TNFAIP3,SPP1,PTK2B,HNF1A,RAC1,IL6,CTSK,ADAM8,UBASH3B,PRKCA,LRRK1,PPARGC1B,IHH,TNFRSF11B,TPP1,MC4R,CTNNB1,INPP5D,ADRB2,FSHR,S1PR1,TRAF6,CSF1R,NF1,SIGLEC15,ZNF675,PLEKHM1
GO:0010829	0.0136	negative regulation of glucose transmembrane transport	GRB10,STXBP3,IL1B,PRKAA1,INPP5K,PID1,PEA15,LMBRD1,MZB1
GO:0035304	0.0413	regulation of protein dephosphorylation	PTBP1,PPP1R12A,PPP2R5A,ROCK1,PPP2R5B,PPP2R3A,NUAK1,GSK3B,PPP1R15A,PHACTR3,FKBP1A,NSFL1C,HSP90AB1,IKBKB,PPP1R37,DMPK,VRK3,PPP6R1,PPP2R1A,PPP1R17,SHOC2,YWHAE,PHACTR1,PHACTR2,PDGFRB,GNAI2,PPP1R7,RCAN3,PPP1R8,SET,FKBP1B,PPP1R3C,CRY2,NCKAP1L,SYMPK,STYXL1,SAG,LILRB2,PPP1R1B,SWAP70,DUSP26,TIPRL,ENSA,CALM2,MFHAS1,DRD2,B3GAT3,PPP1R1C,AKAP6,PPP2R5E,SPPL3,PPP1R15B,CALM3,PPP1R35,FCRL3,PPP1R16A,ADORA1,PPP4R2,…
GO:1902905	0.00236	positive regulation of supramolecular fiber organization	PYCARD,PFN1,CLU,PTK2B,APOE,BIN1,AP1AR,APP,EPHA1,ARPC1A,C15ORF38-AP3S2
GO:0009880	0.0424	embryonic pattern specification	SEMA3F,FGFR2,FGF10,BMP7,COBL,WNT5A,NRP2,STIL,WNT1,TBX3,SMAD4,TBX6,DISP1,NODAL,TDRD5,IHH,T,MESP1,C2CD3,CTNNB1,HOXD8,ERBB4,PLD6,NEUROG1,WT1,PTCH1,MESP2,PGAP1,NRARP,DLL1,NOTO,TDGF1
GO:0007257	0.0342	activation of JUN kinase activity	SPAG9,MAP4K5,MAP2K4,WNT5A,ERN2,DAB2IP,MAP3K11,ERN1,WNT7B,ERCC6
GO:0098927	0.04	vesicle-mediated transport between endosomal compartments	RAB21,ANKRD27,CHMP3,SORL1,WDR81
GO:0007567	0.0171	parturition	PLA2G4C,CRHR1,NODAL,HPGD,RXFP1,PRL,OXTR,PLA2G4B
GO:0035282	0.048	segmentation	NLE1,SEMA3C,PSEN1,COBL,DKK1,CDX1,WNT5A,NRP2,PAX1,ALDH1A2,TBX3,NKD1,MTF2,OSR1,TBX6,TDRD5,POGLUT1,CDX2,MESP1,RBPJ,AXIN2,ROR2,ZEB2,IRX1,FOXB1,DMRT2,TCAP,IRX3,PLD6,WT1,MESP2,HES5,NRARP,TDGF1,PRKDC
GO:0030518	0.00502	intracellular steroid hormone receptor signaling pathway	FKBP4,CRY1,MED24,PPP5C,BRCA1,CALCOCO1,RNF14,UFL1,ISL1,PIAS1,LMO3,THRAP3,RNF4,PPAP2A,RHOA,CBFB,NEDD4,TP63,PIAS2,UBA5,PGR,NCOA1,ESR1,SIRT1,JAK2,DDX17,RBFOX2,EP300,AXIN1,TRIP4,UBR5,CCNE1,GHRHR,BUD31,MED13,DDX5,UFSP2,PPARGC1A,PTGES3,CNOT2,RWDD1,NR3C1,UBE3A,FOXP1,KDM3A,FHL2,PARK7,HDAC1,PADI2,ARID1A,TCF21,GPAM,UFM1,CRY2,DDX54,NCOA3,PMEPA1,SCGB2A1,CNOT1,MED1,SMARCA4,RNF6,YWHAH,FOXA1,SAFB2,LATS1,RAN,WBP2…
GO:0042596	0.0271	fear response	ALS2,MAPK8IP2,ADRB1,DRD4,ASIC4,VDAC3,BRINP1,MEF2C,FBXL20,RPS6KB1,USP46,MDK,ASIC1,NR2E1,MORC1,EIF4G1,DBH,APOE,ADCYAP1,CRH,LYPD1,EIF4E,GJA1,KALRN,UCN,GRIK2,RAG1,BCL2,DEAF1,HTR1A,PENK,DRD1,NPY2R,GABRA5,CCK,DPP4,VDAC1
GO:1900006	0.000424	positive regulation of dendrite development	CUL7,SEZ6,RAB21,PSEN1,ZMYND8,BMP7,FBXO31,EEF2K,ANKRD27,TMEM106B,EZH2,CPEB3,EIF4G2,OBSL1,APOE,CAPRIN1,DAB2IP,ACTR2,LLPH,IQGAP1,C21ORF91,NRG1,PPP1R9A,SHANK1,IL1RAP
GO:0055081	0.037	anion homeostasis	TFAP2B,TBXAS1,POLD1,CA12,CETP,GPAM,FABP3,APOE,PRKAA1,ANGPTL3,XPR1,ADORA1,CKB
GO:0016236	0.0177	macroautophagy	POLDIP2,VTA1,DCN,CAPN1,RB1CC1,RRAGD,IFT88,ATP6V0A1,GABARAPL2,CLEC16A,PHF23,ATP6V1H,USP36,ATG5,LZTS1,GNAI3,ATG2B,VPS35,NEDD4,WIPI1,PRKACA,RAB7A,PIK3C3,TP53INP2,PSEN1,CHMP2B,ATG16L1,NSFL1C,DYNLL1,SNX5,SPTLC1,MCOLN1,EXOC1,SCFD1,WAC,SIRT1,SH3GLB1,SNAP29,HMOX1,MTMR3,ATP6V1D,SPTLC2,HIF1A,CHMP4B,MAPK3,NPRL3,RIPK2,BNIP3L,CDC37,NOD1,RHEB,MAPK8,TBC1D12,IFT20,LAMTOR3,ATG2A,AMBRA1,GAPDH,PRKAB1,RAB23,EPM2A,AT…
GO:0006690	0.0364	icosanoid metabolic process	PON1,ALOX5,DPEP1,CD74,TBXAS1,TNFRSF1A,PLA2G10,CYP2W1,PTGS2,MGLL,EDN1,PIBF1,MGST2,PTGS1,SIRT1,GGT5,GGT1,PLA2G3,GGTLC2,CYP2D6,AVP,MAPK3,ABCC1,PLA2G4C,PON3,PON2,PTGR1,PTGDS,CYP2C18,ALOX12,PTGES3,LTA4H,PLA2G4A,FAAH,EPHX2,PTGIS,EDN2,PLA2G5,CYP2E1,GGT7,SSTR4,ALOX5AP,GGT2,CYP2J2,DAGLA,ANXA1,PNPLA8,PLAA,TLR2,CYP1B1,CYP2C9,CYP2C8,PTGR2,CYP1A1,CYP1A2,MGST3,PTGES2,PTGES,GGTLC1,FADS1,AKR1C2,CYP2U1,PRG3,FAM21…
GO:1901222	0.0305	regulation of NIK/NF-kappaB signaling	HDAC7,BCL3,TRIP6,NFKBIA,BMP7,PRDX1,IL1B,MAS1,ACTN4,HAVCR2,MAP3K7,APP,PDCD4,LIMS1,CD14,C1QTNF4,RELA,ZFP91
GO:0006909	0.0146	phagocytosis	CNN2,ABCA7,TREM2,PYCARD,FCER1G,ARPC1A
GO:0036092	0.0172	phosphatidylinositol-3-phosphate biosynthetic process	PIK3C2A,INPP4A,PIK3CB,FGFR2,FGFR3,FGF10,FGF22,FGF4,FGFR1,PIK3C3,SYNJ2,FGF20,FGF9,PIK3R2,PIK3CG,INPP4B,GAB1,FGF6,FIG4,PIKFYVE,PIK3R3,FGF23,PIK3CA,PIK3C2B,KL,KLB,FGF5,FGF2,PIK3C2G,FGF7,PIK3R1,ATM,FGF18,FGF17,SYNJ1,FGFR4,FGF19,FRS2,IRS1,PIK3CD,GRB2,PTPN11,IRS2,FGF3,PIK3R4,TLR9
GO:0031571	0.0145	mitotic G1 DNA damage checkpoint	TP63,GTSE1,CNOT4,BAX,AURKA,CNOT3,PCBP4,EP300,RGCC,FBXO31,RBL2,GML,CCND1,CDKN1B,ARID3A,RPA2,CDK2,SOX4,CNOT1,E2F8,PCNA,PML,TP53,RQCD1,CNOT8,CDC25C,RPL26,CDK1,TRIAP1,PLK3,SFN,CHEK2,RPS27L,MUC1,MDM4,GIGYF2,PRKDC
GO:0040036	0.0154	regulation of fibroblast growth factor receptor signaling pathway	FGFR2,WNT5A,RUNX2,DSTYK,FGFBP1,CREB3L1,WNT4,FGFBP3,FAM20C,LRIT3
GO:0002455	0.00297	humoral immune response mediated by circulating immunoglobulin	BCL3,CR2,CLU,C4BPB,CD55,CR1
GO:1903706	0.0366	regulation of hemopoiesis	CLPTM1,PTK2B,IL34,ACE,INPP5D,CR1
GO:0072431	0.035	signal transduction involved in mitotic G1 DNA damage checkpoint	GTSE1,CNOT4,BAX,AURKA,CNOT3,PCBP4,EP300,RGCC,RBL2,GML,CDKN1B,ARID3A,CDK2,SOX4,CNOT1,E2F8,PCNA,PML,TP53,RQCD1,CNOT8,CDC25C,RPL26,CDK1,TRIAP1,PLK3,SFN,CHEK2,MUC1,MDM4,PRKDC
GO:0060428	0.0325	lung epithelium development	PKD1,FGFR2,FGF10,CDC42,GRHL2,WNT2,HOXA5,AIMP2,AGR2,FOXP1,ERRFI1,CREB1,SRSF6,BMP4,SOX9,THRA,KLF2,FOXP2,FOXA1,FOXJ1,NKX2-1,YAP1,STRA6,ASCL1,FGF7,GATA6,THRB,SAV1,RBPJ,MAP2K1,IL13,WNT7B,ADAMTSL2
GO:0016064	0.000202	immunoglobulin mediated immune response	ERCC1,BCL3,CLU,FCER1G,INPP5D,CD55,CR1
GO:0097581	0.0229	lamellipodium organization	PLEKHO1,SNX1,VCL,HDAC4,CDC42,NCK2,FSCN1,CAPZB,DNM2,SSH1,ABLIM1,KANK1,CORO1C,WASF1,GOLPH3,HRG,CCDC88A,WNT1,NUP85,VIL1,AJUBA,MTSS1L,ARHGEF4,RAC1,FGD4,SSH2,EPHA2,BIN3,ITGB1,PTPRO,WHAMM,NCK1,DMTN,PDPN,P2RY12,S1PR1,CORO1B,SSH3,ABLIM3,SH2B1,SNX2,SRGAP2
GO:0030099	0.00297	myeloid cell differentiation	TREM2,SETD1A,KAT8,RELB,ERCC2,PTK2B,DYRK3,IL34,FCER1G,INPP5D
GO:0030098	0.00708	lymphocyte differentiation	BCL3,CLPTM1,RELB,PTK2B,INPP5D,CR1
GO:0030166	0.0488	proteoglycan biosynthetic process	DCN,EXTL3,XYLT2,IGF1,CHPF2,VCAN,NDST1,XYLT1,B3GAT1,DSE,UST,B3GAT2,CSPG5,SLC35D1,CHST3,CHPF,CHST8,HS3ST3B1,NCAN,CHSY1,BCAN,CHST12,HS6ST1,GLCE,NDST4,BMPR1B,CSGALNACT1,TCF7L2,B3GAT3,EXT2,CHST9,ACAN,EXTL2,VANGL2,NDST3,NDST2,CTNNB1,CHST14,CSGALNACT2,CYTL1,CANT1,CHST11,DSEL,CSPG4,GAL3ST3,B3GALT6,FOXL1,CHST13,CHST15,EXT1,HS6ST3,GAL3ST4,CHSY3,BMPR2,HS3ST5
GO:0033619	0.00559	membrane protein proteolysis	ROCK1,PSEN1,SH3D19,IL1B,APOE,ADAM10,SPPL2A,APH1B,FURIN,ADRA2A,TIMP4,RET,RELA,DAG1,SNX33
GO:0046834	0.0367	lipid phosphorylation	AGK,FYN,PIK3C2A,HGF,PI4K2B,KITLG,PIK3CB,DGKG,SPHK2,DGKA,ERBB3,FGFR2,FGFR3,IP6K2,FGF10,FGF22,FGF4,DGKD,FGFR1,PIK3C3,FGF20,EFR3B,ESR1,PDGFB,CERK,ZFYVE21,FGF9,IMPAD1,PIK3R2,PIK3CG,MET,PIP5K1B,GAB1,FGF6,HBEGF,FGF1,PDGFRB,CD86,PIKFYVE,FGF23,CD80,PIK3CA,FAM126A,EREG,EFR3A,PIK3C2B,KL,IMPA1,PDGFRA,KLB,DGKB,FGF5,FGF2,EGF,PIK3C2G,FGF7,IMPA2,ERBB2,VAV1,PI4KB,PIP5K1A,DGKQ,PIK3R1,EGFR,DGKZ,PIP4K2A,INPP1,DGKE,…
GO:0043299	0.0193	leukocyte degranulation	CNN2,PYCARD,STX4,CD33,MS4A3,FCER1G,PIGR,CD55,CR1
GO:0060291	0.0146	long-term synaptic potentiation	STX4,PTK2B,APOE,APP,RGS14
GO:0060425	0.0143	lung morphogenesis	TNC,FGFR2,FGF10,CDC42,CELSR1,GRHL2,MAPK3,CTSH,WNT2,HOXA5,SRF,TCF21,RDH10,SOX9,ID1,LIF,FOXP2,FOXA1,KRAS,WNT2B,NKX2-1,YAP1,SEC24B,FGF7,DLG5,HHEX,NODAL,VANGL2,PITX2,CTNNB1,DAG1,WNT7B,STK40
GO:0032091	0.039	negative regulation of protein binding	SPAG9,DDX11,ISL1,HSPA5,DTNBP1,ROCK1,MAP2,CFHR2,GSK3B,BAX,AURKA,TFIP11,NFATC4,ADNP,CCM2L,MAPK3,STUB1,CAV1,MET,DVL1,MAPK8,DKK1,BAG2,ITGA4,PARK7,TEX14,SLPI,GTF2F1,SYMPK,ID1,WFIKKN1,TTBK2,CAMK1,CFHR5,DNAJB2,IL10,SORL1,TDG,TMBIM6,AKT1,CARM1,PEX14,PTPRF,ADAM15,RALB,TTBK1,DAB2,MITD1,GPSM1,SENP2,PRKCD,LRPAP1,B2M,NKX3-1,GOLGA2,TMC8,XIRP1,ADRB2,WFIKKN2,CTNNBIP1,AURKB,RUVBL2,IFIT1,PPARA,LRRK2,STYX,CSNK1E,CF…
GO:0090630	0.0252	activation of GTPase activity	RASGRF1,PTK2B,TBC1D15,USP6,MTSS1L,EPHA1,USP6NL,TBC1D2B,TBC1D28,TBC1D8
GO:1900739	0.0496	regulation of protein insertion into mitochondrial membrane involved in apoptotic signaling pathway	CASP8,TP63,BBC3,YWHAE,NMT1,PMAIP1
GO:0099175	0.0418	regulation of postsynapse organization	ARHGAP44,PAFAH1B1,NGEF,VPS35,FCGR2B,SSH1,DNM1L,ZMYND8,EEF2K,CUX2,APOE,LILRB2,LRP4,CAPRIN1,ITPKA,ACTR2,HOMER1,TIAM1,PPP1R9A,KALRN,RAPSN,EFNA1,CDH2,CFL1,BAIAP2,CDK5R1,SHISA6,RELN,SIPA1L1,GRIN2B
GO:0051225	0.042	spindle assembly	RNF4,ASPM,RHOA,MLH1,SPAG5,CDC14A,PIBF1,CHMP2B,CHMP5,AURKA,TPX2,BIRC5,HAUS4,CHMP4B,ARHGEF10,AURKC,KPNB1,WRAP73,NEK2,STAG1,NEK6,VPS4B,GPSM2,TUBGCP3,TUBGCP6,CHMP2A,CHMP1A,HAUS8,KIF23,HAUS2,TUBGCP4,KIF11,NCOR1,HAUS6,NEK7,HAUS1,STARD9,CCDC155,RACGAP1,PLK1,GOLGA2,HDAC3,TNKS,AURKB,SEPT1,RCC1,CEP97,CHEK2,DYNC1H1,CCDC69,MZT1,KIF4B
GO:0048103	0.0422	somatic stem cell division	FGFR2,NUMBL,DOCK7,NUMB,SOX5,VANGL2
GO:0060571	0.0191	morphogenesis of an epithelial fold	FGFR2,TP63,BMP7,WNT2,WNT5A,RDH10,OVOL2,NODAL,CFL1
GO:0009895	0.00176	negative regulation of catabolic process	TIMP2,THRAP3,LZTS1,HIPK2,YBX1,ELAVL1,ROCK1,HDAC4,PABPC1,ACACB,PSEN1,PKP1,MT3,IRAK3,CIRBP,CSNK2A1,CHMP4B,LAPTM4B,RASIP1,PIK3CG,MET,SUFU,EIF4G2,GPLD1,SNX3,PDCL3,LEPR,UCHL5,ADRA1A,TARDBP,WNT1,KIF25,IL1B,RPL23,BECN1,APOC1,PRKAA1,TBC1D14,LARS,DHX9,HTR2B,SERPINE2,GATA4,IL10,DAB2IP,LRPPRC,PML,FURIN,PARN,TOB1,NPC1,MCL1,SNCA,VIP,TLK2,FEZ1,ADRA2A,BOLL,AZIN1,FMN2,RRAGA,KLHL40,TIMP4,NRG1,DEDD,APOA2,IGF2BP1,A…
GO:0098727	0.0151	maintenance of cell number	PAF1,ELAVL1,ASPM,SPI1,FGF10,TP63,FGF4,SRRT,CNOT3,KDM2B,SETD1A,BMP7,SETD6,SALL1,EZH2,DDX6,NR2E1,KDM3A,FOXO3,DPPA4,ZC3H13,SOX4,CNOT1,PAX8,LIF,ZSCAN10,MED10,MED6,NOTCH2,TBX3,YAP1,TET1,CUL4A,SS18,SMAD4,MTF2,DIS3L2,EPHA1,HMGA2,FOXO1,EIF4E,ZFP36L2,PELO,MED21,KLF10,NODAL,BRAF,IGF2BP1,MED27,TAL1,VANGL2,VPS72,MED30,CDX2,METTL3,CTNNB1,RBPJ,STAT3,LDB2,CDH2,SIX2,TRIM8,EIF4ENIF1,BCL9L,NANOS2,PIWIL2,HES5,DLL1,…
GO:1902116	0.042	negative regulation of organelle assembly	BRCA1,PHF23,DNM2,CHMP4B,CCP110,TRIM37,TBC1D30,MAK,ARHGEF2,BECN1,STYXL1,CHMP2A,CDK5RAP2,SMAD4,EVI5L,FEZ1,SMCR8,CEP97,CAV3,PATL2,RBM14,CHMP4A
GO:0043414	0.0403	macromolecule methylation	NDUFAF7,KMT2E,PAF1,PAX7,BRCA1,TFB1M,ARID4A,NSUN2,TARBP1,SPI1,METTL22,MBD3,MOV10L1,EED,FKBP6,RIF1,GRHL2,MECOM,METTL2A,DNMT3B,TRMT6,TDRD1,SIRT1,SETD1A,TRMT2A,SMARCB1,SNRPD3,PICK1,PRMT5,SNW1,METTL4,SETD6,GSPT1,RAB3D,EZH2,GATA3,TRDMT1,FTSJ3,EZH1,PRMT8,H2AFY,MORC1,KDM3A,CHD5,WDR77,ASH1L,PRDM2,RBBP5,NSUN4,KMT2A,MYB,DNMT3A,FAM98A,HELLS,PCMT1,ETF1,TRMT13,ZC3H13,CTCFL,SNRPB,TRMT5,KDM4B,METTL16,DYDC2,MBD2,…
GO:1903391	0.0364	regulation of adherens junction organization	EPHA3,LIMCH1,SLK,RHOA,ROCK1,CLASP1,PTPN23,CAMSAP3,COL16A1,ADD1,SLC9A1,NRP1,PPM1F,CORO1C,HRG,EPB41L5,ITGB1BP1,TEK,SDC4,MACF1,KDR,RAC1,RDX,THBS1,ACVRL1,IQGAP1,BCAS3,WDPCP,PHLDB2,PTPRJ,THY1,MMP14,DMTN,WNT4,CLASP2,DLC1,GREM1,DAPK3,PTK2,LIMS1,RHOD,PEAK1,RCC2,EFNA5,APOD,S100A10,FMN1
GO:0031497	0.0455	chromatin assembly	PAF1,CENPQ,RSF1,MCM2,CENPM,H2AFY,UBN1,HP1BP3,H3F3B,NASP,CENPO,CDAN1,ANP32E,HMGA2,KAT6B,GATAD1,MIS18A,HIST3H3,RUVBL1,PARP10,TNRC18,HIST2H3D,SMYD3
GO:1903432	0.045	regulation of TORC1 signaling	RRAGD,SESN1,DEPDC5,SESN2,LARS,DYRK3,DGKQ,C9ORF72,RRAGA,C12ORF66
GO:0048812	0.000814	neuron projection morphogenesis	ALS2,VCL,MYO16,CUL7,NGEF,FGFR2,ROCK1,MEF2A,SPTB,CAMK2A,CDC42,PICALM,NTN4,DNM2,RAB21,PSEN1,SSH1,MT3,AURKA,DPYSL2,EFNA2,NEFH,ADNP,BMP7,FBXO31,EEF2K,ANKRD27,NUMBL,GRB10,TMEM106B,OGN,WNT3,CNTNAP1,RAPGEF2,EIF4G2,SLC11A2,RASAL1,SRF,WNT5A,RPL24,GORASP1,DOK1,TRAK2,DOCK7,NRP2,TNFRSF8,LHX4,CXCR4,NEUROG3,OBSL1,PARD6B,NRN1,VASP,GFRA4,LRFN3,OMG,RNF6,LRFN1,APOE,MAP1S,LLGL1,BTBD3,SPG20,EPHB2,NUMB,KIDINS220,EPHA…
GO:0031334	0.000571	positive regulation of protein complex assembly	ERCC1,FNIP2,PYCARD,ERCC2,PFN1,CLU,PTK2B,AJUBA,BIN1,AP1AR,PSMC3,ARPC1A,C15ORF38-AP3S2
GO:0006296	0.0476	nucleotide-excision repair, DNA incision, 5'-to lesion	ERCC1,POLD1,ERCC2,RPA3,GTF2H1,RPA2,RPA1,PCNA,DDB2
GO:0009226	0.0298	nucleotide-sugar biosynthetic process	NANS,PMM1,GNPNAT1,UXS1,UAP1,PMM2,FUK,GMPPB,MPI,UAP1L1
GO:0006312	0.029	mitotic recombination	ERCC1,XRCC1,MLH1,DMC1,RAD51C,RAD50,XRCC3,TEP1,TERF2,NSMCE2,SMC6,ZSCAN4,RAD54B,SMC5
GO:0051259	0.0223	protein complex oligomerization	RAD52,CD79B,SPAG9,GOPC,OAT,ME1,ELAVL1,PANX2,TP63,ACACB,TRPM7,P2RX6,CBY1,SAMHD1,EPPIN,DGKH,BBC3,SEPT4,MPP2,TNFAIP1,PANX1,DPYSL3,CHMP3,UXS1,TEK,CLU,CHRNA2,KHDRBS1,KCNS1,KIF25,VASP,APOE,PEX11B,PRKAA1,DYNC1LI2,SORL1,GCHFR,IGF1R,PMAIP1,GLRA1,SCUBE3,TRIM4,APIP,ALDOA,MAT1A,OXA1L,BRAF,FCER1G,SHKBP1,CRTC2,SQSTM1,CLDN3,KRT1,TMC8,TK1,SCARA5,HIST3H3,KCTD6,DCXR,LIMS1,DPAGT1,C1QTNF1,KCTD13,MUC20,TRIM72,SHARPIN…
GO:0072330	0.0261	monocarboxylic acid biosynthetic process	HSD3B7,EPHX2,PFKFB2,ALDH1A2,APOC1,APOC2
GO:0044782	0.00729	cilium organization	ZMYND10,PRKAR2B,MARK4,PAFAH1B1,CELSR3,FUZ,MKS1,NUDCD3,WWTR1,IFT88,DNAH5,MAP4,CC2D2A,TTC17,SDCCAG8,SYNE2,ATG5,CROCC,ROPN1,IFT80,EXOC5,PRKACA,NDE1,CLASP1,KIFAP3,PTPN23,DYNC1I2,VDAC3,PCM1,CDC14A,DNM2,RABL2B,RFX3,HSP90AA1,CDC14B,HSPB11,TNPO1,PIBF1,CYLD,KIF3C,NME8,SNX10,RFX2,DYNLL1,HAUS4,TEKT2,IFT74,ABLIM1,SNAP29,PLA2G3,CBY1,TTLL1,IFT27,KCTD17,CDKL1,ATP6V1D,TRIP11,NINL,IFT52,KIF3B,MAPRE1,CEP192,CCDC11…
GO:0048285	0.0413	organelle fission	CDC27,ANLN,NCAPH2,CUL7,STAG3,CDC42,NDE1,CDC14A,KIF22,DNM2,CHMP2B,AURKA,DMC1,MIEF1,PRMT5,DDHD1,CCNB1IP1,BMP7,ACOT8,DHODH,AURKC,KPNB1,CDKN1B,CUL9,PAPD7,IK,H2AFY,WNT5A,USP4,RPL24,PHF13,STAG1,TEX14,KIF18A,CKS2,OBSL1,KIF25,IL1B,BECN1,HSPA2,TUBGCP6,MAU2,CHMP2A,PSMC3IP,PEX11B,FIGNL1,AGO4,ACTR2,KIF11,DPEP3,ANAPC11,DNMT3L,KIF2C,MAEL,HORMAD1,ANKRD53,DIS3L2,CDCA5,EPS8,NCAPD3,TDRD9,NSMCE2,CDC25C,NPM2,WNT4,SU…
GO:0048232	0.0412	male gamete generation	SPATA20,ERCC1,UBR2,HSF2,TBPL1,ARID4A,NSUN2,GOPC,ROPN1,TESK2,DAZAP1,AFF4,TP63,KDM5A,MLH1,HOXA9,DUSP13,DNM2,SMARCA2,MAST2,NME8,ADAMTS2,KDM2B,TDRD1,GGT1,DMC1,CCNB1IP1,NDRG3,TCFL5,WFDC2,FNDC3A,AURKC,THEG,PLEKHA1,NEURL1,SEPT4,DDX6,GLI1,MAK,TBP,USP4,IQCG,KDM3A,CHD5,RGS2,TSNAX,UBE2B,DNMT3A,TEX14,KIF18A,KHDRBS1,ACVR2A,MEA1,PIWIL1,TBC1D20,HSPA2,ELL3,GAMT,MAS1,SYNE1,DEFB118,CCT6B,FIGNL1,ATP1A4,MICAL2,CATSP…
GO:0048667	0.000951	cell morphogenesis involved in neuron differentiation	ALS2,VCL,CUL7,NGEF,FGFR2,MEF2A,SPTB,CAMK2A,CDC42,PICALM,NTN4,DNM2,RAB21,PSEN1,SSH1,MT3,DPYSL2,EFNA2,TRIOBP,NEFH,ADNP,BMP7,FBXO31,EEF2K,ANKRD27,NUMBL,GRB10,TMEM106B,OGN,WNT3,RAPGEF2,EIF4G2,SLC11A2,SRF,WNT5A,RPL24,GORASP1,DOK1,TRAK2,DOCK7,NRP2,TNFRSF8,LHX4,CXCR4,NEUROG3,OBSL1,PARD6B,VASP,GFRA4,LRFN3,OMG,RNF6,LRFN1,APOE,LLGL1,BTBD3,SPG20,EPHB2,NUMB,KIDINS220,EPHA7,CAPRIN1,PLXNC1,NKX2-1,TUBB2B,ACTR2,…
GO:0048863	0.0394	stem cell differentiation	SNAI2,FGFR2,TCF3,TP63,TEAD2,REST,SETD1A,SOX10,BMP7,ERCC2,WNT3,SRF,KDM3A,NRP2,RDH10,TRIM6,RUNX2,OVOL2,ELL3,ALDH1A2,FOXA1,SOX5,PUM1,LMO2,GATA4,DNMT3L,OSR1,HMGA2,BATF,NRG1,ACE,RET,NUDT21,STAT3,ZEB2,SP7,NRTN,CFL1,HES5,YTHDF2,PHACTR4
GO:0010812	0.0336	negative regulation of cell-substrate adhesion	CX3CL1,RHOA,LGALS1,KANK1,CORO1C,BCL6,GBP1,PLG,HOXA7,WNT1,ACTN4,THBS1,AP1AR,ACVRL1,BCAS3,ADAM15,PHLDB2,PIK3R1,RASA1,CDKN2A,NOTCH1,PTPRO,FZD7,MMP14,DMTN,CLASP2,DLC1,SEMA3E,FZD4,RCC2,EFNA5,NF2,PLET1,AJAP1,NF1
GO:0010769	0.013	regulation of cell morphogenesis involved in differentiation	SEMA3F,SARM1,ARHGAP44,PAFAH1B1,RTN4R,CUL7,NGEF,RHOA,CDC42,MARK2,DNM2,RAB21,CHRNA3,PSEN1,SSH1,MT3,DNM1L,DPYSL2,TRIOBP,ADNP,FBXO31,EEF2K,ANKRD27,MEGF8,MAG,KANK1,WNT3,C1QBP,RAPGEF2,EIF4G2,CUX2,NR2E1,SRF,WNT5A,GORASP1,TLX2,RTN4,TRAK2,SPP1,NEUROG3,OBSL1,RAP2A,ID1,OMG,MACF1,RNF6,CHN1,APOE,ACTN4,MAP1B,SPG20,EPHB2,LRP4,EPHA7,CAPRIN1,SEMA4F,PLXNC1,RAC1,SKIL,TUBB2B,ITPKA,ACTR2,AP1AR,NTRK3,SSH2,CACNA1A,GOLG…
GO:0071168	0.011	protein localization to chromatin	ESR1,H2AFY2,PIH1D1,EZH2,H2AFY,MAU2,RB1,CARM1,CDCA5,CHMP7,LRWD1,NIPBL,RAD21,PLK1,ESCO2,SETD2,RUVBL2
GO:0042135	0.0151	neurotransmitter catabolic process	CHDH,SLC44A1,ACHE,ALDH5A1,SARDH,POR,AMT,BHMT,HNMT,ALDH7A1,PRIMA1,ABAT,COLQ
GO:0032703	0.0243	negative regulation of interleukin-2 production	HDAC7,NAV3,TBX21,LAG3,HOMER2,GATA3,TNFAIP3,ZFP36,HAVCR2,XCL1,KAT5,CD34,IL20RB
GO:0072175	0.0411	epithelial tube formation	FGFR2,CELSR1,STK4,BMP7,PFN1,VASP,SEC24B,OSR1,NODAL,ARHGAP35,WNT4,VANGL2,RET,CFL1,PHACTR4
GO:0051926	0.00367	negative regulation of calcium ion transport	ATP1A2,DRD4,GNB5,PTGS2,SRI,GNAO1,REM1,NOS1,ICAM1,NTSR1,EPPIN,HOXA3,YWHAE,CALCA,THADA,CASQ2,FKBP1B,CRHR1,SEMG1,OPRL1,EPO,LILRB2,INPP5K,UBQLN1,BIN1,TMBIM6,REM2,CALM2,GSTO1,DRD2,ADRA2A,STC1,CALM3,SPINK1,NOS3,GEM,PACSIN3,RRAD,CACNB3,SLN,SLC30A1,BCL2,GPR35,CAV3,OR56A4,TRDN,OR13F1,PLN,CALM1,GSTM2,TLR9,EPPIN-WFDC6
GO:0051129	0.0247	negative regulation of cellular component organization	ERCC1,CNN2,PICALM,APOE,APOC1,SORL1,ACE,APOC2
GO:0031664	0.048	regulation of lipopolysaccharide-mediated signaling pathway	CX3CL1,LTF,CACTIN,CARD8,SASH1,LY86,TNFAIP3,TRIM5,CD180,PRKCA,LY96,TRIB1,TRAF6,DEFB114,SIGIRR,CD55,LILRA2,MIF
GO:0048247	0.0243	lymphocyte chemotaxis	CX3CL1,CCL26,SLC8B1,HSD3B7,CCL22,CCL17,PIK3CG,CCL24,CCL8,WNT5A,CCL20,PADI2,PTK2B,CCR2,TNFSF14,CCL25,CCL21,ADAM10,CH25H,XCL1,XCL2,S100A7,CXCL14,ADAM8,ADAM17,CXCL13,CXCL16,CXCL10,CXCL11,PIK3CD,SAA1,CCL13,GAS6,C10ORF99,DEFA1,KLRK1,CKLF,CCL4L2
GO:0018108	0.0479	peptidyl-tyrosine phosphorylation	TREM2,PTK2B,CBLC,DYRK3,ACE
GO:0035418	0.0327	protein localization to synapse	ARHGAP44,MPP4,STX1B,DVL1,ASIC2,WNT5A,KLC1,DLG4,SNAP25,CLSTN3,GRIN2C,SHANK1,LRRTM1,BSN,RAPSN,MAP1A,RAB8A,BAIAP2,SCRIB,GRIN2A,MAPT,RELN
GO:0019080	0.0177	viral gene expression	PTBP1,RSF1,CCNT2,REST,EIF3L,EIF3B,TRIM14,EIF3A,PFN1,INPP5K,DHX9,CDK9,GTF2B,DENR,FURIN,EIF2D,HMGA2,USF1,PSMC3,TRIM8,JUN,SP1
GO:0002262	0.0179	myeloid cell homeostasis	SETD1A,ERCC2,DYRK3,FCER1G,INPP5D
GO:0032781	0.047	positive regulation of ATPase activity	GABARAPL2,CASR,DNAJA2,ATP1B3,PFN2,FGF10,DYNC1I2,DNM2,DNAJA1,DYNLL1,DNAJB11,HSCB,DNAL4,AHSA1,NAPA,RAB3A,DNAJC2,DNAJB6,PFN1,SUMO1,TNNT2,NCAPH,HSPA2,ATP1B2,DNAJB1,MYBPC3,DHX9,DNAJB2,DNAJC1,TPM1,DYNC1I1,CHTOP,DNAJB4,DNAJC7,TOR1AIP2,PLSCR1,MYL4,RYR2,DNAJC9,DYNLL2
GO:0032535	0.00171	regulation of cellular component size	ALS2,CAPG,SPTB,NCK2,PICALM,RAB21,MT3,DPYSL2,TRIOBP,ADNP,PYCARD,KCNN4,WNT3,PFN1,PTK2B,VASP,HP1BP3,APOE,GMFG,LATS1,PEX11B,BIN1,TMOD1,ACTR2,ABI2,AP1AR,HAX1,POU4F2,PLEKHH2,NCK1,ARHGAP35,SPTBN4,RET,PEX11A,ISLR2,IL7R,CFL1,BDNF,WNT7B,LAMTOR4,C15ORF62,MYO1C,BMPR2,PLXNA4,ARPC1A,C15ORF38-AP3S2
GO:0001556	0.0208	oocyte maturation	AURKA,DMC1,FOXO3,PTK2B,YTHDF2
GO:0046184	0.0317	aldehyde biosynthetic process	DKK3,REST,KDM3A,PDXK,WNT4,CACNA1H
GO:0009954	0.0394	proximal/distal pattern formation	FGF10,TP63,HOXA9,GLI1,DLX2,ALDH1A2,LRP4,OSR1,DLX1,NODAL,CTNNB1,IRX1,IRX3,HES5
GO:0071158	0.0293	positive regulation of cell cycle arrest	BRCA1,GTSE1,FAP,CNOT4,BAX,AURKA,CNOT3,PCBP4,EP300,RGCC,RBL2,GML,MED25,CDKN1B,ARID3A,CDK2,SOX4,CNOT1,RPL23,RNF112,E2F8,MYBBP1A,PCNA,DAB2IP,PML,TP53,RQCD1,UHRF2,HMGA2,CNOT8,CDC25C,RPL26,CDK1,TRIAP1,INSM1,PLK3,SFN,CRLF3,CDK5R1,CHEK2,MUC1,MDM4
GO:0021895	0.0221	cerebral cortex neuron differentiation	PAFAH1B1,PSEN1,LHX6,NR2E1,DLX2,CHD5,EMX1,NKX2-1,ASCL1,DLX1,C21ORF91,RAC3,ID4,CNTN2,DRD1
GO:0048013	0.0305	ephrin receptor signaling pathway	AP2S1,NGEF,RHOA,ROCK1,CDC42,EPHA8,NCK2,MMP2,EFNA2,EPHB6,GIT1,CHN1,EPHB2,EPHA7,RAC1,ACTR2,NTRK3,SS18,EPHA2,EFNA3,EPHA5,RASA1,EPHA1,PAK1,TIAM1,NCK1,KALRN,RBPJ,EFNA1,SDC2,CDK5R1,PTPN11,EPHA10,ACTG1,EFNA5,EPHB4,SIPA1L1,ARHGEF28,ARPC4,ARPC1A,EFNA4,GRIN2B
GO:0002218	0.0221	activation of innate immune response	NR1H3,PYCARD,RELB,C1QBP,TICAM1,PUM1,HAVCR2,MAP3K7,PIK3AP1,FCER1G,MAPKAPK2,ITGAM,CD14,MUCL1,MUC20,UBE2N,TREML4,XRCC6,PLCG2
GO:0016482	0.0305	cytosolic transport	SPAG9,SNX1,WIPI1,RAB21,ANKRD27,CHMP3,VPS26A,BECN1,VPS13C,KIF1C,SNX6,SORL1,ACTR2,DNAJC13,AP1AR,TGOLN2,WDR81,KIF5B,RAB6A,ANKFY1,CES1,SYS1,AP4M1
GO:0002768	0.00157	immune response-regulating cell surface receptor signaling pathway	KCNN4,RELB,MS4A2,FCER1G,PIGR,INPP5D,CR1,PVRIG,ARPC1A
GO:0045071	0.039	negative regulation of viral genome replication	LTF,EIF2AK2,MAVS,OAS1,CCNK,SRPK1,APOBEC3H,VAPA,ZC3HAV1,OAS3,PROX1,TRIM6,SLPI,APOBEC3A,APOBEC3F,EIF2AK4,ILF3,BST2,TRIM28,C19ORF66,INPP5K,RSAD2,OASL,SRPK2,RNASEL,IFITM3,TNIP1,HMGA2,IFIT5,MX1,ADAR,IFI16,ZC3H12A,IFNB1,ISG20,BANF1,PARP10,IFITM2,PARK2,IFIT1,IFITM1,ISG15,PLSCR1,IFNL3,BTBD17,APOBEC3G,APOBEC3D,APOBEC3C
GO:0050890	0.0339	cognition	PRKAR2B,ABCC8,PAFAH1B1,MAPK8IP2,FYN,ATP1A2,NRXN3,MUSK,UBA6,PIAS1,CTNS,RASGRF1,ABCA7,PRKCZ,DGCR2,PTGS2,PICALM,TACR2,ITGA8,VDAC3,BRINP1,CIC,PSEN1,MEF2C,KCNK2,OPRK1,CHMP2B,TMPRSS11E,GNAS,JPH4,COMT,AAAS,MAPK1,KCNK10,LGMN,HIF1A,SLC8A3,CHD8,ADNP,HRH3,NTSR1,CHRNA4,OXT,HTR2A,NDRG4,CALB1,TUSC3,SLC17A7,GPI,DNAH11,PTN,HOXA1,NPTX2,PTPRZ1,PPP3CB,CPEB3,DKK1,RPS6KB1,SLC6A4,KAT2A,PPP1R9B,IFT20,ST3GAL4,MDK,ASIC1,…
GO:0005975	0.0115	carbohydrate metabolic process	FUCA2,GCLC,BAD,MTMR7,NDUFAB1,PDK4,SLC25A13,PDK2,PIGQ,TFAP2B,CRY1,ST3GAL1,MLXIPL,NISCH,MAN2B2,PGM3,MDH1,GLT8D1,IGF1,RB1CC1,DERA,B4GALT7,FUT8,H6PD,HEXB,AKR7A2,SLC2A3,DGAT2,CS,ST3GAL6,POU1F1,CHI3L2,GSTO2,ME1,PFKP,PKM,HYAL2,HDAC4,PYGM,RORA,ST6GALNAC1,NDST1,ST6GALNAC2,ST6GAL1,ENO1,ACACB,SIRT6,ADCYAP1R1,PGM1,DUSP12,C1QTNF3,GSK3B,OVGP1,AKR1B1,B4GALT1,MTMR2,P2RX7,SLC23A2,OAS1,GANAB,MAEA,SI,GNPTG,XYLB,NAN…
GO:0051043	0.0074	regulation of membrane protein ectodomain proteolysis	TIMP2,ROCK1,SH3D19,GPLD1,IL1B,APOE,IL10,FURIN,ADRA2A,ADAM8,TIMP4,PACSIN3,ADAM9,SNX33
GO:0038127	0.00948	ERBB signaling pathway	RHBDF1,MVP,STYK1,EPN1,CDC42,NCK2,PTPN18,PSEN1,HSP90AA1,EPS15,RASSF2,NEURL1,CBL,HBEGF,CBLB,DOK1,EFEMP1,PTK2B,SNX6,HIP1R,DAB2IP,PLCE1,IQGAP1,APP,CBLC,FAM83A,PTPRJ,ADRA2A,EPS8,NRG1,NRG2,SHKBP1,PIGR,ADORA1,GPER1,AFAP1L2,NRG4,ERBB4,PTPN11,ZGPAT,NUP62
GO:0071103	0.0116	DNA conformation change	PAF1,NCAPD2,DDX11,NCAPH2,RTEL1-TNFRSF6B,CENPQ,PHF23,RSF1,PSME4,MCM2,MCM6,SIRT6,XRCC5,RAD54L,CDC45,CENPM,ACIN1,CHD8,GINS1,MCM4,ERCC2,AKAP8,RECQL5,CHD4,ASF1A,ASCC3,PAPD7,SUB1,RAD50,H2AFY,SMC4,CHD5,PHF13,ASH1L,UBN1,SET,HELLS,CENPL,ZRANB3,PRM2,NAA60,HNRNPA2B1,CENPK,HJURP,PIWIL1,SOX9,HELB,HP1BP3,POT1,HAT1,MIS18BP1,CHMP1A,CHD1L,H3F3B,NASP,ERN2,DHX9,NUSAP1,CENPO,DNA2,SYCP3,BAHD1,CDAN1,TP53,ANP32E,G3BP1,…
GO:0032436	0.0245	positive regulation of proteasomal ubiquitin-dependent protein catabolic process	GCLC,ANKIB1,NUB1,RNF14,PIAS1,RNF19A,MAPK9,SIRT2,TRIB2,CHFR,KEAP1,PSEN1,GSK3B,AURKA,RBX1,TRIB3,SMAD7,RNF125,STUB1,SGTA,GSK3A,CAV1,DVL1,USP5,CSNK1A1,SUMO1,NFE2L2,RNF19B,CLU,RNF114,CBFA2T3,HSPBP1,RNF138,UBQLN1,MDM2,DNAJB2,IL33,RNF144B,BBS7,PRICKLE1,DET1,CSNK1D,AKT1,NKD2,PLK2,RNF144A,DAB2,LONRF1,SH3RF2,KLHL40,RNF166,RCHY1,RNF180,VCP,ARIH1,PLK1,FBXO22,UBE2V2,SOCS5,TRIB1,PLK3,FBXW8,ARIH2,GBA,ZFAND2A,RA…
GO:0043038	0.0101	amino acid activation	LARS2,SARS,IARS2,AARS,EARS2,SARS2,GARS,AIMP2,PTGES3L-AARSD1,CARS,HARS2,TARS,RARS,DARS,FARSB,DARS2,EEF1E1,QRSL1,LARS,NARS,YARS,CARS2,EPRS,NARS2,PPA2,YARS2,WARS,TARS2,FARS2,RARS2,AASDH,PARS2,AIMP1,MARS,HARS,QARS,DALRD3,FARSA,PPA1,TARSL2,IARS,MARS2,FDXACB1,POLG2,GATC
GO:0044030	0.0483	regulation of DNA methylation	BRCA1,SPI1,MBD3,GRHL2,PRMT5,MORC1,KMT2A,MBD2,FAM129B,DNMT3L,MIS18A,KDM1B,DPPA3,MPHOSPH8
GO:0006457	0.0325	protein folding	FKBP4,HSPB6,NUDCD3,CD74,ERP44,HSPA5,GNAI3,PDIA5,NFYC,DNAJA2,GNB5,LMAN1,FKBP6,GNB1,FKBP7,HSP90AA1,PPIE,DNAJA1,GNAO1,PDRG1,FKBP1A,ERP29,LTBP4,NUDC,DNAJB11,FKBP5,HSP90AB1,SH3GLB1,PPIL2,ST13,FKBP3,PSMC1,PFDN4,CSNK2A1,UGGT2,DNAJA3,EMC2,SNRNP70,PDCD5,CDC37,FKBP8,DNAJC2,DNAJB6,FKBP14,HSPB1,CDC37L1,BAG1,PPIF,RGS9,WFS1,GRPEL1,CRYAB,HSPA8,DNAJC4,CHORDC1,AIP,MLEC,PTGES3,GNB3,BAG2,HSPA9,PFDN1,TTC1,GNAT1,GNAI…
GO:0060079	0.0155	excitatory postsynaptic potential	MAPK8IP2,SEZ6,PRKCZ,RIMS1,CHRNA3,MEF2C,GSK3B,P2RX5,SSH1,MTMR2,P2RX7,STX1B,P2RX6,ZMYND8,CHRNA4,CELF4,CBLN1,SLC17A7,DMPK,GRIN2D,GSK3A,GRIK5,STX1A,DVL1,P2RX1,CHRNE,MPP2,GLRB,P2RX3,CUX2,OPRM1,SLC29A1,RAB3GAP1,GRIN3B,RGS4,CHRNB4,GRIA2,PTK2B,CHRNA2,ADORA2A,CHRNA10,DLG4,P2RX4,CHRND,CHRNA1,PPP3CA,NPFF,ARRB2,EIF4A3,SH3GL1,APP,AKT1,TMEM108,SNCA,GLRA3,GLRA1,CHRNB3,CHRNA6,DRD2,GRIK4,GRID2,GRIA4,WNT7A,GRIA1,G…
GO:0070372	0.0204	regulation of ERK1 and ERK2 cascade	ABCA7,TREM2,PRMT5,PYCARD,PTK2B,HAVCR2,APP,SCIMP,SPRED1,RGS14,STYX
GO:0017148	0.00584	negative regulation of translation	CNOT3,CPEB3,PAIP2B,SESN2,PUM1,TOB1,SRP9,EIF4EBP2,CELF1,EIF4E,SAMD4B,PURA,NANOS2,YTHDF2,GIGYF2,EIF4EBP3
GO:0060191	0.0448	regulation of lipase activity	NR1H3,ADRA1A,APOC1,APOA2,LIPC,BDNF,APOC2
GO:0071887	0.0403	leukocyte apoptotic process	LGALS14,CD74,KITLG,PIK3CB,TRAF3IP2,PRKCQ,MEF2C,BAX,P2RX7,SIRT1,HIF1A,BIRC7,DNAJA3,CLC,BBC3,KDELR1,JAK3,GLI3,DOCK8,CXCL12,RAPGEF2,BCL6,WNT5A,FOXP1,FASLG,SLC46A2,NR4A3,GPAM,CD274,TCP1,GHSR,PKN1,BMP4,CCR7,IRF3,RIPK3,IDO1,LGALS3,IL2RA,ANXA1,CTSL,IL6,IL10,CCL21,CD27,TP53,AKT1,BCL10,ZC3H8,TNFRSF21,CDKN2A,ADAM8,ADAM17,BCL2L11,MERTK,FCER1G,PIP,DFFA,CD3G,CCR5,RAG1,TSC22D4,NOD2,AXL,NFKBID,FADD,IL7R,LGALS9,…
GO:0006577	0.0374	amino-acid betaine metabolic process	CROT,CHDH,CRAT,CPT1A,ACADL,ACADM,POR,BBOX1,DMGDH,ALDH9A1,BHMT,ALDH7A1,CPT1C,SHMT1,SLC22A4,SLC22A5
GO:1901216	0.02	positive regulation of neuron death	TFAP2B,CASP8,MAP2K4,CDC42,FCGR2B,PICALM,BBC3,WNT5A,FOXO3,EGR1,CLU,UBE2M,EPHA7,MCL1,SNCA,ADORA1,RAPSN,ITGAM,MAP3K11,JUN,MAPT,NF1
GO:0033139	0.0305	regulation of peptidyl-serine phosphorylation of STAT protein	IFNG,IFNA6,IFNA8,LIF,PWP1,IFNA21,IFNA5,IFNA16,IFNK,RET,GFRA2,IFNB1,IFNW1,IFNE,IFNA10,IFNA1,IFNA7,IFNA14,IFNA13,IFNA17,IFNA4
GO:0070661	0.0407	leukocyte proliferation	PYCARD,CLC,CR2,GPAM,CLU,MAPK8IP1,TICAM1,HAVCR2,NCK1,ACE,WNT4,IL7R,INPP5D,MZB1,CTPS1,IFNE,CD55,SPN
GO:0007602	0.0285	phototransduction	PLEKHB1,GUCA1A,OPN3,CNGB1,RDH11,GNB1,GNA11,PDE6C,RP1,ASIC2,RCVRN,UNC119,PITPNM1,METAP2,GUCA1B,GRK7,GNAT1,PDC,OPN4,OPN5,GRK4,GNGT1,OPN1SW,AIPL1,SAG,GUCY2D,PDE6A,PDE6B,GNAT2,NMT1,ARRB1,TRPC3,CAMKMT,RGR,NMT2,GNAQ,CDS1,RHO,METAP1,GNGT2,CABP4,RRH,PDE6G,GRK1,CNGA1,CALM1,ABCA4
GO:0002793	0.0265	positive regulation of peptide secretion	FGR,CFTR,BAD,CD38,BAIAP3,GIPR,NR1H4,ISL1,NLRP2,CASR,NNAT,PHPT1,IL17RB,TM7SF3,PRKCZ,HYAL2,VPS35,SCT,SRI,PTPN23,IL4R,AACS,OXCT1,FCN1,ACHE,DNM1L,MAVS,P2RX7,EXOC1,NLRP1,EZR,TGFB2,JAK2,HIF1A,FERMT1,RGCC,MAPK3,PYCARD,STX4,RIPK2,GSDMD,KCNN4,GPI,TGFB1,CARD8,GHRHR,TFR2,GCK,C5,DDX58,GATA3,PPP3CB,NMU,CRTAM,PANX1,PSMD9,TRPV4,IL26,GAPDH,PPARD,IL17A,IL17F,GPLD1,GOLPH3,IL5,SEC24A,WNT5A,IL1A,IFIH1,SPTBN1,IL1RL1,…
GO:0006644	0.0356	phospholipid metabolic process	NDUFAB1,FGFR2,CDC42,FDFT1,EFR3B,PGS1,CETP,LPCAT2,PITPNM3,PIK3IP1,MTMR3,CDS2,DGKH,GDPD3,VAC14,PLA2G4C,PLEKHA4,PIK3R2,ISYNA1,PLEKHA1,MTMR4,AMBRA1,PTPMT1,MVK,CHPT1,SERINC1,GPLD1,HBEGF,PIK3R3,GPAM,TEK,PTK2B,FABP3,PIGT,MBOAT7,ATG14,PLD2,AJUBA,APOC1,ANGPTL3,TPTE2,PEMT,SMPD2,NKX2-1,DAB2IP,DPM2,CCL21,FGF7,PIGM,DGKQ,SNCA,PGAP2,GPD1L,GDPD1,PIK3AP1,SAMD8,NRG1,NRG2,APOA2,AGPAT3,FGF19,CDS1,SGMS2,SERINC5,LIPC,…
GO:0036003	0.0356	positive regulation of transcription from RNA polymerase II promoter in response to stress	HSPA5,MT3,HIF1A,NFE2L2,CHD6,KLF2,SESN2,TP53,NOTCH1,CREB3L1,ATF3,MAPK7,RBPJ,CEBPB,DDIT3,MUC1
GO:0051131	0.0453	chaperone-mediated protein complex assembly	HSP90AA1,THEG,CLU,CCT6B,APCS,HSPD1,CCT2,HSPA4,HOPX
GO:0051651	0.0145	maintenance of location in cell	BCL3,ARHGAP21,DBN1,APOE,SORL1,SPTBN4,SUN1,TLN2,POLR2M
GO:0043001	0.00211	Golgi to plasma membrane protein transport	GOPC,VAMP3,RAB10,ARFRP1,CSK,RAB34,KRT18,GOLPH3,SPTBN1,BLZF1,LYPLA1,OPTN,ACSL3,BBS2,MACF1,KIF13A,GOLPH3L,GOLGA4,GOLGA7,ANK3,CNST,PKDCC,AMN,RAB26,RAB31,VAMP5,SYS1,SYS1-DBNDD2
GO:0051346	0.0168	negative regulation of hydrolase activity	PICALM,PPP1R37,APOC1,BIN1,SORL1,CR1
GO:0044819	0.0145	mitotic G1/S transition checkpoint	TP63,GTSE1,CNOT4,BAX,AURKA,CNOT3,PCBP4,EP300,RGCC,FBXO31,RBL2,GML,CCND1,CDKN1B,ARID3A,RPA2,CDK2,SOX4,CNOT1,E2F8,PCNA,PML,TP53,RQCD1,CNOT8,CDC25C,RPL26,CDK1,TRIAP1,PLK3,SFN,CHEK2,RPS27L,MUC1,MDM4,GIGYF2,PRKDC
GO:0007080	0.0492	mitotic metaphase plate congression	KIF22,KPNB1,KIF18A,BECN1,ANKRD53,NUP62
GO:0060711	0.0155	labyrinthine layer development	CASP8,FGFR2,VASH1,GRHL2,NCOA1,TMED2,MAPK1,BMP7,WNT2,DNAJB6,BMP5,PCDH12,HES1,BIRC6,OVOL2,HEY2,EGLN1,IL10,HS6ST1,GCM1,AKT1,CYR61,VASH2,RSPO3,ADM,ST14,PLCD3,FZD5,SENP2,CDX2,SPINT1,SPINT2,RBPJ,MAP2K1,JUNB,FBXW8,GRB2,SOCS3,PLCD1,WNT7B,GJB5
GO:0060042	0.0432	retina morphogenesis in camera-type eye	SOX8,PROM1,TFAP2B,CDON,HIPK2,SDK2,PDE6C,VSX1,RP1,CALB1,PTN,TSPAN12,MAN2A1,ARL6,RPE65,PROX1,SOX9,ATP8A2,GNAT2,AHI1,TFAP2A,RBP4,EGF,FOXN4,SDK1,ROM1,THRB,THY1,MEGF11,RDH13,LRP5,HIPK1,IHH,HCN1,TTC8,PTF1A,DSCAM,PTPRM,CABP4,IRX5,FJX1,CCDC66,DIO3,TOPORS,DLL1,RORB
GO:0045471	0.0364	response to ethanol	TBXAS1,CASP8,SPI1,FGFR2,AACS,OPRK1,OXCT1,ARSA,CBL,DNMT3A,PTK2B,ADCY7,DBH,PRKAA1,PEMT,ACTR2,GLRA1,GNRH1,EPS8,HPGD,TP53INP1,CLDN3,EEF2,STAT3,CD14,PRL,PENK,ABAT,RPL10A
GO:0009611	0.0234	response to wounding	CFLAR,PRKAR2B,ITGA2B,CX3CL1,ADIPOR2,PAX7,CD9,GIPR,PLAUR,DCN,EHD2,VCL,RTN4R,TNC,LCP2,CTNNA1,DTNBP1,F7,GNA15,CNN2,ERBB3,MAP2K4,PRKCQ,FGFR2,ARFGEF1,RHOA,TRPC7,FGF10,CDC42,SCARF1,CELSR1,MCAM,DGKD,CAPZB,FAP,CEACAM1,CPB2,KCNK2,CD59,ACHE,BAX,AURKA,GP6,GNA11,RCOR1,PABPC4,APOH,TYRO3,CAPN3,TGFB2,CBX5,DSP,P2RX6,MAPK1,LGALS1,HMOX1,TXN2,RANGAP1,HIF1A,CCM2L,MYL9,STK24,DGKH,MAPK3,PLLP,WFDC1,BLOC1S6,CPQ,PIK3CG,E…
GO:0002253	0.00108	activation of immune response	NR1H3,PYCARD,KCNN4,RELB,PIK3R2,PLEKHA1,C1QBP,DUSP22,CR2,CLU,C4BPB,TICAM1,PUM1,HAVCR2,MAP3K7,SKAP1,PIK3AP1,ELMO1,NCK1,FCER1G,MAPKAPK2,INPP5D,ITGAM,CD14,MUCL1,MUC20,UBE2N,PDE4B,LILRB4,CD55,XRCC6,CR1L,PLCG2,CR1,CFI,PVRIG,ARPC1A
GO:0032729	0.0324	positive regulation of interferon-gamma production	BCL3,IL12RB2,PYCARD,CD244,HAVCR2,HMHB1,CD14,PDE4B,KLRK1
GO:0043046	0.00953	DNA methylation involved in gamete generation	MOV10L1,FKBP6,TDRD1,PICK1,MORC1,DNMT3A,CTCFL,DNMT3L,MAEL,DDX4,TDRD9,TDRD5,KDM1B,TDRD12,PLD6,TDRKH,PIWIL2
GO:0010259	0.00771	multicellular organism aging	ERCC1,POU1F1,HYAL2,TP63,RAD54L,MSH2,BBC3,GHRHR,CRYAB,SLC1A2,TFCP2L1,MSH6,PRDM2,IDE,SERP1,DDC,NR5A1,CTSV,TP53,RNF165,CISD2,INPP5D,HELT
GO:0002274	0.0101	myeloid leukocyte activation	CNN2,PYCARD,STX4,RELB,CD33,CLU,MS4A3,FCER1G,PIGR,CD55,CR1
GO:0044849	0.013	estrous cycle	OPRK1,ADNP,EGR1,OPRL1,PCNA,GNRH1,HAS2,OXTR,NCOR2
GO:0034109	0.0491	homotypic cell-cell adhesion	ITGA2B,CD9,VCL,PKP2,PTPRU,TSPAN32,PRKCQ,CEACAM1,TYRO3,DSP,LGALS1,CCM2L,MYL9,CEACAM5,PIK3CG,HSPB1,PTPN6,STXBP3,TNFSF11,DSC2,SERPINE2,STXBP1,MEGF10,FERMT3,ANK3,UBASH3B,PRKCA,WNT3A,DMTN,CSRP1,PDPN,METAP1,SYK,P2RY12,FGA,FIBP,C1QTNF1,RAP2B,ABAT,ACTG1,GP1BA,BLOC1S4,HBB,ITGB3
GO:0046530	0.0364	photoreceptor cell differentiation	SOX8,PROM1,PAX6,SDK2,CNGB1,PDE6C,RP1,CRX,NAGLU,IFT20,TULP1,GNAT1,DLX2,RPE65,OLFM3,SOX9,BHLHE23,GNGT1,NRL,NPHP4,TRPM1,GNAT2,CRB1,AHI1,MYO7A,ARL3,BBS4,NKD1,DLX1,NOTCH1,CDHR1,ROM1,THRB,THY1,C8ORF37,RDH13,IHH,PRKCI,HCN1,TTC8,STAT3,CABP4,C2ORF71,CCDC66,IFT140,DIO3,TOPORS,CEP290,RORB,MFRP,CNTF
GO:0009581	0.0303	detection of external stimulus	PKD1,FYN,PLEKHB1,GUCA1A,OPN3,COL11A1,CNGB1,RDH11,NOX3,GNB1,PKD2L2,LXN,SEMA5B,TRPM3,GNA11,PDE6C,NTSR1,HTR2A,FOXF1,PIEZO1,RP1,TRPA1,CXCL12,PKD2L1,ASIC2,RCVRN,UNC119,CALCA,PITPNM1,METAP2,KCNA1,TULP1,GUCA1B,GRM6,GRK7,GNAT1,REEP6,PDC,RPE65,OPN4,OPN5,GRK4,MKKS,MMP24,GNGT1,OPN1SW,CSRP3,AIPL1,CHRNA10,SAG,PRDM12,PKDREJ,ANO1,GUCY2D,PDE6A,ATP8A2,PDE6B,GNAT2,ANO3,GJA10,SERPINE2,NMT1,ARRB1,GUCA1C,TRPC3,PTPRQ,…
GO:0006220	0.042	pyrimidine nucleotide metabolic process	ERH,GPAM,NEIL1,NEIL2,AGPAT3,CDS1,CTPS1,DCTPP1,NT5M,NME1
GO:0001662	0.0325	behavioral fear response	ALS2,MAPK8IP2,DRD4,ASIC4,VDAC3,BRINP1,MEF2C,FBXL20,RPS6KB1,USP46,MDK,ASIC1,NR2E1,MORC1,EIF4G1,APOE,ADCYAP1,CRH,LYPD1,EIF4E,GJA1,KALRN,UCN,GRIK2,RAG1,BCL2,DEAF1,HTR1A,PENK,DRD1,NPY2R,GABRA5,CCK,DPP4,VDAC1
GO:2001020	0.0252	regulation of response to DNA damage stimulus	RAD52,ERCC1,XRCC1,BABAM1,RECQL5,EYA4,RPA2,CLU,ELL3,TERF2,PCNA,CDK9,PML,PMAIP1,MCL1,DYRK3,ANKRD1,FBXO4,PLA2R1,RPL26,USP1,PYHIN1,SPIDR,SPRED1,RNF169,OTUB1,FEM1B,UBE2N,MUC1,MAPT,HMGB1,SPRED2,RTEL1
GO:0007041	0.015	lysosomal transport	TMEM106B,CLU,BIN1,SORL1,AP4M1
GO:0048588	0.0229	developmental cell growth	VCL,MAP2K4,DNM2,RAB21,MT3,AURKA,DPYSL2,ADNP,WNT3,EIF4G2,RASAL1,SRF,WNT5A,NRP2,ADRA1A,NRN1,RNF6,APOE,SPG20,EPHA7,GATA4,LLPH,IQGAP1,APP,C9ORF72,PAK1,POU4F2,NRG1,NKX6-1,GDF9,ISLR2,ZEB2,LAMB2,RAPH1,BDNF,ARIH2,IST1,CAV3,NDN,MAPT,SLIT1,SEMA4D,BMPR2,PLXNA4
GO:2001273	0.0305	regulation of glucose import in response to insulin stimulus	PIK3R2,STXBP3,PIK3R3,PRKAA1,RNASEL,PAK1,PID1,MZB1,PTPN11
GO:0007507	0.0461	heart development	WNT16,PLXND1,DVL2,ITGA3,AP2B1,ADIPOR2,JARID2,PKD1,MKS1,ISL1,IGF1,SNAI2,MNAT1,RB1CC1,TNFRSF1B,DSG2,HDAC9,CC2D2A,ADAMTS6,LTBP1,ELN,PTCD2,FOXC1,TAB2,PKP2,PRDM1,ATG5,CTDP1,COL11A1,WNT8A,CALCRL,ERBB3,MAP2K4,FGFR2,TNFRSF1A,MEF2A,TGFBR3,LRP6,JMJD6,NDST1,CDC42,RPS6KA2,MBD3,GLI2,TEAD2,SRI,SEMA3C,ACACB,RARB,SIRT6,ACTN2,FGFR1,NEBL,EDN1,FGF20,TP73,DNM2,PSEN1,MEF2C,LRP2,HSPB11,SMARCD3,KCNK2,GRHL2,OXCT1,REST,C…
GO:0060324	0.0485	face development	GRHL2,MMP2,MAPK1,MAPK3,CRISPLD2,ZFAND5,PLEKHA1,DKK1,COL1A1,MYH3,SRF,WNT5A,RAB3GAP1,TGFB3,HOXB3,CRISPLD1,MKKS,RRAS,ALDH1A2,RARA,STRA6,BBS4,CSRNP1,ARID5B,BRAF,MSX1,TIPARP,NIPBL,SGPL1,MAP2K1,RARG,PTPN11,TBX1,CLDN5,ALDH1A3,ASPH,PAX9
GO:0008089	0.0486	anterograde axonal transport	SPAST,DTNBP1,KIF1B,AP3D1,AP3M2,MAP2,RAB21,KIF3B,AP3B2,BLOC1S6,HSPB1,KIF1C,KIF1A,AP3B1,BLOC1S1,MGARP,SOD1,SNAPIN,SYBU,FEZ1,DLG2,AP3S2,TRIM46,MAP1A,KIF5B,HAP1,CNIH2,AP3S1,TRAK1,AP3M1,BLOC1S4,BLOC1S5,BLOC1S3,BLOC1S2,SPG7
GO:0065005	2.49e-08	protein-lipid complex assembly	ABCA7,APOE,APOC1,BIN1,APOC2,APOC4
GO:0002011	0.039	morphogenesis of an epithelial sheet	BMP7,HBEGF,PDCD10,AJUBA,ARHGAP35,VANGL2,PHACTR4
GO:0046386	0.0313	deoxyribose phosphate catabolic process	DERA,SAMHD1,NEIL1,NEIL2,DCTPP1,NT5M
GO:0006833	0.0191	water transport	CFTR,HYAL2,AQP6,UPK3A,AVP,AQP8,AQP9,INPP5K,SLC14A1,AQP10,AQP5,AQP7,AQP3,HAS2,AQP4,PDZD3,AQP1
GO:0045862	0.0135	positive regulation of proteolysis	PICALM,PYCARD,RNF40,CLU,PTK2B,APOE,APP,PSMC3,TMEM259,CR1,ECSCR
GO:0060445	0.0474	branching involved in salivary gland morphogenesis	BTBD7,SNAI2,FGFR2,FGF10,NTN4,SEMA3C,BMP7,FGF7,DAG1
GO:0071450	0.0496	cellular response to oxygen radical	MPO,GLRX2,MT3,BMP7,SOD3,APOA4,NFE2L2,PARK7,ADPRHL2,PRDX1,GCH1,CD36,FBLN5,FANCC,NOS3,CCS,NQO1,SZT2,DHFR
GO:0030865	0.045	cortical cytoskeleton organization	PAFAH1B1,EHD2,ROCK1,WDR1,DLG1,EPB41L2,EPB41L3,EPB41L1,PPP2R3C,EZR,IKBKB,TRPV4,PLEK,RHOQ,PLS1,NCKAP1L,VIL1,LLGL1,VPS4A,ROCK2,TLN1,KIF23,STRIP1,RAB13,FMNL2,EPB41,RACGAP1,CDK5,ARF6,NLGN1,PDCD6IP,CALR,FMNL1
GO:0045732	0.00758	positive regulation of protein catabolic process	AURKA,RNF40,CLU,PTK2B,C4BPB,APOE,SORL1,PSMC3,TMEM259,ECSCR
GO:0007405	0.0482	neuroblast proliferation	PAFAH1B1,TEAD3,CTNNA1,ASPM,FGFR2,EML1,NDE1,SMARCD3,RAB10,HIF1A,FZD3,NUMBL,GLI3,KCNA1,ARHGEF2,DOCK7,NEUROD4,NUMB,SOX5,SIX3,ASCL1,DMRTA2,NOTCH1,VAX1,WNT3A,RACGAP1,DAGLB,CTNNB1,CX3CR1,OTP,ID4,PLXNB2,NF1,KCTD11
GO:0030857	0.0383	negative regulation of epithelial cell differentiation	TP63,GSK3B,GRHL2,JAG1,GSK3A,CAV1,EZH2,CCND1,IFNG,HES1,FOXP1,STAT1,MSX2,HOXA7,SRSF6,SOX9,ID1,TBX3,YAP1,ACVRL1,OSR1,REG3G,NOTCH1,ZEB1,NODAL,XDH,CTNNB1,IL13,GDF3,FOXE3,DLL1,S1PR3
GO:0010948	0.0453	negative regulation of cell cycle process	BRCA1,MYO16,CUL1,FGF10,TP63,GTSE1,JADE1,CNOT4,NDC80,BAX,AURKA,CNOT3,CCNK,PCBP4,CBX5,RBX1,EP300,L3MBTL2,BMP7,RGCC,FBXO31,RBL2,GML,BABAM1,EZH2,TRIM37,PRKAR1A,FBXW7,CCND1,CDKN1B,IK,RAD1,H2AFY,BCL6,ARID3A,RPA2,EPC1,TEX14,CBX3,CDK2,SOX4,CNOT1,KIF25,RPL23,XRCC3,LIF,E2F8,CHMP2A,TERF2,PCNA,APC,TAOK3,GPNMB,CDK9,DAB2IP,CDK5RAP2,RB1,PML,TOM1L1,TP53,HORMAD1,DTL,RQCD1,TERF1,CDKN2B,TAOK2,HMGA2,ZFP36L2,RAD17,CN…
GO:0045920	0.0325	negative regulation of exocytosis	FCGR2B,RAB7A,CEACAM1,REST,HMOX1,GNAI2,STXBP3,VPS4B,CCR2,SNCA,ADRA2A,RABGEF1,BRAF,ABR,CD300A,STXBP6,RAB33B
GO:0008593	0.0251	regulation of Notch signaling pathway	FGF10,TP63,ERH,NFKBIA,BMP7,NEURL1,ZMIZ1,TSPAN14,PDCD10,DLX2,AAK1,CD46,CHAC1,GATA5,DTX1,FAM129B,ASCL1,RITA1,DLX1,MMP14,MAML1,POGLUT1,PRKCI,METTL3,MESP1,NOD2,RBPJ,STAT3,EGFL7,MAML2,HES5,WWP2,NRARP,YTHDF2
GO:0021801	0.0235	cerebral cortex radial glia guided migration	PAFAH1B1,SUN2,GLI3,NR2E1,RTN4,MBOAT7,DAB2IP,SUN1,C16ORF45,CTNNB1,P2RY12,CDK5R2,DAB1,CDK5R1,RELN,SRGAP2
GO:0061387	0.0235	regulation of extent of cell growth	DNM2,RAB21,MT3,DPYSL2,ADNP,WNT3,EIF4G2,SRF,WNT5A,RNF6,APOE,SPG20,EPHA7,PAK1,POU4F2,NRG1,NKX6-1,ISLR2,BDNF,IST1,MAPT,SEMA4D,BMPR2,PLXNA4
GO:0032609	0.0219	interferon-gamma production	BCL3,IL12RB2,PYCARD,C1QBP,CD244,HAVCR2,HMHB1,AXL,CD14,PDE4B,HMGB1,SPN,KLRK1
GO:0032994	2.49e-08	protein-lipid complex	APOE,APOC1,BIN1,SORL1,APOC4-APOC2,APOC2,APOC4
GO:0099572	0.00157	postsynaptic specialization	ALS2,LRRC7,CAMK2A,NCK2,NSF,MT3,NEFH,HOMER2,CPEB3,MPP2,CNN3,PTK2B,LRFN1,ABHD17A,ADAM10,ACTR2,USP8,MINK1,ADD3,GRIA1,EPB41,SHANK1,GNG3,ADORA1,NSMF,RAPSN,NETO1,PRRT2,CHRM1,RGS14,SYNPO,SHARPIN,PDE4B,SH2D5,BMPR2,SRGAP2
GO:0031012	0.032	extracellular matrix	APOE,ADAMTS4,AZGP1,BCAM,GPC2
GO:0030027	0.0191	lamellipodium	ALS2,SNX1,ARHGAP31,CTNNA1,RHOA,ROCK1,FERMT2,FSCN1,FAP,DNM2,SSH1,SLC9A1,SH3BP1,STX4,ABI3,TRPV4,DPYSL3,KPTN,ARAP3,PTK2B,VASP,AJUBA,PDLIM4,FLOT2,MTSS1L,ANGPTL3,MYH10,DYSF,MYO1G,ACTR2,ABI2,ITGAV,FGD4,PSTPIP1,APP,EPHA2,PIP5K1A,RAB13,HAX1,MYO10,FGD2,DYNLT1,TIAM2,DGKZ,PAK1,ITGB1,PTPRO,PLEKHH2,ENAH,PPP1R9A,IGF2BP1,APBB2,INPPL1,CTNNB1,ANTXR1,RAC3,CDH2,PLEKHG5,CORO1B,CFL1,RAPH1,ABLIM3,DAG1,FAM89B,KCNA2,FGD…
GO:0035869	0.0488	ciliary transition zone	MKS1,SPATA7,USH2A,CC2D2A,KIFAP3,PCM1,RPGRIP1,CDKL1,IFT52,RPGRIP1L,RP1,B9D1,IFT20,MAK,GNAT1,IFT57,NEK4,KIF17,BBS9,B9D2,TBCC,TTBK2,KIF3A,NPHP4,AHI1,MYO7A,SPTBN5,DYNC2LI1,ARL3,BBS4,NPHP1,CETN3,CCSAP,TMEM237,WDR19,C21ORF2,IFT122,TMEM67,TTC8,SEPT2,TCTN2,FAM161A,IQCB1,UNC119B,CETN1,TMEM107,C5ORF30,USH1G,TMEM17,TMEM216,IFT140,TOPORS,C5ORF42,CEP290,TRAF3IP1,TCTN1,TMEM231
GO:0031225	0.0327	anchored component of membrane	MMP25,PLAUR,RTN4R,RAB27B,PRSS8,GPC1,CD59,ACHE,EFNA2,GML,CEACAM5,RAB3A,SPAM1,RAB5B,VNN1,VNN2,CNTN3,IGSF21,RECK,NRN1,GFRA4,OMG,ART1,BST2,TEX101,NT5E,CPM,MDGA2,DPEP3,EFNA3,GFRA3,CNTN5,LYPD1,RAET1L,LYPD5,LY6E,ALPL,NTNG1,FCGR3B,ALPP,ALPI,PSCA,HFE2,EFNA1,CD14,NEGR1,PRSS27,GLIPR1L1,RGMB,LY6H,GPC5,ITLN1,GPC6,CNTN2,RAB11B,GP1BA,RTN4RL1,PLET1,CD55,MMP17,RAET1G,GPC2,TDGF1,EFNA4
GO:0005769	0.0101	early endosome	ABCA7,PICALM,VAC14,APOE,SORL1,USP8,AP1AR,RASGEF1B,APOA2,AP4M1,APOC2
GO:0000793	0.0324	condensed chromosome	MAD1L1,BAZ1B,ZNF207,NCAPD2,BRCA1,NCAPH2,SPDL1,RAD51,MSH4,STAG3,TP53BP1,NUP133,NDE1,CLASP1,NUP37,KIFAP3,MLH1,SPAG5,FKBP6,SMC1B,RIF1,NDC80,SEH1L,ZW10,AURKA,BIRC5,PES1,TOP3B,CENPM,DMC1,SUN2,RANGAP1,CCNB1IP1,REC8,RASSF2,CENPT,CTCF,UBE2I,DCTN6,AKAP8,AURKC,NSMCE4A,SMC3,NCAPG,NUP107,RAD1,RAD50,H2AFY,CSNK1A1,SMC4,CENPA,ORC2,NEK2,NSL1,CENPF,STAG1,MLH3,ESRRB,KANSL1,NUP43,TEX14,NCAPH,SEPT7,CBX3,ZWINT,CENPK,…
GO:0030496	0.0228	midbody	MARK4,CCDC124,ANLN,DDX11,SPAST,CAPG,HSPA5,DTNBP1,CTDP1,GNAI3,PKN2,ASPM,RHOA,SIRT2,BCL3,EXOC5,CDC42,SPAG5,DNM2,CYLD,SSH1,MAPRE3,AURKA,BIRC5,RAB11FIP3,EXOC1,SH3GLB1,TRIOBP,ANKRD54,TTC28,ERH,CHMP4B,LYRM1,ARL2BP,AURKC,ZNF330,PITPNM1,MAK,EXOC2,GNAI2,BIRC6,NEK2,CNTRL,VPS4B,TEX14,ANXA11,CIT,RAP2A,GNAI1,RAB11FIP4,RAN,MYH10,SPG20,ARL8B,CDCA8,MICAL1,KIF13A,KIF23,USP8,RASGEF1B,VPS37B,USP3,IQGAP1,SEPT12,KATN…
GO:0005802	0.00953	trans-Golgi network	LAP3,M6PR,AP2B1,TRAPPC6A,BAIAP3,ATP2C1,CD74,TBC1D23,PI4K2B,CDH1,VAMP3,ATP9A,YIPF1,ARFGEF1,CLTCL1,WIPI1,AP1M1,KLHL20,RBFOX1,DNM2,RAB21,AP4E1,DOPEY1,RAB10,SCAMP1,GNAS,TMEM230,CBY1,AP1B1,CABP7,NCF4,AP4S1,ARFRP1,COG4,GGA2,STX4,SYT17,RAB11A,NUCB1,PLEKHJ1,STX10,CLIP3,PLEKHA8,RGP1,GOLPH3,BIRC6,KIAA1324,WLS,RAB7L1,VAMP4,RAB32,RAB14,MLANA,TGFBI,ARL1,CLTA,CCDC91,ATP7B,OPTN,ARFGEF2,STX16,GGA3,MMP24,BECN1,TA…
GO:0030667	0.014	secretory granule membrane	ITGAL,CD33,TSPAN14,CYSTM1,ATP8B3,MS4A3,FCER1G,PIGR,RAB8B,TMEM63A,CD55,CR1,DDOST
GO:1902562	0.0325	H4 histone acetyltransferase complex	KAT8,EPC1,MAP3K7,MBIP,KAT5
GO:0005874	0.0482	microtubule	KRIT1,SARM1,FKBP4,CDC27,MARK4,PAFAH1B1,ZNF207,SPAST,TUBG2,DNAH5,STAU2,MAP4,KIF1B,APPBP2,ASPM,EML1,KIF26A,NAV3,RASSF1,KIF2A,SIRT2,KCNAB2,POLB,NDE1,CLASP1,TUBE1,GTSE1,DLG1,TUBA3D,KIFAP3,SPAG5,CAMSAP3,DYNC1I2,MAP2,KIF22,DNM2,SCTR,CYLD,KIF3C,MAPRE3,WDR47,ZW10,MT3,DNM1L,AURKA,TPX2,KIF9,DYNLL1,BIRC5,NUDC,HAUS4,TEKT2,DPYSL2,HOOK2,CEP170B,KLHL22,DNAL4,NIN,SLC8A3,NINL,TUBB1,SNPH,KIF3B,MAPRE1,PARP4,KATNAL1…
GO:1904949	0.024	ATPase complex	ATP1A2,RSF1,ABCA7,SMARCD1,ING3,MBD3,SMARCE1,ATP12A,ACTL6B,SMARCA2,SLC9A1,SMARCB1,CSNK2A1,SALL1,SMARCD2,CHD4,BRD8,ACTR8,INO80B,CHD5,UCHL5,ATP1B2,ATP1A4,ABCG5,RB1,SS18,ANP32E,ABCG8,APPL1,USF1,PBRM1,SALL2,GATAD2A,INO80E,CHD3,BPTF,KAT5,RUVBL1,SUZ12,MTA1,HDAC2,PLN,BAZ1A,FXYD1
GO:0014069	0.00253	postsynaptic density	ALS2,LRRC7,CAMK2A,NCK2,NSF,MT3,NEFH,HOMER2,CPEB3,MPP2,CNN3,PTK2B,LRFN1,ABHD17A,ADAM10,ACTR2,USP8,MINK1,ADD3,GRIA1,EPB41,SHANK1,GNG3,ADORA1,NSMF,NETO1,PRRT2,CHRM1,RGS14,SYNPO,SHARPIN,PDE4B,SH2D5,BMPR2,SRGAP2
GO:0043235	0.0408	receptor complex	ITGAL,CD79B,NR1H3,TRIP6,TFR2,CHRNE,GHR,ITGB6,GRIN3B,CR2,NRP2,PTK2B,CHRNA2,NRN1,ITGB7,IGF1R,ITGAX,SKAP1,APP,ABCG8,HTR3B,TM7SF2,TAOK2,ADRA2A,PLA2R1,GRIA1,ITGAD,GRIN2C,SHANK1,PIGR,SLITRK5,RET,MTNR1A,ITGAM,CD14,CHRNA9,VWC2L,CR1L,PLXNA4
GO:0005635	0.0231	nuclear envelope	PAFAH1B1,UTP18,MVP,SPAST,PHF20,KPNA6,NUP160,RETSAT,PTGER3,RRP12,PUM2,ATP11B,SPAG4,TNPO3,NDUFB4,YBX1,PRKCZ,NAV3,ROGDI,TRPC7,NUCB2,OSBPL3,SREBF1,TMEM38A,ATP2A3,OSBPL6,SP140,PSEN1,PHLPP1,ZMPSTE24,BAX,CERS4,OSBPL8,DTX2,ZC3HC1,TYRO3,NUP50,AAAS,CBX5,TMEM38B,SIRT1,RANBP1,P2RX6,SUN2,RANGAP1,DHRS2,TRIB3,CHMP4B,KPNA3,MAPK3,UBE2I,DMPK,FZR1,PLA2G4C,TNPO2,GHRHR,TMEM176B,SPIN1,TNKS2,RNF43,KPNB1,INTS2,NUP88,MLX…
GO:0000228	0.0453	nuclear chromosome	ERCC1,SNAI2,NLRP2,NR1H3,POLR2B,RSF1,POLD1,SMARCD1,SPI1,STAG3,TP53BP1,MEF2A,TCF3,MBD3,XRCC1,MCM2,TP63,SMARCE1,MLH1,ACTL6B,SMARCA2,NDC80,AURKA,BIRC5,TOX4,SETD1A,SMARCB1,DMC1,THOC5,CCNB1IP1,BRMS1L,NFATC2,CSNK2A1,UBE2I,TRPS1,MCM4,AURKC,BUD31,RPA3,EZH2,DNTT,TNKS2,SMARCD2,PHF12,GAR1,CHD4,PPARD,TBP,SRF,BRD8,IK,POLR3G,RAD1,RAD50,H2AFY,INO80B,CHD5,UCHL5,RPA2,CREB1,DCLRE1B,UBE2B,DNMT3A,ZRANB3,KLHDC3,RUNX2,…
GO:0019867	0.0383	outer membrane	SARM1,AGK,DNAJC11,BID,TOMM34,AGPAT4,AIFM2,RETSAT,LETMD1,CASP8,NAV3,NUCB2,SLC44A1,ACACB,PSEN1,PPP1R15A,BAX,MT3,DNM1L,MUL1,SH3GLB1,SOX10,TOMM22,MIEF1,SAMM50,BMF,DMPK,BBC3,GHRHR,TRIM14,RPS6KB1,CPT1A,AMBRA1,SLC11A2,ATF2,FOXO3,GPAM,AKAP1,CISD1,ACSL3,FAM210B,RHOT1,VPS13C,TOMM40,RTN4IP1,SYNE1,GUCY2D,SPG20,MGARP,BCL2L10,HADHB,LRPPRC,RNF185,VAMP1,RHOT2,PMAIP1,MCL1,PI4KB,HAX1,SNCA,CISD2,FAM73B,ACSL1,GJA1,A…
GO:0035097	0.016	histone methyltransferase complex	SETD1A,PRMT5,KAT8,TAF6,RBBP5,DYDC2,PELP1,USF1,DYDC1,MGA
GO:0097733	0.048	photoreceptor cell cilium	PROM1,PHLPP2,SPATA7,USH2A,GUCA2B,GUCA1A,OPN3,GNB5,RAB27A,CNGB1,KIFAP3,GNB1,GNA11,PTGS1,IFT52,RPGRIP1L,RP1,RGS9,IFT20,MAK,TULP1,GUCA1B,PRPH2,GRK7,GNAT1,IFT57,PDC,KIF17,OPN4,INHA,PEX6,TBCC,OPN5,GNGT1,OPN1SW,SAG,KIF3A,NPHP4,MAP1B,GUCY2D,PDE6A,ATP8A2,PDE6B,GNAT2,HNF1A,CIB2,MYO7A,SPTBN5,ARL3,BBS7,BBS4,NPHP1,LYAR,CDHR1,ROM1,PCDH15,CETN3,MERTK,GNAQ,PPEF2,WDR19,C21ORF2,NAPEPLD,SHANK2,DHRS3,IFT122,RHO,TTC…
GO:0031594	0.0227	neuromuscular junction	HDAC4,PSEN1,ACHE,EFNA2,SYNGR1,SNTA1,SYNGR4,SYNGR2,PRKAR1A,CDH15,LRP4,EPHA7,SERPINE2,CIB2,FCHSD2,APP,ITGB1,ANK3,NRG1,PPP1R9A,SV2A,RAPSN,CDK5R1,CAV3,UNC13B,COLQ
GO:0070820	0.0177	tertiary granule	CNN2,CD33,TSPAN14,CYSTM1,DOK3,ALDOA,FCER1G,ITGAM,TMEM63A,CD55,CR1
GO:0030427	0.0496	site of polarized growth	RASGRF1,FRY,TRAK2,KIF21B,PTK2B,MAPK8IP1,APP,TAOK2
GO:0000118	0.00959	histone deacetylase complex	HDAC7,HDAC4,MBD3,MECOM,CBX5,HDAC10,BRMS1L,CSNK2A1,DNTTIP1,SALL1,HDAC5,PHF12,CHD4,CHD5,TRERF1,CIR1,NCOR1,RERE,ELMSAN1,APPL1,TAL1,SAP30L,SALL2,GATAD2A,SIN3A,CHD3,HDAC3,ZNF217,NRIP1,MTA1,NCOR2,HDAC2
GO:0120111	0.0243	neuron projection cytoplasm	PAFAH1B1,SPAST,DTNBP1,MAP2K4,AP3M2,MAP2,RAB21,RANBP1,MAPK1,RANGAP1,HIF1A,ZC3H14,ABHD12,AP3B2,BLOC1S6,HSPB1,OPRM1,TRAK2,WLS,KIF17,CANX,KIF1C,HIP1R,KIF3A,DLG4,AP3B1,MGARP,GABARAPL1,ABHD13,SNAPIN,SYBU,UHMK1,UCHL1,AP3S2,TRIM46,GRIK2,NDEL1,MAP1A,KCNAB1,KIF5B,HAP1,BAIAP2,AP3S1,TRAK1,AP3M1,BLOC1S4,MAPT,KLHL17,LRRK2,BLOC1S3,BLOC1S2
GO:0043025	0.0186	neuronal cell body	ALS2,SEZ6,MAP2K4,ROGDI,CDC42,TRPM5,TBX21,PICALM,PSEN1,KCNK2,OPRK1,AURKA,FUS,DPYSL2,EFNA2,P2RX6,PMM1,ADNP,SNPH,SLC38A7,FBXO31,HOMER2,KCNN4,TUBB4A,YKT6,ASIC2,RAPGEF2,CRYAB,GHR,GNAT1,TANC1,TRAK2,GRIN3B,CNN3,PTK2B,CIT,RAB17,CANX,CHRNA10,APOE,MAP1S,ATXN10,HIP1R,PRKAA1,EPHB2,EPHA7,DAB2IP,ACVRL1,PMM2,SNCA,MYO10,GLRA1,GNRH1,C9ORF72,CACNA1B,KLHL1,GABRA2,SLC25A27,UCHL1,GRIA1,PPP1R9A,AMFR,SPTBN4,ADORA1,SERP…
GO:0071682	0.0435	endocytic vesicle lumen	PGLYRP1,LTF,HSP90AA1,HPX,SPARC,APOA1,HSPH1,APOE,HSP90B1,SAA1,CALR,HBA2,HBA1,HBB,HP
GO:0000781	0.0321	chromosome, telomeric region	ERCC1,POLD1,XRCC1,MCM2,DMC1,GAR1,CDK2,RPA1,H3F3B,PCNA,DYDC2,THOC7,MCM7,DYDC1,DHX36,PURA,XRCC6,PRKDC,TEN1,RTEL1
GO:0043197	0.0102	dendritic spine	ALS2,ATP1A2,SEZ6,CDC42,FCGR2B,MT3,FUS,P2RX6,STX4,ASIC2,MPP2,CNN3,PTK2B,CANX,ABHD17A,USP8,APP,GRIA1,SHANK1,ADORA1,PRRT2,RGS14,SYNPO,DDN,PDE4B,MAPT,SRGAP2
GO:0030117	0.00897	membrane coat	AP2S1,AP3M2,PICALM,SEC31B,SAR1A,AP4E1,EPS15,AP1B1,GGA2,COPE,SEC24A,AFTPH,COPA,AP1M2,CHMP2A,AP3B1,SEC24B,SCLT1,AP1S3,AP3S2,AP1G1,AP3S1,C3ORF58,VPS33B,KCNQ5,IGF2R,AP4M1,AP5Z1,C15ORF38-AP3S2,AP5B1
GO:0005796	0.0338	Golgi lumen	HS3ST1,DCN,F7,GPC1,PPIL2,IMPAD1,LHB,OGN,WNT3,VTN,SOD3,WNT5B,WNT5A,PODXL2,CSPG5,WNT6,PROC,SDC1,BLZF1,FGF23,SDC4,WNT1,F10,PROZ,OMD,NCAN,CGA,KERA,FURIN,APP,HSPG2,WNT3A,MMP14,SDC3,WNT4,LRPAP1,DEFA6,LALBA,SDC2,MUC15,MUC17,MUC3A,RAB33B,MUCL1,DAG1,CSPG4,MUC13,GOLIM4,ZG16,DEFB103A,MUC20,DEFB103B,GPC5,GAS6,GPC6,PROS1,MUC6,MUC1,WNT7B,AGRN,PRELP,PDGFA,MUC12,DEFA1,GPC2,INS
GO:0005834	0.042	heterotrimeric G-protein complex	GNA15,GNAI3,GNB1,GNAO1,GNAS,GNA11,GNAT1,GNAI2,GNA13,GNG13,GNG11,GNGT1,GNAI1,GNAZ,GNAT2,ARRB1,GNAL,GNA12,GNA14,GNAQ,GNG3,GNGT2,GNG8,GNG4,RGS19,GNG12,GNG5,GNG7,GNG2,GNAT3,GNG10,DNAJC25-GNG10
GO:0097730	0.0261	non-motile cilium	PROM1,PHLPP2,SPATA7,USH2A,GUCA2B,ANO2,GUCA1A,OPN3,GNB5,RAB27A,CNGB1,KIFAP3,GNB1,CDC14A,GNA11,PTGS1,IFT52,RPGRIP1L,RP1,PKD2L1,RGS9,IFT20,MAK,TULP1,GUCA1B,PRPH2,GRK7,GNAT1,IFT57,ELMOD3,PDC,KIF17,CEP89,OPN4,SEPT7,GPR83,INHA,PEX6,TBCC,OPN5,MKKS,GLIS2,GNGT1,MCHR1,GALR3,OPN1SW,SAG,KIF3A,TUBG1,NPHP4,MAP1B,GUCY2D,PDE6A,ATP8A2,PDE6B,GNAT2,HNF1A,AHI1,CIB2,MYO7A,SPTBN5,ARL3,BBS7,BBS4,NPHP1,LYAR,DCDC2,CDHR1,…
GO:0030863	0.0447	cortical cytoskeleton	LASP1,ANLN,VCL,SPTB,CAPZB,TRIOBP,TRPV4,GYS2,DBN1,MLPH,CALD1,DSTN,ACTN4,LLGL1,DLG4,FLOT2,MTSS1L,TRPC4,CIB2,TMOD1,SPTBN5,ACTR2,PLEKHH2,PPP1R9A,DMTN,EPB41,SPTBN4,SPTA1,BSN,DLC1,NSMF,MYO1A,TPM4,CDH2,CFL1,SPTBN2,NF2,CAPZA2
GO:0036464	0.00515	cytoplasmic ribonucleoprotein granule	UPF1,SAMD4A,NSUN2,PUM2,YBX1,ELAVL1,ROCK1,PABPC1,CDC42,OGFOD1,CNOT3,KHSRP,RPLP0,AGO1,BLNK,TDRD1,CIRBP,POLDIP3,PSMA6,CTSH,PSMA2,RPL28,NUFIP2,KPNB1,DCPS,DDX6,PITPNM1,GHR,NCL,PMS2,CNOT1,PIWIL1,AJUBA,SYNE1,TRIM5,PUM1,AGO4,CAPRIN1,DHX9,RC3H1,CDK9,USP3,IQGAP1,MAEL,DYRK3,HAX1,DIS3L2,LIMD1,C9ORF72,EIF4E,UPF2,UHMK1,PAN3,MBNL1,CARHSP1,CNOT8,TDRD9,IGF2BP1,CHTOP,SQSTM1,LARP4,TDRD5,PSMC3,RBM4,ZC3H12D,SAMD4B,ED…
GO:0060293	0.0432	germ plasm	MOV10L1,TDRD1,PIWIL1,MAEL,DDX4,CARHSP1,TDRD9,HENMT1,TDRD5,TDRKH,PIWIL2
GO:0045178	0.0252	basal part of cell	FAP,EPS15,TF,MET,SLC11A2,DOCK7,KCNQ4,TEK,PRCP,PHLDB2,ANK3,LDLRAP1,AQP5,CLASP2,MYO1A,P2RY12,CD34,MUC20,GKN2,CLDN4,MYO1C,BMPR2,ITGA1
GO:0000803	0.0159	sex chromosome	EED,H2AFY2,SMARCB1,SMCHD1,PBX4,BIRC2,H2AFY,SUMO1,UBE2B,DNMT3A,RNF2,CDK2,SIN3B,DMRTC2,PLK4,MAEL,HNRNPU,SMC6,ESCO2,SMARCC1,SUZ12,PCGF5,PCGF3,H2AFX,SMC5
GO:0005891	0.0243	voltage-gated calcium channel complex	CACNG3,FKBP1A,NOS1,CACNG7,PDE4D,HSPA2,CATSPERB,CACNA1A,CACNA1B,CACNB2,CATSPER2,CATSPERD,CACNB4,PDE4B,STAC3,TPCN1,CACNA1H
GO:0044853	0.0305	plasma membrane raft	TFPI,SELE,ATP1A2,EHD2,CDH1,LCP2,CTNNA1,ATP2B4,ATP1B3,PRKACA,PTGS2,ADD2,ADCYAP1R1,CHRNA3,NOS1,EZR,JAK2,MAPK1,PACSIN2,HMOX1,MLC1,HCK,HTR2A,MAPK3,CAV2,CAV1,BMPR1A,PRKAR1A,RANGRF,CBL,SELPLG,CORO1C,ADTRP,BVES,PRKAR2A,SLC2A1,FASLG,ADRA1A,KIF18A,PTGIS,CDH15,KCNA5,PLVAP,FLOT2,TRPC4,LRP4,SMPD2,MYOF,SLC6A3,AKAP6,CD8A,KCNMA1,LRP8,CHRNB2,ATP1A1,TGFBR2,DLC1,NOS3,SPRED1,MYO1A,CTNNB1,IRS1,P2RY12,ITGAM,ADRA1B,CD…
GO:0019898	0.0101	extrinsic component of membrane	FGR,SNX11,SARM1,MATK,CYTH3,FYN,PIK3C2A,PLAUR,EHD2,SNX1,CDH1,CTNNA1,EPN3,PIK3CB,PRSS8,PSD,STYK1,GNA15,TNK2,GNAI3,ATG2B,RHOA,KCNAB2,WIPI1,FERMT2,MGLL,TXK,RAB7A,PIK3C3,GNB1,CYLD,NOA1,FCN1,SNX10,GNAO1,GNAS,GNA11,FKBP1A,SNX5,RPH3A,RGS1,GOLGA3,TF,EZR,JAK2,MICALL1,PACSIN2,ARSA,MTMR3,GRAP2,SEC23A,SLA2,PTK6,NDUFAF5,HCK,SMAD7,EEA1,VAC14,DNAJA3,RNF40,CSK,BLOC1S6,GML,NUCB1,TYK2,JAK3,PIK3R2,PIK3CG,WDR91,CAV2,…
GO:0071011	0.0413	precatalytic spliceosome	SNRNP40,WDR62,SNRPD3,NHP2L1,PHF5A,IK,PRPF3,DCAF4,SNRPB,SNRPB2,TEP1,PRPF38B,PRPF4,SNRPD1,SF3B5,PLRG1,PRPF8,SART1,SNRPE,SNRNP35,SF3B3
GO:0009897	0.00817	external side of plasma membrane	CLPTM1,CD33,MS4A2,FCER1G,ACE,BCAM
GO:0055038	0.00547	recycling endosome membrane	CFTR,BAIAP3,EHD2,VAMP3,ATP11B,ACAP1,RAB10,SCAMP1,RAB11FIP3,RFFL,MICALL1,PACSIN2,VTI1B,ZDHHC2,NDRG1,CLIP3,EHD1,RAB35,PLEKHB2,STX12,OPTN,RAB17,RAP2A,ABHD17A,RAB11FIP4,PDLIM4,RAB11FIP5,RAC1,ABHD17C,SCAMP2,RAB13,MCOLN2,ZFYVE27,GRIA1,FZD7,ARF6,RAB8B,B2M,PDIA3,RAB8A,RAP2B,RAB11B,SCAMP5,RAB12
GO:0101002	0.0476	ficolin-1-rich granule	MVP,DERA,PPIE,KPNB1,CAND1,ARSB,GMFG,LILRB2,PRCP,ACTR2,ITGAX,DOK3,ALDOA,FCER1G,PSMC3,KRT1,PSMD13,HMGB1,CD55,XRCC6,PSMD12,SERPINA1,CFD,CR1
GO:0043209	0.0324	myelin sheath	RALA,MDH1,ATP1A2,NDUFS1,HSPA5,GDI2,PRKCZ,SIRT2,GNB5,CDC42,WDR1,SDHA,NSF,SLC25A3,FSCN1,GNB1,HSP90AA1,AKR1B1,GNAO1,DLD,EZR,DPYSL2,NEFH,ACO2,EEF1A2,PLLP,STX4,CA2,NDRG1,TUBB4A,MYH14,NAPA,MAG,DNM1,MPDZ,SEPT4,CNTNAP1,PMP22,CRYAB,EHD1,LDHB,HSPA9,GNB4,ATP6V1A,SLC25A12,ATP5F1,RAP1A,PRDX1,DLST,CNRIP1,TCP1,TUBA1B,HSPA2,CANX,NDUFA10,GFAP,EXOC4,IMMT,SNAP25,TSPAN2,GLUL,SUCLA2,STXBP1,RDX,ACTR1A,UQCRC2,CLTC,ERBB…
GO:0005875	0.0256	microtubule associated complex	KIF22,NME8,AURKA,HAUS4,KLC3,YWHAE,KIF21B,KIF17,KIF18A,KIF25,EML2,KIF1C,DYNC1LI2,MAP1A,DYNLRB2
GO:0005813	0.0148	centrosome	ALS2,CDC27,PRKAR2B,MARK4,PAFAH1B1,MKS1,CEP68,DDX11,CCDC88C,SPAST,RRAGD,RNF19A,USP2,TUBG2,CUL7,PPP1R12A,CROCC,CTDP1,GNAI3,PKN2,PPP2R5A,ASPM,IFT80,SIRT2,CDC42,NDE1,WDR62,SPAG5,CAMSAP3,DYNC1I2,PCM1,CDC14A,DNM2,RABL2B,PSEN1,NDC80,TRAF5,GSK3B,PIBF1,CYLD,SNX10,C14ORF166,AURKA,NSFL1C,RAB11FIP3,HAUS4,CDC45,AAAS,RANBP1,POLR3H,APEX1,PROCR,IFT52,CDC25B,RGCC,ARL2BP,CCDC113,FBXO31,CLUAP1,CCP110,NDRG1,DCTN6,AR…
GO:0001618	0.017	virus receptor activity	PVR,SLC1A5,CR2,SLC52A1,TNFRSF14,CD55,CR1
GO:0016408	0.0231	C-acyltransferase activity	ACSM3,ACAA1,ACSM2B,ACAT1,HADHA,SPTLC1,GCAT,SPTLC2,ACAT2,HADHB,SPTSSA,ACSM1,ACAA2,ACSM5,ACSM2A,SPTSSB,ACSM4
GO:0031625	0.0394	ubiquitin protein ligase binding	CASP10,ASB4,VCL,USP2,CUL7,CUL1,CASP8,ATXN3,PIAS2,HSP90AA1,TRAF5,AURKA,TRIOBP,RBX1,RANGAP1,NFKBIA,AXIN1,RNF40,LAPTM4B,YWHAE,AMBRA1,CUL9,PRKAR2A,RPA2,UBE2B,NEK6,CLU,PTK2B,CXCR4,KBTBD4,BECN1,TRAF3,UBE2G1,BTBD3,SPG20,DTX1,DBT,ABI2,PML,BCL10,PRKACB,ASB15,FOXO1,CACUL1,UBASH3B,UCHL1,RRAGA,TNFRSF14,NDUFS2,NAE1,CBS,SQSTM1,ASB16,PYHIN1,FZD6,CKB,BAG5,OTUB1,UBE2V2,RNF34,RELA,JUN,UBE2N,PER1,YOD1,POLR2A,UBE2F,…
GO:0070006	0.0468	metalloaminopeptidase activity	TRHDE,XPNPEP1,METAP2,NPEPPS,RNPEPL1,C9ORF3,MMP14,ANPEP,XPNPEP3,MMP17
GO:0003779	0.00368	actin binding	LASP1,ANLN,TMSB10,VCL,MYOM2,MYO16,CAPG,LIMA1,CNN2,SPTB,FERMT2,FSCN1,EPB41L3,SSH1,PHACTR3,FXYD5,MYO15A,MYH7,TRPM7,TRIOBP,SNTA1,TNNC2,HOMER2,COBL,BCL7B,PFN1,MYH3,PANX1,DBN1,MLPH,CNN3,KPTN,KIF18A,CXCR4,CALD1,OBSL1,VASP,DSTN,TMOD2,AJUBA,ACTN4,MAP1S,TNNI2,GMFG,HIP1R,SYNE1,TNS4,MTSS1L,MICAL2,MYBPC3,MICAL1,FHOD1,VILL,MYO1G,BIN1,TMOD1,ACTR2,MYPN,FGD4,MYO1F,MYOM3,ABL2,TPM3,ESPNL,TAGLN3,SNCA,MYO10,DAAM2,SN…
GO:0035064	0.0235	methylated histone binding	KMT2E,KDM7A,MBTD1,TP53BP1,ING3,KDM5A,CBX5,L3MBTL2,CHD8,ZMYND8,KAT8,SPIN1,ING4,MSH6,CHD5,PHF13,RBBP5,PWP1,GLYR1,CBX8,MTF2,NCAPD3,CDYL,CHD1,CDYL2,BPTF,SUZ12,TAF7,DPPA3,MPHOSPH8,WDR5
GO:0030331	0.0453	estrogen receptor binding	WIPI1,FUS,CCDC62,LATS1,WBP2,PCNA,RERG,PPID,NRIP1
GO:0008138	0.0482	protein tyrosine/serine/threonine phosphatase activity	CDC14A,DUSP13,DUSP12,SSH1,CDKN3,PALD1,PTPMT1,PTP4A1,DUSP22,STYXL1,TPTE2,DUSP26,DUSP6,DUSP10,SSH3,DUPD1,STYX
GO:0016303	0.0305	1-phosphatidylinositol-3-kinase activity	PIK3C2A,PIK3CB,FGFR2,FGFR3,FGF10,FGF22,FGF4,FGFR1,PIK3C3,FGF20,FGF9,PIK3R2,PIK3CG,GAB1,FGF6,PIK3R3,FGF23,PIK3CA,PIK3C2B,KL,KLB,FGF5,FGF2,PIK3C2G,FGF7,PIK3R1,ATM,FGF18,FGF17,FGFR4,FGF19,FRS2,IRS1,PIK3CD,GRB2,PTPN11,IRS2,FGF3,PIK3R4,TLR9
GO:0070530	0.0229	K63-linked polyubiquitin modification-dependent protein binding	SPRTN,ZRANB1,TNFAIP3,ZRANB3,OPTN,ZBTB1,SQSTM1,RNF168,RNF169,WDR81,TNIP2,OTUD7A,PRPF8,PARP10
GO:0050997	0.00297	quaternary ammonium group binding	CETP,PLTP,APOA5,PITPNM1,CHMP3,RPE65,APOC1,CHMP2A,GPR12,PCTP,APOA2,RASGRP1,PITPNA,PITPNB,NF1
GO:0031369	0.0142	translation initiation factor binding	RPS24,EIF4EBP2,CELF1,EIF4E,NCK1,EIF4EBP3
GO:0004709	0.0223	MAP kinase kinase kinase activity	MAP3K9,MAP3K13,MAP3K4,MAP3K1,MAP3K8,MAP3K10,TAOK3,MAP3K7,MAP3K12,MAP3K6,EGFR,TAOK2,MAP3K7CL,BRAF,TAOK1,MAP3K2,MOS,MAP3K11,MAP3K5,MAP3K3
GO:0015485	0.033	cholesterol binding	OSBPL7,STARD3NL,OSBPL5,NR1H3,SOAT1,OSBPL3,CETP,SULT2B1,OSBPL8,TSPO,CAV1,ERLIN1,APOA5,APOA4,APOC3,TSPO2,SCAP,APOA1,APOE,OSBPL2,STARD3,NPC1,OSBPL10,PMP2,APOA2,STARD9,ABCG1,SOAT2,STARD5,STARD6,APOF,OSBP2,PTCH1,ANXA6
GO:0019199	0.027	transmembrane receptor protein kinase activity	FGFR2,LTBP4,EFEMP1,NRP2,TEK,ACVR2A,EPHB2,AMHR2,ACVRL1,IGF1R,EPHA2,EPHA1,RET,AXL,BMPR2,EFNA4
GO:0017049	0.0422	GTP-Rho binding	ROCK1,TRIOBP,TNFAIP1,KCTD13,C15ORF62
GO:0016798	0.0368	hydrolase activity, acting on glycosyl bonds	FUCA2,CD38,MAN2B2,HEXB,GALC,CTSA,NTHL1,HYAL2,GBA2,UNG,ACER3,OVGP1,EDEM2,GANAB,LYZ,SI,APEX1,MPG,NAGPA,MAN2B1,HYAL4,SPAM1,NAGLU,MANBA,NEIL3,BST1,MAN1A1,DNPH1,MAN2A1,OGG1,HYAL1,GBE1,MOGS,NEU2,LCT,EDEM3,ADPRHL2,CTBS,MAN1C1,TREH,SPACA1,LYZL1,SMUG1,IDUA,MBD4,SMPDL3B,PCNA,MUTYH,CHIT1,KL,MACROD1,EDEM1,CHIA,KLB,TMEM2,TDG,NEIL1,MAN2C1,SPACA3,ATHL1,LYG1,ABHD10,ADPRH,GLB1L2,LYZL2,SPACA7,ADPRHL1,NEIL2,LYZL4,G…
GO:0043548	0.0489	phosphatidylinositol 3-kinase binding	PIK3IP1,BECN1,IGF1R,PIK3AP1,AXL
GO:0019956	0.0365	chemokine binding	ITGA4,CCR2,CXCR4,CCR7,ACKR4,ITGAV,ACKR3,ACKR2,ITGB1,CCR5,PDPN,CCR1,CX3CR1,CXCR6,CXCR2,CCR3,HMGB1,ITGB3
GO:0000287	0.032	magnesium ion binding	ATP11B,MAST4,MARK2,PGM1,MAST2,IRAK3,PRTFDC1,PPM1A,STK4,MTG2,IDH3B,ATP8B4,ATP4A,SEPT4,ENO3,MVK,MARK1,NT5C1A,NEK6,EPHX2,NT5C3A,RAP2A,DYRK2,ATP8B3,LATS1,ENOSF1,RAN,FIGNL1,CSNK1G2,ERN2,MAP3K7,SUCLA2,PPM1B,NT5C3B,SIK1,PRKACB,ABL2,DYRK3,DIS3L2,ATP10D,SNCA,PDXK,YDJC,HPGDS,ALPP,ALPI,NUAK2,SNRK,PGM2,SIK2,SUCLG2,BRSK2,NIM1K,ERN1,DCTPP1,PPA1,IDH2,NT5C1B,ENO4,CDC42BPB,PPM1N,NME1,PDCD6,NT5C1B-RDH14
GO:0008327	0.0413	methyl-CpG binding	MBD3,PRMT5,ERH,CDX1,LHX4,HOXB13,CHTOP,CDX2,ZBTB21,ZBTB38,MBD3L4
GO:0031210	0.00297	phosphatidylcholine binding	CETP,PLTP,APOA5,PITPNM1,CHMP3,RPE65,APOC1,CHMP2A,GPR12,PCTP,APOA2,RASGRP1,PITPNA,PITPNB,NF1
GO:0046966	0.0268	thyroid hormone receptor binding	THRAP3,TRIP6,FUS,MED13,OASL,MED4,GTF2B,NCOR1,MED30,JMJD1C,MED16,GAS2L1,NUP62
GO:0005070	0.0306	SH3/SH2 adaptor activity	NCK2,BLNK,CHN2,GRB10,CNTNAP1,CLNK,KHDRBS1,FCRL2,TOB1,SKAP1,EPS8,NCK1,RUSC1,PTPN11
GO:0097110	0.0373	scaffold protein binding	CASP8,NCK2,TREM2,YWHAE,PANX1,KRT18,TREM1,MAP3K7,CACNA1H
GO:0005548	0.0486	phospholipid transporter activity	ABCB4,OSBPL5,ATP9A,ATP11B,ABCA7,ATP11A,ATP8B1,ABCB1,CETP,PITPNM2,OSBPL8,PITPNM3,PLTP,ABCC1,ATP8B4,PITPNM1,TMEM30A,PLSCR4,APOA1,ATP10B,ATP8B3,ATP8A2,ANO3,MTTP,PCTP,ATP8B2,OSBPL10,ATP10D,ANO7,ANO4,PITPNC1,ABCG1,PLSCR2,ABCA1,ATP9B,MFSD2A,TRIAP1,C2CD2L,PITPNA,ANO6,PITPNB,TMEM30B,TNFAIP8L3,PRELID2,PLSCR1,ABCA4,ATP10A,GLTPD1,PLSCR5
GO:0003730	0.0045	mRNA 3'-UTR binding	PUM2,YBX3,ELAVL1,PABPC1,CPSF1,GEMIN5,KHSRP,PCBP4,HNRNPC,CIRBP,RNF40,ELAVL2,CPEB3,RBM24,TARDBP,RPL5,HNRNPA2B1,ZFP36,PUM1,RC3H1,IGF2BP3,CPEB2,SECISBP2L,HNRNPD,PARN,TP53,SERBP1,UTP23,AUH,TUT1,CCT5,BOLL,ZFP36L2,CARHSP1,IGF2BP1,ZC3H12A,CSDC2,RBM4,ANGEL2,SECISBP2,CPEB1
GO:0030159	0.0235	receptor signaling complex scaffold activity	SPAG9,NCK2,HOMER2,NCK1,SHANK1,RGS14,NUP62
GO:0019902	0.0243	phosphatase binding	CDC27,MVP,AKAP11,MAST2,ANAPC5,STRN4,MTMR3,KCNN4,PIK3R2,SHOC2,MTMR4,CSRNP2,CDKN1B,SNX3,GHR,RCAN3,RPA2,PPP1R3C,CRY2,STYXL1,LILRB2,TRAF3,PDLIM4,AP3B1,DAB2IP,IQGAP1,SKAP1,ENSA,FOXO1,CARHSP1,PPP1R9A,SPTBN4,SIGLEC11,PPP1R36,SPRED1,STAT3,AKAP5,CSF1R,MAPT,PHACTR4,PVRIG
GO:0019894	0.0252	kinesin binding	SPAG9,NEFH,KLC3,TRAK2,MAPK8IP1,AP1AR,SNCA,NUP62
GO:0016875	0.016	ligase activity, forming carbon-oxygen bonds	LARS2,SARS,IARS2,AARS,EARS2,SARS2,GARS,PTGES3L-AARSD1,CARS,HARS2,TARS,RARS,DARS,FARSB,DARS2,LRRC47,LARS,NARS,YARS,CARS2,EPRS,NARS2,TARS2,FARS2,RARS2,PARS2,MARS,HARS,QARS,DALRD3,TARSL2,IARS,MARS2,FDXACB1,POLG2
GO:0003682	0.0107	chromatin binding	UPF1,MPO,PAF1,TFAP2B,NCAPD2,CALCOCO1,SNAI2,POLR2B,HDAC7,POLD1,RNF4,POU1F1,YBX1,SMARCD1,HDAC4,MEF2A,MNT,MBD3,SREBF1,TP63,SMARCE1,KDM5A,MLH1,SMARCA2,CCNT2,REST,DNMT3B,SUPT16H,CDC45,CBX5,SETD1A,SMARCB1,SOX10,EP300,ZMYND8,NFATC2,ADNP,DNTTIP1,TOX3,TRPS1,RELB,SSBP1,EZH2,GATA3,TRIM37,CAMTA2,SMARCD2,EZH1,HDAC5,PHF12,GTF2H1,GLI1,CHD4,RFX4,ASF1A,GMNN,SRF,H2AFY,KDM3A,DLX2,ATF2,ARID3A,VAX2,PHF13,ASH1L,STAG1,…
GO:0031267	0.027	small GTPase binding	ALS2,GDI2,RASGRF1,FGFR2,ROCK1,SPTB,CAMK2A,PICALM,NSF,RPH3A,NUP50,TRIOBP,MICALL1,GGA2,DMXL2,ANKRD27,DENND3,KPNB1,PFN1,YWHAE,TNFAIP1,RAPGEF2,HBEGF,IL5,DOCK7,TEK,TBC1D15,CIT,GFRA4,USP6,MTSS1L,MICAL1,SORL1,ABI2,RASGEF1B,FGD4,FGF7,GAS8,FGD2,TIAM2,USP6NL,BRAF,NRG2,SPTBN4,GRIN2C,FGF19,ARHGEF3,RET,TBC1D2B,NRG4,NRTN,DENND6A,KCTD13,ANKFY1,C15ORF62,TBC1D28,MYO1C,RASGEF1A,INF2,TBC1D8,ARHGEF28,SRGAP2
GO:0019787	0.0278	ubiquitin-like protein transferase activity	ANKIB1,FBXL3,ASB4,RNF216,UFL1,RNF10,UBR2,RNF19A,JADE2,TSPAN17,ERCC8,NEDD4L,CUL1,HDAC7,RNF4,ASB1,CDC42,PIAS2,CNOT4,ATG16L1,BIRC5,MUL1,HECTD1,CDC23,FBXL19,RBX1,CCNB1IP1,MGRN1,FBXO31,UBE2I,BFAR,RNF40,HERC1,UBR5,NEURL1,CUL2,RNF43,TRIM37,RNF167,PEX12,SMURF2,TNFAIP1,TRIM2,FBXW7,CBL,KCTD10,BACH2,RNF130,UBE3A,CBLB,BIRC6,SUMO1,KLHL12,UBE3D,TNFAIP3,RNF146,FBXL5,UBE2B,KBTBD7,TRIM25,TRIM6,RBBP6,TMEM189-UBE2V…
GO:0016765	0.0468	transferase activity, transferring alkyl or aryl (other than methyl) groups	COX10,AGPS,TRIT1,GSTO2,FDFT1,GSTP1,MGST2,DHPS,NANS,GSTZ1,RABGGTA,GDAP1,SRM,CTH,DHDDS,UBIAD1,GDAP1L1,EEF1E1,CHURC1-FNTB,DPH2,GSTT2B,GSTM1,GSTM5,GSTM3,RABGGTB,MMAB,MGST3,PDSS1,GSTO1,MAT1A,GGPS1,NUS1,FDPS,HPGDS,PDSS2,FNTA,GSTM4,MAT2A,GSTA4,COQ2,GSTA3,GSTA5,TRMT12,PTAR1,GSTK1,GSTM2,GSTA1,GSTA2,EEF1G,HMBS,FNTB,EEF1E1-BLOC1S5
GO:0003678	0.00732	DNA helicase activity	DDX11,RTEL1-TNFRSF6B,MCM6,XRCC5,CDC45,CHD8,GINS1,MCM4,ERCC2,RECQL5,CHD4,ASCC3,SUB1,RAD50,HELB,CHD1L,DHX9,DNA2,PIF1,G3BP1,GINS4,CHD1,SUPV3L1,RECQL4,ERCC3,MCM7,CHD3,CHD2,RUVBL1,RUVBL2,XRCC6,RAD54B,BLM,RTEL1
GO:0004950	0.0155	chemokine receptor activity	GPR75,CCRL2,CCR2,CXCR4,CCR7,ACKR4,ACKR3,ACKR2,CXCR5,CCR5,CCR1,CX3CR1,CXCR6,XCR1,CCR9,CMKLR1,GPR35,CCR8,CXCR2,CCR3,CCR4,CCR10
GO:0017112	0.0483	Rab guanyl-nucleotide exchange factor activity	ALS2,TRAPPC6A,TRAPPC3,SBF1,RIN3,ANKRD27,DENND3,RGP1,YWHAE,MADD,TRAPPC13,RAB3GAP1,RAB3GAP2,DENND1A,RAB3IP,RIN2,SBF2,DENND4C,DENND2A,C9ORF72,TRAPPC8,RABGEF1,TRAPPC10,WDR41,ST5,TRAPPC2L,TRAPPC11,TRAPPC1,DENND5B,TRAPPC12,DENND4A,RIN1,DENND6A,DENND2C,SMCR8,ALS2CL,TRAPPC6B,DENND5A,TRAPPC4,DENND4B,DENND6B,DENND1C,DENND1B
GO:0015631	0.0148	tubulin binding	KRIT1,MARK4,PAFAH1B1,BRCA1,CCDC88C,STMN4,SPAST,LZTS1,KIF26A,NAV3,REEP1,NDE1,SPAG5,CAMSAP3,CAPZB,KIF22,DNM2,MAPRE3,MAST2,NME8,DNM1L,KIF9,BIRC5,MYO15A,MYH7,DPYSL2,SUN2,NEFH,ADNP,NEFM,KLC3,FSD1,CLIP3,CLIP2,CCSER2,MYH3,CRYAB,GLI1,TRPV4,GAPDH,OGG1,CCDC88A,CACYBP,ARHGEF2,RGS2,KIF21B,KIF17,CCDC181,CNN3,HSPH1,KIF18A,KIF25,EML2,KLC1,TUBGCP3,MACF1,TUBGCP6,TTBK2,KIF1C,MAP1S,CAMSAP1,CLIP1,KIF3A,MAP1B,MYH10,M…
GO:0030971	0.0262	receptor tyrosine kinase binding	ELMO2,PITPNM3,BLNK,PIK3R2,EIF3A,CBL,PITPNM1,CBLB,DOCK4,PCNA,LRP4,MAP3K7,TOB1,CBLC,PTPN14,NRG1,NCK1,SQSTM1,PTPN11,RNF41
GO:0019887	0.0355	protein kinase regulator activity	ALS2,RTN4R,ERBB3,MARK2,CCNT2,MT3,CCNK,ANKRD54,GSKIP,STK4,DNAJC3,ASPN,PRKAR1A,FAM20A,MADD,CDKN1B,H2AFY,PRKAR2A,MAPK8IP1,CDKN2C,NCKAP1L,CKS2,GMFG,ELP3,KIDINS220,CCNH,TAOK3,CAB39,IQGAP1,TOM1L1,DGKQ,CDKN2B,MBIP,CDK20,NRG1,NCK1,DBF4B,LRRTM1,CAMK2N2,SPRED1,HEXIM2,AFAP1L2,CDK5R2,LRRC15,CCNE2,SFN,CDK5R1,SMCR8,DAZAP2,SOCS3,FAF1,GP1BA,RTN4RL1,HEXIM1,INCA1,GMFB,SPRED2,TCL1B,CCNL2,ERCC6,STRADA
GO:0035326	0.0324	enhancer binding	TFAP2B,THRAP3,CCAR1,SPI1,TCF3,MBD3,RELB,RAI1,SMARCD2,BACH2,CDX1,SLC2A4RG,ELL3,GATA5,H3F3B,NKX2-1,GATA4,LMO4,TBX6,CDX2,MESP1,RELA,JUN,MTA1,MIXL1,SPIB
GO:0030371	0.00484	translation repressor activity	CPEB3,PAIP2B,EIF4EBP2,CELF1,SAMD4B,PURA,EIF4EBP3
GO:0003924	0.0453	GTPase activity	RHOBTB2,RRAGD,TUBG2,RAB27B,GNA15,GNAI3,RHOA,GNB5,CDC42,RAB7A,TUBA3D,DNM2,RABL2B,RAB21,NOA1,RAB10,GNAO1,DNM1L,GNA11,REM1,GTPBP1,RAB36,RASD2,EIF5,ARHGAP5,SRP54,MTG2,ARFRP1,GSPT1,RASL12,TUBB4A,RAB3D,RAB3A,SEPT4,EFTUD2,RAB34,RAB5B,RAB35,HBS1L,GNAT1,GNAI2,GBP3,RAB7L1,ATL2,ARL1,RASL11A,IRGC,TBCC,RAB17,RAP2A,RRAS,RHOT1,GNG13,GNGT1,GNAI1,RASL11B,GNAZ,RNF112,GTPBP3,TUBG1,GCH1,RAN,KRAS,ARL8B,ARF3,RERG,GNL2…
GO:0042826	0.0496	histone deacetylase binding	CRY1,AKAP8L,HDAC9,RFXANK,DDX20,PKN2,HDAC4,MEF2A,SIRT2,TOP2B,HSP90AA1,MEF2C,DNMT3B,CBX5,HSP90AB1,HDAC10,HIF1A,BRMS1L,AKAP8,MIER2,GLI3,MAPK8,CAMTA2,HDAC5,YWHAE,CCND1,CHD4,SUDS3,GMNN,NR2E1,SRF,HES1,TCF21,NR2C1,BHLHE41,PKN1,TOP2A,RARA,HEY2,RAC1,GCM1,SIX3,HNRNPD,NCOR1,ZMYND15,TP53,WDTC1,PARP1,ANKRD1,MTA2,C10ORF90,USF1,ZBTB7B,TAL1,NIPBL,ANKRA2,YWHAB,NUDT21,NKX3-1,PHB,SP2,HDAC3,CEBPB,RAD9A,RELA,INSM1,BR…
GO:0035254	0.0285	glutamate receptor binding	RASGRF1,CAMK2A,NSF,FUS,HOMER2,CANX,SQSTM1,SHANK1,RAPSN,NETO1
GO:0017124	0.00297	SH3 domain binding	ELMO2,DNM2,EPS15,SH3BP2,SH3BP1,ZNF106,CCDC6,CNTNAP1,CBL,DPYSL3,CBLB,PLSCR4,KHDRBS1,CIT,VASP,DOCK4,HIP1R,DTX1,MICAL1,DAB2IP,ADAM10,MYPN,ABI2,USP8,TOM1L1,SKAP1,CBLC,ADAM15,CABYR,ENAH,ELMO1,SHANK1,PRRT2,INPP5D,AFAP1L2,AKAP5,MAPT,ESPN,CD2AP,RUFY2,PTTG2
GO:0003684	0.0406	damaged DNA binding	ERCC1,POLD1,XRCC1,TP63,RPA1,PCNA,DDB2,NEIL1,NEIL2,HMGB1,XRCC6
GO:0022848	0.0492	acetylcholine-gated cation-selective channel activity	CHRNA3,CHRNA4,CHRNE,CHRNB4,CHRNA2,CHRNA10,CHRND,CHRNA1,CHRNB3,CHRNA6,CHRNB2,HTR3A,CHRNA5,CHRNB1,CHRNA9,CHRNA7,CHRNG
GO:0042169	0.0482	SH2 domain binding	ARHGAP5,GHR,LAX1,SKAP1,SQSTM1,AFAP1L2,DAG1,NUP62
GO:0030332	0.013	cyclin binding	USP2,FBXO31,UBE3D,CDK2,CDK9,CDK15,KLHDC9,PROCA1,HDAC3,INSM1,INCA1,XRCC6
GO:0016780	0.0394	phosphotransferase activity, for other substituted phosphate groups	PGS1,CDIPT,CHPT1,SAMD8,CDS1,SGMS2,DPAGT1,PIGN
GO:0005132	0.0369	type I interferon receptor binding	IFNA6,IFNA8,IFNA21,IFNA5,IFNA16,IFNK,IFNB1,IFNW1,IFNE,IFNA10,IFNA1,IFNA7,IFNA14,IFNA17,IFNA4
GO:0001848	0.013	complement binding	C1QBP,CR2,ITGAM,CR1L,CR1
GO:0005230	0.0476	extracellular ligand-gated ion channel activity	GABRA1,CHRNA3,P2RX5,P2RX7,GABRP,P2RX6,CHRNA4,SLC17A7,GRIN2D,GRIK5,P2RX1,CHRNE,GABRA4,P2RX3,GABRR2,GABRG2,GRIN3B,CHRNB4,GRIA2,PTK2B,CHRNA2,CHRNA10,P2RX4,CHRND,CHRNA1,GLRA3,GABRB2,GLRA1,GABRR1,CHRNB3,CHRNA6,HTR3B,GRIK4,GABRA2,GRID2,GRIA4,GRIA1,CHRNB2,GRIN2C,GABRG1,GABRB1,GRIK2,CHRFAM7A,HTR3A,CHRNA5,CHRNB1,GRIK1,CHRNA9,C12ORF76,CHRNA7,GRIN1,HTR3C,GABRG3,GRID1,GRIN2A,HTR3E,HTR3D,GABRA5,ZACN,GABRD,P2R…
GO:0051219	0.0425	phosphoprotein binding	THRAP3,NCK2,SH3BP2,TOX3,PIK3R2,TBL2,YWHAE,CBL,CBLB,PIK3R3,LRP11,PRKCSH,CSNK1G2,CBLC,SNCA,UBASH3B,RRAGA,EPB41,PTPN11,IGF2R,PLCG2
GO:0008134	0.0221	transcription factor binding	DHX33,ERCC1,PSMC4,RNF19A,THRAP3,NOP58,HDAC7,HIPK2,POU1F1,SPI1,TP53BP1,HDAC4,MEF2A,BCL3,WIPI1,TCF3,SMARCE1,TEAD2,PIAS2,CCNT2,REST,TRIP6,PSMC5,EBF4,FUS,CBX5,SETD1A,SMARCB1,SOX10,RBFOX2,RBX1,PSMC6,NFKBIA,ZMYND8,NFATC2,STK4,SETD6,UBE2I,KAT8,TRPS1,PPP1R13L,MED25,AKAP8,BUD31,TAF6,SUFU,CAMTA2,MED13,C1QBP,MLX,HDAC5,PHF12,PSMD9,CAND1,CHD4,PPARD,GMNN,EYA4,TBP,SRF,APBB3,SUB1,KDM3A,FHL2,ATF2,SUMO1,RCOR3,CREB…
GO:0005452	0.0279	inorganic anion exchanger activity	SLC4A1,SLC4A7,SLC4A8,SLC4A4,SLC4A11,SLC26A3,SLC4A9,SLC4A3,SLC22A7,SLC4A10,SLC22A14,SLC22A8,SLC22A9,SLC22A13,SLC22A10,SLC4A5,SLC22A24,SLC22A6
GO:0036459	0.0339	thiol-dependent ubiquitinyl hydrolase activity	ATXN3,USP4,USP6,USP8,USP3,USP21,OTUB1,USP50,TADA2B,YOD1
GO:0004197	0.0267	cysteine-type endopeptidase activity	PYCARD,CLC,USP6,USP8,CTSW
GO:0004857	0.0413	enzyme inhibitor activity	FNIP2,FRY,WFDC2,PPP1R37,CDKN2C,APOC1,APP,APOA2,SPRED1,GP1BA,INCA1,STYX,APOC2
GO:0019003	0.0489	GDP binding	RRAGD,RAB27B,GNAI3,RHOA,RAB21,MIEF1,SRP54,RAB5B,GNAT1,RAB7L1,RAB17,RAP2A,RRAS,RAN,ARL8B,RERG,SEPT12,RASEF,RAB8B,RAB8A,SUCLG2,RAB11B,RAB12
GO:0008187	0.0397	poly-pyrimidine tract binding	PTBP1,U2AF2,PABPC1,DAZAP1,PABPC4,HNRNPC,KHDRBS2,KHDRBS1,ATXN1,MSI1,PNPT1,SSB,DIS3L2,RBMS3,UHMK1,IFIT5,HNRNPU,MSI2,PATL1,HNRNPH1,RPS7,RBM11,MCRS1
