# Supplementary material for: Neuronal and glial 3D chromatin architecture informs the cellular etiology of brain disorders
Source: Nat Commun. 2021 Jun 25;12:3968. doi: 10.1038/s41467-021-24243-0 (PMC8233376; doi:10.1038/s41467-021-24243-0)
Supplement: Supplementary file 9 — Supplementary Data 7 [file 41467_2021_24243_MOESM9_ESM.xlsx]

## Sheet: GO for Glu SCZ
GO terms for SCZ risk genes in glutamatergic neurons: We performed a rank-based GO test on SCZ Glu H-MAGMA results to identify biological pathways associated with SCZ in glutamatergic neurons
term.id	FDR	term.name	gene
GO:0042093	0.0481	T-helper cell differentiation	RORA,IL12RB1,SMAD7,RELB,JAK3,FOXP1,RORC,NFKBIZ,ZBTB7B,STAT6,ZFPM1,SEMA4A
GO:0044057	0.0485	regulation of system process	ABCC8,CACNA1G,GTF2IRD1,RNF10,CTDP1,TNFRSF1A,ATP2B1,DLG1,RIMS1,IGSF9B,SLC9A1,ZMYND8,SMAD7,CBLN1,HAMP,BVES,TNNC1,FOXP1,GLS,TNR,ERRFI1,SLC8A2,NR4A3,KCNIP2,CRHR1,PTK2B,ADRA1A,TSHZ3,CRY2,THRA,HIP1R,CHRM3,P2RX4,RAB11FIP5,KCNMB4,TRPC3,FTO,PARP1,TMEM108,ANK2,MLIP,PARD3,ADRA2A,CACNA1C,THRB,AKAP6,CXADR,ATP2B2,CACNA1D,TRIM63,ACE,LMNA,KCNJ3,TMEM65,CACNB2,CACNB3,PTK2,KCND3,EIF2AK3,DAG1,ATP2A2,BAIAP2,GRIN1,NRX…
GO:0016570	0.0304	histone modification	KDM4A,RCOR1,BRD1,NAA40,BRD8,RBBP5,KANSL1,PPP1R1B,DDB2,PAXIP1,ZBTB7B,PCGF5,SATB1,PRKD1,LDB1
GO:0010977	0.0152	negative regulation of neuron projection development	RTN4R,SEZ6,NGEF,PSEN1,NRP1,DPYSL3,DGUOK,TNR,LRP1,RAP1GAP2,EPHB2,LRP4,KIAA0319,ZNF365,SNAPIN,SPOCK1,BAG5,PTK2,LINGO1,CDK5R1,RTN4RL2
GO:0007017	0.0324	microtubule-based process	MYH13,RANBP9,STMN4,DTNBP1,SPA17,AP3D1,SLK,KIF2A,AP3M2,MARK2,CRMP1,DLG1,MAP2,KIF22,CDC14B,HSPB11,CYLD,KIF16B,BIRC5,MYO15A,TEKT2,HOOK2,RANBP1,SUN2,DNAL4,NIN,PARD6A,AP3B2,CCSER2,ARHGAP21,NEURL1,MDM1,CUL9,NPHP3,IFT57,DNAH1,KIF21B,MAP7D1,STMN1,NEK2,DNAH7,CRIPT,KIF18A,IFT81,KIF25,MKKS,DYNLRB1,KLC1,XRCC3,TUBGCP6,MYO5C,TTBK2,LRRC6,ACTR10,DYNC1LI2,SPRY2,CDK5RAP2,NUMA1,TRIM54,TACC2,BNIP2,KATNB1,ERBB2,TPGS1…
GO:0086010	0.00529	membrane depolarization during action potential	CACNA1G,SCN4A,CACNA1S,CACNA1I,CACNA1A,SCN1A,ANK2,CACNA1C,ANK3,CACNB2,SLC8A1
GO:0006475	0.0407	internal protein amino acid acetylation	CREBBP,MED24,JADE2,KAT6A,BRD1,MRGBP,CTCF,KAT8,NAA40,BRD8,KANSL3,KMT2A,KANSL1,METTL8,NCOA3,CPA4,HAT1,MYOD1,EPC2,SNCA,TADA1,PAXIP1,AUTS2,PYGO2,SIN3A,SDR16C5,KAT5,TADA2B,DMAP1,EP400,MUC1,MAPT,MCRS1,LDB1,EID1
GO:1904950	0.0336	negative regulation of establishment of protein localization	RANGAP1,NDFIP2,PSMD9,PARK7,SERGEF,RAB11FIP5,CABP1,KCNB1,MAPT,PIM3,WWP2,PYDC2
GO:0016579	0.0363	protein deubiquitination	USP2,USP28,TNIP3,USP36,USP13,PSME4,ACTB,SART3,ITCH,KEAP1,CYLD,ATXN7L3,UIMC1,ESR1,PSMC1,PSMB5,NFKBIA,SMAD7,PSMD7,USP31,BABAM1,USP42,TGFBR1,PSMD11,USP46,PSMD9,SNX3,WDR48,PSMD14,INO80B,USP34,PARK7,CDC20,USP35,STAMBP,PSMF1,PSMB2,SHFM1,INO80,USP6,TRAF3,CCNA1,DDB2,USP30,TANK,USP20,MYC,FOXK2,PSMB6,USP21,SKP2,TNIP1,UBC,USP43,USP41,PSMD6,BAP1,RNF123,OTUD4,FOXK1,KDM1B,PSMC3,SENP8,SMAD3,OTUB1,USP39,OTUD7A,U…
GO:0010657	0.00723	muscle cell apoptotic process	MAP2K4,AMBRA1,APAF1,PTK2B,NACA,APOPT1
GO:0010043	0.0148	response to zinc ion	ABCC8,P2RX7,HAMP,SLC30A3,MT1G,MT2A,P2RX4,GGH,KHK,PARP1,SLC30A5,GLRA1,ALAD,SLC30A6,SLC30A7,HAAO,SLC30A8,SLC39A13,SLC30A1,CRIP1
GO:0008037	0.0494	cell recognition	ZPBP,EPHA3,SPA17,NCK2,SCARB1,DLG1,B4GALT1,CD209,NRCAM,NRP1,ARSA,MEGF8,CNTNAP3,EFNB3,CRTAM,CD5,EPHA4,EPHB2,DOCK2,CCT7,CCL21,MFGE8,APP,CNTN4,MEGF10,CSGALNACT1,ALDOA,ROBO3,EPHB1,ARHGAP35,CADM3,CATSPER2,GAP43,CDK5R1,IZUMO1,NTM,OPCML,CNTN2,ROBO2,SPESP1
GO:0042133	0.00529	neurotransmitter metabolic process	SLC7A2,RORA,ARG2,ACHE,COMT,CAV1,CHKA,ALDH5A1,SPR,CLU,PTK2B,PDE1B,SARDH,DBH,PTGIS,DDC,DMGDH,AGTPBP1,P2RX4,CYP1B1,TPH2,BHMT,DPYS,DDAH1,PRG3,GART,RNF180,ENPP6,DAGLB,SMAD3,INSR,PAH,HTR1A,GLDC,NQO1,GRIN2A,BTBD9,LRTOMT,TLR5,DPYD
GO:0090276	0.034	regulation of peptide hormone secretion	BAD,ICA1,CD38,ABCC8,NOS2,CACNA2D2,BAIAP3,SYT7,NNAT,TM7SF3,MAP4K4,RAPGEF3,AACS,SLC8B1,SIRT4,BIRC5,RAPGEF4,ARHGEF7,STX1A,GHRHR,PSMD9,PPARD,HMGCR,RAP1A,CNR1,GHRH,ITPR2,ACVR1C,NR1D1,KCNA5,TRPM4,PER2,ARNTL,GRP,ARRB1,HADH,PPP3CA,PDX1,ADCYAP1,CACNA1A,SIRT3,CAPN10,MPC2,EPHA5,CRH,SYBU,TCF7L2,DRD2,ADRA2A,ITPR1,CACNA1C,PRKCA,MCU,CACNA1D,KCNB1,KALRN,NEUROD1,VSNL1,AIMP1,SLC30A8,GPER1,KCNC2,STXBP4,IRS1,MYRIP,P…
GO:0071695	0.0481	anatomical structure maturation	NRCAM,DAZL,PICK1,PABPC1L,FOXO3,KCNIP2,PTK2B,RB1,CACNA1A,RERE,NR4A2,NFASC,THBS3,CDK5R1,CNTN2,YTHDF2
GO:0046326	0.0491	positive regulation of glucose import	ADIPOR2,MEF2A,OSBPL8,SORBS1,AKT2,PIK3R2,SLC1A2,CREBL2,C2CD5,MAPK14,RAP1A,ARPP19,CAPN10,PIK3R1,C1QTNF2,FGF19,PRKCI,IRS1,INSR,PTPN11,IRS2,OPA1
GO:0007623	0.0314	circadian rhythm	NOS2,NR1H3,ARNTL2,USP2,PER3,MAPK9,OPN3,RORA,FBXW11,PHLPP1,CREM,SIRT1,CST3,AHCY,RELB,NAMPT,GHRHR,EZH2,AHR,SETX,PTGDS,RAI1,MAPK10,UBE3A,ID2,PROX1,KMT2A,GHRH,KLF9,CRY2,HCRTR1,OPN4,BHLHE41,NR1D1,PRKCG,ATF4,ASS1,PPARG,PER2,MYBBP1A,DDC,ARNTL,BHLHE40,ROCK2,HCRTR2,MTTP,TPH2,NCOA2,PML,NTRK3,C16ORF47,CSNK1D,TNFRSF11A,RORC,CRH,NTRK2,DRD2,KLF10,GNAQ,GHRL,CCAR2,CHRNB2,ADORA1,ADCY1,NFIL3,BTRC,SIN3A,NLGN1,NPAS2…
GO:0098813	0.0482	nuclear chromosome segregation	MAD1L1,KIF22,RAD51C,TEX14,XRCC3,FMN2,BUB1B
GO:0016447	0.0373	somatic recombination of immunoglobulin gene segments	FOXP1,MSH6,FAM35A,PAXIP1,STAT6
GO:0019226	0.011	transmission of nerve impulse	CACNA1G,SCN4A,NRCAM,CACNA1I,CACNG7,P2RX3,FGF12,TNR,P2RX4,KCNMB4,SCN2A,CHRNA1,CACNA1A,SCN1A,GLRA1,ANK3,OTOA,NFASC,JAM3,CATSPER2,DRD1,SCN8A
GO:0043550	0.0373	regulation of lipid kinase activity	FGR,FGFR3,EEF1A2,PIK3R2,AMBRA1,CD81,PTK2B,DAB2IP,CCL21,RB1,PIK3R1,NRBF2,IRS1,PTK2,TNFAIP8L3,PRKD1,PIK3R4
GO:2001233	0.0189	regulation of apoptotic signaling pathway	CTNNA1,MAPK8IP1,HIP1R,BAG5,APOPT1
GO:0034612	0.0324	response to tumor necrosis factor	MAP4K3,NUB1,ABCC2,FAS,YTHDC2,TNFRSF9,RELT,CLDN18,TNFRSF1A,RORA,PTGS2,CYLD,NFKBIA,CD40,IKBKB,PIAS4,HAMP,DFNA5,COL1A1,MAPK14,HYAL1,FOXP1,ARHGEF2,CD58,FOXO3,TNFRSF10B,PTK2B,MYOD1,TXNDC17,PLVAP,TRAF3,GPS2,CHI3L1,POSTN,DHX9,EDAR,TANK,DAB2IP,CCL21,IL18BP,THBS1,ADAM10,SPPL2A,TNFRSF11A,AFF3,CCDC3,ADAM17,ZFP36L2,PID1,BAG4,TNFRSF14,HIPK1,TNFRSF11B,DCSTAMP,GPD1,ADAM9,NPNT,PYDC1,PELI3,PTPN2,PARK2,HYAL3,ZNF67…
GO:0034765	0.0209	regulation of ion transmembrane transport	CACNA1G,SCN4A,PSEN1,CACNA1S,CAPN3,CACNA1I,PARK7,KCNIP2,CRHR1,PTK2B,KCNS1,PLCG1,EPHB2,KCNH3,CACNA1A,KCNA10,CNIH3,SCN1A,SNCA,ANK2,CACNA1C,ANK3,HOMER1,KCNB1,KCNJ9,HCN1,CACNB2,ALG10B,KCNIP1,SLC8A1,PRKD1,KCNQ5,CALHM1,TRDN,WWP2,ARC,SHISA9
GO:0050850	0.0336	positive regulation of calcium-mediated signaling	P2RX5,SLC9A1,P2RX3,P2RX4,PPP3CA,CALM2,AKAP6,NRG1,SPPL3,CALM3,NEUROD2,CAMTA1,TRDN
GO:0014706	0.0224	striated muscle tissue development	CYP26B1,SOX8,MYOM2,HDAC9,PTCD2,PKP2,ATG5,CTDP1,COL11A1,GPC1,CDON,MAP2K4,MEF2A,SIRT2,PITX1,SEMA3C,RARB,FGFR1,NEBL,MEF2C,LRP2,COL19A1,FKBP1A,TBX5,SLC9A1,MYH7,CAPN3,TGFB2,TLL2,CBY1,ASB2,CCM2L,SMAD7,NDRG4,NPRL3,HAMP,MTPN,CAV2,CAV1,WNT2,TGFBR1,NEURL1,MAPK14,BMP5,BVES,SRF,HMGCR,PDGFRB,WNT5A,TNNC1,FOXP1,FHL2,ID2,MEF2D,RGS4,PROX1,CENPF,TNNT2,EGR1,ADRA1A,EGR2,METTL8,HIVEP3,PIN1,FOXP2,MYOD1,MYO18B,ARNTL,FH…
GO:0043030	0.0104	regulation of macrophage activation	SLC7A2,CD74,NR1H3,RORA,WNT5A,LDLR,THBS1,SPACA3,APP,SNCA,MFHAS1,ITGAM,LRRK2,MYO18A,SHPK,PJA2
GO:0044380	0.0411	protein localization to cytoskeleton	PCM1,SNX10,AURKA,HTR2A,PARD6A,PPP1R9B,CRIPT,TTBK2,DIAPH1,ABHD17C,NUMA1,CSNK1D,BICD1,HOOK3,CCDC14,KIAA0753
GO:0106027	0.0411	neuron projection organization	FYN,NGEF,VPS35,PSEN1,CTTN,MTMR2,PICK1,ZMYND8,EPHA4,EPHB2,ZNF365,APP,HOMER1,EPHB1,KALRN,CTNND2,CFL1,BAIAP2,CDK5R1,LRRK2,SIPA1L1,ARC,GRIN2B
GO:0055069	0.0224	zinc ion homeostasis	AP3D1,MT3,SLC39A14,SLC30A3,ATP7B,SLC39A8,SLC39A6,SLC30A5,SLC39A4,SLC39A12,SLC30A6,SLC30A7,SLC30A8,SLC39A13,SLC30A1,LCK,PARK2,SLC39A10
GO:1904892	0.0289	regulation of STAT cascade	CRLF1,FYN,RTN4R,TNFRSF1A,FGFR3,NLK,CD40,PIGU,DOT1L,JAK3,CAV1,IL26,PRLR,HES1,PTK2B,FLT3,FLRT3,FLRT1,LRRC4,PODNL1,ELP2,AGAP2,CYP1B1,PARP9,EGF,IFNK,LRRC4C,IL6R,LRRTM1,NEUROD1,RET,LRTM2,GFRA2,DAB1,PTPN2,LRRTM4,CDK5R1,STAP2,CSF1R,FLRT2,HGS,RTN4RL1,RTN4RL2,HES5,CNTF
GO:0042552	0.0214	myelination	RNF10,MPP5,DLG1,RARB,CLU,EGR2,GAL3ST1,SCN2A,NAB1,DHH,ERBB2,ANK2,PARD3,SKI,NFASC,JAM3,NAB2,EIF2AK3,DAG1,CNTN2,NCMAP,MYO5A,MBP,KEL
GO:0051402	0.00519	neuron apoptotic process	MAP2K4,MDK,AMBRA1,PARK7,FOXO3,APAF1,PTK2B,SRPK2,THRB,KCNB1,CDK5R1,GABRA5
GO:0055013	0.0416	cardiac muscle cell development	CTDP1,MAP2K4,NEBL,HAMP,BVES,FOXP1,FHL2,PROX1,ADRA1A,FHOD3,MYLK3,AKAP6,CXADR,TTN,LMNA,TCAP,SLC8A1
GO:0034599	0.00319	cellular response to oxidative stress	PARK7,FOXO3,BAG5,STAT6,CYCS,ATP2A2,PRKD1,SZT2
GO:0009914	0.0224	hormone transport	BAD,ICA1,CD38,ABCC8,NOS2,CACNA2D2,BAIAP3,SYT7,ABCC2,NNAT,TM7SF3,MAP4K4,TACR2,FGFR1,RAPGEF3,AACS,C1QTNF3,OPRK1,SLC8B1,SIRT4,BIRC5,LTBP4,RAPGEF4,SLCO4A1,ARHGEF7,CRYM,STX1A,GHRHR,PSMD9,PPARD,SLC16A10,HMGCR,TACR1,PARK7,RAP1A,CNR1,GHRH,SPP1,CRHR1,CRY2,ITPR2,ACVR1C,EDN3,NR1D1,KCNA5,TRPM4,RAF1,PER2,ARNTL,GRP,RAB11FIP5,FAM129B,ARRB1,HADH,PPP3CA,PDX1,ADCYAP1,CACNA1A,SIRT3,CAPN10,MPC2,ILDR2,REN,EPHA5,CRH,S…
GO:0021695	0.00108	cerebellar cortex development	SEZ6,RORA,SEZ6L,CBLN1,EZH2,MDK,PROX1,TTBK2,AGTPBP1,ZNF365,CACNA1A,RERE,GRID2,NEUROD2,KNDC1,SPTBN2,NRXN1,LDB1
GO:0007043	0.0373	cell-cell junction assembly	SNAI2,PRKCH,VCL,CTNNA1,PKP2,HDAC7,CBFB,MPP5,FSCN1,DLG1,EPB41L3,GRHL2,PARD6A,TJP1,IKBKB,CAV1,SRF,STRN,SNAI1,ACTN4,NPHP4,ROCK2,TLN1,TBCD,NPHP1,PKP4,ANK2,MTDH,PARD3,MPP7,DLG5,PTPRO,PRKCA,FLCN,ACE,FZD5,NFASC,PRKCI,PTPN13,MICALL2,GJB2,FRMPD2,TLN2,HEG1,PARD6G,GPBAR1,GJC1,GJD3,FBF1,OCLN,MYO1C
GO:0009581	0.0464	detection of external stimulus	PKD1,FYN,GUCA1A,OPN3,COL11A1,PKD2L2,SEMA5B,TRPM3,NTSR1,HTR2A,RP1,PKD2L1,ASIC2,RCVRN,KCNA1,TULP1,OPN4,OPN5,GRK4,MKKS,AIPL1,SAG,ANO1,ATP8A2,PDE6B,ANO3,GJA10,SERPINE2,ARRB1,TRPC3,ARRB2,SCN1A,RGR,TMC2,CACNA2D4,NMT2,PIEZO2,EPHB1,TTN,GNAQ,PKD1L1,ADORA1,RHO,OTOP1,METAP1,TMC1,DRGX,LOXHD1,CACNB3,BEST1,TCAP,CCDC66,KCNK4,PDE6G,GRK1,PDZD7,EYS,LHFPL5,CALM1,ABCA4,ASIC3,STRC
GO:0001654	0.00366	eye development	SOX8,PROM1,PAX6,MYOM2,CTNS,CC2D2A,LAMC3,ATP2B4,CDON,SDK2,LRP6,FGF10,ATP2B1,DLG1,PAX2,RARB,PSEN1,SMARCD3,GRHL2,PDS5B,FAT1,ACHE,BAX,TGFB2,RAB18,NRP1,HIF1A,JAG1,CST3,MYOM1,FGF9,AXIN1,RPGRIP1L,RP1,SLC17A7,FZR1,FKBP8,SIPA1L3,WNT2,GLI3,LHX2,TGFBR1,PITX3,B9D1,WNT5B,MDM1,TULP1,NR2E1,SRF,MAN2A1,PDGFRB,ARL6,WNT5A,CLCN2,RAB3GAP1,SOS1,MFN2,KDM5B,PROX1,ATF6,CRYGD,OLFM3,TTLL5,HPCA,PFDN5,BMP4,SOX9,BFSP1,RHOJ,FO…
GO:0032259	0.0416	methylation	KMT2E,PAF1,PRDM11,TFB1M,METTL24,ARID4B,KMT2C,TARBP1,METTL22,MBD3,GRHL2,COMT,SIRT1,SETD1A,PICK1,SNW1,AHCY,CTCF,FAM173A,GSPT1,DOT1L,TRMT1,RAB3D,EZH2,TRDMT1,COQ5,PRMT8,NOP2,HEMK1,KDM3A,ICMT,CHD5,PRDM2,MTR,RLF,RBBP5,NSUN4,KMT2A,DNMT3A,PCMT1,ETF1,TRMT1L,METTL8,CTCFL,MTRR,GNMT,PRMT1,KDM4B,GAMT,NSUN5,TRIM28,RRP8,PRMT7,BHMT2,PEMT,DYDC2,MEN1,SMYD5,SETDB2,FAM129B,CMTR1,TPMT,TGS1,ALKBH8,RTF1,THUMPD2,FBXO11,…
GO:0070206	0.0336	protein trimerization	MGST1,WIZ,CD74,TNFRSF9,C1QTNF3,PKD2L1,COL1A1,P2RX3,SLC1A2,TRIM22,ALOX5AP,PNPT1,EMILIN1,C1QTNF2,SIGMAR1,SKI,CD247,BRK1
GO:0060627	0.0421	regulation of vesicle-mediated transport	SCARB1,CACNA1I,HIP1R,SH3GL3,LRRTM2,DOC2A,KCNB1,ATP2A2,PRKD1
GO:0043112	0.0193	receptor metabolic process	ITCH,PSEN1,ACHE,PICK1,LRP1,ARFGEF2,TBC1D5,RAMP1,FURIN,SNCA,LRRTM2,VLDLR,GRIA1,FAM109B,ZNRF3,CNTN2,ARAP1,PIK3R4
GO:0098916	0.00138	anterograde trans-synaptic signaling	CACNA1G,NISCH,NCDN,NRXN3,GABRA1,SEZ6,CACNB1,SYT1,AMPH,RIMS1,PSEN1,IGSF9B,MEF2C,ACHE,PICK1,ZMYND8,CHRNA4,SLC32A1,CBLN1,RAB3A,USP46,GLS,TNR,PARK7,KCNC4,RIMS3,KMT2A,SLC8A2,KCNIP2,GRIA2,PAIP2,PTK2B,ADRA1A,TSHZ3,EGR2,SLC12A5,STAU1,SYT5,CHRM3,EPHB2,P2RX4,KCNMB4,PCDH8,GABBR2,ATAD1,NOVA1,CACNA1A,SNAPIN,CNIH3,SNCA,LRRTM2,DOC2A,CDH8,HOMER1,NRGN,PLCL2,GRIA1,SORCS3,DGKI,KCNB1,KALRN,CADPS,BSN,HTR4,CACNB2,CACN…
GO:0019098	0.023	reproductive behavior	MAPK8IP2,HEXB,BRINP1,PPP1R9B,DBH,THRA,PPP1R1B,SERPINE2,APP,THRB,GNAQ,KALRN,CREBRF,GRIN1,NHLH2,DRD1
GO:0007029	0.0156	endoplasmic reticulum organization	TRAM2,REEP1,RAB10,RAB18,SGTA,CAV2,TMEM33,RAB3GAP1,RAB3GAP2,ATL2,SEC16B,TOR1B,PEX5,CASQ1,ZFYVE27,JAGN1,EIF2AK3,TMCC1,GAK,ATL3,TRDN,ATL1,GET4
GO:2000116	0.0251	regulation of cysteine-type endopeptidase activity	PARK7,HIP1R,CYCS,GRIN2A,MKL1,APOPT1
GO:0099601	0.0348	regulation of neurotransmitter receptor activity	MAPK8IP2,RASGRF1,MEF2C,CACNG7,OPRM1,PTK2B,EPHB2,MINK1,APP,CACNG8,CNIH3,CRH,SHANK1,NETO1,PSCA,NLGN1,NETO2,NRXN1,LYNX1,RELN,DAPK1,ARC,SHISA9
GO:1990542	0.0458	mitochondrial transmembrane transport	ACACB,SLC8B1,TIMM44,MICU1,SLC25A12,SLC25A23,TIMM17A,COX5B,PNPT1,MPC2,THRSP,STOML2,ATP5L,LETM1,UCP3,TIMM22,SLC25A20,SMDT1,NDUFA13,DNLZ,PAM16
GO:0009582	0.0443	detection of abiotic stimulus	PKD1,FYN,GUCA1A,OPN3,COL11A1,PKD2L2,SEMA5B,TRPM3,NTSR1,HTR2A,RP1,PKD2L1,ASIC2,RCVRN,KCNA1,TULP1,TACR1,OPN4,OPN5,GRK4,MKKS,AIPL1,SAG,ANO1,ATP8A2,PDE6B,ANO3,GJA10,SERPINE2,ARRB1,TRPC3,ARRB2,SCN1A,RGR,TMC2,CACNA2D4,NMT2,PIEZO2,EPHB1,TTN,GNAQ,PKD1L1,ADORA1,RHO,OTOP1,METAP1,TMC1,DRGX,LOXHD1,CACNB3,BEST1,TCAP,CCDC66,KCNK4,PDE6G,GRK1,PDZD7,EYS,LHFPL5,CALM1,ABCA4,ASIC3,STRC
GO:0048638	0.015	regulation of developmental growth	CACNA2D2,RTN4R,ADRB1,NEDD4L,FSTL4,CTDP1,SYT1,FGFR3,PLXNA2,ACACB,FGFR1,MAP2,RIMS1,MEF2C,CTTN,MT3,ATRN,TBX5,NRCAM,CAPN3,DPYSL2,TLL2,NRP1,STK4,ADNP,MEGF8,CACNG7,HAMP,WNT2,GHRHR,TGFBR1,RAI1,RASAL1,PPARD,MAPK14,SRF,WWC1,WNT5A,PLXNA1,FOXP1,TNR,RGS4,PROX1,GHRH,SPP1,CPNE5,MKKS,PIN1,MACF1,MYOD1,GAMT,UNC13A,LATS1,MAP1B,WDR36,PIM1,SEMA7A,PEX5,DUSP6,FTO,GATA6,APP,MAEL,MEIS1,GOLGA4,SFRP2,CELF1,DRD2,AKAP6,ZFYV…
GO:0090287	0.0144	regulation of cellular response to growth factor stimulus	FUZ,DKK3,CYFIP2,GPC1,NEO1,FGF10,FSTL3,EPN2,FGFR1,ITGA8,LRP2,MT3,LTBP4,GLG1,HSP90AB1,SIRT1,SNW1,HIF1A,DOK5,FERMT1,SMAD7,FGF9,ZNF423,STUB1,PRKD2,FKBP8,CAV2,CAV1,GRB10,TGFBR1,SNX25,WASF1,FGF1,WNT5A,HES1,TGFB3,GOT1,SFRP5,ACVR2A,PMEPA1,RUNX2,BMP4,PIN1,WFIKKN1,RASL11B,TWSG1,CDKN1C,MEN1,SPRY2,GATA4,FAM129B,DAB2IP,NUMA1,SULF1,THBS1,EMILIN1,MYOF,FBN2,DUSP6,PCSK6,MYOCD,GATA6,RNF165,PRDM16,CYR61,ARNT,TMEM10…
GO:0007613	0.023	memory	ABCC8,RASGRF1,PRKCZ,PTGS2,ITGA8,BRINP1,CIC,PSEN1,COMT,KCNK10,SLC8A3,ADNP,HTR2A,SLC17A7,CPEB3,MDK,TACR1,B4GALT2,SLC8A2,CNR1,SGK1,PAIP2,DBH,ATXN1,LDLR,PPP1R1B,SERPINF1,ATAD1,PLK2,VLDLR,DRD2,GRIA1,SORCS3,KALRN,CHRNB2,SHANK1,SHANK2,ADCY1,NETO1,INSR,PRNP,NPAS4,RIN1,CHRNA7,GRIN1,KCNK4,PLCB1,GRIN2A,BTBD9,DRD1,MAPT,RELN,ARC,MTOR,PJA2
GO:0010942	0.0113	positive regulation of cell death	CTNNA1,NGEF,PARK7,FOXO3,HIP1R,SRPK2,KATNB1,INPP5D,CYCS,GRIN2A,APOPT1
GO:0007163	0.0457	establishment or maintenance of cell polarity	CYP26B1,PAFAH1B1,PAX6,PKD1,ANK1,CTNNA1,MAP4,SDCCAG8,ARFGEF1,MYO9A,PRKCZ,MPP5,MARK2,CLASP1,DLG1,MAP2,FAT1,RAB10,SLC9A1,HSP90AB1,SH3BP1,MYH9,FERMT1,PARD6A,RPGRIP1L,SIPA1L3,LHX2,KANK1,UST,CAP2,WWC1,WNT5A,HES1,ARHGEF2,DOCK7,MAPKAP1,SFRP5,PTK2B,NCKAP1L,KIF25,KIF3A,MAP1B,DLG4,ROCK2,DOCK2,MAP7,NEK3,SPRY2,CDK5RAP2,CCL21,NUMA1,ACTR2,GSN,CRB2,PARD3,MPP7,DLG5,FRMD4A,DST,EPHB1,ARHGAP35,LMNA,ARPC5,VANGL2,PRKC…
GO:0002520	0.0499	immune system development	MAD1L1,CREBBP,ITGA2B,SCIN,PGM3,NCAPH2,ZFAT,KLF6,RORA,TCF3,PICALM,ITCH,PSEN1,MEF2C,PHLPP1,NFE2L1,KAT6A,CYLD,SMAD7,DNAJA3,JAK3,SIPA1L3,LFNG,GLI3,CSF3,BVES,FOXP1,IL1RL2,SOS1,MSH6,RBBP5,KMT2A,FOXO3,NR4A3,EGR1,PTK2B,ACVR2A,FAM35A,PMS2,GLO1,MT1G,THRA,ZBTB1,TWSG1,H3F3B,IREB2,SLC37A4,HERC6,RB1,TNFRSF11A,ERBB2,ITPKB,PARP1,PIK3R1,ZEB1,KIRREL3,CACNA1C,PLCL2,KLF10,MOV10,PAXIP1,SSBP3,MYO1E,ACE,ZBTB7B,H3F3A,CC…
GO:0009636	0.0244	response to toxic substance	BAD,KDM1A,ARHGAP33,MGST1,IYD,FYN,DDX11,ATP1A2,ABCC2,CDH1,TNC,HDAC9,KIF1B,TBXAS1,GSTO2,CLDN18,ASNS,PTGS2,IPCEF1,ACTB,PAX2,ADCYAP1R1,SESN1,CPOX,AACS,OPRK1,OXCT1,MGST2,BAX,MT3,GNAO1,TXNL1,RGS17,SLC7A8,DPYSL2,SIRT1,HMOX1,ARSA,PDGFB,GSTZ1,DHRS2,CHRNA4,OXT,CST3,MAP1LC3A,STK24,NUP93,TJP1,RP1,HAMP,MET,EZH2,AHR,SETX,TRDMT1,PLEKHA1,CSF3,PPP1R9B,COL1A1,USP46,AREG,SOD3,CCND1,CHKA,OPRM1,SRF,NNT,SPARC,HMGCR,PD…
GO:0023061	0.0216	signal release	ICA1,CD38,ABCC8,NOS2,CACNA2D2,BAIAP3,SYT7,NRXN3,DTNBP1,NNAT,TM7SF3,SYT1,VPS35,MAP4K4,TACR2,FGFR1,RIMS1,PSEN1,MEF2C,AACS,C1QTNF3,P2RX7,SLC8B1,SIRT4,RPH3A,BIRC5,LTBP4,RAPGEF4,STX1B,SNAP29,TRIM9,DNAJC5,SNPH,SLC32A1,NAPA,RAB3A,STX1A,GHRHR,PSMD9,SYT10,PPARD,OPRM1,HMGCR,TACR1,RAB3GAP1,PARK7,KCNC4,RAP1A,RIMS3,CNR1,GHRH,SPP1,CRHR1,CRY2,ITPR2,EDN3,NR1D1,PNKD,SYT5,KCNA5,UNC13A,PPT1,RAF1,PER2,SYT11,ARNTL,GR…
GO:0061024	0.0164	membrane organization	STPG1,BAD,DVL2,BAIAP2L1,ARHGAP44,TRAPPC6A,DNAJC11,AKAP8L,SYT7,RABGAP1,BID,SYT13,EHD2,RABEP1,AP2S1,TRAPPC3,ATP9A,AP3D1,GNAI3,TRAM2,TBC1D1,EVI5,SYT1,REEP1,ATP11A,VPS35,EPN2,MPP5,PICALM,NSF,ACTB,DLG1,AMPH,SYNJ2,RIMS1,STX7,LRP2,ATP8B1,EPB41L3,ZMPSTE24,CTTN,EPS15,TMED2,MT3,PPP1R13B,P2RX7,RPH3A,SLC9A1,NRCAM,TGFB2,SEC22C,TMEM14A,STX1B,SNAP29,PICK1,SUN2,PACSIN2,SYNGR1,MYH9,SAMM50,SGSM3,GZMB,TRIM9,VTI1B,V…
GO:0098609	0.0469	cell-cell adhesion	MAD1L1,CTNNA1,PTPRU,IGSF9B,GRAP2,ESAM,ASTN1,NFASC,JAM3,IZUMO1,PCDHA5
GO:0006865	0.0461	amino acid transport	SLC32A1,SLC16A10,SLC25A12,SLC7A10,SLC6A11,TRPC4,CACNA1A,SLC6A9
GO:0097366	0.0488	response to bronchodilator	MT3,RGS17,DPYSL2,TRDMT1,PPP1R9B,MTR,RGS4,PDE1B,DBH,PPP1R1B,PPP3CA,DRD2,RANBP2,NR4A2,CALM3,GRIN1,GRIN2A,DRD1
GO:0034220	0.0104	ion transmembrane transport	NIPAL3,LASP1,SLC7A2,IBTK,ABCC8,CACNA1G,SCN4A,CACNA2D2,PKD1,MAPK8IP2,FYN,CLCN6,SLC6A7,EHD3,ATP1A2,GABRA1,KCNG1,ANO2,GOPC,NEDD4L,SLC4A8,KCNQ1,ATG5,RASGRF1,ATP2B4,MPC1,SLC12A2,CACNB1,KCNAB2,ABCC9,PTPN3,ATP2B1,TRPM5,SLC6A15,TMEM38A,PICALM,KCNQ2,ATP12A,DLG1,ACACB,VDAC3,PKD2L2,KCNN2,PSEN1,MEF2C,CACNA1S,LRP2,ATP8B1,OPRK1,TRPM3,P2RX5,FKBP1A,TESC,P2RX7,SLC23A2,SLC8B1,FXYD5,SLC9A1,SLC17A6,SLC7A8,TRPM7,CAPN…
GO:0006941	0.0488	striated muscle contraction	CACNA1G,EHD3,ATP1A2,MAP2K3,MYOM2,NEDD4L,KCNQ1,PKP2,DLG1,KCNN2,ARG2,SLC9A1,MYH7,CHGA,SLC8A3,SMAD7,PIK3CG,CAV1,MYH3,MYL2,PDE4D,FGF12,TNNC1,TNNI3K,TNNT2,ADRA1A,KCNJ8,AKAP9,KCNA5,TRPM4,TNNT3,ATP8A2,DTNA,P2RX4,GATA4,CHRNA1,HCN4,ATP1B1,CASQ1,CALM2,SCN1A,ANK2,ALDOA,CACNA1C,HOMER1,CACNA2D1,TTN,CACNA1D,CALM3,CCDC78,KCNJ3,ADORA1,CACNB2,SCN3B,EEF2,ADRA1B,GAA,KCND3,TCAP,ATP2A2,KCNE3,IGSF22,GJC1,SLC8A1,CTNNA3…
GO:0009890	0.00484	negative regulation of biosynthetic process	CCAR1,KDM4A,RCOR1,CAPN3,PPM1F,CTCF,BACH2,FOXP1,ERRFI1,PARK7,PROX1,FOXO3,SATB2,NRDE2,PAIP2,TSHZ3,PTGIS,GLIS2,KLF16,SYNCRIP,IREB2,CACNA1A,RERE,VLDLR,THRB,BEND6,JAZF1,KLF10,ZBTB7B,NAB2,STAT6,GATAD2A,C11ORF84,THAP11,INPP5D,ZEB2,NEUROD2,CXXC5,CCDC85B,CDK5R1,NRIP1,SATB1,CBX6,NDUFA13,SKOR1,XRCC6,NACA,TCF4,ZBTB14,WWP2,YTHDF2,LDB1,CPEB1,EID1
GO:0050803	0.0166	regulation of synapse structure or activity	FYN,CTNNA2,NGEF,VPS35,MEF2C,ZMYND8,ADNP,CBLN1,NEURL1,EPHA4,CRIPT,FLRT3,FLRT1,LRRC4,EPHB2,LRP4,DAB2IP,CLSTN3,APP,SNCA,LRRTM2,TPBG,SYBU,GRID2,HOMER1,EPHB1,KALRN,CHRNB2,RAPSN,C1QL3,PTK2,CDH2,NEUROD2,CFL1,BAIAP2,LRRN1,BDNF,CDK5R1,GRIN1,NRXN1,EFNA5,SLITRK6,LRRK2,SIPA1L1,ARC,ETV5,LRRC24,GRIN2B
GO:0009187	0.0189	cyclic nucleotide metabolic process	PDE4A,RORA,ADCY2,PDE4C,PDE8B,PDE4D,PDE1A,AMPD2,ADCY7,PDE1B,HTR2B,ADCY3,GUCY1A2,ADCY9,ADCY1,PDE7B,PDE3A,ADCY5,PDE4B,PDE2A
GO:0030163	0.0244	protein catabolic process	NOS2,MYLIP,PKD1,POMT2,FYN,LYPLA2,RNF216,NUB1,WWTR1,UBR2,SNX1,PIAS1,RNF19A,USP2,AP2S1,USP28,NEDD4L,JKAMP,MAPK9,ANAPC4,USP36,USP13,GPC1,RNF4,PSME4,SIRT2,VPS35,PTPN3,RNF126,CSNK2A2,TRIB2,LNX1,CHFR,FBXW11,NSF,TSG101,ITCH,TOLLIP,KEAP1,PSEN1,LRP2,XPO1,CYLD,ZMPSTE24,AURKA,EDEM2,P2RX7,ANAPC5,HSP90AB1,FBXL19,RANBP1,SGSM3,RBX1,TRIM9,ASB2,PSMC1,PSMB5,EEF1A2,RNF24,CST3,SMAD7,UGGT2,N4BP1,PSMD7,AXIN1,STUB1,USP…
GO:0051153	0.0416	regulation of striated muscle cell differentiation	CTDP1,EHD1,FOXP1,PROX1,BDNF,MAMSTR,NACA
GO:0048812	0.000791	neuron projection morphogenesis	ALS2,DVL2,MYCBP2,PAX6,MAPK8IP2,RANBP9,FYN,NRXN3,GAB2,VCL,RTN4R,MYO16,JADE2,PREX2,DTNBP1,NEDD4L,PIK3CB,FSTL4,GPC1,CTNNA2,NGEF,NEO1,PRKCZ,SYT1,MEF2A,MAP4K4,MARK2,CRMP1,PICALM,SEMA3C,PAX2,PLXNA2,TOP2B,MAP2,RIMS1,PSEN1,LRP2,EPB41L3,SEMA5B,RAB10,CTTN,MT3,AURKA,NRCAM,DPYSL2,HSP90AB1,NRP1,EFNA2,RPS6KA5,ADNP,DOK5,FZD3,MEGF8,CACNG7,RAB3A,COBL,PTPRZ1,GLI3,SH3GL2,EFNB3,RASAL1,UST,WASF1,WNT5A,PLXNA1,FOXP1,SP…
GO:0032880	0.0402	regulation of protein localization	FGR,ICA1,CD38,ABCC8,NOS2,CACNA2D2,BAIAP3,FYN,AKAP8L,SYT7,NR1H3,EPHA3,GOPC,TNFRSF9,NEDD4L,NNAT,USP36,ATG5,CROCC,TM7SF3,PPP2R5A,CLDN18,PRKCZ,POLR1A,VPS35,MAP4K4,PTGS2,PICALM,TSG101,ACTB,DLG1,MAP2,PCM1,EPB41L2,STX7,PSEN1,ARG2,AACS,C1QTNF3,CYLD,ACHE,EDEM2,PPP1R13B,FKBP1A,P2RX7,SLC8B1,SIRT4,BIRC5,RAPGEF4,NLRP1,TGFB2,SORBS1,HSP90AB1,RANGAP1,VTI1B,KIAA0586,CD40,ZMYND8,TM9SF4,NDFIP2,PARD6A,CSK,UBR5,BNIP3…
GO:0060079	0.00795	excitatory postsynaptic potential	MAPK8IP2,SEZ6,PRKCZ,RIMS1,MEF2C,P2RX5,MTMR2,P2RX7,STX1B,P2RX6,ZMYND8,CHRNA4,CBLN1,SLC17A7,STX1A,GLRB,P2RX3,OPRM1,RAB3GAP1,RGS4,GRIA2,PTK2B,P2RX4,CHRNA1,PPP3CA,APP,TMEM108,SNCA,GLRA3,GLRA1,DRD2,GRID2,GRIA4,GRIA1,DGKI,PPP1R9A,CHRNB2,GRIN2C,SHANK1,ADORA1,GRIK3,NETO1,HTR3A,CACNB3,NLGN1,C12ORF76,NPAS4,CHRNA7,BAIAP2,RIMS2,GRIN1,NRXN1,GRID1,GRIN2A,LRRK2,RELN,GRIN2B
GO:0060004	0.0453	reflex	USP46,GLRB,NR4A3,ADRA1A,FOXP2,ASCL1,CACNA1A,GLRA1,SHANK1,TMC1,NPNT,SATB1,SLITRK6
GO:0032507	0.029	maintenance of protein location in cell	SUN2,RANGAP1,PARK7,SYNE1,ANK3,TWF2
GO:0071236	0.0404	cellular response to antibiotic	PAX2,ADCY2,MEF2C,SLC9A1,RANBP1,NUP93,EZH2,AHR,PLEKHA1,PDCD10,FOXP1,PARK7,PLA2G4A,FOXO3,NR4A3,DNMT3A,HSPH1,EGR1,CLU,ADCY7,ITPR2,TRAP1,GNAI1,TXN,IL18BP,ADCY3,CYP1B1,ACTR2,RHOB,EPHA5,GLRA1,SIGMAR1,IMPACT,PRKCD,ADCY1,FXN,STAT6,PRKCE,JAGN1,BNIP3,NQO1,EFNA5,LRRK2,PSAP,ZNF277,ZNF580,CRIP1
GO:0060047	0.0321	heart contraction	CACNA1G,MAP2K3,ADRB1,CELF2,NEDD4L,ATG5,MEF2A,ATP2B1,RPS6KA2,DLG1,SLC9A1,MYH7,TGFB2,CHGA,SLC8A3,SMAD7,CAV1,SLC1A1,GLRX3,BVES,PDE4D,FGF12,TNNC1,RGS4,SLC8A2,TNNT2,KCNIP2,ADRA1A,KCNJ8,ITPR2,EDN3,THRA,AKAP9,KCNA5,P2RX4,KCNK1,GATA4,HCN4,ATP1B1,CASQ1,CALM2,SCN1A,CORIN,ANK2,CACNA1B,DRD2,ITPR1,CACNA1C,THRB,CACNA2D1,CXADR,TTN,ATP2B2,CACNA1D,ACE,CALM3,S100A1,KCNJ3,ADORA1,TMEM65,CACNB2,SCN3B,ADRA1B,SGCD,GAA,…
GO:0003002	0.023	regionalization	SEMA3F,CYP26B1,DVL2,PAX6,FUZ,CDON,LRP6,FGF10,NLE1,SEMA3C,CELSR1,PAX2,PLXNA2,FGFR1,PSEN1,MEF2C,LRP2,HSPB11,SMARCD3,TMED2,AURKA,PCSK5,NRP1,CRKL,IFT52,POFUT1,AXIN1,RPGRIP1L,MEGF8,FKBP8,WNT2,LFNG,COBL,GLI3,LHX2,TGFBR1,ZBTB16,SRF,FGF1,CDX1,WNT5A,HES1,IFT57,EPB41L5,KMT2A,NRP2,HOXB8,GORAB,ACVR2A,EGR2,TTC21B,SNAI1,BMP4,HOXD10,HOXD13,KIF3A,LRP4,AHI1,EMX1,PCDH8,SETDB2,TBR1,GATA4,ABI1,BMPR1B,EGF,DUSP6,ASCL1…
GO:0061351	0.0457	neural precursor cell proliferation	CTNNA1,PROX1,FOXO3,SOX5,EMX1,RERE
GO:0045746	0.0166	negative regulation of Notch signaling pathway	NOTCH3,NFKBIA,LFNG,NEURL1,FBXW7,FAM129B,ARRB1,EGF,BEND6,GDPD5,HEY1,DLK2,EGFL7,SLC35C1,ARRDC1,WWP2,YTHDF2
GO:0006898	0.0485	receptor-mediated endocytosis	SCARB1,HIP1R,SH3GL3,LRRTM2,GRIA1,MRC1
GO:0140013	0.0372	meiotic nuclear division	DAZL,RAD51C,TEX14,XRCC3,FMN2,BUB1B
GO:0008652	0.031	cellular amino acid biosynthetic process	MRI1,ATP2B4,OAT,ASNS,PLOD1,FOLH1,SEPHS1,GGT1,MTHFD1,AHCY,PLOD3,AGXT2,GLS,PARK7,MTR,GOT1,MTRR,GOT2,GAMT,ASS1,SERINC3,BHMT2,GADL1,ENOPH1,BHMT,PSPH,APIP,AASDHPPT,NAGS,MTHFD2L,GPT2,ASPG,GPT,PAH,GATM,AGXT,RIMKLA,NAT8L,DPYD
GO:0051489	0.0363	regulation of filopodium assembly	NRP1,PALM,ZMYND8,PPP1R16B,NEURL1,DPYSL3,FAM206A,CCL21,GPM6A,GAP43,NRXN1,ARAP1
GO:0051094	0.0393	positive regulation of developmental process	CYP26B1,HSPB6,DVL2,SOX8,SCIN,PROM1,PAX6,CACNA2D2,FYN,CNTN1,SNAI2,CD74,RNF10,PRKCH,LRRC7,PIAS1,JADE2,CTNNA1,EPHA3,HDAC9,LMO3,KITLG,NEDD4L,MAPK9,HDAC7,SEZ6,GPC1,CDON,AP3D1,SPEN,CTNNA2,TNFRSF1A,TP53BP1,PRKCZ,SYT1,CBFB,MEF2A,SIRT2,VPS35,TCF3,MARK2,PTGS2,CLASP1,SEMA3C,PAX2,ACACB,RARB,FGFR1,BRINP1,ITCH,RIMS1,DCT,PSEN1,ARG2,MEF2C,LRP2,SMARCD3,CYLD,B4GALT1,ADD1,AURKA,TESC,P2RX7,TBX5,NRCAM,CAPN3,UNC13D,TG…
GO:0055001	0.0246	muscle cell development	CTDP1,MAP2K4,CAPN3,FOXP1,PROX1,ANK2,HOMER1,SGCD,TCAP,ATP2A2,NACA
GO:0006739	0.0416	NADP metabolic process	NADK,ME1,NNT,IDH1,NADK2,PGM2,RBKS,IDH2,SHPK
GO:0045652	0.0338	regulation of megakaryocyte differentiation	SCIN,MEF2C,RBBP5,KMT2A,H3F3B,MOV10,H3F3A,KMT2D
GO:0021766	0.0478	hippocampus development	EIF2B3,SLC32A1,EZH2,GLI3,MDK,PROX1,NR4A3,TMEM108,EPHA5,KIRREL3,HTR5A,NEUROD6,ZEB2,CDK5R1,DRD1
GO:0140053	0.0485	mitochondrial gene expression	ELAC2,MRPS30,FOXO3,C12ORF65,MRPL47,GADD45GIP1,MRPL33
GO:0048878	0.0247	chemical homeostasis	CYP26B1,PRKAR2B,IBTK,ABCC8,CACNA1G,ADIPOR2,PAX6,PKD1,MLXIPL,FYN,NR1H3,NEDD4L,HEXB,SLC4A8,PIK3CB,ATG5,AP3D1,TTC7A,RORA,PTPN3,ATP2B1,MAP4K4,SCARB1,PICALM,CA12,ATP12A,PAX2,ADCY2,PSEN1,C1QTNF3,P2RX5,SNX10,MT3,FKBP1A,P2RX7,SLC8B1,BIRC5,SLC9A1,TRPM7,CAPN3,COMT,PNPLA3,PYGL,SLC8A3,CD40,ADNP,TM9SF4,SMAD7,HTR2A,CORO1A,HMOX2,AQP9,HOMER2,TJP1,DMXL2,SLC39A14,PIK3R2,HAMP,CAV1,GHRHR,MICU1,SFXN3,CLCN3,FBXW7,P2RX…
GO:0007214	0.00184	gamma-aminobutyric acid signaling pathway	GABRA1,SLC12A2,ATF4,GABBR2,CACNA1A,PLCL2,GABRB1,HTR4,GABRA5
GO:0048588	0.0161	developmental cell growth	VCL,RTN4R,JADE2,NEDD4L,FSTL4,CTDP1,MAP2K4,PRKCZ,SYT1,PLXNA2,MAP2,RIMS1,SEMA5B,CTTN,MT3,AURKA,NRCAM,DPYSL2,HSP90AB1,NRP1,ADNP,MEGF8,CACNG7,HAMP,COBL,SH3GL2,RASAL1,WASF1,WNT5A,PLXNA1,FOXP1,TNR,RGS4,NRP2,SPP1,ADRA1A,CPNE5,NRN1,FLRT3,FLRT1,MACF1,UNC13A,MAP1B,POSTN,EMX1,GATA4,SEMA7A,LLPH,IQGAP1,APP,GOLGA4,TMEM108,SLIT2,AKAP6,IMPACT,ZFYVE27,NRG1,AUTS2,RYK,NDEL1,KMT2D,ZEB2,RAPH1,RIMS2,BDNF,CDK5R1,ULK1,A…
GO:0045893	0.0104	positive regulation of transcription, DNA-templated	CD38,DVL2,CREBBP,KMT2E,SOX8,KDM7A,PAF1,PAX6,TEAD3,NFIX,PKD1,MED24,MLXIPL,AKAP8L,CD74,RNF10,NR1H3,ARNTL2,IKZF2,PIAS1,MAP2K3,RFC1,HEXB,ARID4B,DLX3,CDON,SBNO2,NFYC,ZFAT,KLF6,TNFRSF1A,MEF2A,SIRT2,PITX1,RORA,FSTL3,ZXDC,NCK2,TCF3,FBXW11,PICALM,NOTCH3,ARHGEF10L,FOSL2,PAX2,RARB,ITGA8,MLLT10,PSEN1,MEF2C,SMARCD3,NFE2L1,KAT6A,GRHL2,NUFIP1,MT3,TESC,SLC9A1,CCNK,ITGA6,CAPN3,TGFB2,CREM,MZF1,SEC14L2,SNW1,PSMC1,R…
GO:0070498	0.0481	interleukin-1-mediated signaling pathway	VRK2,FBXW11,TOLLIP,RBX1,RPS6KA5,NFKBIA,IKBKB,NOD1,MAP3K8,SKP1,IL1RL2,EGR1,PELI2,UBC,SQSTM1,OTUD4,BTRC,PELI3,PLCB1,IL1RAP,PELI1,ZNF675,MAP3K3,CHUK
GO:0007224	0.0046	smoothened signaling pathway	CREBBP,PAX6,FUZ,CTNNA1,CC2D2A,HHAT,CDON,IFT80,RORA,FGF10,NDST1,EVC,HSPB11,KIAA0586,IFT52,FGF9,MGRN1,RPGRIP1L,MEGF8,FKBP8,ANKMY2,GLI3,PKD2L1,B9D1,IFT20,ARL6,HES1,IFT57,PRRX1,PTCH2,TCTN3,GORAB,IFT81,TTC21B,RUNX2,BMP4,GLIS2,DYRK2,TTBK2,MAP3K10,KIF3A,SERPINE2,DHH,RB1,DISP2,ULK3,PRKACB,GPR161,WNT9A,BOC,DCDC2,TBC1D32,DLG5,CENPJ,PTPDC1,SCUBE1,HIPK1,IFT122,IQUB,BTRC,KCTD6,TCTN2,ROR2,WNT10B,GPR37L1,PTCH1,…
GO:0032092	0.0454	positive regulation of protein binding	STPG1,PKD1,ADD2,MARK3,PSEN1,MEF2C,ADD1,FKBP1A,HSP90AB1,NRP1,STK4,ARHGEF7,CAV1,LFNG,EPHB6,CSF3,CRBN,WNT5A,PLCL1,EPHA4,PARK7,LRP1,PIN1,TICAM1,HIP1R,MEN1,ARRB1,APP,PLK2,TCF7L2,PLCL2,SPPL3,BDNF,PARK2,LRRK2
GO:0002312	0.0221	B cell activation involved in immune response	MSH6,PTK2B,FAM35A,PLCL2,PAXIP1,STAT6
GO:0046546	0.0499	development of primary male sexual characteristics	SOX8,MGST1,CTNNA1,KITLG,ARID4B,FSTL3,LRP2,ESR1,TGFB2,CST3,TGFBR1,PLEKHA1,CCND1,HMGCS1,PDGFRB,WNT5A,WDR48,KIF18A,ACVR2A,MEA1,EIF2S2,LRRC6,BCL2L2,SAFB2,MAS1,NASP,RXFP2,HSD17B4,GATA4,RNF38,LHCGR,DHH,GATA6,ADAM15,NUP210L,REN,SFRP2,LHFPL2,ARID5B,RHOBTB3,SGPL1,KLHL26,SF1,ZFPM2,INSR,KLHL32,TLR5,GPR56
GO:1901701	0.0323	cellular response to oxygen-containing compound	CYP26B1,TFPI,UPF1,PRKAR2B,BAIAP2L1,PAF1,NOS2,BAIAP3,MGST1,MLXIPL,FYN,SNAI2,ABCC2,UBR2,NR1H3,TNC,CTNNA1,EPHA3,HDAC9,TNIP3,MAPK9,ATP2B4,DGAT2,SBNO2,CALCRL,MAP2K4,CACNB1,PKM,PRKCZ,SIRT2,RORA,ATP2B1,MAP4K4,RPS6KA2,SCARB1,PTGS2,ACTB,PAX2,ADCY2,BRINP1,PSEN1,MEF2C,AACS,OPRK1,COL16A1,RAB10,MT3,TESC,P2RX7,BIRC5,SLC9A1,OSBPL8,CDC6,SORBS1,HCN2,RANBP1,RANGAP1,SNW1,SLC8A3,NFKBIA,CD40,CHRNA4,CST3,NUP93,TSC2,AQ…
GO:0007215	0.00723	glutamate receptor signaling pathway	MAPK8IP2,FYN,RASGRF1,MEF2C,TRPM3,HOMER2,CACNG7,OPRM1,CPEB4,GRIA2,PTK2B,UNC13A,EPHB2,MINK1,APP,CACNG8,CNIH3,CRH,GRID2,HOMER1,GRIA4,GRM1,GRIA1,GNAQ,KCNB1,GRIN2C,SHANK1,GRIK3,NETO1,GRM5,NLGN1,NETO2,PRNP,CDK5R1,GRIN1,GRM8,NRXN1,PLCB1,GRID1,GRIN2A,RELN,DAPK1,ARC,GRM3,SHISA9,FRRS1L,GRIN2B
GO:1903008	0.0153	organelle disassembly	ATG2A,AMBRA1,PARK7,KLC1,CTSK
GO:1902679	0.0136	negative regulation of RNA biosynthetic process	CCAR1,KDM4A,RCOR1,CAPN3,PPM1F,CTCF,BACH2,FOXP1,PROX1,FOXO3,SATB2,NRDE2,TSHZ3,GLIS2,KLF16,RERE,VLDLR,THRB,BEND6,JAZF1,KLF10,ZBTB7B,NAB2,STAT6,GATAD2A,C11ORF84,THAP11,ZEB2,NEUROD2,CXXC5,CCDC85B,CDK5R1,NRIP1,SATB1,CBX6,NDUFA13,SKOR1,XRCC6,NACA,TCF4,ZBTB14,WWP2,LDB1,EID1
GO:0060402	0.0495	calcium ion transport into cytosol	IBTK,FYN,ATG5,P2RX5,FKBP1A,P2RX7,SLC8B1,CAPN3,SLC8A3,HTR2A,CORO1A,CAV1,P2RX3,PDE4D,PTK2B,ADRA1A,ITPR2,PLCG1,DIAPH1,P2RX4,HTR2B,CCL21,TRPC3,METTL21C,PML,CASQ1,CALM2,SNCA,ANK2,ITPR1,CACNA1C,AKAP6,CACNA2D1,CALM3,TPCN2,TRPV6,CACNB3,LETM1,CXCL11,PRKCE,GRIN1,SLC8A1,GRIN2A,PRKD1,DRD1,TRDN,NPSR1,MYO5A,RYR3,FAM155A,GRIN2B
GO:0030510	0.0174	regulation of BMP signaling pathway	NEO1,FSTL3,LRP2,SMAD7,ZNF423,WNT5A,HES1,ACVR2A,TWSG1,GATA4,NUMA1,SULF1,PCSK6,GATA6,RNF165,CYR61,SFRP2,CRB2,SKI,NBL1,BMPER,GREM1,SOST,RBPJ,HTRA3,SOSTDC1,SMAD2,GREM2,SKOR1,HES5,SMURF1
GO:0051279	0.0485	regulation of release of sequestered calcium ion into cytosol	CAPN3,PTK2B,PLCG1,SNCA,ANK2,CACNA1C,SLC8A1,PRKD1,TRDN
GO:0051304	0.0371	chromosome separation	MAD1L1,NCAPH2,TEX14,XRCC3,CDK5RAP2,HECW2,RB1,BUB1B,SMARCAD1,MUS81,SLX4
GO:0009790	0.025	embryo development	CYP26B1,ALS2,DVL2,CREBBP,SOX8,USH1C,PAF1,PAX6,TEAD3,PKD1,FUZ,FUT8,TBC1D23,KITLG,PIK3CB,LAMA3,COL11A1,CDON,ZFAT,PITX1,MBD3,NLE1,PPP2R3A,CLASP1,SEMA3C,DLG1,PAX2,PLXNA2,RARB,FGFR1,ITGA8,KEAP1,PSEN1,MEF2C,LRP2,ITGB5,GRHL2,TMED2,ADD1,KIF16B,LAMB1,MYO15A,TGFB2,NRP1,CECR2,PICK1,MYH9,ITPK1,MTHFD1,IFT52,STK4,POFUT1,LAMA1,RBBP8,NDRG4,RPGRIP1L,TJP1,FZD3,IMPAD1,MEGF8,ELL,LMBR1,WNT2,DNAJB6,LFNG,COBL,GLI3,B9D1…
GO:0098655	0.0111	cation transmembrane transport	SLC7A2,IBTK,ABCC8,CACNA1G,SCN4A,SLC12A2,CACNB1,ATP2B1,TRPM5,PICALM,DLG1,PKD2L2,PSEN1,MEF2C,CACNA1S,FKBP1A,SLC9A1,TRPM7,CAPN3,CACNA1I,HAMP,TSPAN13,KCNT1,PKD2L1,SLC15A3,TCIRG1,COX6A1,PARK7,KCNC4,SLC8A2,KCNIP2,CRHR1,PTK2B,KCNS1,SLC12A5,PLCG1,TRPC4,EPHB2,P2RX4,KCNH3,KCNMB4,SLC9A5,COX5B,SCN2A,CCL21,CALHM2,TRPC3,SLC24A4,CACNA1A,KCNA10,KCNN3,CNIH3,SCN1A,SNCA,ANK2,SLC30A5,SLC39A12,TMCO3,ADRA2A,GPM6A,CACN…
GO:0031099	0.05	regeneration	CTNNA1,PTPRU,PTPRF,JAM3,NACA
GO:0050715	0.044	positive regulation of cytokine secretion	FGR,PRKCZ,C1QTNF3,P2RX7,NLRP1,CRTAM,IL26,GAPDH,MAPK14,WNT5A,SPTBN1,CD2,CD244,POSTN,DHX9,HTR2B,DRD2,HK1,FZD5,IL17RC,LGALS9,PYDC1,C1QTNF4,RASGRP1,GLMN,IL17RA,CSF1R,MAPK11,LRRK2,IL1RAP,MBP,CHUK
GO:0045444	0.0239	fat cell differentiation	SOX8,WWTR1,SNAI2,PIAS1,TRIO,ADRB1,LMO3,SIRT2,RORA,TRIB2,PTGS2,RUNX1T1,AACS,C1QTNF3,OSBPL8,ITGA6,SIRT1,CBY1,STK4,ZNF516,HTR2A,MEDAG,AXIN1,AKT2,CLIP3,ZBTB16,CCND1,WNT5B,CREBL2,PPARD,MAPK14,FAM120B,ARL6,WNT5A,HES1,ID2,NR4A3,ARL4A,EGR2,NR4A1,METTL8,MKKS,NR1D1,TRPM4,PPARG,PER2,GPS2,ARNTL,TAF8,WDFY2,FTO,PRDM16,RORC,SFRP2,ADIRF,TCF7L2,ARID5B,CCDC3,ZFP36L2,NR4A2,FNDC5,ZBTB7B,SENP2,GPER1,SMAD3,WNT10B,ZFPM…
GO:0051604	0.0251	protein maturation	BAD,CREBBP,PRSS3,AGA,NNAT,CYFIP2,RPS6KA2,PSEN1,ZMPSTE24,ADAMTS2,FKBP1A,TESC,P2RX7,SIRT4,BIRC5,GLG1,NLRC4,PCSK5,TSPAN15,GGT1,LMF2,MYH9,IFT52,BIRC7,LONP2,LMF1,STUB1,LHB,PMPCB,GLI3,GLRX3,TSPAN14,C1QBP,CPD,CPE,WFS1,NAA40,CD81,C7,DHCR24,TMEM59,ECE1,CLU,LIAS,SOX4,PCSK2,SPCS3,F12,TIMM17A,C5AR2,SERPINE2,YME1L1,SORL1,THBS1,ADAM10,APH1B,ENPEP,PCSK6,FURIN,RHBDL3,PRKACB,SUSD4,SNAPIN,PARP1,REN,ECE2,CORIN,C9OR…
GO:0043500	0.00191	muscle adaptation	GTF2IRD1,CTDP1,TNFRSF1A,MEF2C,SLC9A1,HAMP,EZH2,TNNC1,FOXP1,ERRFI1,NR4A3,ADRA1A,MYOD1,P2RX4,TRPC3,PARP1,MLIP,AKAP6,TRIM63,LMNA,PTK2,DAG1,TCAP,ATP2A2
GO:0050808	0.000517	synapse organization	ALS2,CACNA2D2,FYN,NRXN3,TNC,SEZ6,CTNNA2,NGEF,CACNB1,SDK2,VPS35,ACTB,PSEN1,MEF2C,CTTN,MTMR2,ACHE,NRCAM,PALM,SEZ6L,PICK1,ZMYND8,ADNP,SYNDIG1,CBLN1,DNAJA3,RAB3A,SPOCK2,NEURL1,WNT5A,EPHA4,TNR,CDC20,CRIPT,FLRT3,FLRT1,LRRC4,EPHB2,CAMK1,LRP4,DAB2IP,ACTR2,ZNF365,CHRNA1,CLSTN3,ERBB2,CACNA1A,APP,SNAPIN,TMEM108,SNCA,LRRTM2,TPBG,SDK1,SYBU,LRRC4C,KIRREL3,GPM6A,ANK3,DLG5,GRID2,HOMER1,UTRN,CAST,EPHB1,NRG1,KALRN…
GO:0044409	0.0363	entry into host	CD74,CDH1,TFRC,SCARB1,ITCH,ITGB5,EPS15,CD209,TYRO3,LGALS1,HTR2A,CAV2,CAV1,MET,EFNB3,CD81,SELPLG,SNX3,ITGB6,IDE,ZNF639,EFNB2,CDHR3,LDLR,NPC1,XPR1,GSN,NCAM1,TRIM11,CXADR,TNFRSF14,CCR5,CTSB,AXL,CTNNB1,SLC20A2,LGALS9,GYPA,DAG1,GRB2,EXOC7,CLDN6,SIVA1,SRC,DPP4,WWP2,UVRAG,CTNND1,KRT6A,HS3ST5,MRC1
GO:0034329	0.0251	cell junction assembly	SNAI2,PRKCH,VCL,CTNNA1,EPHA3,LAMA3,PKP2,HDAC7,LIMCH1,SLK,COL17A1,MYO9A,CBFB,TESK2,ACTN1,LIMS2,MPP5,FERMT2,CLASP1,FSCN1,ACTB,DLG1,ACTN2,TNS1,EPB41L3,GRHL2,COL16A1,CTTN,TRIP6,SLC9A1,ITGA6,SORBS1,NRP1,PPM1F,SH3BP1,SMAD7,ARHGEF7,PARD6A,TJP1,IKBKB,CAV1,RAPGEF1,CORO1C,SRF,EPB41L5,STRN,RAP1A,ITGB1BP1,TEK,PTK2B,SNAI1,MACF1,ACTN4,LAMA5,NPHP4,ROCK2,TLN1,THBS1,IQGAP1,TBCD,PIP5K1A,NPHP1,PKP4,PHLDB2,ANK2,MTDH…
GO:0050909	0.023	sensory perception of taste	TRPM5,PKD2L1,P2RX3,PLCB2,LCN1,SCNN1G,CST1,RTP1,CALHM1,RTP2,ASIC3
GO:0048193	0.0214	Golgi vesicle transport	KIF2A,KIF22,KLC1,ARFGAP2,GRIA1,PRKD1
GO:0035710	0.0373	CD4-positive, alpha-beta T cell activation	RORA,IL12RB1,SMAD7,RELB,JAK3,FOXP1,NCKAP1L,TWSG1,RORC,NFKBIZ,SH3RF1,ZBTB7B,STOML2,STAT6,ZFPM1,SATB1,SEMA4A
GO:0043523	0.0104	regulation of neuron apoptotic process	MAP2K4,MDK,AMBRA1,PARK7,FOXO3,PTK2B,SRPK2,CACNA1A,KCNB1,BDNF,CDK5R1,GABRA5
GO:1903706	0.0328	regulation of hemopoiesis	CREBBP,ITGA2B,SCIN,AP3D1,TCF3,ITCH,MEF2C,CYLD,SMAD7,JAK3,GLI3,CSF3,FOXP1,IL1RL2,SOS1,RBBP5,KMT2A,FOXO3,NR4A3,PTK2B,ACVR2A,NCKAP1L,ZBTB1,ZBTB46,H3F3B,RB1,ERBB2,ITPKB,PIK3R1,ZEB1,ZFP36L2,KLF10,MOV10,ACE,ZBTB7B,H3F3A,CCR1,PRKCB,KMT2D,INPP5D,KLF13,RASGRP1,TMEM64,YTHDF2,LDB1,TOX
GO:0007585	0.0372	respiratory gaseous exchange	ATP1A2,FUT8,NDST1,MTG2,NTSR1,CHRNA4,RAB3A,ZFAND5,MAN2A1,TNNC1,GLS,PASK,TSHZ3,COX5B,MAPK8IP3,FTO,GLRA1,NR4A2,ADORA1,COX11,PBX3,NLGN1,GAA,UCP3,GRIN1,CCBE1,NDUFA12,JAG2,STK40,ADH5,MAN1A2,MAFB
GO:0048729	0.0471	tissue morphogenesis	PLXND1,DVL2,SOX8,PAFAH1B1,PKD1,FUZ,SNAI2,VCL,TNC,AP2S1,CC2D2A,PTCD2,PKP2,COL11A1,MYLK,MYO9A,MPP5,CLASP1,SEMA3C,CELSR1,DLG1,PAX2,FGFR1,ITGA8,PSEN1,MEF2C,LRP2,GRHL2,RAB10,B4GALT1,TMED2,FKBP1A,TBX5,ESR1,MYH7,TGFB2,NRP1,CECR2,SH3BP1,MTHFD1,NFATC4,IFT52,STK4,CCM2L,SMAD7,PARD6A,NDRG4,AXIN1,TSC2,RPGRIP1L,FZD3,PRKD2,MEGF8,RASIP1,WNT2,COBL,PLOD3,GLI3,LHX2,TGFBR1,IFT20,AREG,MYL2,VDR,BMP5,SRF,NPHP3,PDCD10,W…
GO:0043043	0.0363	peptide biosynthetic process	DAZL,EIF5,MRPS30,FOXO3,PAIP2,PTK2B,C12ORF65,IREB2,WARS,FURIN,NACA,CPEB1,PDF
GO:2000677	0.0285	regulation of transcription regulatory region DNA binding	PSEN1,DOT1L,PARK7,PER2,FAM129B,GTF2B,RB1,PARP1,NEUROD1,HEY1,NSD1,SIN3A,ZBTB7C,ZNF675,DDRGK1
GO:0005637	0.0386	nuclear inner membrane	RNF13,P2RX5,ZMPSTE24,P2RX7,P2RX6,SUN2,GHRHR,P2RX3,LMNB1,P2RX4,KCNH1,SIGMAR1,ITPR1,SUN1,SMAD3,SMAD1,TMEM43,DPY19L1,DPY19L2,ERN1,TMEM120B
GO:0098794	0.000791	postsynapse	GABRA1,ANK1,SEZ6,CTNNA2,VPS35,ATP2B1,PICALM,DLG1,ITGA8,IGSF9B,MEF2C,PALM,PICK1,ZMYND8,CHRNA4,CBLN1,DNAJA3,NEURL1,GABRG2,SPTBN1,STRN,SOS1,EPHA4,DLGAP3,SLC8A2,CRIPT,GRIA2,PTK2B,ARFGEF2,LRRC4,HIP1R,SYNE1,PPP1R1B,CHRM3,EPHB2,LRP4,P2RX4,PCDH8,GABBR2,ATAD1,CHRNA1,APP,CNIH3,PKP4,TMEM108,SNCA,ANK2,LRRTM2,GPM6A,CACNA1C,ANK3,GRID2,SPOCK1,HOMER1,UTRN,NRGN,GRIA1,SORCS3,DGKI,CABP1,KCNB1,KALRN,CHRNB2,DISC1,GAB…
GO:0055037	0.0336	recycling endosome	ARHGAP44,BAIAP3,NISCH,EHD3,EHD2,RABEP1,ATP9A,ATP11A,TFRC,STX7,RAB10,RAB11FIP3,UNC13D,PACSIN2,VTI1B,EEA1,SGK3,ZDHHC2,NDRG1,CLIP3,EHD1,SLC11A2,RAB35,FIG4,OPTN,ARFGEF2,RAB17,RAP2A,GGA3,LAMP5,USP6,SYT5,RAB11FIP4,PDLIM4,TBC1D14,SYT11,RAB11FIP5,KCNK1,ABHD17C,SLC31A2,SORL1,SCAMP2,VPS53,GPR161,ACKR3,ANK2,SLC39A4,TNIK,RABGEF1,ZFYVE27,GRIA1,LDLRAP1,DYNC1I1,LMTK2,GPER1,MICALL2,TMUB1,ARF6,SDCCAG3,PDIA3,MYO5B…
GO:0000784	0.0154	nuclear chromosome, telomeric region	UPF1,SUN2,ACD,ORC4,XRCC3,HAT1,RPA1,H3F3B,TERF2,PARP1,H3F3A,ERCC4,SLX4,XRCC6,PPP1CB
GO:0030133	0.0381	transport vesicle	ICA1,ABCC8,SYT7,SYT13,CD74,RAB27B,DTNBP1,GOPC,YIPF1,GOLGA5,SYT1,ROGDI,FGFR3,PICALM,CTTNBP2,AMPH,RAB10,TMED2,MTMR2,MT3,RPH3A,SLC17A6,UNC13D,STX1B,TRIM9,VTI1B,CHGA,DNAJC5,SLC32A1,DMXL2,SCG3,NCALD,SLC17A7,PLIN3,SYNGR4,RAB3D,RAB3A,CAV2,STX1A,AREG,CLCN3,SYT10,RAB35,DPYSL3,SLC30A3,C2ORF40,AFTPH,DBH,NRSN2,PCSK2,LAMP5,SYT5,PPT1,DDC,SYT11,RAB11FIP5,RABEPK,SYTL2,APH1B,SCAMP2,FURIN,RAB40B,SNAPIN,SNAP47,CNIH…
GO:0098858	0.0481	actin-based cell projection	USH1C,PROM1,KITLG,OSBPL3,SCARB1,CDHR2,MAP2,ATP8B1,B4GALT1,ITGA6,MYO15A,PALM,HOMER2,FZD3,PPP1R9B,EPHA4,FAM206A,DOCK4,APP,TIAM2,GPM6A,UTRN,ENAH,CXADR,EPHB1,FMN2,NFASC,GPR98,TMC1,SLC27A4,LOXHD1,GAP43,DAG1,PDZK1,BAIAP2,LRRK2,MYO5A,STRC,TWF2
GO:0030315	0.0156	T-tubule	CACNA1S,SLC9A1,CAPN3,ADRA1A,SCN1A,ANK2,CACNA1C,ANK3,AKAP6,CACNA1D,KCNJ3,CACNB2,CACNB3,SLC8A1
GO:0009897	0.00212	external side of plasma membrane	ITGA2B,CD74,RTN4R,TNFRSF9,SPA17,LRP2,IL12RB2,ITGAE,B4GALT1,P2RX7,CD209,NRCAM,ITGA6,ARSA,CD40,CHRNA4,CUBN,CLCN3,CD5,CD69,CD2,IGSF21,ECE1,GRIA2,ENOX1,PLG,CD244,TAS2R16,LDLR,SERPINE2,STAB2,SEMA7A,ENPEP,MFGE8,TNFRSF11A,EPHA5,GLRA1,NCAM1,MS4A2,ASTN1,NRG1,SCUBE1,ACE,CHRNB2,KCNJ3,ANTXR2,CCR1,EMCN,ANXA5,TMC1,SCNN1G,CA4,SLC22A11,ADAM9,NLGN1,ITGAM,INSR,PRNP,AQP4,DAG1,HEG1,EFNA5,RTN4RL1,RTN4RL2,MAP3K5,ITGA1
GO:0030135	0.0112	coated vesicle	HIP1R,FURIN,ASTN1,GRIA1,FAM109B
GO:0019005	0.04	SCF ubiquitin ligase complex	FBXW11,FBXL19,RBX1,FBXW7,SKP1,FBXO2,SPOP,BTBD2,SKP2,FBXL2,FBXO32,FBXW5,FBXO27,ABTB2,BTRC,USP47,FBXW8,BTBD9,FBXO17
GO:0031975	0.00806	envelope	FGR,BAD,MAD1L1,PRKAR2B,AGK,PAFAH1B1,DNAJC11,MGST1,TTC19,BID,NDUFS1,PHF20,AGPAT4,VRK2,NUP160,TPR,MRPS10,MCUR1,PTGER3,MPC1,IPO5,NDUFB4,ATXN3,PRKCZ,NAV3,ROGDI,REEP1,NUP133,SLC44A1,OSBPL3,TMEM38A,SDHA,MRPS34,GRAMD4,ACACB,VDAC3,PCM1,OSBPL6,PSEN1,CPOX,PHLPP1,XPO1,RNF13,TNPO1,P2RX5,ZMPSTE24,NOA1,SEH1L,MGST2,IPO11,SEPHS1,MRPL28,BAX,MT3,CRLS1,SMOX,P2RX7,SLC8B1,SIRT4,MRPS33,NDUFB2,MUL1,CERS4,OSBPL8,DTX2,TY…
GO:0097447	0.000207	dendritic tree	PRKAR2B,FYN,SYT7,NCDN,SAMD4A,RTN4R,DTNBP1,LZTS1,SEZ6,MAP2K4,ATP2B1,TRPM5,MARK2,MARK3,ITGA8,MAP2,ADCY2,BRINP1,PSEN1,IGSF9B,CTTN,MTMR2,PALM,RANGAP1,BRD1,TRIM9,ZMYND8,ADNP,CHRNA4,SLC32A1,HOMER2,FZD3,COBL,MYL7,NEURL1,PPP1R9B,P2RX3,GABRG2,CPEB4,IFT57,TACR1,STRN,EPHA4,KIF21B,SLC8A2,FAM206A,CRIPT,GRIA2,CLU,PTK2B,MAPK8IP1,LRP1,SLC12A5,ARFGEF2,STAU1,PCSK2,SGCE,ATF4,LRRC4,HIP1R,PPP1R1B,SYT11,CHRM3,EPHB2,LR…
GO:0044306	0.0373	neuron projection terminus	SYT7,PTPRN,AP3D1,SYT1,KCNAB2,FSTL3,OPRK1,FKBP1A,DPYSL2,NTSR1,PDYN,SLC32A1,RNF40,RAB3A,P2RX3,KCNA1,TULP1,KCNIP3,TANC1,AAK1,EPHA4,KCNC4,GHRH,GOT1,FLRT3,FLRT1,UNC13A,DLG4,SYT11,CHRM3,P2RX4,UNC13C,POLG,ADCYAP1,SNCA,NTRK2,DRD2,CDH8,UCHL1,PTPRN2,DGKI,ADORA1,GRIK3,BSN,PRSS12,GPER1,KCNC2,CHRM1,BAIAP2,GRIN1,KCNA2,SLC17A8,ADRA2C,ROR1,CCK,LRRK2,UNC13B
GO:0044309	0.00549	neuron spine	PRKAR2B,DTNBP1,LZTS1,SEZ6,ATP2B1,CTTNBP2,ITGA8,CTTN,MTMR2,COMT,PALM,ZMYND8,EEA1,MYL7,NEURL1,PPP1R9B,P2RX3,CPEB4,STRN,EPHA4,SLC8A2,CRIPT,GRIA2,PTK2B,ARFGEF2,NR1D1,LRRC4,HIP1R,PPP1R1B,SYT11,ARHGAP32,P2RX4,PPP3CA,APP,TENM2,GPM6A,PTPRO,GRID2,HOMER1,NRGN,GRIA1,DGKI,ADORA1,BAIAP2,CDK5R1,GRIN1,DDN,SLC8A1,PDE4B,ANKS1B,MAPT,SIPA1L1,CTNND1,ARC,GRM3,GRID2IP,SHISA9
GO:0032590	0.0324	dendrite membrane	ATP2B1,ITGA8,PALM,PPP1R9B,MPP2,OPRM1,GABRG2,HPCA,LAMP5,SGCE,ATF4,GABARAPL1,THY1,GRIA1,GPER1,INSR,DDN,SHISA9
GO:0098589	0.0416	membrane region	TFPI,PRKAR2B,FYN,CNTN1,ATP1A2,EHD2,FAS,RTN4R,CTNNA1,KCNQ1,ATP2B4,GPC1,GNAI3,TNFRSF1A,STOML1,PRKCZ,ATP2B1,SCARB1,PTGS2,ADD2,DLG1,PAG1,SYNJ2,ADCY2,PSEN1,XPO1,SLC9A1,SORBS1,PACSIN2,HMOX1,HTR2A,CSK,IKBKB,CAV2,CAV1,TGFBR1,LAMTOR3,P2RX3,SELPLG,CORO1C,OPRM1,BVES,GNAI2,PIKFYVE,TNR,PARK7,CD2,CTSD,CNR1,PTK2B,ADRA1A,KIF18A,PTGIS,GNAI1,KCNA5,PLVAP,SLC34A1,PPT1,RFTN1,TRPC4,STOML3,LRP4,SULF1,MYOF,FURIN,IQGAP1,…
GO:0043292	0.0471	contractile fiber	MYH13,PSEN1,CACNA1S,CAPN3,SPTBN1,MYOT,ADRA1A,CALD1,SYNE1,TRIM54,SCN1A,ANK2,CACNA1C,ANK3,DST,HOMER1,TCAP,CDK5R1,SLC8A1,TWF2
GO:0033267	0.000791	axon part	SYT7,STMN4,ANK1,RTN4R,DTNBP1,AP3D1,NGEF,AP3M2,DLG1,MAP2,PSEN1,CTTN,FKBP1A,NRCAM,NRP1,RANBP1,RANGAP1,SLC32A1,EEA1,AP3B2,RAB3A,COBL,P2RX3,DPYSL3,CPEB4,SPTBN1,EPHA4,KCNC4,KIF21B,PTBP2,FAM206A,GOT1,PTK2B,TSHZ3,MAPK8IP1,FLRT3,KLC1,SERPINF1,SYT11,IGHMBP2,CHRM3,P2RX4,SCN2A,POLG,KATNB1,APP,SNAPIN,SCN1A,TMEM108,SNCA,TIAM2,PARD3,CDH8,GPM6A,ANK3,PTPRO,DST,SPOCK1,UTRN,CXADR,GRIA1,DGKI,ARPC5,ADORA1,NFASC,GRIK…
GO:0016607	0.0221	nuclear speck	KIF22,PPP1R16B,DGKZ,GATAD2A,ARL6IP4
GO:0005819	0.0395	spindle	MAD1L1,KIF2A,KIF22,KATNB1,CEP170,BUB1B
GO:0032838	0.0194	plasma membrane bounded cell projection cytoplasm	PAFAH1B1,DNAH5,SPATA7,DTNBP1,MAP4,KIF1B,ATG5,AP3D1,MAP2K4,AP3M2,KIFAP3,MAP2,ATG16L1,NME8,EFHC1,RANBP1,RANGAP1,HIF1A,ABHD12,SPEF1,KIF3B,RPGRIP1L,AP3B2,BLOC1S6,RP1,DNAH11,HSPB1,GLI3,AMBRA1,RSPH4A,OPRM1,ARL6,IFT57,DNAH1,DNAH6,KIF17,CENPF,DNAH7,HPCA,ARFGEF2,DYNLRB1,KIF1A,HIP1R,KIF3A,DLG4,BLOC1S1,GABARAPL1,SNAPIN,SPAG16,TMEM108,DCDC2,SYBU,INPP5E,DLG2,DST,UCHL1,CCSAP,SPAG17,KIF5A,HYDIN,DRC1,WDR66,DNAH3…
GO:0043025	0.00138	neuronal cell body	PRKAR2B,SYT7,NCDN,RTN4R,SLC4A8,SEZ6,MAP2K4,VPS35,ATP2B1,TRPM5,PICALM,ITGA8,MAP2,BRINP1,PSEN1,IGSF9B,NRP1,SEZ6L,BRD1,VTI1B,ADNP,CHRNA4,EEF1A2,HOMER2,FZD3,STMN2,CACNG7,COBL,NEURL1,PPP1R9B,P2RX3,STRN,SOS1,EPHA4,PTBP2,SLC8A2,CRIPT,PTK2B,CIT,LRP1,SLC12A5,STAU1,PCSK2,KLC1,FLRT1,SYT5,HIP1R,PPP1R1B,SERPINF1,DDC,EPHB2,LRP4,P2RX4,KCNK1,DAB2IP,NUMA1,TTLL7,KATNB1,RPTOR,CACNA1A,PTPRF,KCNN3,SCN1A,EPHA5,SNCA,GL…
GO:0098797	0.00118	plasma membrane protein complex	ITGA2B,ABCC8,CACNA1G,SCN4A,CACNA2D2,CD6,ATP1A2,CD74,FAS,KCNG1,CDH1,AP2S1,CTNNA1,KCNQ1,TNK2,CALCRL,GNAI3,NEO1,CACNB1,KCNAB2,ABCC9,EVC,PICALM,KCNQ2,ATP12A,DLG1,ITGA8,TOLLIP,PSEN1,CACNA1S,TRAF5,ITGB5,ITGAE,CTTN,EPS15,TRIP6,GNAO1,FKBP1A,ITGA6,SORBS1,IL12RB1,HCN2,MYH9,CACNA1I,ABHD12,CD40,CHRNA4,SNTA1,SMAD7,IKBKB,OLFM2,ATP1A3,CACNG7,KCNN1,ITGB8,IQCE,STX1A,TGFBR1,KCNT1,ABCA2,GLRB,CORO1C,KCNA1,C7,PDE4D,G…
GO:0034703	0.00243	cation channel complex	ABCC8,CACNA1G,SCN4A,CACNB1,CACNA1S,CACNA1I,KCNT1,PKD2L1,KCNC4,OLFM3,KCNIP2,GRIA2,PTK2B,KCNS1,TRPC4,KCNMB4,CACNA1A,KCNA10,CNIH3,SCN1A,CACNA1C,AKAP6,GRIA1,CACNA1D,KCNB1,KCNT2,KCNJ3,HCN1,CACNB2,CACNB3,KCNJ4,KCND3,DPP10,GRIN1,KCNIP1,SMDT1,GRIN2A,CNTN2,KCNQ3,PDE4B,KCNQ5,SHISA9,GRIN2B
GO:0044815	0.0327	DNA packaging complex	NCAPH2,KAT6A,SOS1,H3F3B,SHPRH,NCAPD3,H3F3A,KDM1B
GO:0005773	0.0433	vacuole	SCARB1,SIAE,AMBRA1,NCAN,CTSK,GLB1L2,DOC2A,ABCB9,GNB2,PRKD1,SZT2,NAGA
GO:0044450	0.00703	microtubule organizing center part	CAPG,MPHOSPH9,CROCC,KIF2A,SIRT2,CLASP1,PAX2,PCM1,AURKA,CBY1,NIN,KIAA0586,CEP128,IFT52,CEP76,PARD6A,CEP41,MDM1,ALMS1,CCDC92,ODF2L,TUBGCP3,WDR60,TUBGCP6,TTBK2,CEP85,KIF3A,CCDC146,CDK5RAP2,NEK1,ZNF365,BNIP2,KATNB1,CEP170,PLK2,CENPJ,POC5,CETN3,STARD9,CCDC78,SPICE1,POC1A,PLK1,RAB8A,HOOK3,CNTROB,TNKS,CCDC14,EXOC7,LCK,CEP63,PDE4B,AGBL4,FBF1,BLOC1S2,TOPORS,HYLS1,CEP290,KIAA0753,NEURL4
GO:0005769	0.0485	early endosome	ALS2,NISCH,SNX1,RABEP1,ADRB1,EPHA3,ATP9A,ATP11A,VPS35,PICALM,TSG101,ITCH,STX7,EPS15,MTMR2,KIF16B,NRP1,PACSIN2,VTI1B,TM9SF4,SYNDIG1,EEA1,MGRN1,CORO1A,VAC14,SGK3,CACNG7,CAV1,SH3GL2,CLCN3,EHD1,SNX3,FIG4,ARRDC3,PIKFYVE,STAM2,EPHA4,RAP1A,LRP1,PMEPA1,STAMBP,RAB17,GGA3,LAMP5,MYO1B,LDLR,RFTN1,ZFYVE20,NUMB,TMEM165,RAB11FIP5,DYSF,TMEM127,TGFBRAP1,RPS6KC1,KIAA0319,RASGEF1B,WDFY2,NIPA2,ARRDC4,PML,SH3GL3,KCNH…
GO:0044295	0.021	axonal growth cone	RTN4R,COBL,EPHA4,MAPK8IP1,FLRT3,PARD3,GPM6A,KIF5C,NRXN1,TRAK1
GO:0048471	0.00834	perinuclear region of cytoplasm	PPP1R16B,NDFIP2,RAD51C,EHD1,AMBRA1,CDK2AP1,PARK7,PTK2B,MAPK8IP1,KCNS1,XRCC3,HIP1R,GGT2,FMN2,BUB1B,BAG5,GNB2,ATP2A2,CDK5R1,TWF2
GO:0003774	0.0282	motor activity	MYH13,MYO16,KIF2A,KIF22,DNAH1,KIF21B,DNAH7,DYNLRB1,KLC1,MYO5C,DYNC1LI2,MYO1E,STARD9,KIF15,MYO1D
GO:0008270	0.0372	zinc ion binding	UPF1,LIG3,CREBBP,MYCBP2,KDM7A,DPF1,QPCTL,ZMYND11,UBR2,NR1H3,ZCCHC8,PIAS1,ZZZ3,TLL1,MTA3,USP13,CA11,RNF4,KDM4A,POLR1A,SIRT2,RORA,TRHDE,CA12,ZZEF1,RARB,SIRT6,TRAF5,KAT6A,CYLD,MYNN,NFX1,ADAMTS2,MT3,RPH3A,DTX2,ZFHX4,ESR1,TLL2,FBXL19,RBX1,L3MBTL2,TRIM9,MMP9,RNF24,EEA1,CTCF,EARS2,TRIP4,TRIM35,UBR5,AKAP8,PIAS4,ZFR2,PMPCB,TRIM14,ZFAND5,PITRM1,ZMIZ1,CPD,PEX12,CPE,SOD3,NEIL3,DTX4,TRIM3,VDR,PPARD,RNF8,NR2E1…
GO:0016887	0.0494	ATPase activity	KIF2A,KIF22,KATNB1,ABCB9,ATP2A2,XRCC6
GO:0003714	0.0154	transcription corepressor activity	CCAR1,RCOR1,CTCF,PROX1,RERE,THRB,BEND6,JAZF1,NAB2,NEUROD2,NRIP1,SKOR1,TCF4,LDB1,EID1
GO:0004402	0.015	histone acetyltransferase activity	CREBBP,MED24,KAT6A,KAT8,NAA40,KANSL3,KANSL1,METTL8,NCOA3,HAT1,EPC2,TADA1,KAT5,TADA2B,MCRS1
GO:0070405	0.0214	ammonium ion binding	ACHE,CHRNA4,HTR2A,CHKA,CHMP3,AMD1,CHMP2A,GPR12,CHRM3,HTR1B,HTR2B,CHRNA1,DRD2,HTR5A,CHRNB2,HTR1E,RASGRP1,CHRNA7,HTR1A,HTR1F,OR56A1,DRD1
GO:0042165	0.023	neurotransmitter binding	ACHE,CHRNA4,HTR2A,GLRB,CHKA,IDE,SLC6A11,CHRM3,HTR1B,HTR2B,CHRNA1,GLRA3,GLRA1,HTR5A,CHRNB2,HTR1E,CHRNA7,GRIN1,HTR1A,GLDC,HTR1F,GRIN2B
GO:0043621	0.0385	protein self-association	DVL2,ACHE,SGTA,FOXP1,ACVR2A,FHOD1,CNTN2,TCF4,LDB1
GO:0022839	0.000518	ion gated channel activity	ABCC8,CACNA1G,SCN4A,CACNA2D2,CLCN6,GABRA1,KCNG1,ANO2,KCNQ1,CACNB1,KCNAB2,TRPM5,TMEM38A,KCNQ2,DLG1,VDAC3,KCNN2,CACNA1S,TRPM3,P2RX5,P2RX7,MCOLN1,HCN2,P2RX6,CACNA1I,KCNK10,CHRNA4,NALCN,NCALD,SLC17A7,CACNG7,KCNN1,KCNT1,PKD2L1,ASIC2,GABRA4,CLCN3,GLRB,P2RX3,TMEM109,KCNA1,GABRR2,OPRM1,CLIC5,GABRG2,CLCN2,KCNIP3,KCNC4,GPR89A,KCNIP2,GRIA2,PTK2B,KCNJ8,ITPR2,KCNS1,KCNA5,CACNG6,TRPM4,ANO1,CNGA4,DLG4,ANO3,P2RX…
GO:0031490	0.0469	chromatin DNA binding	ACTB,CTCF,EZH2,SMARCD2,FOXO3,THRA,MYOD1,H3F3B,DHX9,GATAD2B,THRB,GRHL3,H3F3A,SMAD3,JMJD1C
GO:0005516	0.00384	calmodulin binding	MYH13,CAMK1G,SYT7,FAS,DAPK2,MYLK,SYT1,ATP2B1,KCNQ2,ADD2,MAP2,MKNK1,CACNA1S,ADD1,MAPKAPK5,SLC9A1,MYO15A,MYH7,MYO9B,MYH9,SLC8A3,EEA1,PHKB,TJP1,KCNN1,CAMKK2,MAPKAPK3,PDE1A,SPTBN1,STRN,RGS4,SLC8A2,INVS,CALD1,PDE1B,MYO5C,USP6,UNC13A,MYH10,CAMK1,CDK5RAP2,ADCY3,PPP3CA,KCNH5,IQGAP1,KCNH1,KCNN3,ITPKB,MYH15,IQGAP2,ENKUR,CACNA1C,RIT2,FBXL2,NRGN,PDE1C,TTN,ATP2B2,MYO1E,SPATA17,CAMKV,ADCY1,PHKG1,TRPV6,SNTB2,GA…
GO:0019905	0.0488	syntaxin binding	BAIAP3,SYT7,SYT13,SYT1,NSF,STX7,TXLNA,RPH3A,SNAP29,SNPH,RNF40,STX10,NAPA,SYT10,HECTD3,SYT5,UNC13A,SYT11,NAPG,SYTL2,SYT16,CACNA1A,SYT14,SNAP47,VPS54,CPLX2,SYBU,DOC2A,TXLNB,STXBP5,SYTL3,ABCA1,STXBP4,RAB4A,STX8,PTPN2,TMED9,LRRK2,DAPK1,CPLX3,DOC2B
GO:0046982	0.0152	protein heterodimerization activity	SOX8,ADIPOR2,MLXIPL,SNX1,IKZF2,ADRB1,CTNNA1,ANO2,HEXB,NFYC,SYT1,TCF3,ADD2,TOP2B,ADCY2,MEF2C,ADD1,AURKA,TGFB2,HOMER2,IKBKB,CHRAC1,BNIP3L,PIK3R2,CAV2,CAV1,STX1A,AHR,MICU1,CLCN3,SYT10,TPD52L1,KHDRBS2,FOXP1,SOS1,TFAP2E,ATF6,RAB3GAP2,ALG2,ADRA1A,BHLHE41,NCOA3,SDCBP2,PSMF1,ZBTB1,ATF4,FOXP2,MYOD1,BCL2L2,SYT5,TAF4,HIP1R,RAF1,H3F3B,ALOX5AP,ARNTL,BHLHE40,GABBR2,PPP3CA,SYT16,KCNH5,KATNB1,TAF4B,MAPK4,ERBB2,G…
GO:0000976	0.000518	transcription regulatory region sequence-specific DNA binding	CREBBP,ZMYND11,CCAR1,KLF6,RORA,TCF3,FOSL2,ACTB,RARB,GTF3C1,MEF2C,NFE2L1,NFX1,HIVEP1,MZF1,ZMYND8,NFAT5,CTCF,EZH2,GLI3,BACH2,E2F3,FOXP1,TFAP2E,PROX1,KMT2A,KLF7,FOXO3,SATB2,EGR1,CRY2,EGR2,BHLHE41,SLC2A4RG,THRA,GLIS2,ATF4,KLF16,SSBP4,RFX1,H3F3B,ARNTL,DPF2,PHF21A,DHX9,TBR1,POU2F3,PDX1,RB1,GATAD2B,PARP1,SSBP2,ARID5B,NR4A2,KLF10,SSBP3,ELK4,ZBTB7B,IER2,BCL6B,H3F3A,CREBRF,NEUROD6,NFIL3,STAT6,FOXI1,THAP11,…
GO:0015631	0.00529	tubulin binding	MYH13,FYN,RABGAP1,STMN4,MAP4,LZTS1,KIF2A,MAP2,KIF22,KIF16B,BIRC5,MYO15A,DPYSL2,HOOK2,SUN2,ADNP,SPEF1,KIF3B,STMN2,NCALD,CCSER2,MDM1,GAPDH,OGG1,KIF21B,STMN1,CRIPT,HSPH1,KIF18A,IFT81,KIF25,KLC1,TUBGCP3,MACF1,TUBGCP6,MYO5C,TTBK2,INO80,KIF3A,SYT11,MYH10,AGTPBP1,RAB11FIP5,CDK5RAP2,NUMA1,TTLL7,TRIM54,KATNB1,TBCD,TPGS1,MYH15,SNCA,SYBU,ALDOA,CENPJ,DST,CETN3,FMN2,WHAMM,MYO1E,DPYSL5,DYNC1I1,STARD9,TPPP3,KIF…
GO:0000981	0.0236	DNA-binding transcription factor activity, RNA polymerase II-specific	CREBBP,SOX8,GTF2IRD1,NFIX,HIVEP2,IKZF2,ZFAT,KLF6,RORA,ZXDC,TCF3,FOSL2,RARB,MEF2C,NFE2L1,ZNF264,NFX1,ZNF343,ZBTB25,RCOR1,ZFHX4,LRRFIP2,HIVEP1,MZF1,ADNP,SMAD7,TSC22D1,NFAT5,CTCF,RELB,DNAJC2,SP4,EZH2,POU6F2,GLI3,BACH2,E2F3,BRD8,BBX,FOXP1,TFAP2E,PROX1,KMT2A,KLF7,FOXO3,SATB2,NR4A3,ZBTB45,DNMT3A,EGR1,TSHZ3,GTF3A,KIAA1549,EGR2,BHLHE41,THRA,GLIS2,ZBTB1,ATF4,MYOD1,KLF16,SSBP4,ZBTB46,ZC3H4,ZNF426,ZNF341,RF…
GO:0005546	0.035	phosphatidylinositol-4,5-bisphosphate binding	SCIN,SYT7,SYT1,PICALM,RPH3A,SLC9A1,DFNA5,SH3PXD2A,SYT10,RAB35,TULP1,MARK1,MAPKAP1,SDCBP2,MYO1B,SYT5,HIP1R,MTSS1L,SYTL2,PARD3,ASAP1,STXBP6,COMMD1,SNX18,PLCB1,TWF2
GO:0022824	0.015	transmitter-gated ion channel activity	GABRA1,CHRNA4,GRIA2,PTK2B,CHRNA1,GLRA3,GLRA1,GRID2,GRIA1,CHRNB2,GABRB1,GRIK3,GRIN1,GRIN2A,GRIN2B
GO:0140104	0.0352	molecular carrier activity	IPCEF1,XPO1,PARK7,XPO5,NUP214,XPO7,NUPL2,FXN,NGB,SNUPN,CCS,ATOX1,KPNA2,KPNA5,HBA1
GO:0008234	0.0318	cysteine-type peptidase activity	ZRANB1,USP2,USP28,USP36,USP13,ATXN3,CYLD,OTUB2,CAPN3,USP31,USP42,USP46,UFSP2,CTSC,WDR48,PSMD14,GCA,USP34,CTSD,USP35,ADGB,STAMBP,USP6,PGPEP1,CAPN7,CASP9,USP30,USP15,CAPN9,TANK,USP20,TINAG,CASP5,CAPN10,PIGK,TINAGL1,USP21,CTSK,USP12,UCHL1,USP43,USP25,USP41,PEF1,CAPN13,SENP2,BAP1,OTUD4,CTSB,CASP7,SENP8,PDIA3,OTUB1,ATG4B,USP39,OTUD3,OTUD7A,USP38,USP47,USP32,TADA3,USP19,TADA2B,EIF3F,CAPN12,USP18,TRRAP,…
GO:0003729	0.0494	mRNA binding	DAZL,PARK7,PAIP2,IREB2,ELAVL4,CPEB1
GO:0008066	0.034	glutamate receptor activity	GRIA2,PTK2B,GRID2,GRIA1,GRIK3,GRIN1,GRM8,GRIN2A,GRM3,GRIN2B
GO:0004629	0.0381	phospholipase C activity	PLCG1,CHRM3,PLCB2,PLCL2,PLCD3,CCR1,PDIA3
GO:0001067	0.000207	regulatory region nucleic acid binding	CREBBP,HIVEP2,ZMYND11,RNF10,IKZF2,CCAR1,KLF6,RORA,TCF3,FOSL2,ACTB,RARB,GTF3C1,MEF2C,NFE2L1,NFX1,RCOR1,HIVEP1,MZF1,ZMYND8,SMAD7,NFAT5,CTCF,EZH2,GLI3,RAI1,BACH2,E2F3,FOXP1,TFAP2E,RBBP5,PROX1,KMT2A,KLF7,FOXO3,SATB2,EGR1,CRY2,EGR2,BHLHE41,SLC2A4RG,THRA,GLIS2,ATF4,KLF16,SSBP4,RFX1,H3F3B,ARNTL,DPF2,PHF21A,DHX9,TBR1,CDK5RAP2,POU2F3,PDX1,RB1,RPTOR,GATAD2B,PARP1,SNCA,SSBP2,ARID5B,MBNL1,NR4A2,KLF10,SSBP3,E…
GO:0008134	0.0355	transcription factor binding	CREBBP,SOX8,PAX6,TEAD3,MED24,MLXIPL,PIAS1,MAPK9,CTDP1,HDAC7,SPEN,NFYC,MEF2A,SIRT2,PITX1,RORA,TCF3,TRIB2,ACTB,PAX2,RARB,KEAP1,MEF2C,LRP2,KAT6A,TRIP6,NLK,ADD1,PPP1R13B,RCOR1,CREM,RBX1,SNW1,PSMC1,ZMYND8,STK4,RBBP8,PARD6A,KAT8,TRIP4,AKAP8,CHCHD2,AHR,CDK5RAP3,PSMD9,VDR,NCOA7,PPARD,MAPK14,GMNN,TCERG1,HES1,HYAL1,FOXP1,KDM3A,FHL2,TAF1B,STRN,PARK7,MEF2D,PROX1,CENPF,FOXO3,NR4A3,CRY2,EGR2,BHLHE41,EXOSC9,NCO…

## Sheet: GO for GABA SCZ
GO terms for SCZ risk genes in GABAergic neurons: We performed a rank-based GO test on SCZ GABA H-MAGMA results to identify biological pathways associated with SCZ in GABAergic neurons
term.id	FDR	term.name	gene
GO:0023057	0.0469	negative regulation of signaling	GCLC,KDM1A,CRY1,RANBP9,FUZ,FYN,PLAUR,DCN,ZMYND11,BID,SNAI2,HGF,UBR2,NR1H3,TIMP2,CTNNA1,PREX2,LTBP1,PRDM1,PRKCQ,TLE2,KIF26A,PRKCZ,HYAL2,RORA,TGFBR3,NEDD4,NCK2,MAP4K4,SNX13,PTPN18,FBXW11,SLC24A1,RASAL2,DLG1,JADE1,FBLN1,ITCH,PTPRC,LRP2,C1QTNF3,PIBF1,GSTP1,RRN3,NLK,SIRT4,BRAP,CHRD,GLG1,ITGA6,SEMA6A,RFFL,TMEM14A,NRP1,SH3BP1,PICK1,XBP1,HMOX1,LGMN,ADNP,BMP7,TRIB3,CSNK2A1,CELF4,SMAD7,ARHGEF7,NDRG4,NPRL3,…
GO:0007266	0.0427	Rho protein signal transduction	ALS2,TRIO,PREX2,RASGRF1,PLEKHG2,NRP1,SOS2,ARHGAP5,ARHGEF7,KANK1,DNMBP,ARHGEF17,RASGRF2,PDGFRB,BCL6,ROPN1B,SOS1,APOA1,CTNNAL1,GNA13,ARAP3,ADRA1A,PREX1,MCF2L,RHOJ,PLEKHG3,FGD3,PAK4,RAF1,VAV3,ARRB1,PAK6,FGD4,GPR65,RHOB,TIAM2,GNA12,PAK1,CDC42EP2,ITGB1,ADRA2A,FARP1,PLEKHG4B,OBSCN,FGD5,TIAM1,ABR,KALRN,PDPN,CDC42EP3,ARHGEF3,F2RL1,COL1A2,DLC1,ABCA1,ARHGEF40,ROBO1,AKAP13,RHOD,SCAI,NET1,ABRA,KCTD13,ARHGAP1…
GO:0014888	0.0318	striated muscle adaptation	CAMK2B,MEF2C,TNNC1,MYOD1,ATP2A2
GO:0090175	0.0422	regulation of establishment of planar polarity	AP2B1,CELSR3,AP2S1,DAAM1,DKK1,NPHP3,WNT5A,SEC24B,PRICKLE1,CELSR2,RSPO3,TIAM1,PRICKLE2,DACT1,ROR2,MLLT3,GPC6,ZNRF3,ROR1,MAGI2,SMURF1
GO:0072359	0.0427	circulatory system development	STAB1,PPP1R16B,SUFU,TNNC1,PTK2B,SRPK2,ERBB4,TCF4
GO:0050870	0.0215	positive regulation of T cell activation	BAD,PRKCZ,XBP1,GRAP2,CSK,CD46,AP3B1,DUSP10,ITPKB,FAM49B,NCK1,NOD2
GO:0007417	0.00267	central nervous system development	BAD,KDM7A,TIMP2,SYT1,EED,PLXNA2,CTTNBP2,FGFR1,XRCC5,NRCAM,DPYSL2,NRP1,MAPK1,SLC32A1,NDRG4,CSK,SUFU,NEURL1,SEPT4,SOX6,GNB4,DLX2,ARID1A,CLU,EGR2,KCNC1,PPARG,SYT4,TRPC4,SLC38A2,FAIM2,EMX1,FPGS,IFT172,SEC24B,HAPLN3,SH3GL3,CACNA1A,RERE,DUSP10,DLX1,FANCD2,SLIT2,INA,KIRREL3,SPOCK1,LRP8,ATP6V0D1,ZNF148,CITED2,KCNC2,C16ORF45,TRAPPC9,RBPJ,ZEB2,OTP,DAG1,B3GNT5,DSCAML1,ERBB4,NRXN1,GSX2,EXT1,SLC8A1,MAPT,DCC,H…
GO:0008037	0.0412	cell recognition	CELSR3,JMJD6,NCK2,PVR,DLG1,B4GALT1,NRCAM,NRP1,ADAM2,CNTNAP3,DOCK8,CRTAM,TULP1,PCDH12,PRKAR2A,RTN4,CNR1,LAMA5,EPHB2,DOCK2,MFGE8,SPACA3,CNTN4,MEGF10,CSGALNACT1,COLEC12,TUB,GAP43,AMIGO1,NTM,CADM1,OPCML,CNTN2,ROBO2,ASTL,PCDHA7
GO:0019722	0.0427	calcium-mediated signaling	PTK2B,GSTO1,CACNA1C,AKAP6,SPPL3,KSR2,ATP2A2,MAPT
GO:1901028	0.0318	regulation of mitochondrial outer membrane permeabilization involved in apoptotic signaling pathway	BAD,PPP1R13B,TP53BP2,TFDP1,SLC35F6
GO:0019882	0.0484	antigen processing and presentation	RAB10,KLC1,AP3B1,FCGR1A,RAB6A
GO:1903706	0.0298	regulation of hemopoiesis	BAD,PRKCZ,CNOT4,MEF2C,PTPRC,GNAS,XBP1,CD46,PTK2B,AP3B1,AGO4,ARNT,DUSP10,ITPKB,FANCD2,MOV10,PRKCB,FES,TOB2,LDB1,CR1,NFAM1
GO:0070613	0.0263	regulation of protein processing	RPS6KA2,CPB2,SIRT4,GLG1,CARD8,PLGRKT,CD81,BAG2,CD46,CLU,CHAC1,CFHR4,SUSD4,SERPING1,CAST,CLEC3B,MFI2,RNF139,PRNP,C1QA,LDLRAD3,GAS1,CNTN2,ASTL,CD55,SRC,CR1
GO:0055021	0.0263	regulation of cardiac muscle tissue growth	CTDP1,FGFR1,MEF2C,AKAP6,SAV1,CITED2,RBPJ,ERBB4
GO:0010880	0.0429	regulation of release of sequestered calcium ion into cytosol by sarcoplasmic reticulum	PDE4D,CASQ1,GSTO1,CACNA1C,AKAP6,SLC8A1,CALM1
GO:0060986	0.044	endocrine hormone secretion	FGFR1,GNAS,CRHR1,CRY2,RAB11FIP5,REN
GO:0099504	0.00322	synaptic vesicle cycle	SYT1,TRIM9,SLC32A1,EEA1,FGF14,OTOF,RIMS3,SNAP25,SYT4,CACNA1A,CADPS,ATP2A2,NRXN1,PCLO,MAGI2,DNM3,CALM1,ITSN1
GO:0006936	0.028	muscle contraction	CACNA1G,PIK3C2A,ATP1A2,NEDD4L,DLG1,PPP1R12B,ACTN2,KCNN2,ARG2,CACNA1S,ITGB5,NOS1,SLC9A1,SORBS1,SLC8A3,MYLK2,MYOM1,PIK3CG,MYL10,MYL7,MAP2K6,NMU,MYL2,C12ORF57,PDE4D,FGF12,TNNC1,RGS2,KCNIP2,SORBS3,ADRA1A,CALD1,SSPN,AKAP9,TMOD2,TNNI2,CKMT2,ATP8A2,DTNA,DYSF,TLN1,MYOF,TPM1,ATP1B1,CASQ1,CALM2,SCN1A,CAMK2D,ANK2,HTR7,GSTO1,ADRA2A,CACNA1C,EDNRA,HOMER1,GPD1L,UTRN,TTN,KCNMA1,CACNA1D,RNF207,LMOD3,TBX20,CACNB2,…
GO:0035418	0.0422	protein localization to synapse	NRXN2,WNT5A,KLC1,SNAP25,DLG2,NLGN2,NRXN1,PCLO,MAPT,RELN
GO:0019079	0.0391	viral genome replication	YTHDC2,ATG5,ATG16L1,MAVS,OAS1,EEA1,OAS3,SLPI,DEK,TBC1D20,EIF2AK4,LAMTOR5,RSAD2,SRPK2,RNASEL,TNIP1,STOM,NOTCH1,IFIT5,FBXL2,ADAR,NFIA,VCP,PPID,BCL2,ISG20,CTBP2,RAD23A,PARK2,IFIT1,PLSCR1,PPIA,CNOT7,BTBD17,APOBEC3C
GO:0036498	0.0457	IRE1-mediated unfolded protein response	XBP1,DNAJC3,GOSR2,EDEM1,DAB2IP,PDIA6,SRPRB,ATP6V0D1,FICD
GO:0015800	0.0492	acidic amino acid transport	SYT1,DPYSL2,NTSR1,APBA1,GLS,SYT4,SLC38A2,SLC6A1,CCK,TRPV1
GO:0048278	0.0051	vesicle docking	SYT1,RAB10,NDRG4,YKT6,STX16,SNAP25,VPS45,VPS33A,STX16-NPEPL1
GO:0033143	0.0493	regulation of intracellular steroid hormone receptor signaling pathway	CRY1,PPP5C,RNF14,GHRHR,UFM1,CRY2,CNOT1,RNF6,SAFB2,WBP2,ARNTL,CLOCK,PARP1,PAK1,HEYL,SRC,LBH,DYX1C1
GO:2001259	0.00364	positive regulation of cation channel activity	ACTN2,NTSR1,FGF14,KCNC1,CASQ1,GSTO1,ANK3,AKAP6,RNF207,CACNB2,KCNC2,CACNG2,ALG10B,STAC3,RELN,CALM1,NOS1AP,SHANK3
GO:0061001	0.00664	regulation of dendritic spine morphogenesis	CAMK2B,CUX2,ACTR2,TIAM1,LRP8,KALRN,PDLIM5,RELN,SIPA1L1,DNM3,SHANK3
GO:0001947	0.0442	heart looping	MEF2C,NDRG4,SUFU,NPHP3,IFT172,CITED2,NOTO
GO:0048646	0.0427	anatomical structure formation involved in morphogenesis	STAB1,PLEKHO1,PPP1R16B,SUFU,PTK2B,SRPK2,NOLC1,TCF4,LDB1
GO:0007276	0.0187	gamete generation	BAD,SPATA20,SCMH1,PGM3,UBR2,NSUN2,SOX30,YTHDC2,ARID4B,SPO11,PRDM1,ASPM,RPS6KA2,MOV10L1,ADCYAP1R1,XRN2,KDM2B,DLD,DAZL,MSH2,GGT1,PLA2G3,PATZ1,PICK1,TTLL1,NDRG3,TCFL5,CDC25B,FNDC3A,OCA2,CGB2,USP42,SPIN1,SETX,PLEKHA1,NEURL1,ZMIZ1,RAD51C,SEPT4,PRKAR1A,DDX6,PARP11,MCM9,PACRG,QKI,TTK,MORC1,ROPN1B,DNAH1,ACVR1,SOS1,RGS2,FOXO3,DNMT3A,MASTL,SOHLH2,PTK2B,NCAPH,SEPT7,HERPUD2,WIPF3,IFT81,MKKS,TBC1D20,TSPAN8,HE…
GO:0061024	0.0162	membrane organization	BAD,PIK3C2A,MSR1,SYT1,PPP1R13B,NRCAM,SYNGR1,CHMP4B,EEA1,SGCG,YKT6,TBC1D13,GOSR1,CTSC,NRXN2,STAM2,OTOF,KCNIP2,CLU,STX16,CLIP1,PPARG,SNAP25,SYT4,LRP4,NMT1,SEC24B,GLTP,SYT16,TP53BP2,FCGR1A,ANK3,RABGAP1L,ASAP1,MIA3,GRIA1,ATP5G1,RFT1,PACSIN3,PRKCB,TRAPPC9,ATP2A2,SFN,NRXN1,MAGI2,TBC1D28,PPIA,MYO18A,DNM3,MBP,TFDP1,RUNDC1,ITSN1,SLC35F6,ETV5,SHANK3,STX16-NPEPL1
GO:0050853	0.0385	B cell receptor signaling pathway	PRKCH,MEF2C,PTPRC,MAPK1,PLEKHA1,PTPN6,RFTN1,VAV3,PRKCB,PIK3CD,BCL2,NFAM1
GO:0010648	0.0469	negative regulation of cell communication	GCLC,KDM1A,CRY1,RANBP9,FUZ,FYN,PLAUR,DCN,ZMYND11,BID,SNAI2,HGF,UBR2,NR1H3,TIMP2,CTNNA1,PREX2,LTBP1,PRDM1,PRKCQ,TLE2,KIF26A,PRKCZ,HYAL2,RORA,TGFBR3,NEDD4,NCK2,MAP4K4,SNX13,PTPN18,FBXW11,SLC24A1,RASAL2,DLG1,JADE1,FBLN1,ITCH,PTPRC,LRP2,C1QTNF3,PIBF1,GSTP1,RRN3,NLK,SIRT4,BRAP,CHRD,GLG1,ITGA6,SEMA6A,RFFL,TMEM14A,NRP1,SH3BP1,PICK1,XBP1,HMOX1,LGMN,ADNP,BMP7,TRIB3,CSNK2A1,CELF4,SMAD7,ARHGEF7,NDRG4,NPRL3,…
GO:0051348	0.0387	negative regulation of transferase activity	DCN,PREX2,DTNBP1,WNK1,HYAL2,PTPRC,GSTP1,C14ORF166,PPM1F,FBXO7,BMP7,SMAD7,DNAJC3,CSK,CDK6,PRKAG2,PRKAR1A,CORO1C,DUSP16,CDKN1B,PTPN6,BAG2,KAT2B,PRKAR2A,CBLB,RGS2,RGS4,DUSP4,MAPK8IP1,PREX1,RPL23,FLRT3,SNX6,PPP1R1B,PPARG,EPHB2,DUSP26,APC,TAOK3,PKIB,USP44,DAB2IP,SORL1,RPTOR,AKT1,RPL11,DUSP10,EPHA1,PTPRJ,UBASH3B,UCHL1,NCK1,ADAR,CAMK2N1,DTX3L,PRKCD,CASP3,PRDX3,COX11,PLK1,PKIG,SOCS6,RPS7,TRIB1,PPM1E,SFN,…
GO:0009063	0.0427	cellular amino acid catabolic process	NOS2,BCAT1,ACAT1,HAL,NOS1,AHCY,FAH,BCAT2,ASPA,DAO,ALDH5A1,GLS,CTH,HMGCL,ARG1,DLST,GOT1,SARDH,GOT2,GAD1,IVD,CDO1,ENOSF1,GLUL,GAD2,AMDHD1,AMT,PCYOX1L,ADHFE1,AUH,GLUD1,HNMT,QDPR,ALDH4A1,ASRGL1,PPM1K,ALDH7A1,GPT2,PAH,AGXT,GLDC,ABAT,HIBCH
GO:0009790	0.0403	embryo development	PPP2R3A,FGFR1,MEF2C,ITGB5,GNAS,NRP1,MAPK1,TAB1,NDRG4,KDM4C,SUFU,AMBRA1,NPHP3,ACVR2B,DLX2,ARID1A,DNMT3A,GNA13,EMX1,PCSK6,SLC39A3,ARNT,AFF3,DLX1,ST14,TBX6,CACNA1C,MMP16,CAPN2,CITED2,NOLC1,ENDOG,RBPJ,ZEB2,HEG1,DSCAML1,ERBB4,EXT1,RRP7A,PGAP1,LDB1,NOTO,SP9,SHANK3
GO:0048588	0.0427	developmental cell growth	NEDD4L,CTDP1,MAP2K4,PRKCZ,SYT1,PLXNA2,MAP2,RIMS1,RAB21,SEMA5B,NRCAM,DPYSL2,HSP90AB1,NRP1,RND2,RASAL1,VEGFA,WNT5A,PLXNA1,TNR,RGS2,SPP1,BCL11A,ADRA1A,CPNE5,FLRT3,MACF1,EIF2AK4,SYT4,DCLK1,POSTN,EPHA7,EMX1,NTRK3,GOLGA4,TMEM108,SLIT2,CAMK2D,PAK1,AKAP6,ZFYVE27,TIAM1,AUTS2,DRAXIN,PDLIM5,CTNNB1,ZEB2,ALCAM,RAPH1,IST1,PARK2,MAPT,DCC,OSTN,ITSN2,SMURF1,PLXNA4
GO:1901605	0.0492	alpha-amino acid metabolic process	GCLC,NOS2,CPS1,SARS,BCAT1,OAT,ASNS,ACAT1,ARG2,HAL,SIRT4,NOS1,COMT,GGT1,AHCY,FAH,CKM,BCAT2,ASPA,SEPSECS,DAO,ART4,ALDH5A1,GHR,GLS,CTH,AGMAT,MTR,HMGCL,ARG1,DLST,GOT1,SARDH,GOT2,ASL,GAD1,IVD,CDO1,ASS1,GFPT2,CKMT2,SERINC3,PEMT,GLUL,MTHFS,GAD2,FPGS,BAAT,ASNSD1,AMDHD1,AMT,ENOPH1,ADHFE1,AUH,GLUD1,AASDHPPT,HNMT,QDPR,PLOD2,AZIN1,SLC7A7,NMNAT2,ALDH4A1,NAGS,ASRGL1,SERINC5,ALDH7A1,GPT2,PAH,AGXT,NMNAT1,STAT5B,…
GO:0048857	0.0156	neural nucleus development	SUDS3,GNB4,KCNC1,SEC24B,CACNA1A,INA,KIRREL3,ZNF148,KCNC2,MBP,CALM1
GO:0021700	0.0156	developmental maturation	CAMK2B,FGFR1,NRCAM,DAZL,XBP1,TRPC4AP,CDC25B,NEURL1,SEPT4,BCL11A,KCNIP2,SNX19,PTK2B,PPARG,SYT4,CACNA1A,RERE,REN,TBX6,RBPJ,DAG1,NRXN1,L3MBTL3,ANG,CEBPA
GO:0006259	0.0456	DNA metabolic process	RAD52,KDM1A,UPF1,LIG3,DBF4,REV3L,PPP5C,ERCC1,HGF,MRE11A,AQR,RTFDC1,UBR2,RFC1,ERCC8,POLQ,SPO11,FAM168A,TMEM161A,PMS1,MAP2K4,PRKCQ,SPI1,ATXN3,TP53BP1,SMG6,RAD18,TFRC,MOV10L1,BAZ2A,POLD3,FGFR1,XRCC5,DDX1,RIF1,PTPRC,KCNK2,PALB2,GRHL2,PDS5B,GNAS,DNMT3B,XRN2,CLSPN,CDC6,MSH2,HSP90AB1,CDC5L,MAPK1,PICK1,MCM5,POLE2,ALKBH1,DICER1,CINP,SMCHD1,RBBP8,MPG,UBR5,MCM4,RNASEH2A,CCNE1,PRKD2,GRWD1,LIG1,RPA3,SETX,NSMC…
GO:0031338	0.0318	regulation of vesicle fusion	VPS41,RABGAP1,TBC1D22A,TBC1D1,EVI5,SYT1,TRIM9,TBC1D13,C2CD5,USP6,TBC1D5,TBC1D14,SYT4,TBC1D4,EVI5L,USP6NL,RABGAP1L,TBC1D16,ANXA2,TBC1D28,TBC1D9B,RUNDC1,DOC2B
GO:0007156	3.32e-11	homophilic cell adhesion via plasma membrane adhesion molecules	CELSR3,IGSF9B,CDH7,PCDHA6,PCDHGA2,CRTAM,SDK1,KIRREL3,PCDH1,DSCAML1,PCDHGA1,PCDHA9,PCDHA8,PCDHA7,PCDHA5,PCDHA4,PCDHA2,PCDHA1,PCDHA13,PCDHGC3,PCDHGC5,PCDHGC4,PCDHAC2,PCDHAC1,PCDHA11,PCDHA10,PCDHA12,PCDHGA12,PCDHGB6,PCDHGA5,PCDHGA7,PCDHGA6,PCDHGA8,PCDHGA10,PCDHGA11,PCDHGB2,PCDHGB4,PCDHGB7,PCDHGB1,PCDHGA3,PCDHA3,PCDHGA9,PCDHGB3,PCDHGA4
GO:0001738	0.0217	morphogenesis of a polarized epithelium	AP2B1,CELSR3,FUZ,AP2S1,MYO9A,RAB10,SH3BP1,DAAM1,DKK1,IFT20,NPHP3,WNT5A,TCF15,LAMA5,AHI1,SEC24B,PRICKLE1,CELSR2,RSPO3,ASTN2,DLG5,TIAM1,BRSK1,PRICKLE2,DACT1,ROR2,MLLT3,BRSK2,GPC6,ZNRF3,ROR1,MAGI2,AJAP1,C5ORF42,SMURF1,TRAF3IP1
GO:0010632	0.0433	regulation of epithelial cell migration	TAC1,PIK3C2A,DCN,MAP2K3,HDAC9,SCARB1,CLASP1,FGFR1,MEF2C,APOH,ANGPT2,TGFB2,NRP1,PPM1F,SH3BP1,HMOX1,LGMN,RGCC,PRKD2,TGFB1,PBLD,HDAC5,CORO1C,SASH1,GPLD1,CCR6,VEGFA,ARSB,FGF1,PDCD10,WNT5A,EPB41L5,RTN4,TACR1,NFE2L2,NRP2,PTK2B,PLCG1,RREB1,RHOJ,MACF1,AAMP,CAPN7,PPARG,SERPINF1,STARD13,ETS1,DAB2IP,MAP2K5,FGF2,AKT1,DUSP10,RHOB,PTPRG,SLIT2,PLK2,NOTCH1,ADAM17,PTPRR,NUS1,PRKCA,CXCL13,FGF18,ADIPOR1,CLASP2,ADAM…
GO:0043647	0.0427	inositol phosphate metabolic process	INPP4B,PLCH1,PTK2B,ITPKB,PLCH2,PLCB3,PLCD3,PPIP5K1,IP6K1,CALM1
GO:0006644	0.0187	phospholipid metabolic process	PITPNM2,AMBRA1,PTK2B,PLCH2,ERBB4,PGAP1
GO:0042278	0.0474	purine nucleoside metabolic process	DLG1,AHCY,IMPDH1,RAB23,NT5C1A,AMD1,PEMT,MACROD1,AK3,DLG2,ADAL,NME6,MACROD2,CARD11,PNP,OPA1
GO:0071347	0.0331	cellular response to interleukin-1	UPF1,ABCC2,VRK2,CUL1,TAB2,HYAL2,RORA,FBXW11,TOLLIP,TAB1,MAP3K8,SKP1,PTGIS,KLF2,CCL25,IRAK2,TANK,DAB2IP,PELI2,ST18,ANKRD1,ADAMTS12,MAPK13,RPS6KA4,NOD2,OTUB1,UBE2N,PLCB1,UBE2V1,CCL4L2
GO:1905952	0.0474	regulation of lipid localization	TAC1,CRY1,ABHD5,NR1H3,MSR1,SCARB1,ACACB,OSBPL8,NTSR1,OXT,LIPG,MAP2K6,FBXW7,APOA4,SCP2,APOA1,SPP1,CRHR1,CRY2,ATP8A1,PPARG,ATP8A2,CYP19A1,ABCG5,FTO,NCOR1,AKT1,REN,OSBPL11,BMP6,PLA2R1,NUS1,PRKCD,SHH,SYK,ABCA1,HNRNPK,GALR1,VSTM2A,C1QTNF1,PTPN11,ANXA2,PARK2,PTCH1,IRS2,FITM2
GO:0050767	0.00143	regulation of neurogenesis	TIMP2,CAMK2B,SYT1,PLXNA2,FGFR1,XRCC5,MEF2C,DNMT3B,NRCAM,DPYSL2,NRP1,NDRG4,KDM4C,NEURL1,RND2,CUX2,DLX2,BCL11A,PTK2B,ATF1,MACF1,PPARG,SNAP25,SYT4,NGF,LRP4,EMX1,KIAA0319,PARP6,SH3GL3,CACNA1A,PTPRF,DUSP10,DLX1,SLIT2,SDK1,TBX6,THRB,SPOCK1,ASAP1,TIAM1,LRP8,NCK1,DISC1,HEYL,C16ORF45,GPRC5B,ZEB2,ZNF804A,OTP,DAG1,ERBB4,ZNF609,GSX2,FES,TRAK1,PPP1CC,MAPT,DCC,MAGI2,TCF4,SIPA1L1,DNM3,BRINP2,ETV5,SHANK3
GO:0051668	0.0266	localization within membrane	DLG1,NRXN2,KIF17,CLIP1,SNAP25,LRP4,SEC24B,CACNA1A,DLG2,MIA3,CACNG2,NRXN1,ANKS1B,MAGI2,DNM3,ETV5,SHANK3
GO:0050769	0.0018	positive regulation of neurogenesis	TIMP2,CAMK2B,SYT1,FGFR1,XRCC5,MEF2C,DNMT3B,NRCAM,NRP1,NDRG4,KDM4C,NEURL1,RND2,CUX2,DLX2,PTK2B,ATF1,MACF1,PPARG,SYT4,NGF,PARP6,SH3GL3,DLX1,SLIT2,TIAM1,LRP8,NCK1,DISC1,HEYL,GPRC5B,ZEB2,ZNF804A,OTP,DAG1,ZNF609,GSX2,FES,TRAK1,PPP1CC,MAPT,MAGI2,TCF4,BRINP2,ETV5,SHANK3
GO:0035335	0.0385	peptidyl-tyrosine dephosphorylation	MTMR7,PTPRU,PTPN18,CDC14A,DUSP13,PTPRH,PTPRC,SSH1,PTPN4,MTMR3,CDC25B,PTPRZ1,PTPN5,DUSP16,PTPN6,DUSP4,PTPRB,PTPRE,PTPRA,DUSP26,PTPRF,DUSP10,PTPN7,DUSP11,PTPRG,PTPRJ,DUSP15,PTPRO,PTPRR,PTPRD,UBASH3B,PTPRN2,EYA3,CDC25C,PTPN13,SSH3,PTPRM,PTPN11,PTP4A2,DUSP28,PTPRT
GO:0051258	0.0394	protein polymerization	RANBP9,CAPG,TTC17,NAV3,DLG1,MAP2,PLEKHG2,CEP192,ACTR3C,SLAIN2,CDKN1B,CAPZA1,PTK2B,PREX1,AKAP9,CLIP1,WASF3,VILL,FCHSD2,ACTR2,ABI2,TBCD,CASQ1,SLIT2,FMN2,NCK1,MICALL2,GPX4,CKAP5,FES,PARK2,MAPT,FCHSD1,DNM3,ANG
GO:0015850	0.0433	organic hydroxy compound transport	OSBPL7,RALBP1,ABCC2,MSR1,SOAT1,SYT1,OSBPL3,FGF20,OSBPL6,NCOA1,NOS1,LIPG,APOA4,SCP2,ABCG2,SPP1,CRHR1,CLU,OSBPL2,STARD3,PPARG,SYT4,CYP19A1,RBP4,NCOA2,REN,ADRA2A,SLC2A13,NUS1,KCNB1,SLC5A11,CADPS,SHH,LIPC,GALR1,EMB,SNCG,DRD1,PARK2,RXRA,AKR1C1,PGAP1,AQP1
GO:1990778	0.0229	protein localization to cell periphery	PRKCH,ANK1,KIF1B,PRKCZ,TTC7A,DLG1,ACTN2,EPB41L2,STX7,EPB41L3,RAB10,SORBS1,VTI1B,CSK,PPP1R9B,IFT20,RAB34,C2CD5,TULP1,SPTBN1,RHOQ,GPSM2,MACF1,GNAI1,DPP6,LAMA5,CLIP1,FLOT2,SNAP25,EPHB2,MRAP2,MAP7,TMBIM1,DENND4C,NUMA1,STAC2,AKT1,ATP1B1,SNAP47,GOLGA4,CAMK2D,ANK2,PIK3R1,ANK3,TNIK,ZFYVE27,RER1,KCNB1,EPB41,KALRN,NFASC,CLASP2,CACNB2,DCHS1,TUB,CACNG2,CACNB3,TSPAN5,CDH2,PRKCE,PRNP,BSG,RAB37,BBS1,PACS1,RHOG,…
GO:0046626	0.0331	regulation of insulin receptor signaling pathway	PRKCQ,PRKCZ,OSBPL8,KANK1,NCOA5,PTPRE,PIK3R1,SESN3,NCK1,ADIPOR1,ZBTB7B,PRKCD,PRKCB,LMBRD1,IRS1,SIK2,SRC,ENPP1
GO:0010970	0.0423	transport along microtubule	PRKCZ,IFT81,AP3B1,ARL3,DST,RAB6A,MAPT
GO:1903747	0.0187	regulation of establishment of protein localization to mitochondrion	BAD,BID,PPP1R13B,UBE2D3,HSPH1,NMT1,NPEPPS,TP53BP2,MICALL2,BCL2,ATG13,SFN,PARK2,MAPT,TFDP1
GO:0007411	0.0433	axon guidance	MYCBP2,CELSR3,RANBP9,FYN,NRXN3,GAB2,PRKCQ,SPTB,CRMP1,PLXNA2,NRCAM,DPYSL2,NRP1,MAPK1,BMP7,DLX5,VEGFA,WNT5A,PLXNA1,SPTBN1,SOS1,TNR,ARTN,KLF7,EGR2,PLCG1,FLRT3,BCL11B,EPHB2,CHL1,EPHA7,TUBB2B,SEMA6C,CNTN4,SLIT2,PIK3R1,VAX1,NCAM1,FEZ1,PTPRO,ENAH,UNC5D,DRAXIN,NFASC,SHH,FRS2,GBX2,GFRA2,PTK2,ALCAM,PIK3CD,GAP43,DAG1,DAB1,PTPN11,NRXN1,EXT1,CNTN2,ROBO2,IRS2,DCC,RELN,EVL,SRC,PLXNA4
GO:0048762	0.0433	mesenchymal cell differentiation	WNT16,FUZ,PHLDB1,SNAI2,HGF,FGFR2,TGFBR3,CLASP1,FGFR1,MEF2C,TGFB2,NRP1,MAPK1,BMP7,JAG1,SMAD7,RGCC,TGFB1,BMPR1A,PBLD,CORO1C,GCNT2,BMP5,FAM172A,WNT5A,EPB41L5,ACVR1,RTN4,LOXL3,TRIM62,NRP2,OLFM1,LAMA5,GSC,HEY2,HTR2B,DAB2IP,LEF1,PHLDB2,CRB2,NOTCH1,DLG5,EDNRA,TIAM1,ADIPOR1,PDPN,FRZB,CLASP2,HEYL,RANBP3L,CITED2,HEY1,SHH,RET,NOLC1,TMEM100,SDHAF2,CTNNB1,RBPJ,GBX2,ZEB2,TAPT1,BCL2,DAG1,FOXC2,ERBB4,ZNF703,BCL9…
GO:0022613	0.0422	ribonucleoprotein complex biogenesis	LSG1,NOP16,CELF2,NOP58,USP36,TARBP1,SFSWAP,CLNS1A,NUFIP1,WBP11,RRN3,DIMT1,NOP14,XRN2,RPL6,AGO1,HSP90AB1,CIRBP,PES1,EIF3D,SNW1,EIF5,DICER1,MTG2,CELF4,EIF4H,SETX,PRPF19,DDX6,KRR1,SF3B1,PRPF3,DIEXF,WDR55,UTP20,PAPD5,AGO2,DDX27,MPHOSPH10,CNOT1,SNRPB,SBDS,METTL16,AAMP,STYXL1,AAR2,DHX30,ERAL1,PRMT7,AGO4,SRPK2,LTV1,URB2,RNASEL,RPS6,TGS1,WDR12,G3BP2,SCAF11,NOL3,EIF4A3,TXNL4A,RPL11,ZNF593,SNRPG,SNRNP200,S…
GO:0045944	0.0442	positive regulation of transcription by RNA polymerase II	CREBBP,DCN,CALCOCO1,SLC11A1,RNF10,MED17,ARID4B,ZNF76,NFYC,SPI1,ZFAT,TP53BP1,HYAL2,NCK2,HLTF,NFATC3,ITGA8,SENP1,MEF2C,NCOA1,MAVS,NOS1,SLC9A1,FLT3LG,ITGA6,CEBPE,CDC5L,PATZ1,TCF20,XBP1,SNW1,SALL4,BMP7,LPIN2,KLF5,GABPB1,RELB,ELL,DLX5,IQCE,FUBP3,DDX58,SETX,ERLIN1,ZMIZ1,PPARGC1A,CD81,SOX6,CSRNP2,VEGFA,WNT5A,ACVR1,DLX2,EPAS1,STAG1,KLF7,FOXO3,KLF12,IRF2BPL,RHOQ,ATAD2B,EPCAM,SOHLH2,HSPH1,TARDBP,EGR2,ATF1,…
GO:0050795	0.0387	regulation of behavior	PER3,MEF2C,GHRHR,NMU,ARRDC3,LEPR,CNR1,SGIP1,HCRTR1,EIF2AK4,AHI1,HTR2B,ZFHX3,CNTNAP4,AGRP,STAT3,RXFP4,KCNA2,NRXN1,CCK,RELN,SHANK3
GO:0060627	0.0137	regulation of vesicle-mediated transport	CACNA1G,RALA,VPS41,RABGAP1,SLC11A1,SYT13,NEDD4L,TBC1D22A,ATG5,TBC1D1,EVI5,SYT1,ACTN2,MAP2,RIMS1,RAB21,RAB10,RAPGEF4,NRP1,MAPK1,TRIM9,RIMS4,NDRG4,CSK,TBC1D13,NCS1,GOSR1,C2CD5,TULP1,VEGFA,WNT5A,RAP1A,RIMS3,SGIP1,CLU,RAB17,NAPB,TBC1D20,USP6,TBC1D5,KIF3A,PPARG,TBC1D14,SYT4,DOCK2,AHI1,MICAL1,SCYL2,TBC1D4,SORL1,SEC24B,PPP3CA,RAB15,MFGE8,SH3GL3,SPACA3,CACNA1A,EVI5L,STXBP5L,LYAR,LRRTM2,USP6NL,ADRA2A,RABG…
GO:0007267	2.53e-05	cell-cell signaling	BAD,CELSR3,STAB1,NRXN3,CAMK2B,PRKCZ,SYT1,SNCB,DLG1,FGFR1,IGSF9B,MEF2C,PCDHA6,PCDHGA2,GNAS,TNRC6A,RAPGEF4,LRRFIP2,PCSK5,NRP1,MAPK1,SYNGR1,GRAP2,TRIM9,DAAM1,SLC8A3,SLC32A1,FGF14,KLF5,TJP1,CGB2,SPIN1,NEURL1,NRXN2,PSMD9,WNT5B,CUX2,NPHP3,AMOTL2,ACVR2B,OTOF,OPRD1,RIMS3,KCNIP2,CRHR1,SNX19,ENY2,PTK2B,TSHZ3,CRY2,EGR2,MACF1,AKAP9,RAF1,SNAP25,SYT4,WNT2B,NGF,LRP4,AGO4,DTNA,RAB11FIP5,GLUL,GABBR2,FCHSD2,CYP19A…
GO:0051489	0.0263	regulation of filopodium assembly	NRP1,PPP1R16B,NEURL1,RAB17,TENM2,GPM6A,NRXN1,ARAP1,DNM3
GO:0021988	0.0394	olfactory lobe development	DPYSL2,DLX2,ERBB4,GSX2,EXT1
GO:0043266	0.0211	regulation of potassium ion transport	NEDD4L,KCNAB2,NEDD4,DLG1,ACTN2,KCNN2,NOS1,AKAP7,KCNIP2,PTK2B,KCNS1,AKAP9,KCNC1,DPP6,ATP1B1,ADRA2A,ANK3,AKAP6,CACNA1D,RNF207,KCNC2,NETO2,PRNP,ALG10B,AMIGO1,KCNIP1,GALR2,DRD1,NOS1AP
GO:0099132	0.0374	ATP hydrolysis coupled cation transmembrane transport	ATP6V0B,ATP5G1,ATP6V0D1,ATP2A2,ATP6V0A2
GO:0045165	0.0387	cell fate commitment	FGFR1,MEF2C,RAB10,NRP1,SUFU,DLX2,MYOD1,PPARG,DLX1,TBX6,RBPJ,DSCAML1,ERBB4,GSX2
GO:1901214	0.0433	regulation of neuron death	BAD,AP2B1,FYN,PPP5C,MAP2K4,SNCB,FGF20,MEF2C,SSH1,KDM2B,MSH2,HSP90AB1,JAK2,NRP1,FBXO7,HMOX1,LGMN,ALKBH1,PSMC1,ADNP,CHMP4B,TOX3,UNC5B,DKK1,TRIM2,FBXW7,PPARGC1A,AMBRA1,GHR,CPEB4,WNT5A,EIF4G1,FOXO3,GPR75,CLU,PTK2B,CNTFR,GDF5,TRAF2,SERPINF1,VSTM2L,CASP9,CHL1,NGF,SRPK2,EPHA7,FAIM2,ARRB1,SORL1,CACNA1A,AKT1,TP53BP2,PARP1,DLX1,RASA1,GABRB2,NTRK2,ATM,BCL2L11,KCNB1,DRAXIN,PM20D1,CASP3,OXR1,AXL,CTNNB1,DDIT4,…
GO:0000122	0.0331	negative regulation of transcription by RNA polymerase II	PER3,NFATC3,EED,FGFR1,MEF2C,NFX1,DNMT3B,SUFU,CUX2,BACH2,ACVR2B,DLX2,ARID1A,DNMT3A,BCL11A,SORBS3,TSHZ3,CRY2,CNOT1,RPL23,PPARG,DNAJB5,ZFHX3,DLX1,LYAR,TENM2,TBX6,ARID5B,THRB,PCGF6,LRP8,NCK1,ZNF589,CITED2,NFIL3,RBPJ,ZEB2,ESRRA,HIC1,HEXIM1,TCF4,ZBTB14
GO:0042752	0.0446	regulation of circadian rhythm	CRY1,NR1H3,PER3,RORA,FBXW11,GHRHR,NMU,MAPK10,PPARGC1A,CRY2,HCRTR1,PPARG,ARNTL,HNRNPD,ZFHX3,ADCY1,SIN3A,NR1D2,KCNA2,PPP1CC,CIPC,PRKDC,MAGEL2
GO:0055017	0.0244	cardiac muscle tissue growth	CTDP1,FGFR1,MEF2C,NDRG4,AKAP6,SAV1,CITED2,RBPJ,HEG1,ERBB4
GO:0002790	0.0262	peptide secretion	BAD,ICA1,NOS2,CACNA2D2,IGF1,NR1H3,LCP2,TNFRSF9,TRAF3IP2,ATG5,PRKCZ,HYAL2,MAP4K4,SRI,RAPGEF3,ARG2,C1QTNF3,OXCT1,RAB10,GNAS,DNM1L,MAVS,SIRT4,EXOC1,RAPGEF4,NLRP1,TGFB2,JAK2,PCSK5,XBP1,MYOM1,TNFSF13B,ARHGEF7,ARL2BP,LMF1,GSDMD,TGFB1,CARD8,EPHB6,GHRHR,DDX58,PPP3CB,NMU,CRTAM,PANX1,PSMD9,GNPTAB,PPARD,OPRM1,MAPK14,GPLD1,WNT5A,ACVR2B,ITGB6,SPTBN1,RAP1A,WLS,CD58,SLC2A1,TNFSF4,APOA1,CNR1,LTBP2,GPR68,CRHR1,CD…
GO:0006904	0.0344	vesicle docking involved in exocytosis	RAB10,VTI1B,SNPH,YKT6,SNAP25,VPS45,VPS33A,RAB15,KCNB1,SCFD2
GO:0099565	0.0267	chemical synaptic transmission, postsynaptic	PRKCZ,IGSF9B,PTK2B,GRIA1,C12ORF76
GO:0021766	0.0493	hippocampus development	PHLPP2,EIF2B3,XRN2,SLC32A1,OGDH,DLX2,MAS1,KIF3A,LEF1,DLX1,TMEM108,FEZ1,KIRREL3,LRP8,CASP3,ZEB2,ALK,DRD1,RELN
GO:0010720	0.00145	positive regulation of cell development	BAD,TIMP2,CAMK2B,SYT1,FGFR1,XRCC5,MEF2C,DNMT3B,NRCAM,NRP1,NDRG4,KDM4C,NEURL1,RND2,CUX2,DLX2,PTK2B,ATF1,MACF1,MYOD1,PPARG,SYT4,NGF,PARP6,SH3GL3,DLX1,SLIT2,AKAP6,TIAM1,LRP8,NCK1,DISC1,HEYL,GPRC5B,ZEB2,ZNF804A,OTP,DAG1,ZNF609,GSX2,FES,TRAK1,PPP1CC,MAPT,MAGI2,TCF4,BRINP2,ETV5,SHANK3
GO:0072657	0.0318	protein localization to membrane	BAD,RPS20,FYN,BID,PRKCH,ANK1,TRAM1,PRKCZ,REEP1,TTC7A,FRMPD1,RPL31,DLG1,ACTN2,EPB41L3,RAB10,PPP1R13B,CAPN3,SORBS1,TIMM13,PICK1,MIEF1,VTI1B,ZMYND8,CHMP4B,CSK,PPP1R9B,IFT20,RAB34,NRXN2,C2CD5,TULP1,SPTBN1,RAB3GAP2,RHOQ,CRIPT,PEX16,RPL23,RAB3IP,MACF1,DPP6,LAMA5,ATG4D,CLIP1,RFTN1,FLOT2,SNAP25,EPHB2,LRP4,MRAP2,MAP7,TMBIM1,NMT1,DENND4C,RPS6,STAC2,CACNA1A,RPL11,ATP1B1,TP53BP2,SRP9,GOLGA4,CAMK2D,ANK2,PIK3R…
GO:1903507	0.0331	negative regulation of nucleic acid-templated transcription	ZMYND11,DEPDC1,PER3,KDM4A,NFATC3,EED,FGFR1,XRCC5,MEF2C,NFX1,DNMT3B,PPM1F,KLF5,SUFU,SOX6,BCL7A,CUX2,BACH2,ACVR2B,DLX2,ARID1A,DNMT3A,BCL11A,SORBS3,TSHZ3,CRY2,CNOT1,RPL23,PPARG,DNAJB5,ZFHX3,MBD1,RERE,DLX1,LYAR,TENM2,TBX6,ARID5B,THRB,PCGF6,LRP8,NCK1,ZNF148,HEYL,SFMBT1,ZNF589,CITED2,NFIL3,C11ORF84,RBPJ,E2F6,ZEB2,HIC2,ESRRA,HIC1,TOB2,PDE2A,HEXIM1,XRCC6,TCF4,PHF2,ZBTB14,LDB1
GO:0071453	0.0394	cellular response to oxygen levels	BAD,DNMT3B,OPRD1,DNMT3A,MYOD1,PPARG,NPEPPS,ARNT,FMN2,ATP6V0D1,CITED2,ENDOG,RBPJ,SLC8A1,ATP6V0A2
GO:0008380	0.0331	RNA splicing	KDM1A,CLK1,AQR,ZCCHC8,CELF2,THOC3,CCAR1,SFSWAP,SUGP2,SPEN,YBX1,JMJD6,CLNS1A,ZNF638,SART3,SNRPA,RBFOX1,DDX1,WBP11,C14ORF166,PAPOLA,CDC5L,HNRNPM,TFIP11,THOC5,RBFOX2,PHF5A,SNW1,ACIN1,CELF4,NOVA2,HNRNPUL1,SUGP1,RBM28,LSM5,ELAVL2,SETX,CASC3,DHX40,EFTUD2,DHX15,PPARGC1A,DDX25,DCPS,PRPF19,RBM24,KHDRBS2,QKI,PRPF4B,IK,FAM172A,PPWD1,SF3B1,TIA1,PRPF3,SYF2,CPSF3,PTBP3,DCAF4,TARDBP,ZC3H13,SNRNP27,MPHOSPH10,AHN…
GO:0002520	0.0494	immune system development	BAD,MAD1L1,PGM3,TP53BP1,PRKCZ,CNOT4,MEF2C,PTPRC,GNAS,MAPK1,XBP1,SLC7A6OS,SIPA1L3,LEPR,CD46,ARTN,PTK2B,PPARG,AP3B1,AGO4,VPS33A,ARNT,DUSP10,ITPKB,LYAR,CACNA1C,MOV10,CITED2,PRKCB,RBPJ,FES,LDB1,L3MBTL3,CR1,NFAM1
GO:0033555	0.0486	multicellular organismal response to stress	ADCYAP1R1,MEF2C,NOS1,FBXL20,ASIC1,LRP11,CACNA1A,KALRN,BCL2,DRD1,CCK,RELN,TRPV1,SHANK3
GO:0072331	0.0427	signal transduction by p53 class mediator	CNOT4,PPP1R13B,CDIP1,CNOT1,TP53BP2,ZNF385B,CDC25C,ZMAT4,HNRNPK,ING5,HIC1,TFDP1
GO:1902679	0.0331	negative regulation of RNA biosynthetic process	ZMYND11,DEPDC1,PER3,KDM4A,NFATC3,EED,FGFR1,XRCC5,MEF2C,NFX1,DNMT3B,PPM1F,KLF5,SUFU,SOX6,BCL7A,CUX2,BACH2,ACVR2B,DLX2,ARID1A,DNMT3A,BCL11A,SORBS3,TSHZ3,CRY2,CNOT1,RPL23,PPARG,DNAJB5,ZFHX3,MBD1,RERE,DLX1,LYAR,TENM2,TBX6,ARID5B,THRB,PCGF6,LRP8,NCK1,ZNF148,HEYL,SFMBT1,ZNF589,CITED2,NFIL3,C11ORF84,RBPJ,E2F6,ZEB2,HIC2,ESRRA,HIC1,TOB2,PDE2A,HEXIM1,XRCC6,TCF4,PHF2,ZBTB14,LDB1
GO:0003002	0.0148	regionalization	EED,FGFR1,MEF2C,NRP1,SUFU,ACVR2B,DLX2,EGR2,LRP4,EMX1,IFT172,PCSK6,DLX1,TBX6,CITED2,RBPJ,ZEB2,DSCAML1,GSX2,PGAP1,LDB1,NOTO
GO:0009132	0.0492	nucleoside diphosphate metabolic process	BAD,IGF1,PFKP,HDAC4,DLG1,PGM1,MAGI3,OGDH,PRKAG2,PPARGC1A,PFKFB4,AMPD3,NUDT7,NCOR1,NME7,ARNT,DLG2,AK9,HK1,ADPGK,HK3,CMPK1,NUDT5,GPD1,ENTPD3,DDIT4,STAT3,PFKFB3,INSR,NME6,ENO4,CARD11,NME1
GO:0015696	0.0466	ammonium transport	RALBP1,DTNBP1,SYT1,SLC44A1,FGF20,NOS1,HRH3,CXCL12,CNR1,SEC14L1,RHBG,SYT4,SLC38A2,SLC44A5,CACNA1A,SLC44A3,SLC22A3,SYK,RAB3B,SNCG,KCNA2,SLC25A20,OR56A1,ABAT,DRD1,PARK2,RHD,SLC25A29,SLC22A4,SLC22A5,AQP1
GO:0043401	0.0351	steroid hormone mediated signaling pathway	CRY1,PPP5C,CALCOCO1,RNF14,NR1H3,MED17,RORA,NEDD4,RARB,NCOA1,JAK2,RBFOX2,BMP7,TRIP4,UBR5,CCNE1,GHRHR,PPARGC1A,PPARD,NR3C1,FHL2,ARID1A,UFM1,NR2C1,CRY2,NR4A1,NCOA3,CNOT1,THRA,RNF6,SAFB2,PPARG,WBP2,ARNTL,CLOCK,LEF1,ESR2,ABHD2,NR1I3,PARP1,PAK1,THRB,PPARGC1B,GRIP1,HEYL,GPER1,OR51E2,CTNNB1,PAQR8,RARG,KAT5,ESRRA,NR1D2,NR2F1,NR2C2,NR2F2,RXRA,PAQR9,ESRRG,SRC,NCOA6,LBH,DYX1C1
GO:0003158	0.0463	endothelium development	RAPGEF3,NRP1,JAG1,PPP1R16B,TJP1,PRKD2,RAPGEF2,PDE4D,FGF1,ACVR2B,ACVR1,RAP1A,PROX2,RAP1B,LAMA5,STARD13,GSTM3,HEY2,CCM2,VEZF1,RDX,SLC40A1,RHOB,NOTCH1,ADAMTS12,BMP6,XDH,PDPN,CLDN1,F2RL1,HEY1,TMEM100,CTNNB1,RBPJ,FASN,HEG1,FOXC2,APOLD1,NR2F2,PDE2A
GO:0099003	0.0184	vesicle-mediated transport in synapse	SYT1,DPYSL2,TRIM9,EEA1,OTOF,RIMS3,SNAP25,AP3B1,SYT4,CACNA1A,CADPS,ATP2A2,PCLO,DNM3,CALM1,ITSN1
GO:0060401	0.0156	cytosolic calcium ion transport	FYN,ATP1A2,ATG5,ADCYAP1R1,PTPRC,NOS1,CAPN3,SLC8A3,NTSR1,GRIN2D,MICU1,PTPN6,PDE4D,PTK2B,ADRA1A,ITPR2,PLCG1,TRPM1,TRPC3,AFG3L2,CASQ1,CALM2,TRPC1,CAMK2D,ANK2,GSTO1,JPH2,ITPR1,CACNA1C,AKAP6,UBASH3B,TRPV6,MICU2,PRKCE,BCL2,PRNP,ATP2A2,SLC8A1,SMDT1,GRIN2A,DRD1,TRDN,TRPV1,MYO5A,CALM1,OPA1,RYR3,FAM155A,GRIN2B
GO:0018108	0.0236	peptidyl-tyrosine phosphorylation	PRKCZ,GRAP2,PTK2B,ERBB4,FES
GO:0043009	0.0486	chordate embryonic development	FGFR1,MEF2C,GNAS,MAPK1,TAB1,KDM4C,SUFU,AMBRA1,NPHP3,DLX2,ARID1A,GNA13,EMX1,SLC39A3,ARNT,DLX1,ST14,TBX6,MMP16,CAPN2,CITED2,NOLC1,ENDOG,RBPJ,ZEB2,HEG1,DSCAML1,EXT1,RRP7A
GO:0007169	0.0492	transmembrane receptor protein tyrosine kinase signaling pathway	PRKCZ,GRAP2,PTK2B,ERBB4,FES,TCF4
GO:0048863	0.0344	stem cell differentiation	GPM6A,NOLC1,ZEB2,ERBB4,LDB1
GO:0007163	0.0427	establishment or maintenance of cell polarity	CYTH3,ANK1,SPDL1,CTNNA1,MAP4,SDCCAG8,MYO9A,PRKCZ,MPP5,NDE1,CLASP1,DLG1,LRCH4,MAP2,RAB10,SLC9A1,HSP90AB1,SH3BP1,SIPA1L3,DOCK8,KANK1,CYTH1,UST,CAP2,WNT5A,FRMD4B,STK11,MAPKAP1,PTK2B,GPSM2,TCF15,RAP1B,KIF3A,FLOT2,CRB1,DOCK2,MAP7,NEK3,NUMA1,ACTR2,KIF2C,MCPH1,PARD3,PAK1,FEZ1,MPP7,DLG5,FRMD4A,DST,BRSK1,CD3G,ARPC5,KIF26B,CLASP2,SHH,PTK2,PDCD6IP,BRSK2,CKAP5,PARD6G,PARVB,MYO18A,UBXN2B,AQP1
GO:0010522	0.0188	regulation of calcium ion transport into cytosol	FYN,ATP1A2,ATG5,ADCYAP1R1,NOS1,CAPN3,NTSR1,PTPN6,PDE4D,PTK2B,PLCG1,TRPC3,CASQ1,TRPC1,CAMK2D,GSTO1,JPH2,CACNA1C,AKAP6,UBASH3B,PRKCE,BCL2,PRNP,SLC8A1,DRD1,TRDN,MYO5A,CALM1
GO:1902532	0.046	negative regulation of intracellular signal transduction	KDM1A,RANBP9,PLAUR,DCN,ZMYND11,BID,SNAI2,UBR2,TIMP2,PREX2,HERPUD1,TMEM161A,HYAL2,RORA,FBXW11,SRI,RASAL2,DLG1,FBLN1,ITCH,C1QTNF3,PIBF1,GSTP1,RRN3,MUL1,SEMA6A,RFFL,TGFB2,SH3BP1,DEPDC5,XBP1,BMP7,TRIB3,RNF125,NPRL3,CSK,PPP2CB,URI1,CARD8,AMBP,KANK1,RAPGEF1,CXCL12,PLEKHA1,PPIF,WFS1,DUSP16,RASAL1,PTPN6,OPRM1,PDE10A,ARRDC3,BCL6,GNAI2,FHL2,NFE2L2,ASH1L,RGS2,RGS4,STK11,PKD2,TRIM67,TRIM32,MAPKAP1,HELLS,SFRP…
GO:0044091	0.0394	membrane biogenesis	NRXN2,PEX16,LRP4,ANK3,NRXN1,MAGI2
GO:0046907	0.0137	intracellular transport	SNX11,VPS41,MIPEP,LSG1,PRKCZ,SYT1,SMG6,KLHL20,RAB10,DDHD2,ZFAND6,GNAS,EDEM2,DPYSL2,MAPK1,AP1B1,NEFH,THOC5,SYNGR1,MIEF1,RANGAP1,TRIM9,CHMP4B,EEA1,NDRG4,COPE,YKT6,TBC1D13,SUFU,GOSR2,GOSR1,CTSC,BACH2,TMCO6,CBLB,TNNC1,DNAJC27,STAM2,OTOF,OPRD1,CAPZA1,RIMS3,KIF17,LTBP2,CLU,CRY2,PEX16,EGR2,IFT81,STX16,ATXN1,RPL23,KLC1,RAB3IP,CLIP1,NUP210,SNAP25,AP3B1,SYT4,EDEM1,COG3,VPS45,SORL1,IFT172,ACTR1A,ARL3,SEC24B…
GO:0042391	0.00352	regulation of membrane potential	BAD,BID,PRKCZ,DLG1,ACTN2,RIMS1,IGSF9B,MEF2C,CACNA1S,KCNK2,SLC9A1,NRCAM,SLC8A3,NTSR1,NALCN,FGF14,ASIC1,CUX2,OPRM1,FGF12,OPRD1,RIMS3,AKAP7,KCNIP2,GOT1,PTK2B,KCNK15,AKAP9,SCN2A,CACNA1A,PARP1,SCN1A,TMEM108,SLC26A7,CACNA1C,ANK3,AKAP6,GPD1L,SCN3A,GRIA1,KCNMA1,CACNA1D,DGKI,RNF207,KCNB1,GJD2,GRIK3,HCN1,CACNB2,CACNG2,NLGN2,KCNK3,KCND3,SLC25A33,BCL2,ATP2A2,C12ORF76,NRXN1,SLC26A11,GRID1,SLC8A1,KCNQ3,KCNK12,…
GO:0060043	0.0427	regulation of cardiac muscle cell proliferation	FGFR1,MEF2C,SAV1,CITED2,RBPJ,ERBB4
GO:0060322	0.0156	head development	BAD,KDM7A,SYT1,PLXNA2,CTTNBP2,FGFR1,XRCC5,DPYSL2,NRP1,MAPK1,SLC32A1,NDRG4,CSK,NEURL1,SEPT4,GNB4,DLX2,ARID1A,EGR2,KCNC1,RAF1,SYT4,SLC38A2,FAIM2,EMX1,FPGS,IFT172,SEC24B,RERE,DLX1,FANCD2,SLIT2,INA,KIRREL3,ARID5B,LRP8,ATP6V0D1,ZNF148,KCNC2,C16ORF45,TRAPPC9,RBPJ,ZEB2,OTP,B3GNT5,DSCAML1,ERBB4,NRXN1,GSX2,EXT1,SLC8A1,XRCC6,MKL1,PGAP1,MBP,LDB1,SHANK3
GO:0016050	0.00352	vesicle organization	SNX11,VPS41,SYT1,TRIM9,CHMP4B,EEA1,YKT6,TBC1D13,HPS1,GOSR2,GOSR1,CLCN3,CTSC,STAM2,SNX19,STX16,SNAP25,AP3B1,SYT4,TMEM127,SEC24B,VPS37B,SYT16,RABGAP1L,MIA3,GRIA1,CADPS,TRAPPC9,ZEB2,CHMP6,FAM109B,TBC1D28,MYO18A,DNM3,RUNDC1,STX16-NPEPL1
GO:0051056	0.0383	regulation of small GTPase mediated signal transduction	ALS2,CYTH3,IGF1,RALBP1,ARHGAP31,TIMP2,TRIO,PREX2,GDI2,RASGRF1,CDON,MYO9A,ARHGAP10,RHOBTB1,RASAL2,ADCYAP1R1,ARHGAP28,PLEKHG2,TGFB2,NRP1,SH3BP1,SOS2,ARHGAP5,ARHGEF7,PPP2CB,CYTH2,SIPA1L3,KANK1,DNMBP,ARHGAP21,CYTH1,ARHGEF17,RASAL1,RASGRF2,PDGFRB,BCL6,SOS1,RHOU,SIPA1L2,APOA1,TRIM67,MAPKAP1,DENND1A,RHOQ,GNA13,ARAP3,IQSEC3,ADRA1A,PREX1,ARHGAP40,TRIP10,MCF2L,RHOJ,PLEKHG3,FGD3,CGNL1,RAF1,RAP1GAP2,STARD13,…
GO:0034703	0.0187	cation channel complex	KCNAB2,CACNA1S,PDE4D,KCNIP2,PTK2B,KCNS1,AKAP9,KCNC1,DPP6,SNAP25,TRPC4,SCN2A,CACNA1A,KCNA10,SCN1A,DLG2,CACNA1C,AKAP6,KCNJ1,SCN3A,GRIA1,CACNA1D,KCNB1,HCN1,CACNB2,KCNC2,CACNG2,KCNV2,KCNS3,KCND3,CNTN2,KCNQ3,PDE4B,STAC3,KCNQ5,SCN8A,CACNA1E,CALM1,NOS1AP
GO:0031463	0.0394	Cul3-RING ubiquitin ligase complex	KLHL20,KCTD10,KLHL21,KCTD13,KLHL32
GO:0015630	0.0394	microtubule cytoskeleton	MAD1L1,NUDCD3,SDCCAG8,CTDP1,PRKCZ,AGBL5,DDHD2,KIAA0586,MAP7D1,STAG1,IFT81,KLC1,CLIP1,MTUS2,ARL3,HECW2,CEP170,DST,LRP8,KLHL21,SNTB2,FAM110B,ZNF804A,MAP3K11,CKAP5,HARBI1,PCGF5,FES,MAPT
GO:0043025	0.0181	neuronal cell body	TIMP2,ERCC8,SNCAIP,PRKCZ,ITGA8,MAP2,IGSF9B,KCNK2,DPYSL2,EFHC1,NRP1,MAPK1,VTI1B,SLC8A3,NTSR1,SNPH,ARHGEF7,YKT6,NEURL1,PPARGC1A,PDE1A,MOB4,CNN3,CRIPT,PTK2B,CIT,RAB17,GOT2,GRK4,KLC1,AKAP9,KCNC1,SYT4,SLC38A2,LRP4,GLUL,DAB2IP,RPTOR,CACNA1A,PTPRF,PSEN2,SCN1A,PAM,G3BP1,PSD2,ASTN2,CYP17A1,FEZ1,GPM6A,ASTN1,GRIA1,TIAM1,LRP8,DGKI,CNNM4,KCNB1,AGRP,CYGB,GRIK3,KCNC2,ENDOG,ZNF804A,PLK3,NRXN1,CNTN2,RTN4RL1,MAPT,…
GO:0031252	0.0307	cell leading edge	PLEKHO1,PRKCZ,PTK2B,DGKZ,GRIA1,LDB1
GO:0099738	0.0428	cell cortex region	ANLN,PHLDB1,PRKCZ,CLASP1,EPB41L2,MYL12B,PKD2,GPSM2,GNAI1,NUMA1,ACTR1A,TCHP,PHLDB2,EPB41,CLASP2,BSN,MYO5B,PCLO
GO:0031234	0.0283	extrinsic component of cytoplasmic side of plasma membrane	CYTH3,FYN,GNA15,KCNAB2,GNAS,GRAP2,CSK,CYTH1,ESYT2,GNA13,PTK2B,GNAI1,SNAP25,DTNA,GNAL,STAC2,GNA12,FARP1,TIAM1,JAK1,GNG4,KCNAB1,PTK2,GNG12,ATP2A2,KCNIP1,FES,STAC3,SRC,GNAT3,MYZAP
GO:0005913	0.0308	cell-cell adherens junction	VCL,CTNNA1,CDH3,MPP5,PVR,RAB10,ITGA6,SORBS1,SMAD7,TJP1,NDRG1,CRTAM,DDX6,CNN3,PAK4,FLOT2,CRB1,APC,LMO7,TRIM29,RDX,KIFC3,DLG5,PGM5,PDLIM5,FRS2,CTNNB1,STXBP6,CDH2,DAG1,PTPRM,BAIAP2,ANXA2,CADM1,CTNNA3,AJAP1
GO:0045202	0.00114	synapse	SAMD4A,NRXN3,ANK1,LRRC7,MAP4,CAMK2B,RIMBP2,SNCAIP,SYT1,KCNAB2,SNCB,DLG1,CTTNBP2,ACTN2,ITGA8,MAP2,AMPH,RIMS1,KCNN2,IGSF9B,MEF2C,EPB41L3,KCNK2,NOS1,NRCAM,DPYSL2,NEFH,SYNGR1,TRIM9,VTI1B,SLC8A3,NTSR1,SNPH,SLC32A1,EEA1,RNF40,TRIP4,MYL7,APBA1,CPEB3,NEURL1,CLCN3,NRXN2,ASIC1,OPRM1,TULP1,PHACTR1,FXR1,OTOF,MOB4,SOS1,OPRD1,RIMS3,CNN3,BCL11A,CRIPT,GOT1,PTK2B,MAPK8IP1,SSPN,FLRT3,AKAP9,GAD1,SYNE1,C1QL1,SNAP25,…
GO:0005768	0.033	endosome	SNX11,VPS41,HSD17B6,PRKCZ,ANKRD13A,RAB10,CDIP1,NRP1,MAPK1,TAB1,GRAP2,CHMP4B,EEA1,VAC14,C16ORF62,ZDHHC2,AVL9,YKT6,GOSR2,RND2,UBE2D3,CLCN3,SNX25,AMOTL2,STAM2,EHBP1,ATP6V0B,CRHR1,SNX19,CCZ1,RAB17,CLIP1,STARD3,LAMTOR5,NGF,RAB11FIP5,DYSF,TMEM127,ITM2B,VPS45,KIAA0319,FCHSD2,SORL1,VPS33A,VPS37B,FURIN,SH3GL3,CLEC18B,PI4KB,RHOB,SLC26A7,ASTN2,FCGR1A,VIPAS39,RABGAP1L,ASTN1,PANK1,GRIA1,ATP6V0D1,JAK1,MICALL2,…
GO:0030135	0.0183	coated vesicle	DDHD2,SLC32A1,FURIN,FCGR1A,GRIA1,FAM109B
GO:0005819	0.0427	spindle	MAD1L1,CTDP1,AGBL5,MAP7D1,STAG1,ARL3,HECW2,CEP170,KLHL21,CKAP5
GO:0031201	0.0386	SNARE complex	SYT1,YKT6,GOSR1,STX16,SNAP25,STX16-NPEPL1
GO:0008328	0.0318	ionotropic glutamate receptor complex	CACNG4,DLG1,ABHD12,GRIN2D,GRIA2,PTK2B,DLG2,GRIA1,SHANK1,SHANK2,CACNG2,GRIN2A,VWC2,SHISA6,GRIN3A,SHISA9,GRIN2B
GO:0005694	0.0221	chromosome	MAD1L1,KDM1A,UPF1,CREBBP,NCAPD2,SCMH1,ERCC1,CALCOCO1,ZMYND11,SNAI2,MRE11A,UBR2,NR1H3,RFC1,SPDL1,ARID1B,POLQ,THOC3,SPO11,ZFR,MXD1,SMARCD1,SPI1,TP53BP1,MEF2A,NUP133,NEDD4,SMG6,RAD18,NDE1,CLASP1,EED,KIFAP3,BAZ2A,POLD3,SMC1B,PPP2R5C,XRCC5,RIF1,SMARCA2,SMARCD3,KAT6A,NUFIP1,PDS5B,NCOA1,SEH1L,WDR76,CBX5,MSH2,CDC5L,H2AFY2,SETD1A,PES1,THOC5,MCM5,RANGAP1,POLE2,SOS2,ALKBH1,SNW1,BRMS1L,MYBL2,SALL4,CSNK2A1,SM…
GO:0042383	0.0319	sarcolemma	ANK1,DLG1,CACNA1S,SLC8A3,SGCG,SSPN,GOT2,PEMT,SLC38A2,DTNA,DYSF,SCN2A,CASQ1,SCN1A,CACNA1C,ANK3,AKAP6,CACNA1D,KCNB1,CACNB2,KCND3,BSG,DAG1,SLC8A1,STAC3,NOS1AP,PPP3R1
GO:0070382	0.0446	exocytic vesicle	SNCAIP,SYT1,CTTNBP2,RAB10,SYNGR1,TRIM9,SLC32A1,APBA1,CLCN3,OTOF,SNAP25,SYT4,RAB3C,GRIA1,ATP6V0D1,SVOP,PRKCB,RAB6A,PDE4B,SYN3,SLC6A17,CALM1
GO:0036477	0.0018	somatodendritic compartment	TIMP2,PRKCZ,KLHL20,CTTNBP2,IGSF9B,GNAS,DPYSL2,NRP1,MAPK1,RANGAP1,SLC32A1,YKT6,NEURL1,FXR1,PDE1A,MOB4,OPRD1,KIF17,CLU,PTK2B,MAPK8IP1,GOT2,KLC1,KCNC1,SNAP25,SYT4,SLC38A2,LRP4,GLUL,ABHD13,CACNA1A,PTPRF,G3BP1,TENM2,PSD2,CYP17A1,KIRREL3,GPM6A,ANK3,ASTN1,ASAP1,GRIA1,TIAM1,LRP8,AGRP,CYGB,CAPN2,GRIK3,HCN1,KCNC2,ENDOG,ZNF804A,KCND3,NRXN1,TRAK1,SLC8A1,OSBP2,PPP1CC,MAPT,MAGI2,DNER,SIPA1L1,DNM3,MBP,BRINP2,ANG
GO:0030666	0.0286	endocytic vesicle membrane	STAB1,MSR1,CAMK2B,RAB10,ATP6V0B,FCGR1A,GRIA1,ATP6V0D1,ATP6V0A2
GO:1904813	0.0492	ficolin-1-rich granule lumen	VCL,TIMP2,PGM1,GSTP1,HSP90AB1,MAPK1,PYGL,GSDMD,ASAH1,IMPDH1,PSMA2,PSMD11,CAND1,MAPK14,ARSB,QPCT,CTSD,YPEL5,APAF1,FGL2,AMPD3,ACTR2,HK3,AGL,ARPC5,PSMD6,VCP,EEF2,PAFAH1B2,HSPA6,PSMD2,KCMF1,PPIA,XRCC6,PSMD12,ATG7,PNP,PLEKHO2
GO:0005794	0.0427	Golgi apparatus	VPS41,CYTH3,PIK3C2A,XYLT2,FUT8,SYT1,DLG1,KLHL20,RAB10,DDHD2,GNAS,GLG1,TNRC6A,MAPK1,AP1B1,RNF24,KLF5,VAC14,ZDHHC2,COPE,YKT6,GOSR2,GOSR1,CLCN3,CTSC,WNT5B,CUX2,B3GAT2,MOB4,MSH6,CLU,STX16,ST3GAL3,MACF1,AKAP9,CASD1,MGAT3,PAK4,RAF1,SNAP25,AP3B1,SYT4,EDEM1,NGF,FAIM2,RAB11FIP5,COG3,ITM2B,VPS45,SORL1,SEMA6D,ADCY3,ARL3,SEC24B,PCSK6,FURIN,CLEC18B,CASQ1,DUSP10,TENM2,EBAG9,FEZ1,FAM57B,ANK3,VIPAS39,RABGAP1L,MI…
GO:0016323	0.0469	basolateral plasma membrane	DLG1,SLC4A4,NDRG4,TJP1,OTOF,LEPR,EPCAM,RAB17,DSTYK,TRPC4,FXYD2,ITGA9,SLC26A7,CNNM2,ST14,ADRA2A,ANK3,DST,CNNM4,KCNC2,NOD2,DAG1,SLC29A2,ERBB4
GO:0016604	0.0331	nuclear body	TP53BP1,KLHL20,MEF2C,TCF20,TAB1,PPP1R16B,STAG1,MAU2,ARNT,DUSP10,GATAD2B,TENM2,DGKZ,THRB,CDC25C,NOLC1,RFWD3,ATPAF2,KCTD13,PPP1CC,MAPT
GO:0045335	0.0427	phagocytic vesicle	ITGB5,RAB10,AMBRA1,ATP6V0B,ATP6V0D1,ATP6V0A2
GO:0005793	0.0422	endoplasmic reticulum-Golgi intermediate compartment	DDHD2,YKT6,CTSC,LMAN1L,PDIA6,NAT8,GRIA1,SPPL3,MYO18A,TM6SF2
GO:0044304	0.0022	main axon	DLG1,NRCAM,KCNC1,SCN2A,SCN1A,DLG2,ANK3,SPOCK1,TIAM1,NFASC,KCNC2,DAG1,CNTN2,KCNQ3,MAPT,SCN8A,MBP
GO:0016363	0.0492	nuclear matrix	ERCC8,ATXN3,PRKCZ,RUNX1T1,NUFIP1,PHACTR3,MAEA,SORBS1,JAK2,HNRNPM,PHF5A,SNW1,GHRHR,ATN1,OGG1,CENPF,STAG1,DNMT3A,ATXN1,TEP1,RNASEL,NUMA1,PPIG,MBD1,KIN,HNRNPU,AHCTF1,PRKCD,CFL2,SATB1,ZNF703,NCOR2,BLM,SCAF8
GO:0019900	0.0474	kinase binding	BAD,CRY1,VRK2,GAB2,PER3,KIF1B,WNK1,ELMO2,MAP2K4,ASPM,PRKCZ,HYAL2,MEF2A,MAP3K13,DLG1,PPP1R12B,TOLLIP,IGSF9B,PTPRC,GSTP1,MAPRE3,MAVS,FLT3LG,PITPNM2,PITPNM3,RFFL,DPYSL2,CDC6,MSH2,MAP3K1,BLNK,HSP90AB1,CDC5L,JAK2,NRP1,MAPK1,PICK1,TTC28,FBXO7,AP1B1,NEFH,TAB1,CDC25B,MYOM1,DNAJC3,ARHGEF7,CSK,TRIP4,RELB,CCNE1,PRKD2,RHEB,PRKAG2,NCS1,SUFU,PPP1R9B,PRKAR1A,MAP2K6,TENC1,CDKN1B,PTPN6,PRKAB1,SASH1,GHR,NR3C1,PDGF…
GO:0022843	0.0427	voltage-gated cation channel activity	CACNA1S,KCNIP2,PTK2B,KCNS1,CACNA1C,KCNJ9,HCN1,CACNB2,KCNAB3,KCND3,KCNQ3
GO:0099106	0.045	ion channel regulator activity	NRXN3,NEDD4L,WNK1,PRKCZ,KCNAB2,NEDD4,CACNG4,DLG1,STX7,VTI1B,SGK2,SCN1B,AMBP,CACNG1,NRXN2,HPCAL4,SGK1,KCNIP2,KCNS1,AKAP9,DPP6,CALM2,CAMK2D,ITPR1,PACSIN3,PRKCB,STIM1,CACNB3,KCNAB1,KCNAB3,KCNS3,KCNMB3,ANKRD36C,NRXN1,AMIGO1,KCNIP1,PRKG1,CALM1
GO:0003690	0.0165	double-stranded DNA binding	ZMYND11,NFATC3,EED,XRCC5,MEF2C,NFX1,XBP1,ZNF516,KLF5,MAZ,RAD51C,SOX6,CUX2,BACH2,DLX2,ORC4,MSH6,BCL11A,MTERFD3,CRY2,EGR2,ATF1,MYOD1,MAU2,PPARG,SLTM,ZFHX3,MBD1,NR1I3,ARNT,GATAD2B,AFF3,DLX1,TBX6,ARID5B,BACH1,PCGF6,CREB3L1,ZNF148,HEYL,ZNF589,ORC5,PSIP1,NFIL3,HNRNPK,TEF,RBPJ,E2F6,ESRRA,ZHX3,MLXIP,MAPT,XRCC6,MKL1,TCF4,ZBTB14,TFDP1,LDB1,ZBTB48,ASCL5,ETV5,CEBPA
GO:0042803	0.00852	protein homodimerization activity	FXR1,TNNC1,ABCB9,FAM109B,ERBB4,TCF4,NAGA
GO:0043178	0.0492	alcohol binding	OSBPL7,NR1H3,SOAT1,OSBPL3,RPH3A,OSBPL8,CYTH2,ERLIN1,APOA4,SCP2,APOA1,ITPR2,OSBPL2,STARD3,TRPC4,RBP4,TRPC3,XPR1,SYT2,OSBPL10,TRPC1,ASTN2,ITPR1,STARD9,RBP7,ABCA1,CRABP1,PRKCE,STARD6,ADAP2,OSBP2,PTCH1,CYP27C1,ADH7,ANXA6
GO:0005096	0.0263	GTPase activator activity	RABGAP1,RALBP1,DEPDC1,ARHGAP31,PREX2,TBC1D22A,GDI2,TBC1D1,MYO9A,EVI5,GNB5,ARHGAP10,ACAP1,RASAL2,DNM1L,ARHGAP28,NRP1,SH3BP1,DEPDC5,RANGAP1,RIN3,ARHGAP5,NPRL3,SIPA1L3,TBC1D13,ARHGAP21,RGS9,TBC1D9,RAPGEF2,RASAL1,TBC1D30,SMAP1,SOS1,RGS2,SIPA1L2,RGS4,RAB3GAP2,ARAP3,PREX1,ARHGAP40,TRIP10,TBC1D20,DOCK4,USP6,TBC1D5,RAP1GAP2,TBC1D14,MTSS1L,RIN2,STARD13,LARS,VAV3,DOCK2,ARHGAP32,HTR2B,TBC1D4,DAB2IP,GARNL3,A…
GO:0051427	0.0187	hormone receptor binding	CRY1,FYN,RNF14,MED17,WIPI1,BAZ2A,RARB,LRP2,SMARCD3,NCOA1,GNAS,SNW1,TRIP4,CCNE1,KDM4C,PPARGC1A,FHL2,STRN,ARID1A,CRY2,FLT3,NR4A1,NCOA3,CNOT1,RNF6,MYOD1,PPARG,WBP2,PCNA,TACC2,LEF1,NCOA2,NCOR1,PARP1,UBA3,UCN2,PPARGC1B,GRIP1,JAK1,NPPC,PRKCB,CTNNB1,STAT3,PPID,KAT5,PTPN11,TOB2,GAS2L1,RXRA,NCOR2,ARID5A,SRC,NCOA6,DYX1C1
GO:0042277	0.0492	peptide binding	AP2B1,MARCO,APBA2,MSR1,NPFFR2,TNPO3,SCARB1,ADCYAP1R1,GSTP1,FOLH1,BRAP,CMA1,SLC7A8,HSP90AB1,PCSK5,GSS,ADNP,SLC7A5,ATP1A3,KDELR1,GHRHR,APBA1,PPIF,OPRM1,GHR,PPWD1,BCHE,PEX5L,NKTR,ACVR1,OPRD1,ECE1,APOA1,IDE,KCNIP2,GRIA2,CLU,HCRTR1,LBP,LDLR,MAS1,PPARG,RXFP2,EPHB2,GSTM3,TPP2,ITM2B,SORL1,PPIG,PPP3CA,FURIN,NPEPPS,RNPEPL1,PIK3R1,ASAP1,GRIA1,NPR2,NOLC1,GALR1,NOD2,GSTM4,CD14,INSR,PPID,NMUR1,CLSTN1,PRNP,GPR2…
GO:0044212	0.0262	transcription regulatory region DNA binding	CRY1,HIVEP2,ZMYND11,RNF10,MXD1,CCAR1,SPI1,NFATC3,EED,XRCC5,MEF2C,NFX1,KDM2B,TCF20,XBP1,SALL4,ZNF516,KLF5,MAZ,GABPB1,RELB,DLX5,FUBP3,SETX,KLF3,SOX6,CUX2,BACH2,WNT5A,DLX2,KLF7,FOXO3,KLF12,BCL11A,SOHLH2,CRY2,EGR2,ATF1,BCL11B,MYOD1,RFX1,PPARG,WBP2,ARNTL,MYCN,ETS1,LEF1,ETV6,ZFHX3,NLRC5,RPTOR,NFIC,NR1I3,ARNT,GATAD2B,PARP1,DLX1,SSBP2,ST18,TBX6,ARID5B,BACH1,PCGF6,CREB3L1,PAXBP1,ZBTB7B,NFIA,ZNF148,HEYL,ZN…
GO:0005509	0.00114	calcium ion binding	CELSR3,STAB1,SYT1,PPP2R3A,SNCB,CDH7,PCDHA6,PCDHGA2,EDEM2,PITPNM2,MYL10,CBLB,PLCH1,TNNC1,OTOF,EFHD1,LTBP2,KCNIP2,MATN4,MACF1,CALU,EDEM1,LRP4,DYSF,SYT16,CASQ1,SLIT2,TENM2,ASTN2,PLCH2,PLCB3,DST,SPOCK1,PCDH1,LRP8,CAPN2,DNASE1L3,DAG1,HEG1,ATP2A2,NRXN1,SLC8A1,PCLO,DNER,SULF2,ANXA4,MYO5A,CALM1,PCDHGA1,PCDHA9,PCDHA8,PCDHA7,PCDHA5,PCDHA4,PCDHA2,PCDHA1,ITSN1,PCDHA13,PCDHGC3,PCDHGC5,PCDHGC4,PCDHAC2,PCDHAC1,…
GO:0003723	0.0331	RNA binding	KDM1A,UPF1,DHX33,RPS20,DCN,PPP5C,SAMD4A,AQR,RNASET2,ZCCHC8,NSUN2,STAU2,CTNNA1,YTHDC2,MAP4,NOP16,CELF2,THOC3,NOP58,USP36,KMT2C,ZFR,GDI2,TARBP1,CCAR1,SFSWAP,CS,MRPS24,SUGP2,ADAT1,SPEN,SPI1,TRMT11,SRBD1,SMG6,JMJD6,EIF2B3,RPL31,HLTF,TFRC,MOV10L1,CLNS1A,EIF4G3,ZNF638,FNDC3B,MKRN2,RBMS2,BAZ2A,SNRPA,RBFOX1,TNRC6C,XRCC5,TNS1,RIMS1,CNOT4,TDRD3,NUFIP1,WBP11,NFX1,DIMT1,NOP14,C14ORF166,XRN2,RPL6,KDM2B,OAS1,D…
GO:0001664	0.0422	G-protein coupled receptor binding	WNT16,RALA,FYN,NPFFR2,GNA15,REEP1,NEDD4,ITCH,GNAS,PICK1,PPP1R9B,NMU,WNT5B,PACRG,ARRDC3,PDE4D,WNT5A,WLS,GNA13,GNAI1,CCL25,PPP1R1B,WNT2B,MRAP2,USP20,GNAL,PROK1,UCN2,RSPO3,GNA12,ADRA2A,HOMER1,CXCL13,SHANK1,JAK1,GRIK3,GPRC5B,PNOC,STAT3,RSPO1,PDCD6IP,PRNP,ATP2A2,BBS1,PTPN11,PARK2,ARAP1,MAGI2,UTS2B,ARHGEF12,PSAP,DNM3,CALM1,GNAT3,CCL4L2
GO:0051082	0.0212	unfolded protein binding	NUDCD3,HSP90AB1,UGGT2,DNAJB6,DNAJC4,HSPA9,PFDN1,SIL1,MKKS,TRAP1,AAMP,DNAJB5,DNAJA4,AFG3L2,SHQ1,CLGN,HEATR3,GRPEL2,TMEM67,HSPA6,TOMM20,NPM1,PPIA,NAP1L4
GO:0140034	0.0331	methylation-dependent protein binding	KDM7A,ZMYND11,KDM4A,TP53BP1,SPIN1,MSH6,ING5,PHF2
GO:0000287	0.0469	magnesium ion binding	GCLC,PGM3,XYLT2,ATP9A,WNK1,MTHFD2,ATP11A,RPS6KA2,MOV10L1,ADCY2,PGM1,ATP8B1,MAST2,NLK,PAPOLA,COMT,MSH2,GSS,STK4,MTG2,ILVBL,RHEB,NCS1,LHPP,MAP3K8,SEPT4,MVK,TDP2,ICK,THG1L,MSH6,NT5C1A,HMGCL,STK11,ATP10B,EPHX2,ATP8A1,DYRK2,GNAI1,HACL1,ENOSF1,ATP8A2,SRPK2,GLUL,CIB2,PPA2,NUDT7,PRPSAP2,PRKACB,CDC42BPA,DIS3L2,ADPRH,ATP10D,ENOPH1,AASDHPPT,PGM5,CIB4,BRSK1,SIK3,PRPSAP1,RPS6KA4,NUAK2,SNRK,GEM,NUDT5,ATP9B,IDH…
GO:0015077	0.0474	monovalent inorganic cation transmembrane transporter activity	COX10,SLC11A1,KCNAB2,SLC4A4,KCNK2,SLC23A2,SLC9A1,TMEM38B,SLC8A3,SLC32A1,NALCN,ASIC1,ATP6V0B,KCNIP2,KCNS1,KCNK15,KCNC1,SCN2A,FXYD2,SLC47A1,KCNA10,SCN1A,ATP6V1B2,TMCO3,SLC2A13,ATP6V1G3,KCNJ1,SCN3A,KCNMA1,SLC6A1,CNNM4,KCNB1,SLC5A11,ATP5G1,ATP6V0D1,KCNJ9,GRIK3,SLC9B1,HCN1,KCNC2,COX11,KCNV2,KCNAB3,KCNS3,KCNK3,KCND3,CAPS2,SLC8A1,KCNQ3,KCNK12,ATP6V0A2,KCNQ5,SCN8A,SLC6A17,SLC12A8
GO:0003682	0.0262	chromatin binding	EED,MEF2C,DNMT3B,KDM4C,DLX2,ARID1A,STAG1,DNMT3A,NCAPH,TSHZ3,EGR2,MYOD1,PPARG,TTC5,RERE,GATAD2B,DLX1,THRB,PBRM1,CITED2,PRKCB,RBPJ,ING5,TCF4,LDB1
GO:0051087	0.0394	chaperone binding	ATP1A2,FNIP2,USP13,DNAJC10,DNAJC3,OGDH,DNAJB6,CTSC,CDKN1B,BAG2,PACRG,CLU,DNAJB5,DNAJA4,TBCD,RNF207,AMFR,PDPN,GRPEL2,STIP1,PRNP,PARK2,MAPT,FICD
GO:0019888	0.0394	protein phosphatase regulator activity	PPP2R3A,PPP2R2C,PPP2R5C,WBP11,PHACTR3,PPP1R16B,URI1,PPP1R9B,PHACTR1,RCAN3,PPP4R4,PPP1R1B,CALM2,BOD1,PPP2R5E,PPP4R1,SH3RF2,PPP2R2B,RCAN1,ELFN2,PPP1R3B,UBXN2A,PPP2R2D,MKL2,MKL1,CALM1,PHACTR4,PPP2R2A,ELFN1
GO:0008134	0.0148	transcription factor binding	CTDP1,TP53BP1,MEF2C,PPP1R13B,MAPK1,XBP1,KDM4C,SUFU,PSMD9,ARID1A,SORBS3,EGR2,CNOT1,MYOD1,PPARG,ARNT,TP53BP2,CAND2,BDP1,PPRC1,TBX6,CITED2,GTF2A1,NOLC1,PRKCB,RBPJ,ZBTB49,ATF7,CSDC2,SETD3,TCF4,TFDP1,LDB1
GO:0098631	0.0427	cell adhesion mediator activity	RAB10,NRCAM,CNN3,EPCAM,PAK4,TRIM29,PDLIM5,NFASC
GO:0008092	0.0187	cytoskeletal protein binding	LASP1,RALA,VPS41,PROM1,FYN,ANLN,RABGAP1,PPP5C,CCDC88C,ANK1,VCL,MYO16,CAPG,CTNNA1,MAP4,KIF1B,SYNE2,CAMK2B,CROCC,LIMCH1,MYLK,KIF26A,MYO9A,NAV3,REEP1,SPTB,NCK2,MYO3B,CRMP1,NDE1,CLASP1,KCNQ2,DLG1,KIFAP3,KLHL20,ACTN2,CAPZB,MAP2,NEBL,MYH7B,TNS1,EPB41L2,KCNN2,EPB41L3,SSH1,AGBL5,KIF3C,RAB10,MAPRE3,MAST2,B4GALT1,DNM1L,PHACTR3,PTPN4,EPB41L1,KIF9,DYNLL1,KIF16B,MAEA,NRCAM,CAPN3,DPYSL2,SORBS1,MYO3A,EFHC1,HSP9…
GO:0008186	0.0486	RNA-dependent ATPase activity	UPF1,MOV10L1,DHX40,DHX15,DDX6,DDX55,DHX30,EIF4A3,SNRNP200,G3BP1,DHX57,DDX19A,DDX10,DDX47
GO:0004386	0.0331	helicase activity	UPF1,DHX33,MRE11A,AQR,YTHDC2,HLTF,MOV10L1,XRCC5,DDX1,SMARCA2,DDX24,BTAF1,MCM5,DICER1,MCM4,EIF4H,DDX58,SETX,DHX40,DHX15,DDX25,DDX6,DDX55,MCM9,ASCC3,SUB1,DDX59,HELLS,CHD6,DDX27,DHX30,FBXO18,DNA2,SMARCAL1,EIF4A3,SNRNP200,G3BP1,GINS4,DHX37,CHD1,MOV10,ERCC3,DHX57,RAD54L2,NAV2,DDX19A,SLFN11,CHD2,CHD9,DDX10,DDX60L,EP400,GTF2F2,XRCC6,BLM,HELZ,DDX47
GO:0030234	0.0375	enzyme regulator activity	BAD,ALS2,DBF4,RABGAP1,DCN,RALBP1,SERPINB1,DEPDC1,ARHGAP31,TIMP2,RFC1,PREX2,FNIP2,TBC1D22A,GDI2,WNK1,CTSA,IPO5,TBC1D1,MYO9A,EVI5,HYAL2,GNB5,ARHGAP10,ACAP1,PPP2R3A,FRY,PPP2R2C,SNCB,RASAL2,PPP1R12B,DNAJC10,FBLN1,PPP2R5C,XRCC5,RIMS1,GSTP1,APLP2,WBP11,MGST2,PPP1R15A,PHACTR3,ARHGAP28,APOH,NLRP1,CAPN3,HSP90AB1,NRP1,SERPIND1,BCL2L13,SH3BP1,DEPDC5,TAB1,RANGAP1,RIN3,ARHGAP5,STK4,TRIB3,WFDC2,PPP1R16B,USP14,…
GO:0043565	0.0165	sequence-specific DNA binding	UPF1,CRY1,HIVEP2,ZMYND11,MXD1,CCAR1,ZNF76,SPI1,TP53BP1,SMG6,NFATC3,EED,XRCC5,MEF2C,NFX1,KDM2B,XBP1,SALL4,ZNF516,KLF5,MAZ,RELB,DLX5,FUBP3,SETX,KLF3,PPARGC1A,SOX6,CUX2,BACH2,DLX2,ORC4,EPAS1,KLF7,FOXO3,KLF12,BCL11A,SOHLH2,CRY2,EGR2,ATF1,NR4A1,BCL11B,MYOD1,RFX1,PPARG,WBP2,ARNTL,MYCN,ETS1,ORC3,EMX1,SLTM,LEF1,ETV6,ZFHX3,NLRC5,RPTOR,MBD1,NFIC,RERE,NR1I3,ARNT,GATAD2B,PARP1,DLX1,SSBP2,HMBOX1,ST18,TBX6,ARI…
GO:0008022	0.0262	protein C-terminus binding	CALCOCO1,MRE11A,SYT1,DLG1,FBLN1,RBFOX1,XRCC5,MAPRE3,MSH2,EFHC1,JAK2,PICK1,LAMA1,CSK,TJP1,PPP2CB,RABAC1,PPP1R9B,ZBTB16,SASH1,OPRM1,HPCAL4,CENPF,PTK2B,PEX16,GPSM2,AGO2,ATXN1,CEP250,PPARG,LMO7,NUMA1,NEIL1,SH3GL3,BCL10,ATP1B1,ECM1,NPAT,MAGI1,DST,GRIP1,PPP1R9A,EPB41,SHANK1,ERCC3,PRDX3,CTNNB1,STIP1,CEP120,HIC2,KCNK3,HSPB7,CEP135,BAIAP2,SP1,PPP1CC,XRCC6,SIAH1,TCF4,SRC,CD2AP,PEX26,SHANK3
GO:0003713	0.00396	transcription coactivator activity	KDM1A,CREBBP,CALCOCO1,RNF14,NR1H3,MED17,ARID1B,CCAR1,NFYC,HYAL2,MEF2A,ACTN2,JADE1,SMARCA2,SMARCD3,KAT6A,TDRD3,NCOA1,TCF20,SNW1,LPIN2,TRIP4,CCNE1,PPARGC1A,HTATIP2,PSMD9,PPARD,MED23,TCERG1,KAT2B,FHL2,BCL9,ARID1A,KLF7,ENY2,ZMIZ2,NCOA3,USP22,MED20,GTF2F1,MYOD1,PSMC3IP,PPARG,WBP2,LPIN1,TAF5L,ACTL6A,BRDT,ESR2,GTF2A2,NCOA2,RERE,BCL10,NR1I3,ARNT,ANKRD1,PPRC1,NPAT,ARID5B,MMS19,RNF20,PPARGC1B,MED7,GRIP1,SF…
GO:0016773	0.0263	phosphotransferase activity, alcohol group as acceptor	PRKCZ,GRAP2,PTK2B,SRPK2,DGKZ,DCLK3,ERBB4,FES
GO:0042578	0.0187	phosphoric ester hydrolase activity	MTMR7,GDE1,PPP5C,PHLPP2,INPP4A,CTDP1,PTPRU,INPP5A,PTPN18,PPP2R2C,PLD1,DLG1,CDC14A,DUSP13,PTPRH,PTPRC,SSH1,PTPN4,PDPR,PPM1F,HMOX1,TAB1,MTMR3,CDC25B,PLCB4,LPIN2,CPPED1,MTMR9,PPP2CB,PTPRZ1,LHPP,MYH3,INPP4B,PTPN5,TENC1,DUSP16,PTPN6,TDP2,PDE10A,PDE8B,PDE4D,PFKFB4,PLCH1,PDE1A,NT5C1A,DUSP4,EPHX2,PLCG1,SGPP1,PTPRB,STYXL1,PTPRE,PTPRA,PDE6B,DUSP26,LPIN1,ACP2,APTX,PPA2,PPP3CA,PTPRF,DUSP10,PTPN7,DUSP11,PTPRG…
GO:0005546	0.0456	phosphatidylinositol-4,5-bisphosphate binding	SYT1,ACTN2,RPH3A,SLC9A1,EXOC1,GSDMD,DFNA5,SH3PXD2A,TULP1,MAPKAP1,MYO1B,MTSS1L,PARD3,JPH2,TIRAP,KCNJ1,ASAP1,AMER2,PHLDA3,PLCB1,ANXA2,ADAP2,SESTD1

## Sheet: GO for Glu BD
GO terms for BD risk genes in glutamatergic neurons: We performed a rank-based GO test on BD Glu H-MAGMA results to identify biological pathways associated with BD in glutamatergic neurons
term.id	FDR	term.name	gene
GO:0090305	0.0403	nucleic acid phosphodiester bond hydrolysis	ELAC2,ZC3H3,MRE11A,RNASET2,RFC1,POLD1,NTHL1,CPSF1,REXO1,DDX1,BAX,CECR2,RBX1,RBBP8,POP1,ERI1,RPA3,POLD2,EXOSC3,DCPS,GTF2H3,RFC5,CPSF6,RAD50,OGG1,SMG7,PPP1R8,RCL1,APAF1,ZRANB3,PMS2,EXOSC9,AGO2,RRP36,DGCR8,KRI1,RPA1,ERN2,DDB2,RNASEH2B,ENPP2,APTX,PNPT1,DNA2,POLG,PARN,ELAC1,ISG20L2,PARP1,FIP1L1,GTF2H2,NHP2,LACTB2,TATDN1,REXO4,UBC,DCP1B,RPP38,MOV10,TATDN2,EXOG,DFFA,POLR3K,MEIOB,ERCC3,RPP14,ATRIP,BMS1,C…
GO:0033365	0.0252	protein localization to organelle	CROT,FYN,CENPQ,IPO5,DDX1,SIRT4,PACSIN2,RANGAP1,CTCF,ACD,PARD6A,NAGPA,PHYH,ZBTB16,RAB35,SKP1,CRY2,YWHAH,TTBK2,TRIM28,SYNE1,TERF2,ARNTL,TIMM10,MGARP,TBRG1,PAQR3,DCLK3,SUN1,CDT1,RPL13,AGXT,MTX1,BBS1,PACS1,MTX3,TIMM22,SETD2,PRKD1,KPNA7,NDUFA13,SMURF1,GET4
GO:0007159	0.0412	leukocyte cell-cell adhesion	FYN,ITCH,GRAP2,CSK,ZBTB16,TWSG1,ERBB2,TNFRSF14,CERCAM,CD47,DPP4
GO:0000278	0.0382	mitotic cell cycle	MAD1L1,CDC27,PRKAR2B,KMT2E,USH1C,PAFAH1B1,PAX6,CDK11A,PKD1,NCAPD2,AKAP8L,TTC19,ANLN,MAP4K3,POLA2,BID,MRE11A,RTFDC1,NCAPH2,PIAS1,MAP2K3,USP2,MYO16,YTHDC2,TPR,MAP4,ANAPC4,SDCCAG8,MTA3,CDK14,PPP1R12A,RIOK2,CTDP1,LZTS1,TAF2,MCM10,MAP2K4,SLK,EML1,KIF2A,SIRT2,PTPN3,FGF10,ASNS,CAMK2A,MAP4K4,HMMR,CHFR,STK10,FBXW11,MCM2,NLE1,CLASP1,PPP2R2C,TIPIN,WDR62,DLG1,MCM6,TOP2B,JADE1,FGFR1,FAP,PCM1,BRINP1,KIF22,CDC1…
GO:0090314	0.0382	positive regulation of protein targeting to membrane	FYN,HPCA,ERBB2,ANK3,KCNB1,CACNB3
GO:0001964	0.0276	startle response	CTNNA2,KCNA1,NRXN1,CSMD1,GRIN2A
GO:0090311	0.0434	regulation of protein deacetylation	AKAP8L,AKAP8,PRKD2,ZNHIT1,NEK3,CAMK2D,SKI,CCAR2,ZBTB7B,SPRED1,ING2,SDR16C5,BRMS1,PRKD1,MAPT,LRRK2,SPRED2,C6ORF89
GO:0009887	0.0288	animal organ morphogenesis	CYP26B1,PLXND1,DVL2,SOX8,USH1C,PKD1,FUZ,WWTR1,SNAI2,TNC,AP2S1,BARX2,CTNNA1,PTCD2,PKP2,COL11A1,DLX3,CDON,CTNNA2,ROGDI,IFT80,SDK2,NDST1,LIMS2,NLE1,SEMA3A,SEMA3C,CELSR1,PAX2,RARB,FGFR1,ITGA8,PSEN1,TCF7,MEF2C,LRP2,SMARCD3,GRHL2,FAT1,B4GALT1,SNX10,TMED2,BAX,P2RX7,GLG1,LAMB1,MYO15A,ESR1,MYH7,TBX15,TGFB2,ABLIM1,NRP1,CRKL,DAAM1,MTHFD1,CCM2L,JAG1,SMAD7,FGF9,PARD6A,NDRG4,AXIN1,RP1,FZD3,IMPAD1,AES,APLP1,DNA…
GO:0048791	0.0256	calcium ion-regulated exocytosis of neurotransmitter	SYT7,SYT13,RIMS1,RPH3A,STX1B,SYT10,RAB3GAP1,SYT5,SYT11,SYT4,SYT2,DOC2A,SYTL3,ATP2A2
GO:0097193	0.0474	intrinsic apoptotic signaling pathway	PDCD10,CCAR2,BAG5,CYCS,MUC1,NDUFA13,ERCC6,APOPT1
GO:1902275	0.0426	regulation of chromatin organization	KDM1A,KMT2E,PAF1,AKAP8L,SNAI2,TPR,ATG5,SART3,SIRT6,NOS1,CDC45,SIRT1,SETD1A,SNW1,RPS6KA5,CTCF,RNF40,UBR5,AKAP8,PRKD2,ZNHIT1,KDM3A,KMT2A,ATAD2B,KDM4B,MAP1S,TRIM28,CCNB1,ARRB1,RTF1,MYOCD,SNCA,CAMK2D,TLK2,TRIP12,FLCN,ATAD2,PAXIP1,SKI,AUTS2,PINK1,PAXBP1,CHTOP,ZBTB7B,PYGO2,NSD1,OTUB1,CTNNB1,SETD5,ING2,SIN3A,SDR16C5,TADA3,TADA2B,MTHFR,SPTY2D1,PRKD1,NELFA,MUC1,LRRK2,PIWIL2,PHF2,ZNF335,MIER1,TLK1,C6ORF89,…
GO:0046888	0.0256	negative regulation of hormone secretion	ABCC8,TACR2,SIRT4,PSMD9,CRY2,RAB11FIP5,PPP3CA,PFKL,STXBP5L,CRH,DRD2,ADRA2A,KCNB1,VSNL1,JAGN1,BMP8A,ADRA2C,PIM3
GO:0052547	0.0256	regulation of peptidase activity	SLPI,SERPINI1,CYCS,WFDC5,GRIN2A,NDUFA13,MKL1
GO:0019722	0.0462	calcium-mediated signaling	HDAC4,P2RX7,NFAT5,JPH1,PDE4D,FHL2,HPCA,P2RX4,CACNA1C,AKAP6,SPPL3,PPP1R9A,CALM3,GRM5,ATP2A2,MCTP1,GRIN2A,HTT,MTOR
GO:0007417	0.0224	central nervous system development	SOX8,PKD1,FYN,CNTN1,RTN4R,CTNNA2,CSNK2A2,CTTNBP2,ITGA8,MAP2,DYNLL1,LAMB1,TYRO3,SEZ6L,ARSA,STK4,SLC32A1,NDRG4,RPGRIP1L,CSK,SLC17A7,NAPA,EZH2,POU6F2,CDK5RAP3,ASIC2,GABRA4,ZBTB16,KCNA1,MDGA1,NR2E1,ABCB6,PROX1,SATB2,MAPKAP1,NR4A3,APAF1,HPCA,LRP1,ATXN1,YWHAH,TWSG1,TTBK2,NCAN,MAP1S,PPARG,AGTPBP1,ACVR1B,EMX1,TBR1,MDGA2,SH3GL3,CDH11,GAS8,ERBB2,LMO4,SLC4A10,TMEM108,TACC1,DRD2,UNC5D,SSBP3,HYDIN,CALM3,GABRB…
GO:0033157	0.0256	regulation of intracellular protein transport	FYN,ZC3H3,IPO5,RAPGEF3,SIRT4,RANGAP1,PDCD10,DNAJC27,HPCA,TRIM28,ERBB2,KCNB1,PCNT,NDEL1,CACNB3,SETD2,PRKD1
GO:0043403	0.0252	skeletal muscle tissue regeneration	CAPN3,EZH2,MYOD1,BIN3,WNT10B,DAG1,GJD4,EYS,NACA
GO:0014888	0.0334	striated muscle adaptation	CAMK2B,HDAC4,EZH2,IGFBP5,MYOD1,TRPC3,PPP3CA,SMAD3,TCAP,ATP2A2,MTOR
GO:0001649	0.0451	osteoblast differentiation	SOX8,WWTR1,TNC,HDAC7,HDAC4,IFT80,ACHE,JAG1,FGF9,CDK6,IGFBP5,FHL2,MEF2D,SATB2,CAT,RUNX2,TWSG1,SYNCRIP,DHX9,SEMA7A,DHH,COL6A1,AKT1,ADAR,PSMC2,GREM1,SMAD3,AXIN2,NPNT,PTK2,FASN,WNT10B,CEBPB,ZHX3,FAM20C,CTNNBIP1,TMEM64,PRKD1,SND1,RORB,CEBPA
GO:0032414	0.0352	positive regulation of ion transmembrane transporter activity	ABCC8,NTSR1,KCNA1,ANK3,AKAP6,KCNE2,CALM3,WNK2,CACNB2,CACNB3,PDZK1,STAC3,HTT,ARC,STK39
GO:0032438	0.0372	melanosome organization	TRAPPC6A,DTNBP1,AP3D1,AP1M1,BLOC1S6,TYRP1,HPS1,BLOC1S1,KIF13A,SNAPIN,ZEB2,BLOC1S5,BLOC1S3,BLOC1S2
GO:0071300	0.0276	cellular response to retinoic acid	LTK,BRINP1,PPARG,WNT10B,NDUFA13,RORB,TWF2
GO:0043393	0.0256	regulation of protein binding	MARK2,MAP2,STK4,CSF3,SLPI,TTBK2,SNAPIN
GO:0043277	0.0471	apoptotic cell clearance	MARCO,NR1H3,SCARB1,TYRO3,CCL2,LRP1,RARA,THBS1,MFGE8,PDIA6,MERTK,XKR8,AXL,HMGB1,TGM2
GO:0000226	0.0411	microtubule cytoskeleton organization	MARK2,PARD6A,TTBK2,CHMP2A,STARD9
GO:0048641	0.0256	regulation of skeletal muscle tissue development	GPC1,HDAC4,CAPN3,TLL2,RBM24,ARNTL,WNT10B,USP19,NACA
GO:0030168	0.0334	platelet activation	ITGA2B,FYN,PRKCH,VCL,PIK3CB,DGKG,GNA15,DGKA,ACTB,TYRO3,PDGFB,MYH9,CD40,DGKH,PIK3CG,HSPB1,VWF,SRF,MPL,PRKCG,RAF1,TEC,STXBP1,ARRB1,TRPC3,ARRB2,DGKQ,PIK3R1,GNA12,DGKZ,ADRA2A,ITPR1,SLC7A11,MERTK,PRKCA,GNA14,GNAQ,CSRP1,ADAMTS13,PRKCD,METAP1,YWHAZ,PRKCB,AXL,P2RY12,PRKCE,PIK3CD,FIBP,C1QTNF1,PTPN11,RAP2B,LCK,ADRA2C,PRKG1,GNG2,BLOC1S3,SRC,PDGFA
GO:0072001	0.0453	renal system development	SOX8,CRLF1,PROM1,PKD1,WWTR1,RRM2B,PTCD2,SEC61A1,FSTL3,NLE1,NOTCH3,ACAT1,DLG1,PAX2,RARB,FGFR1,ITGA8,COL4A4,ARG2,MEF2C,BAX,ITGA6,TGFB2,PCSK5,NRP1,PDGFB,JAG1,SMAD7,NUP93,RPGRIP1L,TGFBR1,ACTA2,LZTS2,IFT20,WFS1,ZBTB16,TENC1,FGF1,PDGFRB,NPHP3,WNT5A,HES1,ID2,ODC1,EPHA4,PROX1,CENPF,TEK,EGR1,KCNJ8,CAT,SOX4,EFNB2,BMP4,GLIS2,PPAT,PODXL,PRKCSH,LAMA5,ASS1,SLC34A1,KIF3A,RARA,SERPINF1,LRP4,AHI1,MYC,SULF1,STRA6,…
GO:0045494	0.0249	photoreceptor cell maintenance	NPHP3,NXNL2,RHO,GPR98,BBS1,ERCC6
GO:0030522	0.0429	intracellular receptor signaling pathway	CYP26B1,MED24,CALCOCO1,NR1H3,PIAS1,TAB2,CBFB,RARB,ITCH,CYLD,NCOA1,CREM,SIRT1,SNW1,AXIN1,TRIP4,NOD1,EZH2,AHR,UFSP2,VDR,FAM120B,BRD8,NR3C1,IFIH1,KDM3A,FHL2,PARK7,NR4A3,CRY2,NR4A1,NCOA3,PTGIS,THRA,NR1D1,YWHAH,ACTN4,NR1H2,RARA,PPARG,ANKRD17,ARNTL,CDK7,PTPN22,PUM1,RB1,RORC,ASXL2,SKP2,UBC,THRB,NR4A2,PPARGC1B,PRMT2,FOXH1,MED30,KMT2D,KCTD6,CYP7B1,KAT5,NR1D2,MED16,NR2F1,ZNF366,PER1,NRIP1,NPLOC4,DDRGK1,NCO…
GO:0048255	0.0469	mRNA stabilization	RBM24,SYNCRIP,VIP,HNRNPA0,MTOR
GO:0090342	0.0471	regulation of cell aging	VASH1,NUAK1,RBL1,ARG2,SIRT1,FZR1,CDK6,FOXM1,AKT3,EEF1E1,TERF2,ARNTL,PNPT1,PLK2,LMNA,ING2,ZNF277,MAP3K3
GO:0006814	0.0318	sodium ion transport	CNTN1,NEDD4L,SLC4A8,SLC4A4,P2RX7,CACNA1I,SLC17A7,ASIC2,SLC8A2,YWHAH,ATP1A4,P2RX4,SLC9A5,SLC24A4,SIK1,SLC4A10,SLC10A4,DRD2,ANK3,CNNM4,HCN1,WNK2,SCNN1G,PRKCE,NKAIN2,STK39
GO:1901655	0.0334	cellular response to ketone	ABCC2,TNC,ATP2B1,ADCY2,AACS,RPLP0,SIRT1,AKAP8,AHR,DCPS,NR3C1,ERRFI1,PARK7,FOXO3,SPP1,KLF9,GNAI1,ASS1,PPARG,SERPINF1,CASP9,ROCK2,ADCY3,METTL21C,AKT1,ADAM15,EPHA5,CRH,EIF4E,LARP1,FBXO32,ADCY1,GJB2,DDIT4,PRKCE,ADCY5,NPAS4,EFNA5,GNG2,EIF4EBP1,NDOR1,SRC
GO:0032989	0.0256	cellular component morphogenesis	FGR,ALS2,PLXND1,ARHGAP33,DVL2,MYCBP2,ETV1,ARHGAP44,CDKL3,MAPK8IP2,RANBP9,FYN,ZRANB1,NRXN3,VRK2,SNX1,TBPL1,GAB2,VCL,MYOM2,RTN4R,MYO16,JADE2,PREX2,DTNBP1,NEDD4L,HEXB,LAMC3,PIK3CB,FSTL4,CAMK2B,GPC1,CTNNA2,NGEF,PRKCZ,SYT1,MEF2A,CAMK2A,MAP4K4,ACTN1,MPP5,MARK2,CRMP1,PICALM,CLASP1,SEMA3A,SEMA3C,FRYL,SART3,ARHGAP15,PAX2,RAP1GAP,TOP2B,ACTN2,CAPZB,FBLN1,ITGA8,MAP2,RIMS1,PSEN1,MEF2C,LRP2,EPB41L3,SEMA5B,GRHL…
GO:0061640	0.0249	cytoskeleton-dependent cytokinesis	ANLN,RAB35,SPTBN1,STMN1,CIT,STAMBP,SNX9,MYH10,SPIRE1,ACTR2,RHOB,RASA1,BIN3,INCENP,ANK3,TRIM36,FMN2,PLK1,CFL1,SNX18,IST1
GO:0006890	0.0256	retrograde vesicle-mediated transport, Golgi to ER	ATP9A,KIF2A,NAPA,KLC1,COPB1,KIF5A,RER1,KIF15,KLC2,HTT
GO:0070570	0.0256	regulation of neuron projection regeneration	RTN4R,STK24,TNR,NTRK3,PTPRF,THY1,NDEL1,MAP2K1,RGMA,RTN4RL1,LRIG2,CNTF
GO:0045664	0.0256	regulation of neuron differentiation	SOX8,ARHGAP44,CDKL3,MYLIP,FYN,CNTN1,RTN4R,NEDD4L,FSTL4,CAMK2B,LTK,SEZ6,NGEF,MAPK6,MARK2,RAP1GAP,MAP2,BRINP1,RIMS1,MUL1,STX1B,JAG1,NDRG4,COBL,EZH2,CDK5RAP3,NR2E1,SNX3,DBN1,TNR,RAP1A,PROX1,CAMSAP2,LRP1,PREX1,RAP2A,MACF1,YWHAH,PRKCSH,UNC13A,TBR1,CDK5RAP2,ITPKA,ACTR2,SEMA7A,PPP3CA,MAPK8IP3,SH3GL3,KATNB1,APP,AKT1,PTPRF,SNAPIN,SYT2,GOLGA4,PTPRO,RIT2,NRG1,PPP1R9A,NBL1,NEUROD1,PAQR3,SERPINI1,BAG5,NDEL1,M…
GO:0120035	0.0249	regulation of plasma membrane bounded cell projection organization	ARHGAP44,CDKL3,MYLIP,FYN,ANLN,CNTN1,RTN4R,NEDD4L,FSTL4,CAMK2B,CROCC,LTK,SEZ6,NGEF,NAV3,HDAC4,MAPK6,PFN2,MARK2,RAP1GAP,CAPZB,MAP2,VDAC3,RIMS1,ATP8B1,CYLD,P2RX7,MUL1,STX1B,CDKL1,PPP1R16B,KLF5,STK24,NDRG4,COBL,EZH2,NR2E1,SNX3,DBN1,TNR,RAP1A,CAMSAP2,FAM206A,FAM98A,LRP1,PREX1,RAP2A,MACF1,YWHAH,PRKCSH,UNC13A,WDR36,TBR1,ITPKA,ACTR2,SEMA7A,PPP3CA,KATNB1,DEF8,AKT1,PTPRF,SNAPIN,SYT2,GOLGA4,DCDC2,BIN3,NTRK2…
GO:0044092	0.0366	negative regulation of molecular function	MAP2,ITCH,GMIP,SLPI,THRA,TTBK2,TERF2,SERPINI1,BRMS1,WFDC5,MKL1
GO:0045806	0.0224	negative regulation of endocytosis	PICALM,STX1B,PACSIN2,NECAB2,CSK,SNX3,NR1H2,SH3GL3,LRRTM2,LRSAM1,RABGEF1,MCTP1,PRKD1,HMGB1
GO:1903321	0.0256	negative regulation of protein modification by small protein conjugation or removal	FYN,CAPN3,BAG5,OTUB1,PRKCE,MTOR
GO:0048738	0.0239	cardiac muscle tissue development	DSG2,PTCD2,PKP2,ATG5,CTDP1,COL11A1,MAP2K4,MEF2A,RARB,SIRT6,ACTN2,FGFR1,NEBL,MEF2C,LRP2,FKBP1A,TBX5,SLC9A1,MYH7,TGFB2,CBY1,CCM2L,SMAD7,FGF9,NDRG4,NPRL3,HAMP,WNT2,TGFBR1,IFT20,SOX6,MYL2,MAPK14,BMP5,BVES,SRF,PDGFRB,WNT5A,TNNC1,FOXP1,FHL2,ID2,RGS4,PROX1,TNNT2,ADRA1A,EFNB2,BMP4,PIN1,UBE4B,RARA,MYO18B,CCNB1,FHOD3,GATA4,PIM1,MYPN,MYLK3,MYOCD,GATA6,ARRB2,SIK1,MEIS1,CAMK2D,NOTCH1,TENM4,PAK1,AKAP6,SORBS2,C…
GO:0050863	0.0382	regulation of T cell activation	FYN,ITCH,GRAP2,CSK,ZBTB16,TWSG1,ERBB2,TNFRSF14,FANCA,CD47,DPP4
GO:0048872	0.044	homeostasis of number of cells	KMT2E,CD74,KITLG,PIK3CB,RC3H2,NLE1,SART3,MEF2C,NFE2L1,CYLD,BAX,ADD1,P2RX7,MAEA,SETD1A,HMOX1,HIF1A,MTHFD1,TNFSF13B,CORO1A,DNAJA3,GPI,JAK3,CDK6,EZH2,LIPA,SOX6,SLC11A2,MAPK14,SMAP1,SRF,WDR48,ID2,SOS1,AKT3,MPL,KMT2A,FOXO3,PTBP3,SLC46A2,CCR2,ACVR2A,NCKAP1L,FAM210B,BMP4,THRA,PRMT1,KIF3A,IL2RA,ANXA1,ACVR1B,EMX1,IREB2,NOV,SLC37A4,RPS24,RB1,SLC39A3,AKT1,ILDR2,ARNT,DYRK3,ITPKB,VPS54,NCAPG2,MFHAS1,NOTCH1,AD…
GO:0032890	0.0415	regulation of organic acid transport	ATP1A2,P2RX7,NTSR1,AKT2,RAB3GAP1,PER2,SYT4,P2RX4,THBS1,NCOR1,TNFRSF11A,AKT1,SNCA,IRS2,CYP4F2,CCK,GRM7,STK39
GO:0072507	0.0365	divalent inorganic cation homeostasis	FYN,ADCYAP1R1,CAPN3,SLC39A14,KCNA1,PDE4D,SLC30A3,SLC8A2,GRIA1,ATP2B2,SPPL3,CNNM4,PRKCB,CACNB3,GRM5,PRKCE,CALB2,GRIN2A,PRKD1
GO:0034440	0.0481	lipid oxidation	CROT,ADIPOR2,SIRT4,PHYH,ACAT2,PPARG,IRS2,MTOR
GO:1904659	0.0347	glucose transmembrane transport	ADIPOR2,SLC2A3,MEF2A,SIRT6,OSBPL8,SORBS1,SLC5A4,TRIB3,AKT2,CLIP3,PIK3R2,GRB10,PRKAG2,SLC1A2,CREBL2,C2CD5,PPARD,MAPK14,RAP1A,SLC2A1,SLC5A9,NR4A3,ARPP19,SORT1,SLC2A8,AKT1,CAPN10,PIK3R1,C1QTNF2,SLC2A12,PAK1,SLC2A13,PID1,SLC2A6,FGF19,PRKCI,STXBP4,PRKCB,RAB4B,LMBRD1,IRS1,ASPSCR1,INSR,SLC2A14,PTPN11,DRD1,IRS2,FFAR4,SLC2A10,OPA1
GO:0072164	0.0462	mesonephric tubule development	SOX8,CRLF1,PKD1,PAX2,RARB,FGFR1,ARG2,SMAD7,FGF1,HES1,CAT,BMP4,RARA,MYC,SLIT2,ADAMTS16,WNT4,BMPER,RET,GREM1,SMAD3,CTNNB1,NPNT,SMAD2,BASP1,CTNNBIP1,ROBO2,PBX1,PTCH1,FMN1
GO:0018107	0.0278	peptidyl-threonine phosphorylation	CAMK2B,MARK2,UBE2K,NLK,VRK1,PRKD2,CAMKK2,EIF4G1,ACVR1B,SPRY2,EGF,RPTOR,APP,AKT1,DGKQ,PARD3,TNKS1BP1,PRKCA,CALM3,DCLK3,PRKCD,LMTK2,PHKG1,PRKCB,PLK1,MAP2K1,DCLK2,ULK1,CAMK1D,PRKD1,CDK10,STK39,CALM1,MTOR
GO:1903034	0.0256	regulation of response to wounding	ABCC8,RTN4R,CAPN3,STK24,ADTRP,TNR,MYOD1,F12,THBS1,NTRK3,PTPRF,PHLDB2,ADRA2A,PRKCA,CD109,S100A9,PRKCD,NDEL1,SMAD3,MAP2K1,PRKCE,GJD4,RGMA,RTN4RL1,MTOR,LRIG2,CNTF
GO:0033692	0.0415	cellular polysaccharide biosynthetic process	NDST1,SORBS1,AKT2,PASK,PPP1R3C,NR1D1,DYRK2,PER2,AKT1,C1QTNF2,CSGALNACT1,B4GALT5,NDST3,PHKG1,IRS1,UGP2,B3GNT2,INSR,B3GNT4,EPM2AIP1,EXT1,IRS2,NHLRC1,MTOR,PPP1R3E
GO:0022406	0.0476	membrane docking	DYNLL1,STX1B,VTI1B,CEP192,NDRG4,RPGRIP1L,CEP41,B9D1,SNX3,ALMS1,TTBK2,UNC13A,SYTL2,KCNB1,PCNT,TSNARE1,VPS33B,SFI1,CEP290
GO:0072163	0.0462	mesonephric epithelium development	SOX8,CRLF1,PKD1,PAX2,RARB,FGFR1,ARG2,SMAD7,FGF1,HES1,CAT,BMP4,RARA,MYC,SLIT2,ADAMTS16,WNT4,BMPER,RET,GREM1,SMAD3,CTNNB1,NPNT,SMAD2,BASP1,CTNNBIP1,ROBO2,PBX1,PTCH1,FMN1
GO:0098660	0.0404	inorganic ion transmembrane transport	FYN,CLCN6,NEDD4L,PICALM,KCNQ2,VPS9D1,TRPM3,P2RX7,CAPN3,CACNA1I,NTSR1,JPH1,SLC39A14,SLC17A7,ASIC2,GABRA4,KCNA1,GABRG2,PDE4D,SLC30A3,SLC8A2,TRPM6,HPCA,KCNS1,YWHAH,ATP1A4,P2RX4,KCNH3,SLC9A5,COX5B,SLC41A2,SLC24A4,XPR1,KCNN3,SLC4A10,DRD2,CACNA1C,ANK3,AKAP6,SLC30A6,ATP6V1C1,ATP2B2,CACNA1D,CNNM4,KCNB1,KCNE2,CALM3,COX7A1,KCNJ3,GABRB1,HCN1,KCNV1,TMC1,WNK2,CACNB2,GABRB3,SCNN1G,LOXHD1,CACNB3,KCNJ4,LETM1,GRM…
GO:0051153	0.0202	regulation of striated muscle cell differentiation	CYP26B1,EHD2,HDAC9,CTDP1,HDAC4,MEF2C,HAMP,EZH2,EHD1,SOX6,MAPK14,RBM24,FOXP1,RGS4,PROX1,BHLHE41,EFNB2,BMP4,THRA,PIN1,MYOD1,RBM38,FAM129B,NOV,MYLK3,MYOCD,ARRB2,SIK1,NOTCH1,PAK1,AKAP6,NRG1,ANKRD2,FRS2,GREM1,RBPJ,AKAP13,BCL2,BDNF,MAMSTR,BHLHA15,NACA,NEK5,MTOR
GO:0043543	0.0334	protein acylation	CREBBP,MED24,SNAI2,PHF20,JADE2,HHAT,JADE1,RAPGEF3,KAT6A,NCOA1,BRPF3,SIRT1,ZDHHC8,BRD1,RPS6KA5,MRGBP,CTCF,KAT8,ZDHHC2,CLIP3,OGDH,NAA40,BRD8,CHD5,PARK7,KANSL1,METTL8,NCOA3,SOX4,CPA4,MYOD1,ARNTL,BLOC1S1,TAF5L,ABHD17C,ACTL6A,ARRB1,GTF2B,MYOCD,SNCA,MDH2,GOLGA7,TADA1,NMT2,CDYL,FLCN,GOLGA7B,KAT6B,AUTS2,ZDHHC12,PYGO2,YEATS2,NAA15,APBB1,ING5,SIN3A,FAM161A,SDR16C5,ZDHHC16,KAT5,TADA2B,ZDHHC14,ZDHHC21,ZDHHC2…
GO:0060548	0.0334	negative regulation of cell death	FYN,CTNNA1,LTK,ADCYAP1R1,ITCH,CAPN3,PSMC1,CSF3,NR2E1,PDCD10,CHMP2A,CCAR2,BAG5,ZFPM2,PRKD1,MUC1,IRS2,NDUFA13,NACA,MYO18A,MKL1,MTOR
GO:0007422	0.0334	peripheral nervous system development	SOX8,GPC1,MPP5,ASIC2,ERBB2,AKT1,PARD3,NRG1,SERPINI1,NAB2,DAG1,EGR3,POU3F2,SCN8A,PLXNA4
GO:0090398	0.0429	cellular senescence	VASH1,NUAK1,RBL1,ARG2,KAT6A,SIRT1,CDK6,MAPK14,SRF,ID2,AKT3,C2ORF40,EEF1E1,TERF2,ARNTL,PNPT1,PML,ULK3,PLK2,SMC6,PRKCD,ING2,MAP2K1,OPA1,ZNF277,SMC5,MAP3K3
GO:0040036	0.0401	regulation of fibroblast growth factor receptor signaling pathway	GPC1,PRKD2,SPRY2,SULF1,THBS1,FAM20C,NRXN1,SULF2
GO:0051149	0.0239	positive regulation of muscle cell differentiation	CYP26B1,EHD2,PIAS1,CTNNA1,CDON,CTNNA2,MEF2A,TCF3,MEF2C,SMARCD3,SIRT1,OLFM2,HAMP,EHD1,MAPK14,RBM24,FOXP1,PROX1,EFNB2,BMP4,THRA,PIN1,MYOD1,CAMK1,FAM129B,BNIP2,MYLK3,MYOCD,ARRB2,BOC,AKAP6,NRG1,GPER1,GREM1,CTNNB1,RBPJ,CDH2,BCL2,MAMSTR,MAPK11,MAPK12,NEK5,MTOR
GO:0044273	0.038	sulfur compound catabolic process	ACAT1,ACOT7,AHCY,PCYOX1,MTRR,IDUA,NCAN,GGT7,GGT2,CBS,AGXT,CSPG4
GO:0010657	0.0256	muscle cell apoptotic process	LTK,RPS6KA2,SIRT4,STK4,PPARG,NACA,APOPT1
GO:0097006	0.0334	regulation of plasma lipoprotein particle levels	ABCC8,MYLIP,AP2S1,SOAT1,DGAT2,SCARB1,KHSRP,ZDHHC8,HMOX1,LMF1,CSK,CUBN,LIPA,EHD1,LPCAT3,GPLD1,HDLBP,ACSL3,PLAGL2,LDLR,APOC1,NR1H2,MTTP,NPC1,PRKACB,VLDLR,LDLRAP1,APOA2,ABCG1,ABCA1,BMP1,CES3,LPL,AP2A2,PLA2G2E,AP2A1,LPA
GO:0050982	0.0429	detection of mechanical stimulus	PKD1,FYN,COL11A1,PIEZO1,PKD2L1,ASIC2,KCNA1,SCN1A,TMC2,TMC1,LOXHD1,CACNB3,TCAP,KCNK4,STRC
GO:0031294	0.0347	lymphocyte costimulation	FYN,GRAP2,CSK,TNFRSF14,DPP4
GO:0050777	0.0372	negative regulation of immune response	NR1H3,RC3H2,ARG2,MUL1,TYRO3,TGFB2,HMOX1,SMAD7,DUSP22,TGFB3,CCR2,NR1H2,PPARG,IL2RA,ANXA1,ADCYAP1,ARRB2,GPR17,DRD2,FER,RABGEF1,APOA2,ABR,ZBTB7B,ADAR,PGLYRP2,IFI16,OTOP1,NPY5R,STAT6,INPP5D,SERPINB9,PTPN2,A2M,BCR
GO:0016358	0.0224	dendrite development	ARHGAP33,ARHGAP44,CDKL3,PAFAH1B1,MAPK8IP2,FYN,PREX2,DTNBP1,ARID1B,FSTL4,CAMK2B,SEZ6,CTNNA2,NGEF,MEF2A,MAPK6,CAMK2A,NCK2,PICALM,SEMA3A,MAP2,PSEN1,MEF2C,NRP1,NFATC4,ZMYND8,COBL,EZH2,CPEB3,NEURL1,PPP1R9B,SLC11A2,TULP1,BMP5,NR2E1,DBN1,STRN,EPHA4,MARK1,CDC20,CAMSAP2,KLF7,FAM206A,PREX1,SLC12A5,RAB17,RAP2A,FLRT1,YWHAH,PAK4,MAP1B,DLG4,MATN2,DCLK1,EPHB2,CAMK1,LRP4,ABI1,DAB2IP,KIAA0319,PARP6,ITPKA,ACTR2,ZN…
GO:0050804	0.0256	modulation of chemical synaptic transmission	NISCH,SYT7,NTSR1,NAPA,NR2E1,RAP1A,SLC8A2,YWHAH,UNC13A,HTR1B,TMEM108,LRRTM2,HOMER1,GRIA1,KCNB1,SHANK2,CACNB3,CA7,GRM5,PRKCE,ATP2A2,NPAS4,RIN1,MCTP1,NRXN1,GRIN2A,BTBD9,CPLX3,SHISA9
GO:0035176	0.0318	social behavior	BRINP1,NR2E1,SHANK2,NPAS4,NRXN1,MTOR
GO:0043534	0.0285	blood vessel endothelial cell migration	MAP2K3,HDAC9,HDAC7,VASH1,SCARB1,PTGS2,FGFR1,MEF2C,SIRT1,NRP1,SH3BP1,HMOX1,PDGFB,MYH9,CD40,ANGPT4,RGCC,PRKD2,HSPB1,GPLD1,NR2E1,SRF,PDCD10,AKT3,ITGB1BP1,PTK2B,NR4A1,PLCG1,EFNB2,RHOJ,PPARG,ANXA1,P2RX4,PRCP,THBS1,AKT1,SLIT2,PLK2,NOTCH1,ADAM17,PRKCA,FGF18,SPRED1,GREM1,ROBO1,EGR3,PRKD1,HMGB1,MAP3K3
GO:0043062	0.0451	extracellular structure organization	ITGA2B,TLL1,CDH1,TNC,LAMC3,LAMA3,SOAT1,COL11A1,SCARB1,CLASP1,TSG101,FSCN1,FBLN1,ITGA8,COL5A3,COL19A1,COL16A1,B4GALT1,ADAMTS2,LAMB1,CCDC80,TLL2,ZDHHC8,PDGFB,FERMT1,CST3,LAMA1,RGCC,ITGB8,PLOD3,SH3PXD2A,COL12A1,NR2E1,SPARC,ITGB6,TNR,CTGF,TEX14,PLG,SERAC1,LRP1,ACSL3,MATN4,PLAGL2,NCAN,COLGALT1,PXDN,COL5A1,NR1H2,LOXL2,LCP1,FOXF2,SULF1,THBS1,CYP1B1,EMILIN1,ADAMTS14,MTTP,FBN2,COL2A1,RB1,FBLN5,FURIN,COL6A…
GO:0048168	0.0476	regulation of neuronal synaptic plasticity	NCDN,CAMK2B,NEURL1,DBN1,RAB3GAP1,SLC8A2,UNC13A,APP,DRD2,JPH3,GRM5,MCTP1,CNTN2,ARC,SHISA9,SHANK3
GO:0052548	0.0256	regulation of endopeptidase activity	SLPI,SERPINI1,CYCS,WFDC5,GRIN2A,NDUFA13,MKL1
GO:0016032	0.0276	viral process	FYN,RNF216,ZMYND11,NUP160,NEDD4L,CTDP1,IPO5,KDM4A,AP1M1,SCARB1,ITCH,TNPO1,EPS15,SF3B2,DYNLL1,RCOR1,TYRO3,SIRT1,PCSK5,RBX1,SNW1,PARD6A,TSC2,FBXW7,CD81,SNX3,ITGB6,MSH6,PROX1,SLPI,PLCG1,NUP85,PSMB2,KLC1,CDHR3,COPB1,CHMP2A,TRIM28,CHMP1A,DOCK2,SRPK2,SYNCRIP,TANK,ABI1,GTF2B,ABI2,PIK3C2G,FURIN,CRTC3,PSMB6,XPR1,SNAPIN,LRSAM1,USP6NL,UBC,SLC25A4,BICD1,NMT2,NUP205,ELMO1,TNFRSF14,FDPS,SMAD3,CFL1,KAT5,DAG1,PA…
GO:0051726	0.0466	regulation of cell cycle	BAD,MAD1L1,CDC27,PRKAR2B,KMT2E,PAF1,CDKL3,PAFAH1B1,GAS7,CDK11A,PKD1,MLXIPL,ANLN,WIZ,MAP4K3,DDX11,YAF2,BID,MRE11A,MAP2K3,USP2,MYO16,YTHDC2,TPR,USP28,ANAPC4,SDCCAG8,MTA3,CDK14,ATP2B4,RIOK2,RNF4,IPO5,MAP2K4,SLK,TP53BP1,SIRT2,LRP6,PTPN3,FGF10,MNT,ASNS,CSNK2A2,MAP4K4,RPS6KA2,VASH1,ZFYVE26,HMMR,CHFR,STK10,NLE1,PTGS2,CLASP1,TSG101,TIPIN,ACTB,DLG1,TOP2B,JADE1,FGFR1,FAP,PCM1,BRINP1,RBL1,CDC14B,SMARCD3,CCN…
GO:0005975	0.0278	carbohydrate metabolic process	NISCH,ADCYAP1R1,NAGPA,B3GAT1,GAPDH,NEU2,GLB1L2,ALDOA,ST3GAL2,TKT,GLYCTK,GUSB,PRKCE,RBKS,IRS2,OTOG,MTOR,GANC
GO:0035914	0.0431	skeletal muscle cell differentiation	CYP26B1,SOX8,GPC1,MEF2C,CAPN3,KLF5,HLF,RBM24,MEF2D,EGR1,EGR2,HIVEP3,MYOD1,ARNTL,RB1,MYOCD,GTF3C5,BTG2,ANKRD2,NR1D2
GO:0046854	0.0256	phosphatidylinositol phosphorylation	FYN,KITLG,PIK3CB,FGFR1,ESR1,PDGFB,ZFYVE21,FGF9,IMPAD1,PIK3R2,PIK3CG,MET,FGF6,FGF1,PDGFRB,PIKFYVE,FAM126A,FGF5,EGF,PIK3C2G,ERBB2,PIP5K1A,PIK3R1,INPP1,PI4K2A,PIK3AP1,SMG1,NRG1,NRG2,FGF17,FGF19,TTC7B,FRS2,PIP4K2C,PIP5KL1,IRS1,PIK3CD,BTC,IP6K1,PTPN11,LCK,IRS2,PIP5K1C,SRC,PDGFA,PI4KA
GO:0007163	0.0276	establishment or maintenance of cell polarity	CTNNA1,MARK2,MAP2,PARD6A,RPGRIP1L,DOCK2,MYO18A
GO:0033146	0.0319	regulation of intracellular estrogen receptor signaling pathway	CBFB,ESR1,AXIN1,UFSP2,LATS1,PARP1,SKP2,PAK1,FOXH1,KMT2D,KCTD6,CYP7B1,ZNF366,SRC,DDRGK1,LBH,PHB2
GO:0001933	0.0372	negative regulation of protein phosphorylation	PRKAR2B,IBTK,MLXIPL,RANBP9,GPRC5A,ZMYND11,WWTR1,RTN4R,PREX2,DTNBP1,IPO5,PRKCZ,TRIB2,TSG101,FBLN1,ITCH,PSEN1,BAX,P2RX7,SIRT1,PPM1F,BDKRB1,TRIB3,SMAD7,PARD6A,TSC2,CSK,VRK3,PIK3R2,CDK6,RAPGEF1,EIF3A,CDK5RAP3,HIPK3,CORO1C,FOXM1,DUSP22,NNT,HMGCR,PDE4D,EIF4G1,PARK7,DUSP4,MAPK8IP1,LAX1,PREX1,PMEPA1,BMP4,FLRT3,KIRREL2,FLRT1,PIN1,LRRC4,CDKN2D,PPP1R1B,PODNL1,EPHB2,MEN1,CCNB1,PTPN22,TAOK3,PPP1R1A,SPRY2,MYC,…
GO:0006367	0.0395	transcription initiation from RNA polymerase II promoter	TEAD3,MED24,WWTR1,NR1H3,TAF2,CBFB,RORA,NOTCH3,RARB,BAX,SNW1,PSMC1,CCND1,GTF2H3,VDR,E2F3,NR2E1,SRF,SUB1,NR3C1,CTGF,NR4A3,NR4A1,RUNX2,GTF2F1,THRA,NR1D1,TRIM28,NR1H2,RARA,PPARG,CDK8,MED10,CDK7,CCNH,GTF2B,TAF4B,RORC,GTF2H2,NRBF2,THRB,NR4A2,MED7,MED8,MED27,PSMC2,ERCC3,POLR2H,MED30,PSMC3,RBPJ,WNT10B,NR1D2,MED16,NR2F1,CTNNBIP1,POLR2A,MAML2,HMGB1,TCF4,MAML3,RORB,GTF2A1L,GTF2H5
GO:0002548	0.0439	monocyte chemotaxis	PDGFB,CCL17,CCL2,CCR2,ANXA1,NOV,CCL21,TNFRSF11A,S100A7,SLIT2,PTPRO,NBL1,IL6R,CCR1,GREM1,HMGB1
GO:0048024	0.0256	regulation of mRNA splicing, via spliceosome	RBFOX1,SNW1,SRSF3,RBM24,HNRNPA2B1,SMU1,MYOD1,KHDRBS3,SRPK2,CELF3,CWC22,RNPS1
GO:0010595	0.0447	positive regulation of endothelial cell migration	MAP2K3,HDAC9,BCAR1,HDAC7,SCARB1,PTGS2,FGFR1,SIRT1,NRP1,HMOX1,PDGFB,CD40,ANGPT4,GPI,PRKD2,MET,HSPB1,SASH1,GPLD1,SPARC,FGF1,FOXP1,AKT3,PROX1,NRP2,ITGB1BP1,TEK,PTK2B,PLCG1,BMP4,RHOJ,ROCK2,ANXA1,P2RX4,THBS1,AKT1,RHOB,PLK2,ADAM17,PRKCA,WNT7A,FGF18,ATOH8,CCBE1,PRKD1,HMGB1,MAP3K3
GO:0007030	0.0457	Golgi organization	EHD3,GOLGA5,ARFGEF1,CLASP1,ATP8B1,TMED2,VRK1,ARHGEF7,ATP8B4,RAB2A,ARHGAP21,PDCD10,GORASP2,PLEKHM2,BLZF1,CAMSAP2,ATL2,ARL1,CIT,MAP2K2,AKAP9,SYNE1,ZFYVE20,COG2,GCC2,COG3,TJAP1,SPTBN5,KIFC3,CSNK1D,DYM,ATP8B2,SURF4,USP6NL,PI4K2A,YWHAZ,BAG5,TRAPPC11,STX18,MAP2K1,TMED10,TRAPPC12,FBXW8,DNAJC28,GAK,BHLHA15,NPLOC4,PRKD1,ATL3,TMED9,LRRK2,MYO18A,HTT,UBXN2B
GO:1903672	0.0325	positive regulation of sprouting angiogenesis	HDAC9,HDAC7,PTGS2,NRP1,HMOX1,PPP1R16B,FGF1,AKT3,RHOJ,APLNR,ANXA1,PLK2,GHRL,S100A1,BMPER,SMAD1,MAP3K3
GO:0007018	0.0202	microtubule-based movement	KIF2A,MAP2,NPHP3,SSX2IP,IFT81,DYNLRB1,KLC1,MYO5C,MAP1S,MGARP,SNAPIN,MYH15,TMEM108,FMN2,KIF5A,HYDIN,WDR66,DNAH3,STARD9,KIF15,SUN1,NDEL1,KLC2,BLOC1S5,MYO18A,HTT
GO:0021952	0.0489	central nervous system projection neuron axonogenesis	NR2E1,CDH11,NFIB,NR4A2,CHRNB2,ZEB2,TSKU,DCC,SZT2,PLXNA4
GO:0051640	0.0224	organelle localization	MAD1L1,SYT7,CENPQ,KIF1B,CROCC,STYK1,PRKCZ,WIPI1,MARK2,MAP2,KIF22,DYNLL1,P2RX7,RPH3A,MUL1,STX1B,TRIM9,VTI1B,CEP192,NDRG4,RPGRIP1L,NAPA,KXD1,CEP41,B9D1,CTSC,PDCD10,ALMS1,RAP1A,NR4A3,TTBK2,UNC13A,MAP1S,CHMP2A,PSRC1,DYNC1LI2,MGARP,SYTL2,ACTR2,DEF8,SNAPIN,SYT2,DOC2A,RABGEF1,GRIA1,FMN2,KIF5A,KCNB1,CALM3,PCNT,SUN1,NDEL1,CDT1,TSNARE1,TRAPPC12,DAB1,ATP2A2,NRXN1,VPS33B,BLOC1S5,BLOC1S2,HTT,SFI1,CEP290,CPLX3
GO:0051480	0.0411	regulation of cytosolic calcium ion concentration	FYN,ADCYAP1R1,CAPN3,PDE4D,GRIA1,ATP2B2,CACNB3,PRKCE,CALB2,GRIN2A,PRKD1
GO:1903510	0.044	mucopolysaccharide metabolic process	B3GAT1,ABCC5,NCAN,STAB2,ST3GAL2,NDST3,GUSB,CHST1
GO:0035051	0.031	cardiocyte differentiation	ATG5,CTDP1,MAP2K4,MEF2A,SEMA3C,RARB,ACTN2,NEBL,MEF2C,TBX5,SLC9A1,TGFB2,CBY1,JAG1,HAMP,IFT20,SOX6,MYL2,BVES,SRF,PDGFRB,HES1,FOXP1,FHL2,RGS4,PROX1,ADRA1A,EFNB2,BMP4,PIN1,RARA,MYO18B,CCNB1,FHOD3,GATA4,MYPN,PRICKLE1,MYLK3,MYOCD,GATA6,ARRB2,SIK1,CAMK2D,NOTCH1,TENM4,PAK1,AKAP6,SORBS2,CXADR,TTN,NRG1,LMNA,SGCB,SPRY1,CITED2,GPER1,FRS2,GREM1,RBPJ,AKAP13,TCAP,SLC8A1,MTOR
GO:0000422	0.044	autophagy of mitochondrion	WIPI1,CSNK2A2,MARK2,MUL1,MAP1LC3A,TSC2,FBXW7,CAMKK2,GABARAPL1,CTSK,HTT,SMURF1
GO:0030099	0.0249	myeloid cell differentiation	CREBBP,KMT2E,ITGA2B,PAF1,SCIN,PAFAH1B1,CD74,GAB2,KITLG,SBNO2,CLDN18,CBFB,FSTL3,ACTN1,TFRC,PSEN1,MEF2C,NFE2L1,KAT6A,SNX10,ADD1,TESC,MAEA,PABPC4,AGO1,SIRT1,SETD1A,EFNA2,MYH9,HIF1A,DHRS2,MMP9,JAG1,KAT8,RELB,JAK3,CDK6,SH3PXD2A,CSF3,DHRS7B,FBXW7,ZBTB16,SOX6,SLC11A2,MAPK14,SMAP1,SRF,FOXP1,ID2,RBBP5,MPL,KMT2A,FOXO3,PTBP3,NR4A3,GPR68,HOXB8,PTK2B,ACVR2A,FAM213A,NCKAP1L,PDE1B,BATF3,FAM210B,GLO1,MT1G,BMP4,T…
GO:0044057	0.0372	regulation of system process	CD38,HSPB6,ABCC8,CACNA1G,GTF2IRD1,EHD3,ATP1A2,RNF10,NR1H3,ADRB1,DSG2,CELF2,PTGER3,KCNQ1,PKP2,CAMK2B,ATP2B4,TBXAS1,CTDP1,CALCRL,TNFRSF1A,PRKCZ,HDAC4,MEF2A,FGF10,ATP2B1,PTGS2,MGLL,TACR2,SEMA3A,DLG1,PPP1R12B,FGFR1,RIMS1,KCNN2,IGSF9B,C1QTNF3,OPRK1,SSH1,CTTN,MTMR2,GNAO1,SNX5,NOS1,SLC9A1,RAB11FIP3,MYH7,TGFB2,COMT,STX1B,PDGFB,CHGA,SLC8A3,ZMYND8,MTG2,NTSR1,SNTA1,OXT,CELF4,SMAD7,HTR2A,CBLN1,ATP1A3,HAMP,PI…
GO:0048609	0.038	multicellular organismal reproductive process	RPS6KA2,BRINP1,IFT81,THRA,SYNE1,TBC1D21,BNC1,CATSPER1
GO:1901699	0.0249	cellular response to nitrogen compound	GCLC,AOC1,FYN,UBR2,CDH1,CTNNA1,HDAC9,ARID1B,BCAR1,GNA15,IPO5,PKM,PRKCZ,ACTN2,ADCY2,RAPGEF3,MEF2C,CACNA1S,SSH1,COL16A1,P2RX7,RPLP0,MUL1,OSBPL8,AGO1,CDC6,SIRT1,HCN2,KLHL22,RANGAP1,SRSF5,SLC8A3,CHRNA4,KLF5,TSC2,CSK,AKT2,APLP1,ATP1A3,PIK3CG,NOD1,EZH2,AHR,RAPGEF1,NEURL1,PPP1R9B,GNRHR,LAMTOR3,TCIRG1,CCND3,GABRG2,PDE4D,CPEB4,IFIH1,GRB14,IGFBP5,SOS1,RAP1A,RRAGC,FOXO3,NR4A3,DNMT3A,IDE,EGR1,ADCY7,HNRNPA2B1…
GO:0032007	0.0319	negative regulation of TOR signaling	UBR2,PREX2,SIRT1,DEPDC5,TSC2,PREX1,ARNTL,TMEM127
GO:0009410	0.0372	response to xenobiotic stimulus	GCLC,AOC1,CYP26B1,PRKAR2B,ABCC2,CYP46A1,HDAC9,AKR7A2,AHRR,GSTO2,RORA,CYP2W1,CACNA1S,OPRK1,MGST2,GNAO1,FKBP1A,RGS17,DPYSL2,HSP90AB1,GGT1,PDGFB,GSS,OXT,MAP1LC3A,HOMER2,GPI,AHR,TRDMT1,PITX3,ALDH3A1,PPP1R9B,OPRM1,GHR,NR3C1,AADAC,ERRFI1,RGS4,CNR1,FOXO3,DNMT3A,EGR1,PTK2B,HPCA,PDE1B,DBH,GOT2,PRKCG,CYP2E1,ASS1,PPP1R1B,PPARG,SERPINF1,CASP9,HTR1B,CYP1B1,PPP3CA,RB1,METTL21C,PRKACB,RORC,ARNT,SNCA,SDK1,CRH,DR…
GO:0043065	0.0334	positive regulation of apoptotic process	CTNNA1,LTK,NGEF,RPS6KA2,STK4,GAPDH,SRPK2,CCAR2,CYCS,BRMS1,CSRNP3,GRIN2A,NDUFA13,APOPT1
GO:0043269	0.03	regulation of ion transport	ABCC8,FYN,SYT7,EHD3,CNTN1,ATP1A2,KCNG1,DTNBP1,GOPC,ROS1,NEDD4L,PKP2,CAMK2B,KCNQ2,TACR2,ADCYAP1R1,CACNA1S,P2RX7,SLC8B1,CAPN3,HCN2,CACNA1I,KCNK10,NTSR1,JPH1,CACNG7,TSPAN13,ASIC2,CCL2,KCNA1,PDE4D,PDGFRB,RAB3GAP1,GPR89A,KCNIP2,CRY2,HPCA,KCNS1,PLCG1,AKAP9,YWHAH,DIAPH1,PER2,SYT4,PTPN22,P2RX4,HTR1B,KCNH3,SCN2A,THBS1,HCN4,TRPC3,EGF,NCOR1,SIK1,APP,AKT1,KCNA10,SCN1A,ANK2,CRH,DRD2,TMC2,ADRA2A,CACNA1C,ANK3,A…
GO:0001952	0.0415	regulation of cell-matrix adhesion	PIK3CB,LIMCH1,PRKCZ,CLASP1,COL16A1,NRP1,PPM1F,FERMT1,JAG1,CDK6,BST1,CORO1C,EPB41L5,ITGB1BP1,TEK,MACF1,ROCK2,CCL21,THBS1,MINK1,ADAM15,PHLDB2,PIK3R1,RASA1,EPHA1,UTRN,THY1,WNT4,GREM1,SMAD3,PTK2,LIMS1,SEMA3E,DAG1,PEAK1,RCC2,EFNA5,AJAP1,SRC,LDB1,FMN1
GO:0043405	0.0372	regulation of MAP kinase activity	DVL2,MAP3K9,MAP4K3,CD74,MAP2K3,DTNBP1,KITLG,PIK3CB,TAB2,MAP2K4,MAP4K4,TRIB2,MAP3K13,TSG101,FGFR1,PSEN1,MEF2C,MAP3K4,P2RX7,MUL1,GADD45B,CRKL,PDGFB,CD40,BIRC7,TRIB3,STK24,AXIN1,CSK,PIK3CG,NOD1,EZH2,TGFBR1,RAPGEF1,MAP3K8,CDK5RAP3,LAMTOR3,MAPK10,HIPK3,CD81,DUSP16,TPD52L1,SASH1,MAPK14,DUSP22,GHR,HMGCR,FGF1,PDGFRB,PDCD10,MAPKAPK3,RGS4,TGFB3,DUSP4,PTK2B,MAPK8IP1,LAX1,EDN3,BMP4,MAP2K2,TRAF7,RAF1,GPS2,EPH…
GO:0015908	0.0365	fatty acid transport	CROT,NOS2,P2RX7,NTSR1,PPARG,THBS1,SLC25A20,IRS2,PLA2G2C
GO:0097327	0.0469	response to antineoplastic agent	DDX11,ABCC2,CDH1,CTNNA1,KIF1B,ASNS,RPLP0,HMOX1,PDGFB,NR3C1,ERRFI1,RAP1A,FOXO3,EGR1,ASS1,SERPINF1,CASP9,METTL21C,ADAM15,CRH,ADIRF,EIF4E,LARP1,MAPK13,FBXO32,SPIDR,GJB2,CTNNB1,DDIT4,PTAFR,FIBIN,EIF4EBP1,SLC22A6,OPA1
GO:0006418	0.048	tRNA aminoacylation for protein translation	LARS2,SARS,EARS2,CARS,DARS,FARSB,EEF1E1,LARS,YARS,CARS2,WARS,FARS2,PARS2,AIMP1,MARS,HARS,DALRD3,PPA1,IARS,AARSD1
GO:0006479	0.0334	protein methylation	ARID4B,SIRT1,SETD1A,SNW1,CTCF,DOT1L,EZH2,HEMK1,KDM3A,ICMT,CHD5,PRDM2,RBBP5,FAM98A,PCMT1,PRMT1,PRDM7,KDM4B,PRMT7,DYDC2,MEN1,RTF1,FBXO11,METTL21C,PRDM16,SMYD2,METTL21A,BHMT,AUTS2,PAXBP1,BTG2,PRMT2,CHTOP,PYGO2,NSD1,KMT2D,DYDC1,MTHFR,EHMT1,SETD2,NELFA,ZNF335,PCMTD2
GO:0042176	0.0347	regulation of protein catabolic process	FYN,ITCH,PSMC1,EEF1A2,ARNTL,VIP,CCAR2,BAG5,WNT10B,RAD23A,GRIN2A,NDUFA13,SUMO2,SMURF1
GO:0051928	0.0474	positive regulation of calcium ion transport	EHD3,ADCYAP1R1,P2RX7,CAPN3,NTSR1,CCL2,PDGFRB,PLCG1,P2RX4,TRPC3,CRH,AKAP6,HOMER1,CACNA1D,KCNE2,CALM3,CCR1,CACNB2,CACNB3,TRPV3,STAC3,HTT,CALM1
GO:0034394	0.0372	protein localization to cell surface	VCL,GOPC,NEDD4L,PTPRU,KCNAB2,PICALM,STX4,RAB11FIP5,EGF,FBLN5,AKT1,PIGK,ABCA12,ANK2,ASTN2,PTPRK,NRG1,SMURF1,LRIG2
GO:1904018	0.0276	positive regulation of vasculature development	HSPB6,HDAC9,HDAC7,PTGS2,SIRT6,RAPGEF3,SIRT1,NRP1,HMOX1,PDGFB,HIF1A,CD40,ANGPT4,PPP1R16B,PRKD2,ITGB8,HSPB1,SASH1,NR2E1,FGF1,WNT5A,HYAL1,PDCL3,RAP1A,AKT3,TEK,EGR1,PTK2B,AGO2,PLCG1,PTGIS,EFNB2,RHOJ,PAK4,CHI3L1,APLNR,ANXA1,GATA4,THBS1,CYP1B1,CELA1,MYOCD,GATA6,VASH2,RHOB,SFRP2,PLK2,EPHA1,MTDH,NOTCH1,ADAM12,DDAH1,PRKCA,FGF18,GHRL,S100A1,HIPK1,AGGF1,BMPER,GPER1,PRKCB,GREM1,STIM1,SMAD1,LRG1,CHRNA7,CCBE1,…
GO:0010565	0.038	regulation of cellular ketone metabolic process	ADIPOR2,SIRT4,SIRT1,SCAP,PROX1,NR4A3,EGR1,PPARG,BHMT,PRKCE,PDP2,IRS2,NCOR2,MTOR
GO:0031099	0.0224	regeneration	RTN4R,CTNNA1,PTPRU,CSNK2A2,CAPN3,EZH2,RAP1A,NR4A3,PPARG,PTPRF,ADAM15,BIN3,NDEL1,MAP2K1,WNT10B,NINJ2,DAG1,ULK1,GJD4,RTN4RL1,EYS,NACA,SULF2,LRIG2,CNTF
GO:0045214	0.0319	sarcomere organization	MYOM2,ACTN2,MEF2C,CAPN3,MYOM1,MYH3,SRF,FOXP1,PROX1,LDB3,FHOD3,MYPN,MYLK3,CASQ1,TTN,AKAP13,KRT19,TCAP,IGSF22,MYBPHL
GO:0035640	0.0227	exploration behavior	BRINP1,SLC4A10,SHANK2,PRKCE,DPP4
GO:0030032	0.0256	lamellipodium assembly	HDAC4,CAPZB,ABLIM1,NUP85,BIN3,PTPRO,WHAMM,MTOR,TWF2
GO:0060402	0.0406	calcium ion transport into cytosol	FYN,ADCYAP1R1,CAPN3,PDE4D,CACNB3,PRKCE,GRIN2A,PRKD1
GO:0034332	0.0406	adherens junction organization	VCL,CDH1,CTNNA1,EPHA3,LIMCH1,TESK2,ACTN1,CLASP1,ACTN2,COL16A1,CTTN,ADD1,SORBS1,NRP1,PPM1F,SMAD7,ARHGEF7,CSK,NUMBL,CORO1C,CDH6,EPB41L5,ITGB1BP1,TEK,PTK2B,MACF1,LAMA5,NUMB,ROCK2,THBS1,KIFC3,CDH11,TBCD,PIP5K1A,PHLDB2,PTPRJ,CDH8,DLG5,PTPRK,THY1,CDH12,WHAMM,DMTN,WNT4,CADM3,HIPK1,DLC1,GREM1,SMAD3,CTNNB1,PTK2,LIMS1,CDH2,BCL2,PEAK1,CADM2,RCC2,CDH4,CADM1,ZNF703,EFNA5,PIP5K1C,SRC,CTNND1,LDB1,FMN1
GO:0051588	0.0411	regulation of neurotransmitter transport	TACR2,P2RX7,STX1B,NTSR1,NAPA,RAP1A,UNC13A,HTR1B,DRD2,PPP1R9A,CALM3,ATP2A2,MCTP1,CPLX3
GO:0010970	0.0224	transport along microtubule	KIF1B,AP3D1,PRKCZ,MAP2,PCM1,TNPO1,DYNLL1,IFT57,SSX2IP,IFT81,DYNLRB1,MAP1S,MGARP,APP,SNAPIN,TMEM108,DLG2,BICD1,KIF5A,IFT122,SUN1,NDEL1,RASGRP1,TRAK1,AP3M1,BLOC1S5,BLOC1S2,HTT,TRAF3IP1
GO:0051896	0.0276	regulation of protein kinase B signaling	FYN,KITLG,PIK3CB,ARFGEF1,FGFR1,PHLPP1,MUL1,OSBPL8,ESR1,HSP90AB1,SIRT1,PDGFB,TRIB3,FGF9,TSC2,MEIS3,PIK3R2,PIK3CG,MET,TGFBR1,RAPGEF1,PLEKHA1,CSF3,FGF6,FGF1,PDGFRB,IGFBP5,PARK7,ITGB1BP1,TEK,HIP1,P2RX4,SPRY2,TXN,CCL21,THBS1,FGF5,EGF,ARRB2,ERBB2,AKT1,PIK3R1,MFHAS1,MTDH,NTRK2,TCF7L2,PTPRJ,DRD2,BANK1,FLCN,PIK3AP1,NRG1,NRG2,FGF17,FGF19,MST1R,RET,FRS2,AXL,LMBRD1,IRS1,P2RY12,PTK2,OTUD3,PIK3CD,DAG1,C1QTNF1,…
GO:0046777	0.0421	protein autophosphorylation	MAP3K9,FYN,MRE11A,ROS1,CAMK2B,STYK1,TNK2,MARK2,MARK3,NLK,TYRO3,GRAP2,VRK1,STK4,STK24,CSK,PRKD2,CAMKK2,PDGFRB,MAPKAPK3,PASK,RAP2A,TRIM28,ACVR1B,ULK3,NTRK3,ERBB2,SIK1,AKT1,NLRP12,NTRK2,TNKS1BP1,FER,THY1,SLA,SMG1,ACE,CALM3,LMTK2,WNK2,GREM1,SIK2,PEAK1,ULK1,RAP2B,MEX3B,PRKD1,DAPK1,PIM3,STK39,CALM1,MTOR
GO:0048732	0.0404	gland development	MAD1L1,PLXND1,PKD1,SNAI2,CDH1,TNC,TG,PTCD2,DKK3,ATP2C2,PKM,PITX1,PTPN3,FSTL3,ASNS,CSNK2A2,LIMS2,SEMA3A,SEMA3C,ACAT1,RAP1GAP,FGFR1,PSEN1,AACS,B4GALT1,BAX,AURKA,RPLP0,ESR1,TGFB2,NRP1,CRKL,HMOX1,SRSF5,CST3,RPGRIP1L,AKT2,HAMP,WNT2,COBL,EZH2,TGFBR1,NEURL1,AREG,FBXW7,CCND1,CCKBR,MDK,VDR,SRF,MAN2A1,HRH2,NPHP3,HES1,PLXNA1,CLCN2,IGFBP5,PROC,ID2,RAP1A,KDM5B,IRF6,RPS6KA1,PROX1,GHRH,SLC46A2,TGFB3,ATP7B,RREB1…
GO:0048511	0.044	rhythmic process	CREBBP,NOS2,NR1H3,ARNTL2,USP2,OPN3,RORA,PHLPP1,OPRK1,ESR1,TYRO3,TGFB2,CREM,SIRT1,ADNP,CST3,AHCY,RELB,EZH2,AHR,PLEKHA1,RAI1,HLF,MAPK10,OPRM1,ID2,KDM5B,PROX1,KMT2A,FOXO3,GHRH,KLF9,TGFB3,ENOX1,EGR1,CRY2,HCRTR1,OPN4,EGR2,BHLHE41,OPRL1,NR1D1,PRKCG,ATF4,ASS1,PPARG,PER2,SERPINF1,DDC,ARNTL,BHLHE40,ROCK2,ANXA1,DHX9,HCRTR2,ARRB1,LHCGR,BMPR1B,MTTP,TPH2,NCOA2,PML,NTRK3,C16ORF47,NCOR1,ARRB2,CSNK1D,TNFRSF11A,S…
GO:0000187	0.0492	activation of MAPK activity	MAP3K9,MAP2K3,MAP2K4,P2RX7,MUL1,NOD1,CD81,MAPK14,MAPKAPK3,ERN2,THBS1,EGF,MAPK8IP3,DUSP6,NTRK3,C1QTNF2,UBC,GRM1,NRG1,DUSP7,FRS2,MAP4K2,MAP2K1,CSPG4,MAPK11,STK39,ERCC6
GO:0035036	0.0288	sperm-egg recognition	B4GALT1,ARSA,ADAM2,SPACA3,POMZP3,ALDOA,CATSPER1,IZUMO1,ZP3
GO:0048008	0.0276	platelet-derived growth factor receptor signaling pathway	BCAR1,NRP1,PDGFB,NDRG4,PDGFRL,PHF14,RAPGEF1,ZFAND5,PLEKHA1,PDGFRB,NR4A3,LRP1,HIP1,HIP1R,MYOCD,SNCA,PDGFC,PTPRJ,ARID5B,FER,MYO1E,SGPL1,RGS14,PTPN2,PTPN11,HGS,BCR,SRC,PDGFA,LRIG2
GO:0060341	0.0249	regulation of cellular localization	MAD1L1,FYN,ZC3H3,CENPQ,NEDD4L,CROCC,STYK1,IPO5,CSNK2A2,PICALM,TACR2,MAP2,ADCYAP1R1,RAPGEF3,CYLD,P2RX7,SIRT4,CAPN3,SIRT1,STX1B,RANGAP1,VTI1B,NTSR1,PARD6A,NDRG4,CSK,JPH1,SLC17A7,NAPA,CDK5RAP3,FBXW7,SNX3,PDE4D,PDCD10,DNAJC27,RAP1A,HPCA,LRP1,PIN1,YWHAH,TTBK2,UNC13A,TRIM28,P2RX4,MRAP2,RAB11FIP5,GAS8,ERBB2,DRD2,CACNA1C,ANK3,AKAP6,RABGEF1,RER1,KCNB1,PPP1R9A,CALM3,PCNT,DCLK3,STXBP4,NDEL1,SMAD3,CNPY4,CDT1…
GO:0031647	0.0224	regulation of protein stability	NLK,STK4,GAPDH,PDCD10,TBRG1,CCAR2,BAG5,STXBP4,WNT10B,RAD23A,PRKD1,GET4
GO:0046456	0.0411	icosanoid biosynthetic process	MGST2,PTGIS,GGT7,GGT2,FAM213B
GO:0050877	0.0227	nervous system process	ABCC8,FYN,ATP1A2,PIAS1,LAMC3,SEZ6,CTNNA2,PRKCZ,RPS6KA2,PICALM,TACR2,PAX2,ITGA8,VDAC3,BRINP1,RIMS1,IGSF9B,ATP8B1,SEMA5B,TRPM3,P2RX7,BIRC5,ABLIM1,STX1B,CACNA1I,KCNK10,SLC8A3,NTSR1,NDRG4,TUSC3,ADAM2,SLC17A7,POU6F2,PKD2L1,ASIC2,MPP2,SLC11A2,SYT10,KCNA1,TULP1,NR2E1,IMPG1,RAB3GAP1,TNR,SLC8A2,CCND2,NR4A3,ATXN1,THRA,CDKN2D,NXNL2,DIAPH1,MEIS2,TIMM10,WDR36,AGTPBP1,P2RX4,KCNMB4,SPRY2,SCN2A,TBR1,OR1J1,PLCB2,…
GO:0043001	0.038	Golgi to plasma membrane protein transport	GOPC,CSK,SPTBN1,BLZF1,ACSL3,MACF1,KIF13A,GOLGA4,GOLGA7,ANK3,PKDCC,RAB26,BBS1
GO:0017158	0.0256	regulation of calcium ion-dependent exocytosis	SYT7,SYT13,PFN2,RIMS1,RPH3A,STX1B,CACNA1I,TRIM9,NAPA,SYT10,RAB3GAP1,RAP1A,SYT5,SYT2,DOC2A,ADRA2A,KCNB1,CALM3,SYTL3,ATP2A2,ZP3,CALM1
GO:0003013	0.0471	circulatory system process	GCLC,CD38,CACNA1G,NOS2,NISCH,FYN,EHD3,WWTR1,ATP1A2,MAP2K3,ADRB1,DSG2,CELF2,NEDD4L,KCNQ1,PKP2,ATG5,ATP2B4,TBXAS1,HDAC4,MEF2A,ATP2B1,RPS6KA2,TRHDE,PTGS2,TACR2,SEMA3A,DLG1,KCNN2,GNAO1,SNX5,NOS1,SLC9A1,MYH7,TGFB2,PCSK5,CYB5R3,HMOX1,PDGFB,CHGA,SLC8A3,BDKRB1,NTSR1,SNTA1,OXT,SMAD7,HTR2A,TJP1,NCALD,ATP1A3,PIK3CG,CAV1,PLOD3,SLC1A1,ACTA2,GLRX3,ASIC2,MYL2,PPARD,BVES,HMGCR,NPR3,PDE4D,HRH2,FGF12,GNAI2,TNNC1,T…
GO:0043401	0.0404	steroid hormone mediated signaling pathway	MED24,CALCOCO1,NR1H3,PIAS1,CBFB,RORA,RARB,NCOA1,SIRT1,AXIN1,TRIP4,UFSP2,VDR,NR2E1,NR3C1,KDM3A,FHL2,PARK7,NR4A3,CRY2,NR4A1,NCOA3,PMEPA1,BMP4,THRA,NR1D1,YWHAH,NR1H2,RARA,PPARG,ARNTL,CDK7,RB1,RORC,SKP2,PAK1,THRB,NR4A2,PPARGC1B,PRMT2,FOXH1,MED30,KMT2D,KCTD6,AKAP13,PAQR8,CYP7B1,KAT5,NR1D2,MED16,NR2F1,ZNF366,PER1,NRIP1,DDRGK1,NCOA6,RORB,LBH,PHB2
GO:0032835	0.0492	glomerulus development	PROM1,WWTR1,NOTCH3,PAX2,COL4A4,MEF2C,PDGFB,JAG1,NUP93,ACTA2,PDGFRB,HES1,TEK,EGR1,BMP4,PODXL,SULF1,ENPEP,IQGAP1,NOTCH1,KIRREL3,PTPRO,MYO1E,NPHS1,VANGL2,RET,BCL2,LAMB2,BASP1,MAGI2,SULF2
GO:0086010	0.0415	membrane depolarization during action potential	ATP1A2,CACNA1S,HCN2,CACNA1I,YWHAH,SCN2A,HCN4,SCN1A,ANK2,CACNA1C,ANK3,CACNA2D1,CACNA1D,CACNB2,SCN3B,CATSPER1,SCN8A,CACNA1E
GO:0045185	0.0258	maintenance of protein location	RANGAP1,SKP1,THRA,SYNE1,SUN1,DAG1,GET4,TWF2
GO:0048471	0.044	perinuclear region of cytoplasm	ARF5,NOS2,FYN,EHD3,CDH1,ROS1,ATP9A,SEZ6,PRKCZ,TFRC,PICALM,CYLD,FAT1,ACHE,LAMB1,DEPDC5,RANGAP1,VTI1B,SLC8A3,PPP1R16B,NDFIP2,TSC2,STX10,RASIP1,COBL,OSBP,SLC11A2,GAPDH,WWC1,CPEB4,PIKFYVE,RAP1A,ALG2,LDB3,ATP7B,ACSL3,PREX1,KCNS1,ARFGEF2,MT1G,FLRT1,SYT5,MAP1S,PRR7,RHPN2,PPARG,GGT2,MEIS2,SORT1,ARF3,P2RX4,CDK5RAP2,HCN4,PSTPIP1,ERBB2,APP,PRKACB,SNAPIN,VPS54,TLK2,AKAP6,BICD1,PTPRR,PRKCA,SORBS2,FMN2,RASA2,K…
GO:0043025	0.0227	neuronal cell body	SYT7,RTN4R,SLC4A8,PRKCZ,MAP2,BRINP1,IGSF9B,P2RX7,MUL1,SEZ6L,BRD1,VTI1B,NTSR1,EEF1A2,COBL,ASIC2,KCNA1,SLC8A2,DENND1A,HPCA,CIT,KLC1,MAP1S,SORT1,RPTOR,PTPRF,KCNN3,SLC4A10,DRD2,PTPRK,GRIA1,KIF5A,DPYSL5,CNNM4,KCNB1,PPP1R9A,SHANK2,SERPINI1,NDEL1,RIN1,NRXN1,DDN,RTN4RL1,SMURF1,MTOR,LRIG2,GIGYF2
GO:0034399	0.0471	nuclear periphery	IPO5,PRKCZ,MAP2,NUFIP1,MAEA,SNW1,SPARC,SATB2,HNRNPA2B1,ATXN1,CHMP1A,NUP205,RGS12,CFL1,DAG1,LMNB2,NCOR2,SCAF8
GO:0044309	0.0388	neuron spine	ALS2,ARHGAP33,PRKAR2B,ARHGAP44,ATP1A2,DTNBP1,PSD,LZTS1,SEZ6,ATP2B1,CTTNBP2,ACTN2,ITGA8,CTTN,MTMR2,STRN4,PALMD,SLC8A3,ZMYND8,NTSR1,SYNDIG1,EEA1,STX4,MYL7,NEURL1,ASIC2,PPP1R9B,MPP2,P2RX3,CPEB4,STRN,FBXO2,SLC8A2,CRIPT,GRIA2,PTK2B,HPCA,ARFGEF2,NR1D1,LRRC4,HIP1R,PDLIM4,MAP1B,PPP1R1B,DLG4,SYT11,ARHGAP32,P2RX4,ABHD17C,ARRB1,ITPKA,PPP3CA,ARRB2,APP,TENM2,DRD2,GPM6A,PTPRO,GRID2,HOMER1,GRIA4,FARP1,ASAP1,NRG…
GO:0098827	0.0451	endoplasmic reticulum subcompartment	DPM1,CYP26B1,TMEM132A,PIGQ,SEC62,POMT2,STARD3NL,EXTL3,CD74,OSBPL5,ERP44,AGPAT4,VRK2,ALG1,CYP46A1,DTNBP1,JKAMP,MSMO1,USE1,HHAT,SOAT1,SEC61A1,CAMK2B,TBXAS1,DGAT2,GNAI3,PDIA5,SEC61A2,ELOVL1,ATXN3,REEP1,GBA2,OSBPL3,MRVI1,TMEM38A,CYP2W1,DHRS9,PTGS2,NOTCH3,MGLL,PLD1,DLG1,BCAP29,ACER3,OSBPL6,FDFT1,MOXD1,PSEN1,NFE2L1,RNF13,PLOD1,ZMPSTE24,RAB10,MGST2,TMED2,BAX,FKBP1A,NOS1,SLC9A1,CERS4,OSBPL8,JPH4,TYRO3,SE…
GO:0055037	0.0426	recycling endosome	NISCH,RABEP1,ATP9A,PACSIN2,VTI1B,ZDHHC2,RAB35,ARFGEF2,SCAMP2,RABGEF1,GRIA1,PDIA3,MCTP1,ULK1,RAP2B,VPS33B
GO:0070382	0.0256	exocytic vesicle	SYT7,PICALM,CTTNBP2,RPH3A,STX1B,TRIM9,VTI1B,SLC32A1,SLC17A7,RAB35,SLC30A3,SYTL2,SNAPIN,SYT2,DRD2,DOC2A,GRIA1,CALM3,PRKCB,NDEL1,SEMA4C,MCTP1,GRIN2A,RAB40C
GO:0005667	0.0327	transcription factor complex	KDM1A,SOX8,TEAD3,MLXIPL,WWTR1,NR1H3,TBPL1,ARNTL2,BARX2,HDAC9,TAF2,NFYC,CBFB,MEF2A,STON1-GTF2A1L,PITX1,TCF3,GTF3C1,RFX3,RBL1,TCF7,GEMIN5,RCOR1,CREM,HSP90AB1,HIF1A,NFATC4,SMAD7,TAF1C,AHR,MED31,GTF2H3,VDR,E2F3,SUB1,TAF1B,BCL9,GTF3C3,SATB2,NR4A3,ATF1,TRERF1,SOX4,RUNX2,GTF2F1,ATF4,MYOD1,TAF4,TRIM28,PPARG,MED10,E2F5,ARNTL,CDK7,CCNH,TAF5L,GATA4,GCM1,FOXF2,TAF8,GTF2B,ASCC1,ASCL1,RB1,C16ORF47,TAF4B,GATA6,…
GO:0005694	0.0476	chromosome	MAD1L1,UPF1,NCAPD2,AKAP8L,DPF1,CALCOCO1,ZMYND11,MRE11A,UBR2,NR1H3,NUP160,CENPQ,RFC1,ARID1B,ZFR,CSNK2A2,KIF22,SMARCD3,NUFIP1,DYNLL1,BIRC5,SIRT1,PES1,RANGAP1,SNW1,RBBP8,CTCF,ACD,RNF40,DOT1L,AKAP8,ELL,EZH2,EXOSC3,RAD51C,NUP107,RNF8,BRD8,SMC4,PPP1R7,SOS1,MSH6,CHD5,CCND2,MLH3,DNMT3A,CENPL,TEX14,ZRANB3,RBBP6,HNRNPA2B1,RBM19,DDX27,KLHDC3,NUP85,PRDM7,KDM4B,MBD4,MYOD1,MIS18BP1,CHMP2A,TRIM28,CHMP1A,RPA1,AN…
GO:0044456	0.0256	synapse part	ICA1,DBNDD1,ALS2,ARHGAP33,PRKAR2B,ABCC8,ARHGAP44,BAIAP3,MAPK8IP2,FYN,SYT7,ATP1A2,SYT13,ANK1,LRRC7,APBA2,DTNBP1,MAP4,GOPC,PSD,LZTS1,SEZ6,AP3D1,CTNNA2,SYT1,ROGDI,VPS35,KCNAB2,PFN2,CHAT,CAMK2A,ATP2B1,NCK2,PICALM,ADD2,ACTB,CTTNBP2,ACTN2,ITGA8,MAP2,AMPH,RIMS1,PSEN1,IGSF9B,MEF2C,EPB41L3,ERC1,P2RX5,NUFIP1,MTMR2,ACHE,P2RX7,RPH3A,STRN4,WDR7,SLC17A6,DPYSL2,PALMD,STX1B,SNAP29,PICK1,TRIM9,VTI1B,SLC8A3,ZMYND8…
GO:0097060	0.0278	synaptic membrane	SYNE1,HOMER1,GRIA1,DDN,GRIN2A,ANKS1B
GO:0005793	0.0276	endoplasmic reticulum-Golgi intermediate compartment	UGGT2,CTSC,MAN1A1,ERGIC1,COPB1,LMAN1L,GRIA1,WHAMM,SPPL3,RER1,ASPSCR1,TRAPPC12,YIF1A,IST1,HMGB1,MYO18A
GO:0098796	0.038	membrane protein complex	KCNS1,CHMP2A,GRIA1,CATSPER1,GRIN2A,NDUFA13
GO:0009986	0.0458	cell surface	PKD1,ERP44,RTN4R,ROS1,SLC9A3,TFRC,SCARB1,PICALM,ITGA8,ADCYAP1R1,CLDND1,IL12RB2,B4GALT1,ACHE,P2RX7,TYRO3,TSPAN15,ARSA,NTSR1,CD276,FZD3,ADAM2,ITGB8,PKD2L1,SLC11A2,KCNA1,ADTRP,SPARC,PDGFRB,ITGB6,TNR,IGSF21,MPL,SLC46A2,SORT1,PTGFRN,IL2RA,ACVR1B,STAB2,SULF1,THBS1,SEMA7A,ENPEP,FURIN,APP,ADAM15,PPFIA4,CORIN,HTR3B,ANK3,PTPRK,GRIA1,PDIA4,CD109,LRFN2,UNC5D,NRG1,RER1,KCNE2,ACE,ABCG1,DIP2A,CHRNB2,KCNJ3,ANTXR…
GO:0044447	0.0285	axoneme part	RPGRIP1L,DNAH1,ARFGEF2,DYNLRB1,HYDIN,WDR66,DNAH3
GO:0099512	0.0249	supramolecular fiber	FYN,HDAC4,KIF2A,MARK2,CAPZB,MAP2,CYLD,DYNLL1,CAPN3,MAP1LC3A,RPGRIP1L,JPH1,COBL,MYL7,FHL2,CAMSAP2,INVS,CALD1,ARFGEF2,DYNLRB1,KLC1,TTBK2,MAP1S,SYNE1,PSRC1,COL6A1,MYH15,BIN3,ALDOA,HOMER1,SORBS2,FMN2,KIF5A,WHAMM,CACNA1D,DNAH3,TPPP3,PCNT,SHANK2,DISC1,KIF15,CMYA5,SHROOM1,NDEL1,SNTB2,DAG1,TCAP,KLC2,LMNB2,TBL1XR1,PLEC,KNTC1,EML6,SMTNL1,MYBPHL,ARHGEF25,TWF2
GO:1990391	0.0488	DNA repair complex	POLD1,PMS1,TP53BP1,XRCC1,RCOR1,MSH3,MSH6,MLH3,PMS2,PHF21A,XPC,SWSAP1,ERCC4,SLX4,XRCC6
GO:0031252	0.0334	cell leading edge	CTNNA1,KITLG,CTNNA2,PRKCZ,CAPZB,RAPGEF3,FAT1,SNX5,ABLIM1,PACSIN2,PARD6A,SLC39A14,COBL,GABRG2,SSX2IP,HPCA,ACTR2,GABARAPL1,LMO4,PHLDB2,TIAM2,PTPRO,PTPRK,SORBS2,GRIA1,PPP1R9A,NDEL1,CFL1,DAG1,DDN,DPP4,CDC42BPB,SHISA9,TWF2
GO:0098862	0.0429	cluster of actin-based cell projections	CAPZB,DCDC2,SHANK2,GPR98,PLEC,TWF2
GO:0097223	0.0256	sperm part	CTNNA1,KIF2A,CSNK2A2,TACR2,CAPZB,ARSA,ACRBP,DNAH1,IFT81,LOXL1,SH3GL3,GAS8,SPACA3,ADAM15,DRD2,ALDOA,LYZL4,SUN1,TBC1D21,ARC
GO:0030424	0.036	axon	SYT7,RTN4R,KIF1B,CTNNA2,NGEF,PRKCZ,KCNQ2,MAP2,SYNJ2,MUL1,STX1B,RANGAP1,NTSR1,SLC32A1,COBL,KCNA1,GABRG2,HPCA,PREX1,KLC1,UNC13A,NEK3,MGARP,SNAPIN,TMEM108,TIAM2,DRD2,ANK3,PTPRO,HOMER1,PTPRK,NCAM2,GRIA1,KIF5A,KCNB1,PPP1R9A,ADCY9,SHANK2,BSN,HCN1,NDEL1,DAG1,ULK1,NRXN1,BLOC1S5,HTT,SMURF1,LRIG2,VSTM5,CNTF,TWF2
GO:0036477	0.00907	somatodendritic compartment	FYN,SYT7,RTN4R,SLC4A8,LZTS1,PRKCZ,MARK2,CTTNBP2,MAP2,ADCY2,BRINP1,IGSF9B,P2RX7,MUL1,SEZ6L,RANGAP1,BRD1,TRIM9,VTI1B,NTSR1,EEF1A2,SLC32A1,COBL,MYL7,ASIC2,KCNA1,GABRG2,IFT57,SLC8A2,DENND1A,HPCA,CIT,PREX1,ARFGEF2,KLC1,LRRC4,MAP1S,SORT1,ITPKA,GABARAPL1,RPTOR,PTPRF,KCNN3,SLC4A10,TMEM108,DRD2,ANK3,PTPRO,HOMER1,GRM1,PTPRK,GRIA1,KIF5A,DPYSL5,CNNM4,KCNB1,PPP1R9A,RGS12,ADCY9,SHANK2,SERPINI1,BSN,HCN1,NDEL1,R…
GO:0019898	0.0415	extrinsic component of membrane	FGR,MATK,FYN,EHD2,SNX1,CDH1,CTNNA1,TPR,PIK3CB,PSD,STYK1,GNA15,TNK2,GNAI3,KCNAB2,WIPI1,FERMT2,MGLL,RAB7A,CYLD,NOA1,SNX10,GNAO1,FKBP1A,SNX5,RPH3A,GOLGA3,PACSIN2,ARSA,MTMR3,GRAP2,PTK6,SMAD7,EEA1,VAC14,DNAJA3,RNF40,CSK,BLOC1S6,TYK2,JAK3,PIK3R2,PIK3CG,IQCE,CUBN,BST1,ATG2A,COQ5,FRK,SNX3,ITK,GNAI2,APC2,AAK1,ERRFI1,PTK2B,HPCA,PLG,SRMS,HIP1,GNAI1,GNAZ,SNX9,DLG4,PIK3C2B,NUMB,AP4B1,DTNA,ANXA1,TEC,SERPINE2,A…
GO:1902494	0.0411	catalytic complex	DPM1,GCLC,CDC27,CREBBP,PAF1,PIGQ,MED24,DPF1,POLR3B,POLA2,ATP1A2,NDUFS1,UBR2,PHF20,TBPL1,ZCCHC8,RNF19A,ZZZ3,MAT2B,DNAH5,JADE2,POLR2B,TPR,HDAC9,TSPAN17,RRM2B,ARID1B,PIK3CB,ANAPC4,KMT2C,ATG5,MTA3,CDK14,PPP1R12A,CTDP1,GNA15,HDAC7,POLD1,TAF2,GNAI3,NDUFB4,ASB1,PPP2R5A,PKM,HDAC4,POLR1A,STON1-GTF2A1L,PSME4,RAD18,MBD3,FBXW11,PPP2R3A,MAP3K13,PPP2R2C,ACTB,ATP12A,WDR62,JADE1,MCCC1,PPP2R5C,KEAP1,SMARCA2,SMARC…
GO:0044295	0.0476	axonal growth cone	RTN4R,HSP90AB1,COBL,MAPK8IP1,FLRT3,OLFM1,BOC,PARD3,GPM6A,TIAM1,NRXN1,TRAK1,PTCH1
GO:0044420	0.0256	extracellular matrix component	LAMA3,COL11A1,FBLN1,COL5A3,LAMB1,LAMA1,PTPRZ1,COL12A1,TNR,COL5A1,EMILIN1,FBN2,COL2A1,FBLN5,MFAP1,COL8A1,MFAP4,THSD4,COL14A1,COL27A1,COL5A2,COL15A1
GO:0044451	0.0434	nucleoplasm part	ZC3H3,SF3B2,STK4,ACD,TERF2,CELF3,CWC22,TKT,GATAD2A,BRMS1,ANKS1B,FANCA,SUMO2,NCOA6,ERCC6
GO:0016459	0.0285	myosin complex	MYH13,MYOM2,MYO16,LIMCH1,MYO9A,MYO15A,MYH7,MYO9B,MYH9,MYOM1,MYL7,MYH3,MYL12B,MYO1B,MYO5C,MYH10,MYO18B,MYO7A,MYH15,MYO10,TTN,MYO1E,SHROOM1,MYO5B,IGSF22,MYO18A,MYO5A,MYO1C,MYL5,MYBPHL,MYH4
GO:0032838	0.0249	plasma membrane bounded cell projection cytoplasm	KIF1B,MAP2,RANGAP1,SPEF1,RPGRIP1L,IFT57,DNAH1,HPCA,ARFGEF2,DYNLRB1,MGARP,GABARAPL1,SNAPIN,TMEM108,DCDC2,KIF5A,HYDIN,WDR66,DNAH3,NDEL1,BBS1,BLOC1S5
GO:0035580	0.0476	specific granule lumen	AOC1,ERP44,LRRC7,VCL,RETN,FRK,NIT2,QPCT,CTSD,SLPI,DOCK2,GGH,PDXK,LRG1,CANT1,ELANE,CEP290
GO:0005815	0.0439	microtubule organizing center	MAD1L1,ALS2,CDC27,PRKAR2B,KMT2E,CCDC124,PAFAH1B1,TTC19,RABGAP1,DDX11,CCDC88C,IFT88,RNF19A,USP2,SPATA7,CAPG,MPHOSPH9,SDCCAG8,PPP1R12A,CAMK2B,CROCC,CTDP1,GNAI3,PPP2R5A,EVI5,PRKCZ,KIF2A,IFT80,SIRT2,RAD18,HMMR,FBXW11,CRMP1,EVC,CLASP1,TSG101,WDR62,PAX2,JADE1,PCM1,KEAP1,PSEN1,CDC14B,HSPB11,CYLD,SNX10,AURKA,DYNLL1,RAB11FIP3,TEKT2,CDC45,AAAS,HOOK2,SORBS1,EFHC1,STX1B,RANBP1,KLHL22,SNAP29,TTC28,CBY1,POLR3H…
GO:0001664	0.0471	G-protein coupled receptor binding	DVL2,FYN,MARCO,ADRB1,GOPC,GNA15,GNAI3,REEP1,VPS35,ITCH,CXCL2,SNX5,PICK1,OXT,CCL17,NECAB2,STUB1,RPGRIP1L,HOMER2,APLP1,TYK2,WNT2,CCL2,PPP1R9B,CCKBR,WNT5B,ARRDC3,PDE4D,GNAI2,PTCH2,GHRH,CCR2,EDN3,GNAI1,PPP1R1B,DLG4,YARS,MRAP2,USP20,CCL21,ARRB1,ADCYAP1,ARRB2,FEM1A,WNT9A,UCN2,RSPO3,GNA12,CRH,ADRA2A,BICD1,HOMER1,UCHL1,WNT7A,GNA14,GNAQ,GHRL,ACE,CALM3,WNT4,ADORA1,RYK,GRIK3,GPRC5B,BDKRB2,CXCL11,WNT10B,PRNP…
GO:0046873	0.0256	metal ion transmembrane transporter activity	ABCC8,PKD1,SLC6A7,ATP1A2,KCNG1,SLC4A8,SLC9A3,TFRC,KCNQ2,SLC4A4,CACNA1S,TRPM3,SLC8B1,HCN2,CACNA1I,KCNK10,SLC8A3,SLC39A14,TUSC3,SLC17A7,SLC1A6,ATP1A3,CACNG7,PKD2L1,ASIC2,SLC11A2,KCNA1,SLC30A3,SLC8A2,TRPM6,KCNIP2,ATP7B,KCNS1,ATP1A4,P2RX4,KCNH3,KCNMB4,SLC9A5,SLC41A2,SCN2A,HCN4,TRPC3,SLC39A8,SLC24A4,SLC39A6,SLC39A3,KCNA10,KCNN3,SCN1A,SLC4A10,SLC10A4,TMC2,CACNA1C,SLC30A6,CACNA2D1,JPH3,KCNMA1,ATP2B2,CAC…
GO:0072341	0.0249	modified amino acid binding	SCIN,SYT7,OSBPL5,SYT1,SCARB1,OSBPL8,SYT10,MARK1,SYT5,SYT4,SYTL2,THBS1,MFGE8,MUT,FCHO2,CBS,GSTM4,FASN,GAP43,RASGRP1,MTHFR,HMGB1,FTCDNL1
GO:0004519	0.0278	endonuclease activity	ELAC2,ZC3H3,MRE11A,RNASET2,NTHL1,XRCC1,RBBP8,POP1,RAD51C,RAD50,OGG1,PPP1R8,RCL1,ZRANB3,PMS2,AGO2,XRCC3,DGCR8,MBD4,ERN2,RNASEH2B,DNA2,ELAC1,LACTB2,TATDN1,RPP38,TATDN2,EXOG,RPP14,RAG1,TSEN34,RNASEH1,MUS81,ENDOV,ERCC4,PGBD5,ZC3H12D,PLD6,RAD51B,CPSF4L,SLX4,PIWIL2,EME2,TSEN15,TSN,RNASE4
GO:0019902	0.0453	phosphatase binding	ROS1,TSC2,CSK,CTSC,SNX3,CRY2,PPARG,SYTL2,ERBB2,PPP1R9A,PPP1R32,STAT6,ANKLE2,IRS2,ANAPC7,SFI1,SMTNL1
GO:0000982	0.0469	transcription factor activity, RNA polymerase II proximal promoter sequence-specific DNA binding	ETV1,MLXIPL,NR1H3,ARNTL2,DLX3,ZFAT,KLF6,MEF2A,PITX1,MEF2C,NFX1,RCOR1,TBX15,SIRT1,MZF1,KLF5,NFAT5,CTCF,MEIS3,NRF1,PITX3,HLF,NR2E1,NR3C1,PRRX1,MEF2D,TFAP2E,PROX1,KLF7,SATB2,NR4A3,EGR1,TSHZ3,ZNF639,EGR2,BHLHE41,NR4A1,BATF3,RUNX2,IRF1,PLAGL2,NR1D1,FOXP2,NRL,KLF16,SSBP4,NR1H2,THAP1,ARNTL,MEIS2,MYC,GCM1,POU2F3,C16ORF47,MYOCD,NFIC,RORC,NFIB,MSGN1,FLI1,NR4A2,KLF10,SSBP3,ETS2,BTG2,NEUROD1,FOXQ1,NEUROD6,RB…
GO:0003697	0.0429	single-stranded DNA binding	PMS1,RPA3,RAD51C,MSH3,SUB1,RAD50,SMC4,MLH3,CRY2,PMS2,HNRNPA2B1,XRCC3,SSBP4,RPA1,TERF2,IGHMBP2,RNF138,DHX9,RTF1,RBMS1,XPC,SSBP3,MEIOB,NUP35,POLR2H,SWSAP1,ERCC4,CTC1,RAD23A,RAD51B,MAPT,HMGB1,PRIM1,TSN,TREX1
GO:0008276	0.0426	protein methyltransferase activity	SETD1A,DOT1L,EZH2,HEMK1,ICMT,PRDM2,RBBP5,FAM98A,PCMT1,PRMT1,PRDM7,PRMT7,DYDC2,MEN1,FBXO11,METTL21C,PRDM16,SMYD2,METTL21A,PRMT2,NSD1,KMT2D,DYDC1,EHMT1,SETD2,PCMTD2
GO:0104005	0.0333	hijacked molecular function	TFRC,SCARB1,TYRO3,CD81,ITGB6,CDHR3,XPR1,TNFRSF14,DAG1,CLDN6,SIVA1,DPP4,MRC1
GO:0015297	0.0447	antiporter activity	CLCN6,SLC4A8,SLC9A3,SLC8B1,SLC8A3,SLC7A5,SLC8A2,SLC7A10,SLC9A5,SLC24A4,SLC4A10,SLC22A8,TMCO3,SLC25A4,SLC37A1,SLC3A2,LETM1,SLC25A20,SLC9A9,SLC22A5
GO:0030234	0.0276	enzyme regulator activity	MARK2,GMIP,CAPN3,RANGAP1,STK4,GIT1,GAPDH,SLPI,DOCK2,CPEB2,ASAP2,CCAR2,SERPINI1,PPP4R2,TBC1D21,CCS,RIN1,WFDC5,MKL1,ERCC6
GO:0003729	0.036	mRNA binding	LUC7L,SAMD4A,TPR,RC3H2,CPSF1,IGF2BP2,RBFOX1,GEMIN5,RPS5,KHSRP,PABPC4,DAZL,CIRBP,CELF4,RNF40,ESRP1,EIF3A,CPEB3,C1QBP,NUP98,CPSF6,SRSF3,RBM24,CPEB4,EIF4G1,SF3B1,PARK7,PTBP2,PPP1R8,ETF1,PAIP2,HNRNPA2B1,AGO2,SLPI,XPO5,MRPS7,RARA,GRSF1,RBM38,MYH10,PUM1,DHX9,IREB2,MYC,CPEB2,SECISBP2L,SRRM4,PARN,EIF4A3,HNRNPLL,METTL14,RPS3A,RPL7,CELF1,DCP1B,BOLL,ZFP36L2,JAKMIP1,LARP1,ELAVL4,SLC4A1AP,SLBP,RPS14,LARP6,RBF…
GO:0044325	0.048	ion channel binding	ABCC8,PKD1,FYN,NEDD4L,PKP2,RIMS1,USP10,MPP2,PDE4D,YWHAH,PRKCSH,ANK3,AKAP6,HOMER1,KCNB1,PPP1R9A,KCNE2,CALM3,YWHAZ,KCND3,TCAP,PACS1,HTT
GO:0004674	0.0224	protein serine/threonine kinase activity	CAMKK1,MAP3K9,CDKL3,CAMK1G,CDK11A,MAP4K3,PRKCH,VRK2,MAP2K3,DAPK2,TRIO,MAPK9,CDK14,CAMK2B,RIOK2,CDK17,TNK2,ADCK1,MYLK,MAP2K4,SLK,PRKCZ,MAST4,MAPK6,TESK2,CSNK2A2,CAMK2A,MAP4K4,RPS6KA2,SPEG,MARK2,STK10,MAP3K13,NUAK1,MARK3,MKNK1,CCNT2,ULK2,MAP3K4,NLK,AURKA,MAPKAPK5,LTBP4,CCNK,TRPM7,SRPK1,CDC7,MAST3,ADRBK2,CDKL1,VRK1,RPS6KA5,SGK2,STK4,STK24,PHKB,BCKDK,SGK3,IKBKB,VRK3,AKT2,PRKD2,MAST1,CDK6,PIK3CG,PRKAG…
GO:0019905	0.0425	syntaxin binding	SYT7,SYT13,RPH3A,SNAP29,RNF40,BLOC1S6,STX10,NAPA,SYT10,SYT5,UNC13A,SYT11,SYT4,NAPG,SYTL2,SYT16,SYT2,VPS54,STXBP5L,DOC2A,STXBP5,SYTL3,STXBP4,RAB4A,DAPK1,CPLX3
GO:0071889	0.0492	14-3-3 protein binding	HDAC7,PRKCZ,SRPK2,RPTOR,SIK1,PRKCE,IRS2
GO:0008270	0.0412	zinc ion binding	AOC1,UPF1,MYCBP2,KDM7A,DPF1,ZMYND11,UBR2,NR1H3,ZCCHC8,PIAS1,TLL1,ZFR,CA11,KDM4A,HDAC4,CA12,ZZEF1,RARB,CYLD,MYNN,NFX1,ADAMTS2,RPH3A,TLL2,FBXL19,RBX1,L3MBTL2,TRIM9,RNF24,CTCF,EARS2,TRIP4,AKAP8,ZFR2,TRIM14,PITRM1,CPD,PEX12,SOD3,CPZ,TRIM2,DTX4,TRIM3,VDR,RNF8,NR2E1,NR3C1,PIKFYVE,IFIH1,QPCT,PAPPA2,PRDM2,KLF7,GDA,NR4A3,IDE,EGR1,PDZRN3,RBBP6,NR4A1,ZNFX1,SIRT5,GLO1,MT1G,THRA,NR1D1,ZSWIM6,TRIM28,CHMP1A,NR1…
GO:0051427	0.0129	hormone receptor binding	MED24,FYN,PIAS1,WIPI1,SIRT1,SNW1,TRIP4,RUNDC3A,FHL2,PROX1,NR4A3,CRY2,YWHAH,MYOD1,CCDC62,NR1H2,PPARG,GTF2B,TACC2,CRH,ETS2,PRMT2,MED30,NSD1,PRKCB,SMAD3,JMJD1C,KAT5,ZNF366,NCOR2,NCOA6
GO:0016811	0.0415	hydrolase activity, acting on carbon-nitrogen (but not peptide) bonds, in linear amides	HDAC7,HDAC4,SIRT4,RCOR1,SIRT1,ASAH1,ABHD14A-ACY1,DARS,FAAH,PGLYRP4,ASPG,BRMS1,PDF
GO:0052813	0.0411	phosphatidylinositol bisphosphate kinase activity	FYN,KITLG,PIK3CB,FGFR1,ESR1,PDGFB,FGF9,PIK3R2,PIK3CG,MET,FGF6,FGF1,PDGFRB,FGF5,EGF,ERBB2,PIP5K1A,PIK3R1,PIK3AP1,NRG1,NRG2,FGF17,FGF19,FRS2,IRS1,PIK3CD,BTC,PTPN11,LCK,IRS2,PIP5K1C,SRC,PDGFA
GO:0019787	0.0426	ubiquitin-like protein transferase activity	HECW1,MYCBP2,PAX6,MYLIP,MED24,RNF216,RNF10,UBR2,PIAS1,RNF19A,JADE2,TSPAN17,NEDD4L,ANAPC4,RC3H2,UNKL,HDAC7,RNF4,ASB1,RNF126,RAD18,LNX1,CHFR,FBXW11,UBE2T,UBE2K,ITCH,UBE2D4,KEAP1,RNF13,ATG16L1,KLHL42,BIRC5,MAEA,MUL1,NLRC4,G2E3,CDC23,FBXL19,CDC34,KLHL22,PPIL2,RBX1,TRIM9,ASB2,BIRC7,RNF24,MGRN1,STUB1,RNF40,HERC1,UBE2W,UBR5,PIAS4,FBXO24,FBXW4,NEURL1,UBE2S,TRIM37,MED31,PEX12,TNFAIP1,KLHL2,TRIM2,FBXW7,DTX…
GO:0045296	0.0276	cadherin binding	CTNNA1,MARK2,CAPZB,PACSIN2,RANGAP1,CCS,KLC2,PLEC,GIGYF2,TWF2
GO:0035257	0.0202	nuclear hormone receptor binding	MED24,PIAS1,WIPI1,SIRT1,SNW1,TRIP4,FHL2,PROX1,NR4A3,CRY2,YWHAH,MYOD1,CCDC62,NR1H2,PPARG,GTF2B,TACC2,ETS2,PRMT2,MED30,NSD1,PRKCB,SMAD3,JMJD1C,KAT5,ZNF366,NCOR2,NCOA6
GO:0000287	0.0256	magnesium ion binding	RPS6KA2,MARK2,ADCY2,STK4,SRPK2
GO:0005516	0.0492	calmodulin binding	NOS2,SYT7,CAMK2B,KCNQ2,MAP2,CACNA1S,STRN4,SLC8A3,CAMKK2,RASGRF2,MAPKAPK3,SLC8A2,CAMSAP2,INVS,CALD1,MYO5C,UNC13A,MYH10,CDK5RAP2,ITPKA,PPP3CA,KCNN3,ITPKB,MYH15,CACNA1C,RIT2,PDE1C,ATP2B2,PCNT,PHKG1,SNTB2,GAP43,PCP4,CAMK1D,MYO5A,RYR3,SMTNL1,PPP3R1
GO:0003777	0.0276	microtubule motor activity	KIF1B,KIF2A,KIF22,DYNLL1,DNAH1,DYNLRB1,KLC1,MYO5C,MYH10,DYNC1LI2,MYH15,KIF5A,DNAH3,STARD9,KIF15,KLC2,MYO18A
GO:0008307	0.031	structural constituent of muscle	CAPN3,JPH1,SORBS2,DAG1,TCAP,PLEC,MYBPHL
GO:0004553	0.0319	hydrolase activity, hydrolyzing O-glycosyl compounds	GANAB,NAGPA,NEU2,GLB1L2,GUSB,OTOG,GANC
GO:0008092	0.015	cytoskeletal protein binding	FYN,CTNNA1,LZTS1,CTNNA2,KIF2A,MARK2,KCNQ2,CAPZB,MAP2,B4GALT1,EPB41L1,DYNLL1,SNX5,CAPN3,ABLIM1,PACSIN2,SPEF1,CORO2B,COBL,GAPDH,CAMSAP2,HPCA,CALD1,IFT81,ARFGEF2,KLC1,YWHAH,MYO5C,TTBK2,MAP1S,SYNE1,PPARG,PSRC1,ACTR2,MYH15,DCDC2,BIN3,ALDOA,SORBS2,FMN2,KIF5A,WHAMM,CACNA1D,DPYSL5,PPP1R9A,STARD9,TPPP3,KIF15,SHROOM1,NDEL1,TBC1D21,SNTB2,PRKCE,CFL1,DAG1,TCAP,KLC2,PLEC,SETD2,JAKMIP3,MYO18A,MKL1,HTT,MSRB1,EML…
GO:0019707	0.0426	protein-cysteine S-acyltransferase activity	ZDHHC8,ZDHHC2,ZDHHC4,GOLGA7,GOLGA7B,ZDHHC12,ZDHHC16,ZDHHC24,ZDHHC14,ZDHHC21,ZDHHC22,ZDHHC23,ZDHHC17
GO:1902936	0.0224	phosphatidylinositol bisphosphate binding	SCIN,SYT7,GAB2,PLEKHA5,PFN2,WIPI1,PICALM,SNX5,RPH3A,KIF16B,SH3PXD2A,SYT10,RAB35,TULP1,SNX3,MAPKAP1,HIP1,SYT5,HIP1R,MTSS1L,SYTL2,AKT1,CLVS2,PARD3,FCHO2,PLEKHA2,SNX18,TWF2
GO:0031267	0.0429	small GTPase binding	DVL2,MYCBP2,ARHGAP44,TRAPPC6A,RANBP9,FYN,RALBP1,PRKCH,TRIO,ADRB1,PREX2,KITLG,MCF2L2,TRAPPC3,CAMK2B,YIPF1,NCKAP1,IPO5,TBC1D1,NGEF,PICALM,ARHGEF10L,RAP1GAP,ACTN2,FGFR1,ADCYAP1R1,RAPGEF3,RIMS1,ERC1,TNPO1,IPO11,RPH3A,KIF16B,BIRC5,RAPGEF4,MYO9B,GGA1,PDGFB,SGSM3,RANGAP1,FGF9,PARD6A,TSC2,DMXL2,TBC1D13,RAPGEF1,EHD1,EXPH5,CORO1C,FGF6,ARHGDIB,TBC1D30,RASGRF2,FGF1,PDGFRB,PEX5L,ARHGEF26,SPTBN1,RAB3GAP1,SOS1,…

## Sheet: GO for GABA BD
GO terms for BD risk genes in GABAergic neurons: We performed a rank-based GO test on BD GABA H-MAGMA results to identify biological pathways associated with BD in GABAergic neurons
term.id	FDR	term.name	gene
GO:0035418	0.0171	protein localization to synapse	NRXN2,WNT5A,KLC1,SNAP25,SNAP47,DLG2,WNT7A,SHANK1,BSN,NLGN2,BAIAP2,NRXN1,GRIN2A,PCLO,MAPT,RELN
GO:0042060	0.0174	wound healing	FYN,MAPK1,VPS45,TRPC3,MUSTN1
GO:0042220	0.0202	response to cocaine	HDAC5,OPRM1,CNR1,DNMT3A,PPP1R1B,CRHBP,HOMER1,ABAT
GO:0099565	0.0333	chemical synaptic transmission, postsynaptic	PRKCZ,RIMS1,IGSF9B,ZMYND8,CELF4,MPP2,GLRB,CUX2,OPRM1,PPP3CA,TMEM108,WNT7A,GRIA1,PPP1R9A,SHANK1,GRIK3,CACNB3,C12ORF76,CHRNA7,NRXN1,ABAT,GRIN2A,RELN,TRPV1,GRIN3A,GRIN2B
GO:0007017	0.0489	microtubule-based process	DNAH9,RANBP9,CEP68,TACC3,CCDC88C,PHLDB1,IFT88,RNF19A,DNAH5,SPDL1,CUL7,CNTLN,DTNBP1,MAP4,CC2D2A,SDCCAG8,KIF1B,SYNE2,CROCC,ASPM,ATXN3,KIF26A,MYO9A,PRKCZ,NAV3,RASSF1,MYO3B,CRMP1,NDE1,CLASP1,GTSE1,DLG1,KIFAP3,CAPZB,MAP2,PCM1,MYH7B,CDC14A,RAB21,PIBF1,CHMP2B,KIF3C,CHMP5,TPX2,KIF9,DYNLL1,KIF16B,HAUS4,MYO3A,EFHC1,PLA2G3,TTLL1,NEFH,IFT27,NIN,MYBL2,RAE1,TUBB1,SPEF1,CHMP4B,CEP76,CEP192,KATNAL1,CLUAP1,CCP110…
GO:0030162	0.0405	regulation of proteolysis	GCLC,BAD,CFLAR,OSBPL7,FYN,PLAUR,NUB1,RNF14,HGF,SERPINB1,NR1H3,TIMP2,CLEC16A,HERPUD1,CYFIP2,USP13,ATXN3,RPS6KA2,PRKACA,FBXW11,NLE1,SART3,FBLN1,LAMP3,ITCH,SENP1,CPB2,PSEN1,KIAA0141,APLP2,EDEM2,SIRT4,MUL1,GLG1,NLRP1,CAPN3,RFFL,HSP90AB1,JAK2,SERPIND1,DERL3,BCL2L13,PPM1F,XBP1,LGMN,PSMC1,TRIB3,WFDC2,USP14,SMAD7,RNF125,N4BP1,RNF40,PLAT,DNAJB6,PCOLCE,AMBP,PLGRKT,SUFU,CD81,MAPK14,BAG2,GPLD1,VEGFA,C7,CSNK1…
GO:0071377	0.0396	cellular response to glucagon stimulus	CPS1,PRKACA,ADCY2,GNAS,PRKAR1A,PRKAR2A,ARG1,ASS1,ADCY3,PRKACB,ADCY8,ADCY9,ADCY1,PRKACG,ADCY5,GCGR
GO:0006633	0.0426	fatty acid biosynthetic process	NDUFAB1,ACSM3,ADIPOR2,NR1H3,TBXAS1,MGLL,ACACB,PIBF1,PTGS1,ACOT7,XBP1,TRIB3,PRKAG2,ERLIN1,APOA4,PRKAB1,QKI,PCCB,PECR,ABCD3,APOA1,EPHX2,LIAS,ACSL3,PTGIS,ACSS2,FADS2,CYP1A1,CYP1A2,WDTC1,SCD5,CBR4,AASDHPPT,ACSS1,ADIPOR1,CYP3A4,HPGD,LIPC,GPX4,GSTM4,PLA2G4F,FASN,ACSF3,MYO5A
GO:0000902	0.0393	cell morphogenesis	ALS2,SARM1,MYCBP2,CELSR3,RANBP9,SEMA3G,FYN,RUFY3,HGF,ZRANB1,NRXN3,PLEKHO1,VRK2,SNX1,GAB2,VCL,MYO16,CUL7,PREX2,DTNBP1,NEDD4L,CYFIP2,CAMK2B,GPC1,FGFR2,NEO1,PRKCZ,SYT1,MEF2A,NEDD4,SPTB,CAMK2A,MAP4K4,CRMP1,FRY,NTN4,FRYL,DLG1,SART3,PLXNA2,CAPZB,FBLN1,ITGA8,MAP2,RIMS1,RAB21,PSEN1,MEF2C,LRP2,EPB41L3,SEMA5B,GRHL2,EPYC,SSH1,RAB10,DNM1L,MUL1,NRCAM,LAMB1,SEMA6A,DPYSL2,TGFB2,HSP90AB1,NRP1,MAPK1,NEFH,RBFOX2,C…
GO:0050673	0.0322	epithelial cell proliferation	BAD,WNT16,CFLAR,DLX6,IGF1,SNAI2,CDH3,FGFR2,TGFBR3,SCARB1,DLG1,FGFR1,CPB2,PSEN1,MEF2C,B4GALT1,LAMB1,APOH,TGFB2,NRP1,MAPK1,XBP1,HMOX1,PPP1R16B,FGF9,FLT1,RGCC,PRKD2,TGFB1,CDK6,DLX5,CXCL12,BMPR1A,PBLD,FBXW7,CDKN1B,PPARD,BMP5,VEGFA,FGF1,PDCD10,WNT5A,RTN4,TACR1,IGFBP5,F3,STK11,APOA1,NRP2,ARG1,KLF9,NR4A1,PLCG1,RREB1,GDF5,BCL11B,KIF3A,THAP1,PPARG,SERPINF1,GLUL,HTR2B,NKX2-8,DAB2IP,SULF1,MAP2K5,IFT172,FGF2…
GO:0021549	0.0452	cerebellum development	PPARGC1A,TTBK2,KCNC1,NRXN1,ABAT,LDB1
GO:0008361	0.0499	regulation of cell size	KDM1A,SEMA3G,CLCN6,PLXNA2,MAP2,RAB21,NRCAM,DPYSL2,HSP90AB1,NRP1,ADNP,CXCL12,CLCN3,VEGFA,WNT5A,PLXNA1,RTN4,TNR,MACF1,RNF6,OLFM1,MAP1B,RAP1GAP2,LARS,EPHA7,RDX,RPTOR,AKT1,GOLGA4,PAK1,ZFYVE27,DEPTOR,KCNMA1,NKX6-1,TSC1,SLC26A5,LRRC8D,IST1,MAPT,DCC,LRRC8B,MTOR,AQP1
GO:0048814	0.0499	regulation of dendrite morphogenesis	SARM1,CUL7,CAMK2B,NEDD4,RAB21,FBXO31,RAPGEF2,CUX2,STK11,OBSL1,YWHAH,TRPC6,PARP6,ACTR2,PPP3CA,PTPRD,TNIK,TIAM1,LRP8,PPP1R9A,KALRN,PDLIM5,SDC2,FBXW8,BAIAP2,SS18L1,SEMA4D,RELN,DNM3,OPA1,SHANK3,CUX1
GO:0062013	0.0396	positive regulation of small molecule metabolic process	PPARGC1A,PFKFB4,PPARG,ARNT,BMP6,STAT3,EPM2AIP1
GO:0043434	0.0396	response to peptide hormone	GCLC,CRY1,FYN,PIK3C2A,PRKACA,HADHA,GNAS,OSBPL8,RNF40,CSK,HDAC5,PRKAR1A,IGFBP5,PIK3R3,ARG1,RHOQ,CRY2,PPARG,PTPRE,MDM2,SLC2A8,ADCY3,PARP1,CRHBP,ATP6V1B2,SOGA1,ATP6V1G3,NR4A2,TIMP4,ADIPOR1,ATP6V0D1,AGRP,ADCY9,LRP5,PRKCD,PRKACG,STXBP4,CRK,LMBRD1,STAT3,PTK2,ESRRA,FOXC2,EPM2AIP1,TRPV1,MYO5A,ENPP1,OPA1
GO:0007612	0.0287	learning	FYN,DDHD2,PPP1R1B,ACTR2,SHANK2
GO:0090502	0.0174	RNA phosphodiester bond hydrolysis, endonucleolytic	RNASET2,SMG6,DICER1,RNASEH2A,DROSHA,UTP20,DGCR8,RNASE1,MRPL44,RNASEH2B,DBR1,RPP30,TSEN2,RPP14,RNASEH1,RPP25,EDC3,TSEN15,RNASE4
GO:1903578	0.0499	regulation of ATP metabolic process	HDAC4,PPARGC1A,PFKFB4,DNAJC15,ARNT,PARP1,GPD1,STAT3
GO:0060078	0.0123	regulation of postsynaptic membrane potential	GABRA1,PRKCZ,RIMS1,IGSF9B,SLC8A3,ZMYND8,CELF4,FGF14,MPP2,GLRB,CUX2,OPRM1,PPP3CA,TMEM108,WNT7A,GRIA1,PPP1R9A,SHANK1,GRIK3,CACNB3,GRM5,C12ORF76,CHRNA7,NRXN1,SLC8A1,ABAT,GRIN2A,RELN,TRPV1,GRIN3A,GRIN2B
GO:1901699	0.0123	cellular response to nitrogen compound	GCLC,FYN,PIK3C2A,GABRA1,IPO5,PRKACA,RAPGEF3,GNAS,MAVS,OSBPL8,MAPK1,SLC8A3,DICER1,KLF5,CSK,ATP1A3,DDX58,NEURL1,HDAC5,PRKAR1A,PPARGC1A,OPRM1,DROSHA,PDE4D,IGFBP5,RAP1A,PIK3R3,ARG1,RHOQ,DNMT3A,BCL11A,ZC3H7A,KLF2,AKAP9,DGCR8,SH3BP4,TRPM4,PPARG,PTPRE,LARS,AGO4,MDM2,SLC2A8,ADCY3,ACTR2,PPP3CA,RPTOR,PARP1,CRHBP,ATP6V1B2,SOGA1,ATP6V1G3,NR4A2,ADIPOR1,ATP6V0D1,ADAR,ADCY9,PRKCD,HCN1,PRKACG,STXBP4,CRK,GPD1,LMB…
GO:0042330	0.04	taxis	MYCBP2,CX3CL1,RALA,CELSR3,RANBP9,SEMA3G,FYN,PLAUR,RALBP1,HGF,NRXN3,GAB2,ELMO2,GPC1,NEO1,SPTB,CRMP1,NTN4,PLXNA2,FGFR1,SEMA5B,GSTP1,NRCAM,ANGPT2,SEMA6A,DPYSL2,TGFB2,NRP1,SERPIND1,MAPK1,PPM1F,LGMN,ALKBH1,CHGA,BMP7,USP14,FLT1,CCL17,ABCC1,PRKD2,TGFB1,SCN1B,PIK3CG,DLX5,RARRES2,GLI3,PLGRKT,CXCL12,UNC5B,MAPK14,CCR6,VEGFA,PDE4D,FGF1,WNT5A,PLXNA1,SPTBN1,DOK1,SOS1,TNR,ARTN,F3,APOA1,NRP2,KLF7,CSF3R,PTK2B,EGR…
GO:0032479	0.0396	regulation of type I interferon production	DHX33,RNF216,MRE11A,ITCH,MAVS,RNF125,TAX1BP1,DDX58,TRIM32,LRRFIP1,IRF1,NLRC5,TIRAP,POLR3D,CD14,ZBTB20,NPLOC4,TMEM173,ISG15,XRCC6,TRAF3IP1,PRKDC
GO:0009628	0.0396	response to abiotic stimulus	FYN,TRPM3,DDHD2,MAPK1,SLC8A3,AHCY,MAPK10,MYOD1,PPP1R1B,RAF1,REV1,TRPC3,RPTOR,ARNT,SLC4A10,BMP6,ATP6V0D1,AGRP,NOLC1,TP53I13,NRXN1,TLR5,ADSL
GO:0070555	0.0491	response to interleukin-1	GCLC,VRK2,YTHDC2,CUL1,HYAL2,HDAC4,RORA,TOLLIP,USP10,AES,SKP1,KLF2,CCL25,DAB2IP,PELI2,PRKCA,NKX3-1,OTUB1,LGALS9,PLCB1,UBE2V1
GO:1900180	0.0171	regulation of protein localization to nucleus	FYN,MAPK1,SUFU,DCLK3,NOLC1
GO:1901028	0.0464	regulation of mitochondrial outer membrane permeabilization involved in apoptotic signaling pathway	BAD,PPP1R13B,YWHAH,YWHAZ,TFDP1
GO:0042593	0.0499	glucose homeostasis	GCLC,BAD,CRY1,CYB5R4,PRKACA,OAS1,PPARGC1A,IGFBP5,RAP1A,LEPR,STK11,CNR1,GPR68,CRY2,TRPM4,RAF1,PPARG,RAB11FIP5,TRA2B,ARRB1,RBP4,PPP3CA,STXBP5L,ADIPOR1,LRP5,STXBP4,STAT3,RMI1,NRXN1,CSMD1,IRS2,OPA1,CEBPA
GO:0022603	0.0415	regulation of anatomical structure morphogenesis	STAB1,FYN,PLEKHO1,DDHD2,TTBK2,ACTR2
GO:0090150	0.0353	establishment of protein localization to membrane	BAD,FYN,TRAM1,PPP1R13B,CHMP4B,CSK,SSR3,LYPLA1,PEX16,RAB3IP,MACF1,YWHAH,RPL32,ATG3,PARD3,YWHAZ,BBS1,TIMM22,KCNE1,TFDP1
GO:0003091	0.0353	renal water homeostasis	HYAL2,PRKACA,ADCY2,AKR1B1,GNAS,PRKAR1A,WFS1,PRKAR2A,ADCY3,PRKACB,ADCY8,ADCY9,ADCY1,PRKACG,MYO5B,ADCY5,AQP1
GO:0007610	0.0326	behavior	FYN,DDHD2,MAPK1,AHCY,ACTR2
GO:0045892	0.0372	negative regulation of transcription, DNA-templated	GCLC,CD38,KDM1A,CREBBP,JARID2,CRY1,SCMH1,SNAI2,UBR2,DEPDC1,NR1H3,SARS,RFC1,HDAC9,NEDD4L,FNIP2,FOXN3,PRDM1,MXD1,SPEN,TLE2,YBX1,KDM4A,SPI1,FGFR2,HDAC4,MEF2A,NEDD4,NCK2,LMCD1,NFATC3,FBXW11,EED,DLG1,BAZ2A,RARB,FGFR1,CBFA2T2,RUNX1T1,XRCC5,RIF1,SMARCA2,PSEN1,RBL1,MEF2C,ATP8B1,KAT6A,NFX1,DNMT3B,KDM2B,SIRT4,CAPN3,CBX5,BTAF1,H2AFY2,PPM1F,PATZ1,RBFOX2,SNW1,DICER1,BRMS1L,ZMYND8,SALL4,BMP7,TCFL5,TRIB3,SMAD7,…
GO:0007568	0.0489	aging	RBL1,GSS,SLC32A1,BMPR1A,PPARGC1A,PDE4D,CNR1,RPN2,DNMT3A,ARNTL,RNF165,PRKCD,STAT3,ABAT
GO:0060491	0.0415	regulation of cell projection assembly	RALA,FUZ,ANLN,IFT88,MAP4,SYNE2,ATG5,CROCC,NCKAP1,HDAC4,CAPZB,VDAC3,ATP8B1,SSH1,NRP1,ZMYND8,PPP1R16B,KLF5,CCP110,RP1,KANK1,NEURL1,IFT20,CORO1C,TBC1D30,CCDC88A,RHOQ,SEPT7,RAB17,APC,RDX,FNBP1L,MNS1,TCHP,BBS4,SSH2,TRPM2,EVI5L,WDPCP,ATG3,SLIT2,MYO10,TENM2,BIN3,CDC42EP2,GPM6A,WASF2,AUTS2,PPP1R9A,CDC42EP3,PRKCD,F2RL1,CEP120,TAPT1,GAP43,SSH3,CEP135,RHOG,NRXN1,SEPT9,ARAP1,EVL,SRC,HTT,DNM3,MTOR,NOTO,PLEKHM…
GO:0051960	0.0396	regulation of nervous system development	CFLAR,SARM1,CD38,KDM1A,MYCBP2,CX3CL1,SEMA3G,FYN,RUFY3,HGF,RNF10,PRKCH,MUSK,LRRC7,TIMP2,TG,CUL7,CTNNA1,HSPA5,NEDD4L,CAMK2B,CDON,SPEN,ASPM,SYT1,NEDD4,MAP4K4,CRMP1,DLG1,PLXNA2,RARB,FGFR1,MAP2,FGF20,PCM1,CBFA2T2,XRCC5,RIMS1,RAB21,PSEN1,MEF2C,LRP2,SMARCD3,SSH1,NCOA1,RRN3,DNM1L,DNMT3B,NOS1,MUL1,CHRD,NRCAM,SEMA6A,DPYSL2,NRP1,FBXO7,SNW1,DICER1,CPNE6,ZMYND8,ADNP,BMP7,JAG1,OXT,STK24,NDRG4,FBXO31,SYT17,NUMB…
GO:0006469	0.0287	negative regulation of protein kinase activity	GPRC5A,IPO5,PPM1F,DNAJC3,PRKAR1A,MAPK8IP1,FLRT3,SH3BP5,PPP1R1B,DUSP26,DAB2IP,SORL1,RPTOR,PTPRJ,UBASH3B,UCHL1,ADAR,LRP5,CAMK2N2,PRKCD,PLK1,PPM1E,CHMP6,SMYD3,RTN4RL1,INCA1,CEBPA
GO:0051129	0.0353	negative regulation of cellular component organization	MAD1L1,CFLAR,CD38,LIG3,JARID2,SEMA3G,FYN,ERCC1,IGF1,HGF,NR1H3,CLEC16A,CAPG,MAP4,ATG5,SPI1,PRKCZ,NAV3,SPTB,SMG6,MAP4K4,RPS6KA2,CRMP1,MCM2,CLASP1,RAB7A,CAPZB,FBLN1,MAP2,CBFA2T2,XRCC5,RAPGEF3,PSEN1,DNM1L,DNMT3B,SIRT4,MUL1,MSH2,TMEM14A,NRP1,KLHL22,TFIP11,PICK1,TRIM9,BMP7,SPEF1,CHMP4B,RGCC,NECAB2,CCP110,CSK,UBR5,TGFB1,DNAJB6,KDM4C,KANK1,TNKS2,DKK1,PPIF,PRKAR1A,RAPGEF2,PPARGC1A,APOA4,CORO1C,TBC1D30,MDM…
GO:0009416	0.0396	response to light stimulus	DDHD2,MAPK10,PPP1R1B,REV1,TRPC3,SLC4A10,TP53I13
GO:0046031	0.042	ADP metabolic process	BAD,HDAC4,PPARGC1A,PFKFB4,ARNT,STAT3
GO:0051276	0.0322	chromosome organization	MAD1L1,KDM1A,UPF1,CREBBP,KDM7A,JARID2,NCAPD2,SCMH1,PPP5C,ERCC1,TACC3,ZMYND11,SNAI2,MRE11A,UBR2,PHF20,RFC1,SPDL1,HDAC9,ARID1B,ANAPC4,ARID4B,SPO11,USP36,KMT2C,ATG5,RIOK2,SMARCD1,KDM4A,SPI1,HDAC4,NUP133,SMG6,JMJD6,HLTF,MCM2,EED,SART3,BAZ2A,POLD3,JADE1,SMC1B,XRCC5,CDC14A,DDX1,RIF1,SMARCA2,RBL1,SMARCD3,KAT6A,PIBF1,TDRD3,PDS5B,CHMP2B,NCOA1,SEH1L,MAP3K4,CHMP5,DNMT3B,KDM2B,SIRT4,NOS1,CDC6,MSH2,HSP90AB1,J…
GO:0045944	0.046	positive regulation of transcription by RNA polymerase II	MED17,HDAC4,MEF2A,RORA,NFATC3,RBL1,NUFIP1,MAVS,TCF20,TRPS1,DDX58,BMPR1A,ZMIZ1,HDAC5,PPARGC1A,SOX6,CSRNP2,SUB1,FGF1,ACVR1,DLX2,KLF12,EPCAM,ZMIZ2,ATF1,CTCFL,BCL11B,KLF2,MYOD1,EAPP,RAF1,PPARG,CDK8,ARNTL,CCNH,DAB2IP,ARRB1,MAP2K5,TCF12,NCOA2,ZNF593,NR1I3,ARNT,ZNF300,PPRC1,BMP6,NR4A2,CREB3L1,LRP5,TBX20,HNRNPK,ZNF219,CHP2,STAT3,CAMTA1,ESRRA,HES3,FOXC2,ZBTB38,MAF,CSRNP3,SETD3,TMEM173,NELFA,TET3,TFDP1,LDB…
GO:0090130	0.0396	tissue migration	TAC1,PRSS3,PIK3C2A,ANLN,DCN,MAP2K3,HDAC9,SCARB1,CLASP1,FGFR1,MEF2C,GRHL2,APOH,ANGPT2,TGFB2,NRP1,PPM1F,HMOX1,LGMN,RGCC,NUP93,PRKD2,TGFB1,PBLD,HDAC5,CORO1C,PPARD,GPLD1,CCR6,VEGFA,ARSB,FGF1,PDCD10,WNT5A,EPB41L5,RTN4,TACR1,NFE2L2,LGALS8,APOA1,NRP2,PTK2B,NR4A1,PLCG1,RREB1,RHOJ,MACF1,AAMP,CAPN7,PPARG,SERPINF1,STARD13,ETS1,DAB2IP,MAP2K5,FGF2,CDH13,AKT1,DUSP10,RHOB,WDPCP,PTPRG,SLIT2,PLK2,NOTCH1,ITGB1,ADA…
GO:0043588	0.0443	skin development	WNT16,FUZ,PRKCH,NSUN2,CDH3,FGFR2,PSEN1,GRHL2,GNAS,ITGA6,TGFB2,H2AFY2,TRPC4AP,STK4,JAG1,SUFU,DKK1,ARRDC3,WNT5A,IGFBP5,SOS1,ASH1L,CSTA,NCOA3,TCF15,BCL11B,KRT17,PALLD,COL5A1,LAMA5,ATP8A2,SPINK5,FST,LRP4,EDAR,SCEL,NUMA1,FRAS1,LGR5,PCSK6,FURIN,CTSK,NOTCH1,ST14,SAV1,APCDD1,CD109,RUNX1,CLDN1,CASP3,SHH,COL1A2,KRT24,CTNNB1,RBPJ,ADAM9,LDB2,KRT27,BCL2,SFN,ZDHHC21,KRTAP8-1,KRT10,KRT12,KRTAP10-6,KAZN,NF1,PDGF…
GO:0031667	0.0287	response to nutrient levels	FYN,MAPK1,AHCY,LARS,TRPC3
GO:0046879	0.0353	hormone secretion	BAD,TAC1,CACNA2D2,CRY1,CYB5R4,SRI,RAPGEF3,GNAS,SIRT4,RAPGEF4,JAK2,RAP1A,CNR1,GPR68,SNX19,CRY2,TRPM4,RAF1,ARNTL,GRP,RAB11FIP5,GLUL,ARRB1,CYP19A1,RAB1A,RBP4,PPP3CA,REN,STXBP5L,CRHBP,CACNA1C,SLC25A4,BMP6,PRKCA,CACNA1D,KALRN,UBE2Q1,LRP5,STXBP4,NKX3-1,CPLX1,KCNS3,SOX11,NRXN1,ABAT,IRS2,PCLO,MYO5A,CACNA1E
GO:0016125	0.0499	sterol metabolic process	CYP46A1,SOAT1,CYP26A1,LMF1,ERLIN1,FGF1,APOA1,EPHX2,HSD17B7,SORL1,CYP19A1,CYP4V2,CYB5R1,LSS,FDPS,LRP5,CES1,CEBPA
GO:0035094	0.0426	response to nicotine	BAD,MAPK1,CNR1,PPP1R1B,ABAT
GO:0051321	0.046	meiotic cell cycle	NCAPD2,ERCC1,MRE11A,UBR2,NSUN2,YTHDC2,SPO11,ASPM,RPS6KA2,MOV10L1,SMC1B,DUSP13,DAZL,MSH2,CDC25B,RBBP8,CCNE1,SPIN1,RAD51C,PRKAR1A,TTK,WNT5A,MSH6,UBE2B,MASTL,NCAPH,MND1,TUBGCP3,PSMC3IP,CCNA1,SPIRE1,PIWIL4,AGO4,SMC2,SLC2A8,NUMA1,BRDT,ACTR2,MNS1,PRKACB,FANCD2,DSN1,FMN2,NPM2,NPR2,NPPC,PTTG1,OSGIN2,SUN1,PLK1,GOLGA2,BUB1,INSR,C11ORF80,TOPAZ1,CCNE2,ERCC4,TOP3A,RNF212,GPR3,TDRKH,PLCB1,RAD51D,MYBL1,YTHDF2,S…
GO:0009410	0.00206	response to xenobiotic stimulus	GCLC,TAC1,CYP46A1,RORA,MGST2,CYP26A1,GSS,RGS9,HDAC5,PPARGC1A,ASIC1,OPRM1,BCHE,CNR1,ARG1,DNMT3A,EPHX2,NQO2,PPP1R1B,PPARG,MDM2,BPHL,PPP3CA,ARNT,RPL32,CRHBP,GSTO1,HOMER1,NR4A2,SLC6A1,CBR3,KALRN,GSTM4,CES3,SLC8A1,ABAT,GRIN2A,CHEK2,SMYD3,MTOR,CES1,AS3MT,AQP1
GO:0051193	0.033	regulation of cofactor metabolic process	FYN,HDAC4,PPARGC1A,PFKFB4,ARNT,STAT3
GO:0045667	0.0287	regulation of osteoblast differentiation	HDAC4,PRKACA,GNAS,BMPR1A,SUFU,ACVR1,IGFBP5,BMP6,LRP5,PTK2,ESRRA,ZHX3,SMOC1,CEBPA
GO:0048285	0.0499	organelle fission	MAD1L1,COX10,NCAPD2,ANLN,DCN,TACC3,IGF1,MRE11A,UBR2,SPDL1,CUL7,ANAPC4,SPO11,RIOK2,CTDP1,ASPM,RPS6KA2,NDE1,MOV10L1,CLASP1,CDC14A,PIBF1,PDS5B,CHMP2B,SEH1L,DDHD2,CHMP5,DNM1L,TPX2,MUL1,DAZL,CDC6,MSH2,KLHL22,MIEF1,MYBL2,BMP7,CDC25B,CHMP4B,CEP192,RGCC,ARHGEF10,CCNE1,TGFB1,RAD51C,PRKAR1A,PPARGC1A,CDKN1B,TTK,PAPD7,IK,PDGFRB,WNT5A,MTFR1L,NSL1,CENPF,STAG1,UBE2B,SEC16B,MASTL,NCAPH,MND1,PDS5A,OBSL1,TUBGCP3,I…
GO:0097061	0.0396	dendritic spine organization	FYN,CAMK2B,ZMYND8,CUX2,TANC1,ACTR2,HOMER1,WNT7A,LRP8,PPP1R9A,KALRN,SHANK1,PDLIM5,ZNF804A,CHRNA7,RELN,OPA1,GRIN2B
GO:0031175	0.0396	neuron projection development	CFLAR,SARM1,CD38,KDM1A,MYCBP2,CX3CL1,CELSR3,RANBP9,SEMA3G,FYN,HGF,NRXN3,LRRC7,GAB2,VCL,MYO16,CUL7,HSPA5,DTNBP1,MAP4,ARID1B,NEDD4L,CYFIP2,RASGRF1,CAMK2B,GPC1,FGFR2,NEO1,PRKCZ,SYT1,MEF2A,NEDD4,SPTB,CAMK2A,NCK2,CRMP1,FRY,NTN4,FRYL,PLXNA2,CAPZB,FGFR1,MAP2,CBFA2T2,RIMS1,RAB21,PSEN1,MEF2C,LRP2,EPB41L3,SEMA5B,EPYC,SSH1,RAB10,RRN3,MUL1,NRCAM,LAMB1,SEMA6A,DPYSL2,HSP90AB1,JAK2,NRP1,MAPK1,MICALL1,FBXO7,NEFH…
GO:0044057	0.0396	regulation of system process	TAC1,CRY1,RNF10,TBXAS1,CTDP1,HDAC4,MEF2A,LMCD1,PRKACA,RIMS1,IGSF9B,GNAS,SLC8A3,DICER1,ZMYND8,MTG2,CELF4,ATP1A3,PPARGC1A,OPRM1,PDE4D,TNNC1,IGFBP5,APOA1,CRY2,AKAP9,HRC,TRPM4,WASF3,MDM2,TRPC3,PPP3CA,PARP1,TRPC1,CRHBP,PARD3,GSTO1,CACNA1C,PTPRO,UTRN,BMP6,PRKCA,CACNA1D,SHANK1,NPPC,TMEM65,STIM1,CACNB3,PTK2,KCNK3,KCND3,SPHK1,NRXN1,KCNE1,SLC8A1,ABAT,GRIN2A,CCK,TRPV1,STK39,MTOR,AQP1
GO:0030516	0.0481	regulation of axon extension	SEMA3G,PLXNA2,MAP2,RAB21,NRCAM,DPYSL2,NRP1,ADNP,CXCL12,VEGFA,WNT5A,PLXNA1,RTN4,TNR,MACF1,RNF6,OLFM1,MAP1B,GOLGA4,PAK1,ZFYVE27,NKX6-1,MAPT
GO:0019953	0.0451	sexual reproduction	BAD,TAC1,SPATA20,SCMH1,UBR2,YTHDC2,ASPM,RPS6KA2,PRKACA,DUSP13,MAST2,KDM2B,TTLL1,NDRG3,CELF4,FNDC3A,KATNAL1,CGB2,SPIN1,NEURL1,ZMIZ1,SEPT4,PRKAR1A,GLRB,DDX6,CCR6,PACRG,QKI,BCL6,DNAH1,ACVR1,LEPR,CD46,STK11,CNR1,CCNI,DNMT3A,IFT81,CTCFL,HERC2,SYNE1,PPP1R1B,PRMT7,ATP1A4,ARNTL,AGO4,TSGA10,SLC2A8,ADCY3,ACTR1A,MNS1,TRPC3,ETV6,DIAPH3,MFGE8,FANCD2,VIPAS39,FMN2,CDC25C,NPM2,UBE2Q1,NPPC,SFMBT1,T,PTTG1,PRKACG,S…
GO:0032147	0.0396	activation of protein kinase activity	MAP4K3,MAP4K5,IGF1,SLC11A1,HGF,MAP2K3,TAB2,WNK1,MAP2K4,PRKCZ,MAP4K4,PRKACA,STK10,MAP3K13,DLG1,TRAF4,PSEN1,PTPRC,PIBF1,MAP3K4,TPX2,MUL1,OSBPL8,CLSPN,TGFB2,MAP3K1,JAK2,MAPK1,TAB1,ADNP,STK24,RGCC,MAP4K1,PRKAG2,RAPGEF1,MAP3K8,PRKAR1A,MAP2K6,LAMTOR3,MAPK10,CD81,MAPK14,VEGFA,GHR,FGF1,WNT5A,PRKAR2A,MAPKAPK3,ACVR2B,NEK4,CCDC88A,STK11,MAPKAP1,AVPI1,PTK2B,MAP2K2,TRAF2,RIPK3,GADD45G,MAS1,PAK4,RAF1,IRAK2,NGF…
GO:0048699	0.0285	generation of neurons	WNT16,CFLAR,SARM1,CD38,KDM1A,MYCBP2,CX3CL1,PROM1,CELSR3,RANBP9,SEMA3G,FYN,HGF,NRXN3,RNF10,PRKCH,LRRC7,GAB2,SLC4A7,VCL,TIMP2,MYO16,CUL7,HSPA5,DTNBP1,MAP4,HDAC9,ARID1B,NEDD4L,SDCCAG8,CYFIP2,PRDM1,RASGRF1,CAMK2B,DGKG,WNK1,GPC1,CDON,SPEN,ASPM,FGFR2,NEO1,PRKCZ,SYT1,MEF2A,SDK2,RORA,NEDD4,SPTB,CAMK2A,NCK2,CRMP1,NDE1,FRY,NTN4,FRYL,PLXNA2,CAPZB,FGFR1,MAP2,FGF20,PCM1,CBFA2T2,XRCC5,RIMS1,RAB21,PSEN1,MEF2C,L…
GO:1900449	0.0236	regulation of glutamate receptor signaling pathway	FYN,RASGRF1,RGS9,PPARGC1A,OPRM1,UNC13A,CRHBP,NRXN1,SHISA9
GO:0009888	0.0452	tissue development	BAD,WNT16,CFLAR,MEOX1,AP2B1,DLX6,RALA,PROM1,JARID2,CELSR3,FUZ,BTBD7,DCN,IGF1,PHLDB1,SNAI2,HGF,CPS1,PRKCH,IBSP,SLC4A7,VCL,NSUN2,AP2S1,CUL7,HDAC9,CC2D2A,PTCD2,LAMA3,ARID4B,PRDM1,ATG5,CTDP1,CDH3,GPC1,CDON,MYLK,MAP2K4,FGFR2,ZFAT,MYO9A,HYAL2,HDAC4,MEF2A,NUP133,TGFBR3,EXOC5,ALDH3A2,MPP5,EVC,NLE1,PPP2R3A,CLASP1,CDHR2,NTN4,ACAT1,DLG1,PLXNA2,RARB,ACTN2,FGFR1,ITGA8,NEBL,FGF20,CBFA2T2,TOLLIP,RAPGEF3,PSEN1,A…
GO:0060284	0.0396	regulation of cell development	BAD,CFLAR,SARM1,CD38,KDM1A,MYCBP2,CX3CL1,SEMA3G,FYN,IGF1,RUFY3,HGF,RNF10,PRKCH,LRRC7,TIMP2,CUL7,CTNNA1,HSPA5,HDAC9,NEDD4L,CAMK2B,CTDP1,CDON,SPEN,ASPM,SYT1,HDAC4,NEDD4,MAP4K4,CRMP1,PLXNA2,RARB,FGFR1,FBLN1,MAP2,FGF20,PCM1,CBFA2T2,XRCC5,RIMS1,RAB21,PSEN1,MEF2C,LRP2,SMARCD3,SSH1,NCOA1,RRN3,DNM1L,DNMT3B,NOS1,MUL1,NRCAM,SEMA6A,DPYSL2,NRP1,FBXO7,SNW1,DICER1,CPNE6,ZMYND8,ADNP,BMP7,JAG1,STK24,ARHGEF7,NDRG…
GO:0006897	0.0287	endocytosis	STAB1,FYN,MAPK1,ACTR2,FCGR1A
GO:0007422	0.0304	peripheral nervous system development	ADAM22,GPC1,ALDH3A2,MPP5,NEFH,DICER1,NDRG1,ARHGEF10,ARTN,EGR2,GSTM3,AKT1,NTRK2,PARD3,RUNX1,CLDN1,NFASC,CITED2,SH3TC2,DAG1,LAMA2,NF1,SCN8A,PLXNA4
GO:0048609	0.0499	multicellular organismal reproductive process	BAD,TAC1,SPATA20,SCMH1,UBR2,YTHDC2,ASPM,RPS6KA2,PRKACA,DUSP13,MAST2,KDM2B,TTLL1,NDRG3,CELF4,FNDC3A,KATNAL1,CGB2,SPIN1,NEURL1,ZMIZ1,SEPT4,PRKAR1A,MAP2K6,DDX6,OPRM1,CCR6,PACRG,QKI,BCL6,DNAH1,ACVR1,STK11,CNR1,ARG1,CCNI,DNMT3A,IFT81,CTCFL,HERC2,SYNE1,PPP1R1B,PRMT7,ATP1A4,ARNTL,AGO4,TSGA10,SLC2A8,ARRB1,ACTR1A,MNS1,ETV6,DIAPH3,FANCD2,SLIT2,VIPAS39,FMN2,TIMP4,CDC25C,NPM2,AGRP,KALRN,UBE2Q1,NPPC,GABRB1,SF…
GO:0044430	0.0313	cytoskeletal part	MAD1L1,FYN,RPS6KA2,DDHD2,MAPK1,TTLL1,TNNC1,TXNDC9,TTBK2,MTSS1L,ACTR2,KIFC3,MYH15,TACC1,STARD9,SHANK2,DISC1,SNTB2,FAM110B,IST1,KIF24
GO:0043025	0.0287	neuronal cell body	IGSF9B,MAPK1,SLC8A3,BMPR1A,NEURL1,PPARGC1A,OPRM1,CNN3,GRK4,KLC1,KCNC1,KIF1A,PPP1R1B,DAB2IP,RPTOR,KCNN3,SLC4A10,MYO10,CRHBP,GABRA2,GRIA1,AGRP,SHANK2,NRXN1,PURA
GO:0097447	0.0184	dendritic tree	FYN,KLHL20,IGSF9B,GNAS,MAPK1,SLC8A3,SLC32A1,MYL7,BMPR1A,NEURL1,PPARGC1A,OPRM1,CNN3,MAPK8IP1,GRK4,KCNC1,KIF1A,PPP1R1B,DAB2IP,RPTOR,SLC4A10,CRHBP,N4BP3,PTPRO,GABRA2,HOMER1,GRIA1,SHANK2,HCN1,KCNIP1,PURA,SHISA9
GO:0044456	0.0268	synapse part	FYN,SYT13,GABRA1,ANK1,LRRC7,MAP4,ITGA8,AMPH,RIMS1,IGSF9B,NUFIP1,WDR7,TRIM9,SLC8A3,ZMYND8,HRH3,SLC32A1,RNF40,DMXL2,AP1S1,MYL7,NEURL1,MPP2,GABRA4,CLCN3,GLRB,NRXN2,OPRM1,DROSHA,CNN3,CNR1,DENND1A,BCL11A,FLRT3,AKAP9,KIF1A,UNC13A,SYNE1,PPP1R1B,SLC2A8,GABBR2,ARRB1,ACTR2,PPP3CA,PPFIA2,SH3GL3,CRHBP,CPLX2,ADD3,DLG2,CACNA1C,PTPRO,GABRA2,HOMER1,UTRN,GRIA1,LRFN2,LRP8,PPP1R9A,ATP6V0D1,KALRN,BRSK1,RUSC1,SHANK1,…
GO:0030425	0.0184	dendrite	FYN,KLHL20,IGSF9B,GNAS,MAPK1,SLC8A3,SLC32A1,MYL7,BMPR1A,NEURL1,PPARGC1A,OPRM1,CNN3,MAPK8IP1,GRK4,KCNC1,KIF1A,PPP1R1B,DAB2IP,RPTOR,SLC4A10,CRHBP,N4BP3,PTPRO,GABRA2,HOMER1,GRIA1,SHANK2,HCN1,KCNIP1,PURA,SHISA9
GO:0099513	0.0415	polymeric cytoskeletal fiber	FYN,TTLL1,SLC8A3,SLAIN2,KLC1,TTBK2,KIF1A,MNS1,KIFC3,RUSC1,SHANK2,DISC1,SNTB2,KIF24,DLGAP2
GO:0034702	0.0452	ion channel complex	CACNA2D2,GABRA1,PRKACA,GABRA4,GLRB,PDE4D,KCNS1,BEST3,AKAP9,KCNC1,TRPM4,KCNH1,DLG2,CACNA1C,GABRA2,SCN3A,GRIA1,KCNMA1,CACNA1D,KCNJ6,SHANK1,SHANK2,GABRB1,HCN1,CACNB3,KCNS3,KCNMB3,KCND3,LRRC8D,KCNA2,KCNE1,KCNIP1,GRIN2A,KCNQ3,KCND2,STAC3,SHISA6,SCN8A,LRRC8B,CACNA1E,SHISA9,GRIN2B
GO:0030594	0.0396	neurotransmitter receptor activity	GABRA1,HRH3,GABRA4,OPRM1,GRIA2,HTR2B,GABBR2,HTR7,GABRA2,GRM1,GRIA1,HTR6,GABRB1,GRIK3,HTR4,ZNF219,GRM5,CHRNA9,CHRNA7,GPR156,HTR1F,OR56A1,GRIN2A,DRD1,HRH1,GRIN3A,GRIN2B
GO:0005516	0.029	calmodulin binding	SLC8A3,RASGRF2,CNN3,NDUFAF4,USP6,UNC13A,ADCY3,KCNN3,MYH15,MYO10,ADD3,CACNA1C,MYO1E,PCNT,SNTB2,SPHK1,SLC8A1
GO:0022836	0.0426	gated channel activity	CACNA2D2,CLCN6,GABRA1,TRPM3,KCNK10,GABRA4,CLCN3,GLRB,ASIC1,OPRM1,KCNS1,KCNC1,TRPM4,KCNH1,KCNN3,CACNA1C,GABRA2,SCN3A,PIEZO2,GRIA1,KCNMA1,CACNA1D,KCNJ6,KCNJ9,GABRB1,GRIK3,HCN1,CACNB3,KCNS3,KCNMB3,KCNK3,KCND3,C12ORF76,KCNA2,KCNE1,KCNIP1,GRIN2A,KCNQ3,KCNK12,KCND2,TRPV1,SCN8A,CACNA1E,AQP1,GRIN2B
GO:0003690	0.0489	double-stranded DNA binding	DHX33,MEOX1,CRY1,ZMYND11,RFC1,CCAR1,HDAC4,MEF2A,RORA,NFATC3,ZNF638,RRN3,NFX1,KDM2B,ZMYND8,KLF5,TOX3,MAZ,TRPS1,ZNF175,GLI3,DDX58,RAD51C,HDAC5,NEIL3,SOX6,SUB1,BCL6,DLX2,ORC4,MSH6,KLF12,BCL11A,MXI1,CRY2,ATF1,CTCFL,BCL11B,MYOD1,MAU2,PPARG,ARNTL,MYCN,HEY2,NKX2-8,SLTM,PRDM5,ETV6,TCF12,NCOA2,ZFHX3,RPTOR,PRDM15,NR1I3,ARNT,GATAD2B,PARP1,AFF3,DLX1,VAX1,ARID5B,KIN,NR4A2,XPC,PCGF6,CREB3L1,AIRE,BCL6B,ZNF589,T…
GO:0008375	0.0171	acetylglucosaminyltransferase activity	XYLT2,MGAT4A,EXTL1,EOGT,NDST3
GO:0004715	0.033	non-membrane spanning protein tyrosine kinase activity	FYN,CSK,PRKCD,PTK2,FES
GO:1901981	0.029	phosphatidylinositol phosphate binding	CYTH3,GAB2,ZFYVE16,SYT1,WIPI1,SNX13,ACTN2,RPH3A,KIF16B,OSBPL8,LAPTM4B,GSDMD,DFNA5,SH3PXD2A,MAPKAP1,DENND1A,ARAP3,SNX19,LANCL2,MTSS1L,DAB2IP,AKT1,KCNH1,MYO10,IQGAP2,PARD3,JPH2,TIRAP,TWF1,KCNJ1,WIPI2,BBS5,STXBP6,RNF34,SH3PXD2B,CLVS1,PLCB1,ARAP1,MAPT,SESTD1
GO:0044877	0.0463	protein-containing complex binding	STAB1,FYN,TNNC1,ACTR2,FCGR1A
GO:0044325	0.0396	ion channel binding	FYN,SRI,ACTN2,RIMS1,NOS1,HSP90AB1,RIMS4,USP10,MPP2,BAG2,PDE4D,FGF12,KCNIP2,AKAP9,YWHAH,KCNC1,HRC,DIAPH1,ARRB1,CALM2,AKAP6,KCNE4,HOMER1,GPD1L,NPTN,RNF207,PPP1R9A,KCNE2,YWHAZ,KCNAB1,KCND3,PACS1,SLC8A1,SRC
GO:0004521	0.0123	endoribonuclease activity	RNASET2,SMG6,DICER1,RNASEH2A,DROSHA,DGCR8,RNASE1,MRPL44,RNASEH2B,DBR1,RPP30,TSEN2,RPP14,RNASEH1,RPP25,EDC3,TSEN15,RNASE4
GO:0008134	0.00204	transcription factor binding	MED17,HDAC4,MEF2A,RBL1,NLK,PPP1R13B,MAPK1,TRPS1,SUFU,HDAC5,PPARGC1A,RNF6,YWHAH,MYOD1,PPARG,ARNTL,DUSP26,POLR1E,TCF12,NCOA2,RPTOR,ARNT,CAND2,PPRC1,YWHAZ,NOLC1,STAT3,BBS1,SETD3,FAF1,PURA,TFDP1,MAFK,LDB1,DYX1C1
GO:0008017	0.046	microtubule binding	KIF9,KATNAL1,CNN3,MACF1,TTBK2,KIF1A,ARL3,GAS2L3,KIFC3,MYH15,MYO10,DST,FMN2,MYO1E,DPYSL5,STARD9,PLK1,CETN1,FES,GAS2L1,KIF24
GO:0000981	0.0196	DNA-binding transcription factor activity, RNA polymerase II-specific	ZFP64,MEF2A,NFATC3,ZNF264,LRRFIP2,TRPS1,BMPR1A,CSRNP2,BBX,DLX2,DNMT3A,MXI1,ATF1,CTCFL,HIVEP3,BCL11B,KLF2,MYOD1,PPARG,ARNTL,ZNF280D,TCF12,NCOA2,ZFP14,NR1I3,ARNT,GATAD2B,ZNF660,ZNF300,NPAS3,SETBP1,NR4A2,BCL6B,HNRNPK,STAT3,ZBTB43,HIC2,CERS6,ZNF680,ZBTB34,ZBTB38,EPM2AIP1,MAF,CSRNP3,PURA,ZNF501,ZNF197,TET3,ZNF502,ZMYM1,ZNF860,TFDP1,MAFK,NOTO,ETV5
GO:0019904	0.029	protein domain specific binding	FYN,EPN3,NLK,MAVS,NLRP1,LRRFIP2,TRPS1,PRKAR1A,OPRM1,SKP1,YWHAH,PPARG,TRA2B,DAB2IP,TCF12,NCOA2,GRIA1,CDC25C,SHANK2,YWHAZ,NOLC1,ADAM9,PTK2,KCTD13,ARHGAP1,IST1,FAF1,DLGAP2,TFDP1,MAFK,LDB1,SHISA9
GO:0005524	0.0489	ATP binding	FYN,RPS6KA2,MAPK1,TTLL1,ABCC3,MAPK10,TTBK2,LARS,ACTR2,KIFC3,STARD9,DCLK3,NOLC1,RBKS

## Sheet: SCZ and BD risk genes
SCZ and BD risk genes identified by Glu- and GABA-H-MAGMA
Glu: SCZ risk genes identified by Glu H-MAGMA (FDR<0.05) GABA: SCZ risk genes identified by GABA H-MAGMA (FDR<0.05)		Glu: BD risk genes identified by Glu H-MAGMA (FDR<0.05) GABA: BD risk genes identified by GABA H-MAGMA (FDR<0.05)
SCZ		BD
Glu	GABA	Glu	GABA
NRIP1	FURIN	WHSC1L1	PPAPDC1B
FURIN	FES	ACD	WHSC1L1
VLDLR	CTIF	SUMO2	FCGR1A
TRPM7	PPP1R3B	PARD6A	ABCC3
WHSC1L1	PPAPDC1B	C11orf84	VPS45
MAPKAP1	WHSC1L1	IFT81	PLEKHO1
TNFAIP8L3	RPAP1	MARK2	GAL3ST3
SLC6A11	MTG2	CATSPER1	PACS1
STX16-NPEPL1	SGCG	SF3B2	PPP1R1B
NPEPL1	STX16	PACS1	TACC1
GABRA5	MIPEP	KLC2	PSMB10
KCNH3	SLC6A1	TMEM151A	SF3B1
PPM1L	STX16-NPEPL1	RIN1	PCBD2
PPP1CB	NPEPL1	BRMS1	RPRD2
GGT1	KDM7A	SFXN5	NPAS3
CCDC24	C3orf14	CWC22	LYSMD4
MUC5AC	ATP5G1	BBS1	FAF1
SCG3	PCDHGC5	CAPN3	ADAMTSL4
ANGPTL2	B3GALNT1	SYNE1	KCTD13
UBE2Z	GRAMD3	CCS	EPN3
ACD	MAP3K11	UBE2E3	SETD3
NACA	GSTK1	ZNF696	PRPSAP2
SLC6A9	INTS1	SERPINI1	ARNTL
TRIM54	CADPS	LRRC57	RPS6KA2
INTS1	FCGR1A	FRMD8	HAPLN4
NUP85	FGFR1	ZC3H3	STARD9
PARD6A	WAPAL	OSBPL9	TTBK2
SLCO4A1	PLEKHO2	CTSK	PPRC1
WDR65	GNAS	RPS6KA2	SNTB2
MYO5C	FBXL20	NCAN	NOLC1
ARRDC3	WDR65	MYO18A	LARS
MAFK	H1FX	STARD9	TIGD5
INPP4B	TTC5	GATAD2A	EOGT
C12orf76	KSR2	TTBK2	SPATS2L
ELL	FXR1	NDUFA13	ZNF501
SNX32	KDM4C	YJEFN3	KIF24
PLEKHM1	INPP4B	BCO2	ABHD15
IFNGR2	NRCAM	SNTB2	RBKS
MUS81	ALDH7A1	GMIP	TP53I13
C11orf84	C12orf76	ERCC6	CUEDC2
MAD1L1	RAB10	COG8	BRE
IFT81	SNRPE	C2orf16	ACTR2
RNF220	MED28	PDF	EXTL1
BTRC	FAM184B	NIP7	POM121L7
MARK2	TAMM41	TERF2	HIC2
MOCS1	DCAF16	NFAT5	SUFU
FIBP	ZNF804A	MACROD2	NDST3
ABCC10	MAD1L1	SPATS2L	MAPK1
MED8	IFT81	KIAA1143	MTSS1L
TMEM53	OSBPL7	KIF15	VAC14
TRAPPC1	REN	STXBP4	AS3MT
CYP2U1	AASDHPPT	ZNF264	SHANK2
PPP2R3A	CDC25B	GSDMA	FYN
CCDC85B	HSD17B6	DPM1	TRPC3
SZT2	KCNAB3	FADS2	C15orf59
SGCD	PPARG	ATP2B2	HCN1
REPS1	PIK3C2B	CSF3	COL6A2
LONRF1	CCDC59	RBKS	MGAT4A
RCOR2	VPS45	SKP1	TNNC1
CPNE4	PPP2R3A	BRE	GOLGA6A
POLR1D	FAM214A	GIT1	ADSL
NAA40	RIMS3	ZNF814	THSD7A
CNTROB	RAB3IP	PPIL2	STAB1
CRHR1	PGAP1	CELF3	SLC4A10
THAP11	PLEKHO1	DOCK2	YBEY
NEUROD2	DENND2A	THRA	C21orf58
ANKRD36C	CRHR1	TSPYL5	DIP2A
TJAP1	GAL3ST3	HYDIN	KCTD9
NFASC	KIAA1456	ZNF584	TXNDC9
TSNARE1	ANKRD36C	ABHD14A-ACY1	CDCA2
EPHB2	HADHB	GPR98	PBRM1
OR9Q1	SPR	ZBTB45	GABRA2
LMNB1	FPGS	SLC39A14	GABRA4
ATP2A2	C8orf86	GIGYF2	REV1
CHEK2	STIP1	CHMP2A	FAM110B
EMX1	ATP2A2	MZF1	MAPK10
PPP1R1B	MTUS2	TWF2	AHCY
PTPRF	DCC	FAM213B	MXI1
BAI1	EMX1	SNAPIN	TTLL1
LRRC73	MSL2	C2orf82	MUSTN1
EHD1	TRAK1	NGEF	TRPC4AP
ANKRD32	CITED2	PPP4R2	EDEM2
ATG2A	CNOT4	TBC1D21	SLC35C1
CNTN2	LRRC59	CACNA1I	PPP1R13B
SPECC1	ITSN1	CTNNA1	DFNA5
TAOK3	ANKRD44	UNC50	KIFC3
ARC	TMTC1	TWSG1	PFKFB4
RBBP5	STARD3	MGAT4A	DCLK3
PPDPF	RAF1	NISCH	TRANK1
STARD3	KDM4A	FAM83F	EPM2AIP1
KDM4A	DSTYK	KIAA1211L	DDHD2
SFXN5	PCCB	MKL1	NMB
AK1	XBP1	PTH2R	LRRC6
KIF22	PSMB10	PCNT	BBX
PLEKHA2	ARAP3	MAP2	MYH15
ATXN7	ZNF385B	IRS2	KCNS1
RAB27B	MSR1	PTPRU	MATN4
ZNRF3	PSMD6	KCNN3	UNC13A
C11orf85	MMP16	GRIN2A	LSM12
PSMD6	TMEM17	ADCY2	HDAC5
FKBP2	SH3RF3	SLC10A4	ASB16
ZDHHC2	PLCB3	RPGRIP1L
ACE	EHBP1	AHCY
MAPT	ZDHHC2	ITCH
TCF4	ST3GAL3	NCOA6
SLURP1	SEPT10	PACSIN2
RAB11FIP5	BAD	CSRNP3
RPL37A	MAZ	GRIA1
LYNX1	MAPT	SLC35C1
TEX40	TCF4	MUC1
NAB2	RPRD2	TKT
LY6D	RAB11FIP5	ANKS1B
XPO5	RPL37A	CPEB2
GANC	CCDC171	ZNF778
SLC7A2	TEX40	FAM71C
IQCD	ESRRA	CYCS
AGBL4	TARS2	CCDC173
POU6F2	NEFH	PHOSPHO2
STAT6	NOTO	KLHL23
NPAS3	STAG1	ZNF276
CAPN3	CAND2	FANCA
ELAVL4	AKAP6	PDE4D
SYNE1	PDGFRL	LRRFIP2
SLC12A2	TBC1D28	BNC1
KLF13	ARTN	HOMER1
TMEM127	NPAS3	ADAMTSL3
STAM2	NPHP3	CMYA5
TCAP	SOWAHC	SLC32A1
KANSL1	NFATC3	BRINP1
PNMT	ATP6V0B	BBX
NPHP3	NUP210	GAPDH
CIAO1	ADAMTSL4	CD47
SSBP2	PANK1	GLB1L2
CAMKK2	VIPAS39	B3GAT1
FAM35A	KCTD13	STK4
NEK1	SLC35G2	KCNS1
SERPINI1	SLC22A11	WFDC5
PRKAB1	DNER	SLPI
FUCA1	NCK1	MATN4
TMEM161A	NEK1	SRPK2
ERBB2	MGEA5	DDN
CLCN3	FBXW10	CTCF
RUNX1T1	NRXN2	NPTX1
CIT	TVP23B
FMN1	SLTM
NRP1	MEF2BNB-MEF2B
KCNIP2	IL20RB
LRRC37A	SDK1
SLC25A12	NRP1
MYO1E	KCNIP2
SEC14L2	GALNT14
ANKRD66	ZMAT4
ASAH1	RNF215
DOC2A	MOB4
PRPSAP2	SETD3
MTFP1	PRPSAP2
SHPRH	SLC7A6OS
KCNMB4	PRMT7
CTSK	IFT172
NFE2L1	CSNK1A1L
ICT1	FAM57B
GTPBP2	PCSK6
NCAN	ICT1
PPP1R1A	CR1
LRP1	HAPLN4
TRPC4	TM6SF2
CCDC85C	ARL17A
DPYSL5	ARNT
FBXO41	SUGP1
GALNT13	SLC35F6
HHIPL1	TRPC4
AAGAB	CD46
TOPBP1	OSBP2
ZNF580	NCAPH
STARD9	UFM1
LDB1	FBXO41
PARD3	SCML4
GATAD2A	MAU2
ZER1	MYO18A
KCNJ3	SNAP25
TTBK2	LDB1
EGR4	DLX1
NDUFA13	ABHD5
SATB2	DLX2
SERF1A	SNX11
UBR1	HTR7
ALMS1	TBC1D13
YJEFN3	ADCY3
PCSK1	GPM6A
CIRH1A	MAPRE3
BCO2	ENDOG
FAM63A	MUC6
CILP2	TBX6
SPCS3	PIGG
SNTB2	TCAIM
PTPRR	YPEL3
GMIP	MEP1B
COG8	PPRC1
SKOR1	SRPRB
NFX1	SPDYE1
COL6A6	SNTB2
DGKH	GPD1
FOXO3	RBPJ
C2orf16	PDE1A
DNAJC27	NAT8
PDF	NFX1
FTCDNL1	NOLC1
NIP7	PDE6B
PCGF5	BNIPL
ZDHHC8	DNAJC27
KCNB1	AGBL5
EPSTI1	SPOCK1
PTGIS	GFRA2
RORA	TYW5
RTN4R	PCGF5
DNAJC15	CPT2
ELOVL3	GNB4
PIK3R4	EPSTI1
TBC1D19	DNAJC15
GABRA1	LRP8
SMIM2	SEMA6C
USP41	GALNT9
MACROD2	CCDC122
FBXL17	TSPAN8
SPATS2L	SYT1
B9D1	FANCD2
KIAA1143	C2orf47
TMEM120B	SPATS2L
ABCC5	MFSD7
SH2D4B	ADAL
ANK2	NRXN3
KIF15	MAGI2
PCDH7	PIK3C2A
WWP2	ZSCAN29
NRG3	STAC3
KHK	AMOTL2
HNRNPA0	DNMT3A
MYOT	TP53BP1
FAM134B	ZNF493
PJA2	PPP1CC
RPS6KC1	SLC29A4
ZNF264	GSDMA
RGPD4	RAPGEF4
PROX1	R3HDM2
SEC13	RPL23
CEP128	GALT
CA11	ABHD1
TLN2	LARP4
MAMSTR	PSMD9
USH1C	RAD54L2
MRPL47	TENM2
PSMD9	PPIP5K1
TMEM232	VSTM2B
SYN3	RBKS
FGFBP3	OTOG
IL11RA	DNAJB5
ITM2B	BDP1
MRPL33	MYOD1
ATP2B2	CELF2
IZUMO1	CUEDC2
RNF144A	KCNC1
RBKS	CUX2
CCNH	TRIM47
OTOG	BCL7A
WDR66	NPEPPS
BRD8	BRE
POLE	MLXIP
SERGEF	YKT6
BTBD16	DIP2B
WARS	PTCRA
ZNF215	TSHZ3
ANKRD39	GTF2A1
BRE	ACTR1A
DPYSL3	MEF2C
IDUA	ATF1
SLC35E2B	C11orf24
PTCRA	CAMK2B
TSHZ3	HIC2
USP13	FAHD2B
PEX5L	EEA1
MED27	PAQR9
CACNA1G	SUFU
PKP4	CDH7
IBTK	DUSP10
GGT2	NDST3
ZSCAN1	UBE2N
TNFAIP8	CGB2
NDST3	MAPK1
SPOCK2	ARL3
BUB1B	PPM1F
DIABLO	VAC14
ERCC3	PCLO
PDIA3	SFXN2
YPEL1	VPS33A
NADK	C1orf222
CETN3	PRKCZ
PPM1F	CAPN2
TMEM52	CHST2
C1orf222	SURF6
PLCB2	CLIP1
UBE3D	ANAPC16
FEZ2	TP53BP2
PCDH8	USP42
USP42	DST
MEA1	WBP1L
FOXP1	CYP17A1
KLHDC3	EFHD1
DST	NUDCD3
SLC7A10	CYTH3
ABHD14A-ACY1	LPIN2
RRP36	IVD
FRMD5	AS3MT
SKI	PARP6
FOXI1	SP9
PCDH9	ALG10B
ALG10B	PEX10
DGUOK	CNNM2
CNIH3	GAS7
RAVER2	PLCH2
MZF1	KIAA1324L
CPNE8	ARID1A
RTL1	PGM3
KCNIP1	PIGV
EIF4E3	ENAH
ANTXR2	LEPR
C18orf25	SORBS3
HTR4	DSCAML1
SLC16A10	SFN
ME1	CDC25C
COX6A1	DLGAP1
TWF2	SHB
C1orf172	ZBTB14
SHB	PCGF6
FAM213B	ITPKB
CCR1	DAZL
ANKRD18A	TMEM200C
MYH13	CDC42BPA
PRSS35	MDH1B
ZBTB14	TRAF3IP2
STRN	GATAD2B
PARP1	DEPDC1
PAH	FGF18
SNAPIN	EPCAM
LCN1	SYNGR1
C2orf82	TAB1
DAZL	PXDNL
NGEF	CTDP1
COQ5	PCMTD1
SERPINB6	ZNF705G
PLCL2	PCYOX1L
GLYCTK	ZFHX3
KCNT1	PPIA
TBC1D5	GOSR1
NEU2	TXNL4A
INPP5D	HECW2
DNAH1	CLEC18B
DYTN	HCN1
ADIPOR2	FAM189A2
SUN2	GLG1
RBM26	UNC119B
SATB1	EMB
NDFIP2	RALBP1
CBX6	CDIP1
GATAD2B	SPPL3
KRTAP5-11	C16orf96
DENND4B	SEPT4
DNAH7	TNNC1
CPD	PPP4R1
GNB2	DCP1B
CALHM1	RFWD3
GLIS2	GRAP2
CROT	URB2
CCDC62	VPS37B
ZMYND11	ADSL
HS6ST3	STAB1
CUL9	ABCB9
ATF4	DIP2C
CTDP1	DBF4
CABP1	MKL1
SPAG11B	THRB
KMT2A	OGFOD2
TANK	CDC123
METTL21A	OPRD1
HIP1R	DISC1
HSBP1L1	ANK3
CACNA1I	BLACE
TXNL4A	RAD51C
RTP2	TECPR2
WISP3	CYGB
HECW2	PPM1E
MRPS30	GSTO1
TSPAN16	PITPNM2
CTNNA1	TEF
HCN1	TOB2
RBFA	PDIA6
GLG1	PBRM1
TWSG1	CSK
ERI1	HAUS4
BEND6	DNMT3B
SPPL3	CSDC2
TCTN3	DPYSL2
SCN4A	NOD2
CREBRF	LMAN1L
UBALD1	LYAR
BDNF	ARID5B
NISCH	ZBTB49
MGRN1	YPEL2
SLK	ZBTB48
DCP1B	NKAIN1
GRAP2	FAM110B
PARP8	KLHL21
FAM83F	THAP3
C2orf80	AFF3
IDH1	EGR2
ARL14EP	CCDC3
C16orf71	GNA13
ADSL	FMN2
TBR1	HNRNPK
LRRTM2	PTK2B
ABCB9	EIF5
PAXIP1	PER3
QPCT	RMI1
MKL1	FAM168A
TEX14	MAPK10
THRB	NUS1
OGFOD2	SLC35F1
YTHDF2	NAGA
RARB	FAM109B
GPR153	SIPA1L1
HTR5A-AS1	CACNA1C
HTR5A	RERE
MSH6	CEP170
PDZRN4	MCM9
PHF3	RAB6A
ANK3	TFDP1
TMEM200B	TCF20
RAD51C	SDCCAG8
CBLN1	NFAM1
ARL6IP4	RRP7A
NMRK1	CHMP4B
MAP2K4	ATP6V0A2
EID1	SND1
TARBP1	RUNDC1
MYO16	FAM84A
RANGAP1	NFIL3
SYNCRIP	TTC17
KLF10	EBAG9
RCOR1	SPTLC1
PTPRU	KLC1
PITPNM2	TTLL1
ZC3H7B	RBM28
ARRDC1	CRTAM
ATP8B2	FAM101A
AGAP1	G3BP1
ITPRIP	ERBB4
HAUS5	MUSTN1
PBRM1	FBXO16
BAI3	TRPC4AP
PAIP2	BACH2
HTR1E	EDEM2
LAPTM5	MAP4K3
ATP6V1C1	NOMO1
GABRB1	C9orf129
SOSTDC1	MYL10
CDC42BPB	GRIA1
LMAN1L	FAM120AOS
SORCS3	CRY2
DESI1	SFMBT1
ARID5B	PHF2
XRCC6	PEX16
TRIP6	APOPT1
RTKN2	RFT1
CYLD	GSX2
C12orf65	SIPA1L3
ZNF365	C16orf45
ADRA1A	KLHL32
PQLC3	DGKZ
DNAJC18	SLC38A2
IMPAD1	TMPPE
ELAC2	ITGB5
KCNN3	SAV1
CDK2AP1	C19orf33
STMN4	AMBRA1
MAP3K9	EXT1
SBNO1	UTS2B
ADO	SLC8A1
TINAGL1	HARBI1
NRDE2	PPP1R13B
TRIM35	ATG13
GRIN2A	HEG1
FMN2	GABBR2
LRP12	ANKS6
JMJD1C	CKAP5
PTK2B	C22orf26
CXXC5	LRP4
EIF5	FAM221A
GREM2	SLC39A3
CENPM	PACSIN3
RILPL2	MPP6
TOX	TMEM38B
44077	DFNA5
RELT	AGO4
PARK7	L3MBTL3
ACHE	AP3B1
NAGA	SAMD3
FAM109B	MAP7D1
SMDT1	MOV10L1
SIPA1L1	DCLK3
CACNA1C	TRANK1
ERRFI1	TLDC2
MARK3	EPM2AIP1
RERE	DDHD2
SLC10A4	GPR137C
CEP170	FAM208A
TFDP1	GPRC5B
CDK14	NDRG4
RPGRIP1L	PCDHA1
ZNF341	PCDHA4
ZBTB7B	PCDHA7
MDGA2	PCDHA9
RGS6	PCDHAC1
KLF6	FAM49B
AHCY	PCDHAC2
ITCH	NMB
NUDCD1	ACSM3
CKB	ARHGAP40
RAMP1	SLC32A1
SND1	CNOT1
DYNLRB1	C3orf35
MRFAP1L1	PPP1R16B
COX7A1	ASAP1
TRMT61A	ST14
BAG5	PMF1
MUM1	EED
RAD23A	SNX19
PACSIN2	GOT2
NFIL3	VILL
GADD45GIP1	PCDHGC3
BHLHE22	PCDHGC4
KLC1	LGALS3BP
SHISA9	KCND3
CCDC14	CBLB
CCDC92	CTSC
LRRC4	KCNQ3
TRDN	TOM1L2
PARN	MACF1
CACNA1A	TRAF1
NKAIN2	IGSF9B
ROPN1	BBX
PSTPIP1	MOV10
ZNF395	ING5
TSPAN18	HIC1
FBXO16	SHANK3
BACH2	SMG6
SCN1A	SERPING1
TSPAN3	HEYL
PLK5	ATPAF2
KALRN	HPSE2
GRIA1	CISD2
CHST1	CXXC11
LINGO1	GLB1L2
FAM120A	RGS7BP
MAPK8IP1	ATF7
APOPT1	ACVR2B
XRCC3	GTDC1
OR10D3	ORC5
KCNQ5	USP31
SIPA1L3	CES4A
BCL6B	KCNS1
REXO1	SLC4A4
CCAR1	LHFPL3
GALNT10	MATN4
ZCCHC14	ZEB2
KLF16	LSM5
APAF1	FAM135B
DPF1	PRKCB
PSEN1	AVL9
KLHL32	SRPK2
SIAE	ERLIN1
SCARB1	DNASE1L3
DPYD	BTBD7
NRGN	KCTD19
DGKZ	LRRC36
VSIG2	KIF17
SCAMP4	TCP11L2
ESAM	SH2D5
THUMPD2	ATP6V0D1
IREB2	RNF213
ZFYVE21	AGRP
MDK	ZC2HC1C
AMBRA1	DPY19L1
MED30	EIF4G3
EXT1	RLTPR
FBXL2	KIAA0586
SLC8A1	DAAM1
HEPACAM	RTN1
CCDC15	KCNJ9
SMIM12	CHMP6
GABBR2	IP6K1
RASGRP4	ACYP2
DOT1L	SYT16
ANKS6	MTERFD3
ZNF518B	C1orf110
OLFM3	KLHL20
CDK5R1	CENPL
SNCA	RABGAP1L
MYO1D	KIAA0040
ZMYM1	PIGZ
RAB28	ASTN1
LRP4	BRINP2
CCSER1	CACNB2
C11orf49	KCTD10
DIRAS1	BCL11A
ANKS1B	PAPOLG
ARFGAP2	ATP6V1G3
ALG8	MMAB
NCDN	PTPRC
DDB2	CACNA1S
ZNF354C	MVK
TFAP2E	FAM222A
PSMB2	DCAKD
BRD1	GLTP
PIM3	GIT2
OSBPL3	HEXIM1
KATNB1
TEKT2
COL8A2
PYDC2
FAM71C
IL17REL
SAMD3
TXN
ACTBL2
CYCS
DCLK3
CPEB1
DVL2
EPHA5
IQCK
MAPK12
NDRG4
SLC17A8
PHKG1
ZMAT2
BNC1
SH3GL3
HOMER1
ADAMTSL3
PCDHA5
EPHA10
KCNA10
GOLGA4
RAI1
YRDC
FAM49B
MTF1
TLCD2
EMCN
ARHGAP40
SLC32A1
C3orf35
PPP1R16B
JAZF1
DHX35
LMF2
NCAPH2
AKIRIN1
PLCG1
BRINP1
FAM212B
KIF2A
LRRC6
RPA1
SSRP1
OPCML
PTPRT
HPS1
IGSF9B
JAM3
MOV10
OTOA
RTN4RL2
SLC43A1
CMTM2
TYW1
DYNC1LI2
SOX5
ATPAF2
HAPLN3
GLB1L3
PLXNA4
GLB1L2
B3GAT1
RGS7BP
POM121
GTDC1
WDR6
USP31
KCNS1
MATN4
ZEB2
FAM135B
CALD1
ACVR2A
ORC4
SRPK2
FHOD1
GDAP2
MBD5
DDOST
ACTR10
UNC79
TPPP3
EFCAB10
NOVA1
C14orf23
EIF4G3
PRKD1
CTCF
RLTPR
PSME4
KIAA0586
NPTX1
RPTOR
JKAMP
ITGAE
RTN1
KCNJ9
DHRS7
SPATS2
LSMD1
ACYP2
MST1R
SPTBN1
EML6
PBX1
RABGAP1L
PTPLA
PIGZ
ASTN1
SEC16B
RASAL2
MRC1
CACNB2
VRK2
NSUN6
KCNT2
DDX59
KIF21B
CACNA1S
SHISA4
TIMM17A
GIT2
