# Supplementary material for: Neuronal and glial 3D chromatin architecture informs the cellular etiology of brain disorders
Source: Nat Commun. 2021 Jun 25;12:3968. doi: 10.1038/s41467-021-24243-0 (PMC8233376; doi:10.1038/s41467-021-24243-0)
Supplement: Supplementary file 11 — Source Data [file 41467_2021_24243_MOESM11_ESM.xlsx]

## Sheet: Fig1e-f
Gene Expression levels (FPKM)
Gene	NeuN+1	NeuN+2	NeuN+3	NeuN+4	NeuN-1	NeuN-2	NeuN-3	NeuN-4
GRIN2B	36.3602	29.6158	35.3784	31.4787	8.57423	11.7645	6.94149	7.17204
OLIG1	0.168405	0.605764	0.470386	0.370405	12.545	3.30558	12.7954	33.0089
OLIG2	0.0571979	0.464103	0.427824	0.711145	9.52841	8.70959	7.06377	14.1567

## Sheet: Fig1i_NeuN+
Expression levels for FIRE-associated genes, NeuN+
Gene	Astrocytes.0	Astrocytes.1	Astrocytes.2	Astrocytes.3	Astrocytes.4	Astrocytes.5	Astrocytes.6	Astrocytes.7	Astrocytes.8	Astrocytes.9	Astrocytes.10	Astrocytes.11	Astrocytes.12	Astrocytes.13	Astrocytes.14	Astrocytes.15	Astrocytes.16	Astrocytes.17	Astrocytes.18	Astrocytes.19	Astrocytes.20	Astrocytes.21	Astrocytes.22	Astrocytes.23	Astrocytes.24	Astrocytes.25	Astrocytes.26	Astrocytes.27	Astrocytes.28	Astrocytes.29	Astrocytes.30	Astrocytes.31	Astrocytes.32	Astrocytes.33	Astrocytes.34	Astrocytes.35	Astrocytes.36	Astrocytes.37	Astrocytes.38	Astrocytes.39	Astrocytes.40	Astrocytes.41	Astrocytes.42	Astrocytes.43	Astrocytes.44	Astrocytes.45	Astrocytes.46	Astrocytes.47	Astrocytes.48
GAS7	0	0	0	6.6456	0	0	0	0	0	0	0	0	6.5006	4.4128	0	0	1.7319	0	0	3.0031	0	0	0	4.2967	0	0	0	0	8.0053	0	0	0	0	6.718	0	6.4973	0	0	3.8532	7.5574	0	0	0	0	2.7938	0	5.1379	1.556	1.9513
SLC6A7	0	0	0	0	0	0	0	0	0	0	0	0	7.8518	0	0	0	0	0	0	0	0	0	0	0	0	0	0	0	0	0	0	0	0	0	0	4.8591	0	0	0	0	0	0	0	0	0	0	0	0	0
NUDCD3	0	0	3.4796	0	0	6.4362	0	2.9542	0	0	4.3899	2.8821	3.9222	7.8488	1.2004	6.2792	1.1106	2.6987	0.80869	0	5.4252	0	1.7871	4.0734	0	0	4.2681	3.6013	0	4.2841	0	1.4091	0	4.2708	1.7505	5.1759	0	0	2.1239	5.1431	0	0	0	0.73888	0	0	8.5729	6.5697	0.56291
SYT1	8.6777	0	0	2.7018	2.4379	2.3245	0.90966	0	0	0	0	0	7.2246	7.3013	3.4733	2.036	1.4882	4.863	0	1.3556	0.79438	5.9603	1.8257	3.9547	6.2876	3.7856	11.016	2.9886	10.906	2.4107	8.041	4.5184	4.1899	8.3888	7.3491	9.9764	2.7927	3.5941	8.0834	3.1732	6.1922	4.0797	3.1941	3.7548	7.6728	1.0377	1.3461	3.3296	1.6914
FRY	0	0.55067	0	0	0	0	0.77449	0	0	0	0	0.38812	5.1207	7.599	0.86187	2.0479	0.44893	0.99142	1.5327	2.2579	0.67257	7.6314	1.6127	2.5091	0	0	0	3.4965	4.0066	0	0	0	0	7.4779	3.2386	7.6082	0	0	1.9336	0	0	3.6622	0	7.5287	0	0.51176	0	0.68722	0
RASAL2	0	0.70624	1.1644	0	0	0	0.97496	0	0	0	1.9439	0	0	0	0	1.4351	0	0	0	0	1.7745	0	0	0	0	0	0	0	9.3777	0	10.219	0	0	1.0567	0	7.8459	0	0	5.2973	0	0	0	0	0	2.9788	0	0	0	0
MAP2	2.1293	0	0	0	0.99493	5.9366	0	5.5762	0	4.6371	0	5.4697	6.2722	8.3874	2.3146	0	8.1184	8.9379	8.2043	3.4107	3.0024	7.0625	0	2.5582	7.358	2.8049	4.0466	7.169	6.5735	0.8548	10.819	8.1022	9.359	8.1427	2.1533	10.309	6.2937	4.8358	10.87	9.0264	5.0279	0	2.0603	6.2124	7.5803	0	7.1696	0	3.0901
AMPH	0	0	0	9.7475	0	0	0	0	0	0	0	0	0	0	4.5314	0	0	0	0	0	0	0	0	0	6.2447	1.7892	10.272	0	0	0	0	0	5.9626	2.1367	0	3.0492	0	0	6.6357	0	0	0	0	0	0	0	0	0	0
FGF14	2.429	0	0	0	0	0	0	0	0	2.8493	0	0	0	9.1729	0	0	0	0	0	0	0	0	0	0	0	0	0	0	6.7793	0	3.7945	0	0	4.8209	0	9.1224	0	0	0	0	0	0	0	0	0	0	0	0	0
SH3GL2	0	0	0	0	0	0	0	0	0	0	0	0	0	0	0	0	0	0	0	0	0	0	0	0	0	0	10.175	0	0	0	0	0	0	0	0	6.8501	0	0	0	0	0	0	0	0	0	0	1.457	0	0
RCVRN	0	0	0	0	0	0	0	0	0	0	0	0	0	0	0	0	0	0	0	0	0	0	0	0	0	0	0	0	0	0	0	0	0	0	0	0	0	0	0	0	0	0	0	0	0	0	0	0	0
PRMT8	0	0	0	0	0	0	0	0	0	0	0	0	0	0	0	0	0	0	0	0	0	0	0	0	0	0	0	0	0	0	0	0	0	0	0	0	0	0	0	0	0	0	0	0	0	0	0	0	0
PHACTR1	0	0	0	0	0.74506	1.7225	0	0	0	0	0	1.9708	0	0.89731	0.82631	0	6.39	2.2445	0	3.0279	0	0.88915	0	0	2.85	0	2.2421	0.91416	1.6026	0	5.4318	3.6821	0	5.5505	2.73	9.0257	0	0	5.9624	0	0	0	0	0	0	0	3.4631	5.4113	0
RGS4	0	1.3467	0	0	0	0	0	0	0	0	0	0	0	4.8957	0	0	0	0	0	0	2.9823	0	0	4.4871	0	0	0	0	7.1153	0	0	0	0	0	0	0	0	0	0	0	0	0	0	4.631	0	0	0	0	0
KCNC1	0	0	0	0	0	0	0	0	0	0	0	0	0	2.6341	0	0	0	0	0	0	0	0	0.50568	0	1.879	0	0	0	2.1743	0	1.2956	0	0	1.8456	0	4.7007	0	0.606	0	0	0	0	0	0	0	0	0	0	0
MTUS2	0	0	0	0	0	0	0	0	0	0	0	0.89556	7.4617	0	0	0	0	0	0	0	0	0	0	0	2.4789	0	0	0	0	0	0	0	0	0	0	0	0	0	0	0	0	0	0	0	0	0	0	0	0
CHRM3	0	0	0	0	0	0	0	0	0	0	0	0	0	0	0	0	0	0	0	0	0	0	0	0	0	0	0	0	5.4256	0	0	0	0	0	0	2.4597	0	0	2.5006	0	0	0	0	0	0	0	0	0	6.0389
DCLK1	0	0	0	0	0	0	0	0	0	1.7562	0	0	2.6308	3.6269	0	0	0	0	0	0	0	0	0	1.78	7.1704	2.5286	1.495	2.082	6.6119	1.7719	9.5357	3.5629	2.3773	8.0434	3.208	6.3827	2.7665	3.4245	3.1379	1.3194	3.8852	3.6645	1.9284	2.7712	1.8406	0	0.8974	0	1.413
MICAL2	0	0	0	0	0	0	0	2.1798	0	0	0	0	0	0	0	0	0	0	0	0	0	0	0	0	0	0	0	0	6.214	0	0	0	0	1.1444	0	0	0	0	0	3.024	0	0	0	0	0	0	0	0	0
CHL1	8.6889	7.1319	7.4867	9.1161	4.6288	1.0697	0	7.0726	0	4.2961	3.628	4.86	6.6199	1.5133	4.2274	6.1263	3.8931	8.4893	4.9617	8.5718	8.7488	9.149	5.002	5.9597	0	10.032	8.145	6.6604	6.9497	7.7039	6.7626	9.1441	7.7471	6.345	6.563	6.3941	9.2071	0	0.9678	0	0	0.6277	3.8488	0.65175	1.8197	1.4498	7.1857	5.6141	5.6408
GABBR2	0	1.1651	8.3801	0	0	0	0	0	0	0	0	0	9.0061	0	0	0	2.5556	0	0	0	0	0	0	0	0	1.7245	0.90973	2.2479	10.407	1.3538	3.397	0	2.0852	6.5623	0	4.2637	0	7.6643	3.0941	1.2899	2.264	3.2629	1.6011	2.1303	1.2782	0	4.7906	0	0
ITPR1	0	0	0	0	0	0	0	0	0	0	0	4.0991	0	5.0349	0	0	4.5115	1.5084	0	0	0	0	0	0.79087	3.3496	2.8949	3.0642	1.4573	3.4661	1.9625	5.9025	3.0247	3.0309	2.6875	2.7139	4.4015	2.4533	4.1477	6.3373	2.6742	4.7375	4.1305	3.3881	3.871	1.9951	2.98	2.85	1.713	2.6409
FRMD4A	2.043	5.4979	3.3772	0	0.93983	0	2.9722	2.4512	0	9.9095	8.1344	7.1875	5.1197	0.66525	0	6.5737	0.95456	1.5382	4.7629	0	0	4.1047	5.3919	2.6497	6.6756	1.6849	0.50823	7.9813	0	0	6.3019	7.283	4.4104	6.3247	8.2628	4.5158	5.0258	6.6149	0	1.6246	0	0	3.4725	2.2595	5.1114	6.7579	6.3563	0.83509	7.5177
ATP2B2	0	0	0	0	0	0	4.4809	0	5.8781	1.8937	0	1.5611	0.8003	5.5355	1.841	0	5.032	2.2936	0	0	0	0	0	0.94613	0	2.9652	3.2185	0	1.4335	0	0	4.8166	0	0.70303	0	2.9496	3.1003	0	0	0	0	6.942	0	0	0.88155	5.4389	0	0	0
SYN2	0	0	0	0	0	0	0	0	0	0	0	0	0	0	0	0	0	0	0	0	2.372	0	0	8.3992	6.5445	0	6.0178	0	10.779	0	0	0	0	3.8496	0	1.7633	0	0	0	0	0	0	5.6502	0	0	0	0	0	0
CACNA2D3	0	0	8.9582	0	0	0	0	0	0	0	0	1.0437	1.3862	0	0	7.3073	0	9.2509	2.5565	0	1.0152	0	0	0	3.2428	3.6845	2.4649	2.0757	6.1937	2.3226	4.8376	8.817	2.6358	5.6497	0	1.9737	2.8448	3.293	4.5122	2.2381	5.4122	3.4166	3.1454	2.7642	0.93867	5.9991	0	0	0
KALRN	1.761	5.0577	0	3.0531	0.76809	4.9922	0.76463	6.1537	0	0	0	3.3661	5.4214	0	0.34255	0.49686	6.9767	0.40488	3.2296	1.6169	0.25668	0.37335	3.1585	0.46951	6.1157	0	0	5.286	6.3547	6.5563	8.0765	3.0911	6.2324	4.4836	0.40655	7.382	1.1238	0	7.2231	7.291	6.1396	0.3376	0.22192	1.2516	6.3534	4.7075	0	6.7092	0.47939
WDR64	0	0	0	0	0	0	0	0	0	0	0	0	0	0	0	0	0	0	1.345	0	0	0	0	0	0	0	0	0	0	0	0	0	0	0	0	0	0	0	0	0	0	0	0	0	0	0	0	0	0
CADPS	0	0	5.5594	0	0	0	0	3.5892	0	0	1.7231	0	4.8497	8.6389	5.8912	1.6163	1.5871	1.0602	1.3559	1.6217	0.40723	2.158	2.3891	4.7074	3.4482	0	8.5576	3.4944	4.8768	0	6.7644	0	0.4148	5.4231	2.6897	7.846	4.3286	0	0	0	4.7431	6.0806	0	0	5.2438	0	1.7644	9.7131	0
TMEM71	0	0	0	0	0	0	0	0	0	0	0	0	0	0	0	0	0	0	0	0	0	0	0	0	0	0	0	0	0	0	0	0	0	0	0	0	0	0	0	0	0	0	0	0	0	0	0	0	0
STRBP	0	0	0	0	0.77385	0	9.1472	0.82178	0	0	11.089	0	7.3002	0.93031	0	0	7.5098	0.98649	0	0	0	0	0.59552	1.1144	1.3951	0	0	0	3.9973	5.6966	0	8.6576	0.68028	7.4223	5.1095	1.4282	4.8863	0	7.9673	2.0776	0	0	0	0	4.938	4.7209	0	0	0.67532
MSRA	0	0	0	0	0	0	0	0	0	0	0	0	0	0	0	6.2012	0	0	7.9727	0	0	0	0	4.5627	0	2.1131	0	0	1.6216	0	0	0	0	8.106	0	0	0	1.1599	6.3199	3.5146	0	0	0	0	0	0	2.8106	0	0
EHMT1	0	0.57453	3.4082	6.0663	0	0	0	4.9206	0	4.7187	0	4.0528	0	0	0	0	6.2896	0	0	5.3274	3.3753	0	3.3515	0	2.817	3.5715	2.0404	1.5697	3.2479	5.2385	4.7696	2.9232	1.9535	3.715	2.0479	3.555	6.4187	3.4284	4.2334	4.6046	8.5464	3.2425	3.2133	3.8821	2.8427	4.2424	3.9487	3.2249	7.1729
RGS7	0	2.9501	0	0	0	0	0	0	9.4937	0	0	0	9.3861	0	0	6.1413	0	0	0	0	4.4915	0	0	0	0	0	1.3707	1.7031	0	0	0	0	1.3008	4.4658	0	0	2.7624	0	5.6037	5.8676	2.1481	0	7.7409	0	6.0295	5.969	7.4054	0	0
ANKS1B	3.7375	3.2881	8.5604	0	0	0	0	0	0	0	0	0.92291	3.8012	5.25	0	0	0	0	0	1.5007	4.9817	0	0	0	4.8867	0	6.4166	0	5.9527	0	7.5593	0	2.9265	3.775	0	7.962	0	6.8129	2.0248	0	0	1.1157	0.45208	2.9493	0.47185	0	0	0.91494	0.5222
[truncated: 218 more columns]

## Sheet: Fig1i_NeuN−
Expression levels for FIRE-associated genes, NeuN-
Gene	Astrocytes.0	Astrocytes.1	Astrocytes.2	Astrocytes.3	Astrocytes.4	Astrocytes.5	Astrocytes.6	Astrocytes.7	Astrocytes.8	Astrocytes.9	Astrocytes.10	Astrocytes.11	Astrocytes.12	Astrocytes.13	Astrocytes.14	Astrocytes.15	Astrocytes.16	Astrocytes.17	Astrocytes.18	Astrocytes.19	Astrocytes.20	Astrocytes.21	Astrocytes.22	Astrocytes.23	Astrocytes.24	Astrocytes.25	Astrocytes.26	Astrocytes.27	Astrocytes.28	Astrocytes.29	Astrocytes.30	Astrocytes.31	Astrocytes.32	Astrocytes.33	Astrocytes.34	Astrocytes.35	Astrocytes.36	Astrocytes.37	Astrocytes.38	Astrocytes.39	Astrocytes.40	Astrocytes.41	Astrocytes.42	Astrocytes.43	Astrocytes.44	Astrocytes.45	Astrocytes.46	Astrocytes.47	Astrocytes.48
ASB4	0	0	0	0	0	0	0	1.2312	0	0	0	0	0	0	0	0	0	0	7.8274	0	0	0	0	0	0	0	0	0	0	0	0	0	0	0	0	0	0	0	0	0	0	0	0	0	0	0	0	0	0
FGFR2	0	8.5884	8.407	0	8.4043	8.1322	0	2.1013	0	6.2133	0	7.5056	5.9058	6.8031	10.15	4.1979	0	7.6725	6.8439	1.2279	4.4915	7.3149	9.5086	6.5456	0	0	7.6061	8.4363	7.3452	0	0	8.4262	7.7157	7.127	7.5388	0	4.4208	6.0966	0	6.3498	4.6571	7.8746	6.3855	4.4347	0	8.2809	1.2189	0	10.373
PHLPP1	5.8713	6.49	7.6188	8.8516	2.7318	1.6477	0	2.3415	0	2.0058	7.9067	6.0677	5.0494	8.8685	9.2003	2.7005	6.2466	1.4509	8.8644	3.3	9.3225	6.8627	7.1014	10.651	0	7.2066	4.6231	4.0519	0.95942	6.3151	3.3765	6.5452	4.8942	5.4897	7.6471	2.4545	3.2348	2.457	2.5724	8.5998	1.8057	3.0098	8.2007	1.9841	7.2707	5.7359	7.1176	3.9989	0
ZFHX4	10.501	6.4675	8.2736	1.3327	9.6417	4.6704	2.3215	8.5463	0	10.597	10.565	5.7309	8.7395	8.2177	9.2826	9.1269	8.8466	7.324	7.9597	7.9915	7.9978	9.1772	8.8629	9.6935	7.0894	5.2496	8.7642	7.5875	0.63301	3.7553	0	8.0207	0.94932	8.5132	7.2073	9.7926	7.9973	6.4819	5.9105	7.3044	7.6983	8.7219	9.8275	4.5754	8.8736	7.7357	7.7206	2.0432	8.5313
SEMA6A	0	0	0	0	0	0	0	0	0	0	0	6.4121	4.7624	2.8105	4.6417	5.2033	0	6.0483	0	0	0	0	4.872	1.4434	1.1394	3.629	7.8108	2.9733	1.7516	0	2.6386	4.2154	0.53065	3.2838	1.2959	2.583	4.6278	0	1.0239	3.1576	0	2.9036	7.8821	0	0	5.3334	3.0554	5.5427	0
DICER1	1.3712	1.4965	4.0458	0	6.9132	5.5566	0	8.1914	0	8.5199	1.9021	0.48881	8.3267	3.6909	4.2188	6.1253	5.4568	7.3994	0.69455	7.8246	6.7765	9.4731	5.3216	3.2372	6.1652	7.0649	4.8101	4.5608	8.8441	1.3338	4.8558	4.1166	6.6042	8.6746	8.8979	5.1935	4.519	4.8992	2.8968	7.5984	2.7172	3.0625	2.3149	6.9315	1.455	4.9033	7.7253	4.2124	4.1606
PTN	3.6307	12.187	10.707	11.338	12.361	10.721	12.119	11.662	11.722	11.746	9.0537	9.436	10.811	11.279	11.595	11.716	10.828	7.6451	11.206	8.8332	11.091	11.528	10.39	8.8199	8.9909	11.596	10.013	11.006	10.325	10.536	6.4023	11.27	11.9	9.7941	9.1158	8.8577	10.486	12.515	9.2027	10.96	11.689	11.88	11.073	6.4574	10.271	11.949	11.667	11.566	10.645
RECQL5	0	0	0	0	0	0	0	0	0	0	0	5.1029	0	3.0905	1.3204	8.106	0	0	0	0	6.3963	2.5731	0	0	4.0031	0	2.9305	3.3815	7.4799	0	0	0	0	6.4416	0	5.1421	0	0.66549	3.3279	0	0	0	6.8664	0	6.8368	5.8758	0	7.7746	7.0144
PACRG	0	0	0	0	0	0	0	0	0	0	0	7.0654	0	6.9469	0	0	0	0	0	0	6.989	0	6.8656	0	0	0	0	0	0	8.2749	0	0	3.3875	1.7994	0	0	0	0	0	0	0	4.7057	0	0	0	0	0	0	0
QKI	8.968	6.4562	6.4031	8.6722	5.5826	9.3527	7.9716	9.3055	7.7268	7.445	9.556	8.5776	7.6944	7.6286	9.4342	8.9645	9.2217	6.9368	8.5105	9.0836	7.5354	4.5793	8.8346	7.5843	8.5657	8.4117	8.8566	8.6884	8.9865	8.685	7.6826	9.8729	7.4032	6.4967	10.983	5.7897	9.4234	5.3022	9.3172	8.3078	7.1539	8.4577	9.6163	5.754	7.629	9.4621	9.2647	6.3012	7.4938
ERBB2IP	9.4149	7.7632	2.7537	6.4676	1.0865	4.7613	9.9408	7.9271	2.4396	0	8.1343	6.9113	6.0427	7.7064	3.1226	8.7407	2.7523	3.2545	7.9059	10.388	8.13	9.2048	8.4124	4.5881	4.9388	2.9589	2.7406	7.359	2.1326	0	5.38	6.5612	5.4248	7.7249	7.5507	8.1602	8.4341	9.0391	2.1126	6.986	7.544	1.5341	2.8031	9.6006	7.4847	7.9925	8.7179	6.0069	4.2443
PLCL1	0	0	0	0	0	0	0	0	0	0	2.3913	0	0	1.5099	0	0	0	0	0	0	0	0	0	0	0	0	0	0	0	0	1.4889	0	0	0	0	0	0	0	0	0	0	0	0	0	0	0	0	0	0
ARID1A	7.1745	3.7124	6.7242	4.3459	0	0	0	8.3834	6.8259	1.9948	0	3.2598	0	5.1315	1.9409	3.1082	4.3234	4.543	8.2574	1.6736	2.8458	7.8071	0.53291	8.7063	2.7445	1.998	0	7.4017	7.3713	1.5953	3.5656	7.9289	9.0553	7.2497	4.0461	6.6661	1.624	0.63755	5.4548	6.5964	7.4324	0	4.7542	0	6.4218	2.79	7.1312	6.5747	5.6
RCN2	2.1088	4.7879	0	5.6897	9.4908	0	0	0	0	0	0	0	7.504	3.0812	8.7749	9.0155	5.8268	1.2313	0	0	7.0291	0	8.3107	1.3786	2.9479	0	2.1974	8.6583	7.741	0	3.0525	9.1581	8.2113	5.1132	1.2352	10.312	6.5578	2.167	2.2769	4.1061	2.2871	2.6969	2.8532	2.1529	1.6698	7.3438	3.3725	5.0997	5.6727
SGK1	0	0	0	0	0	0	0	0	0	0	0	2.6909	0	1.302	8.7545	3.3319	0	0.84323	0	0	0	3.9522	0	2.7348	0	0	0	0	0	0	0	3.572	0	4.8313	0	0	0	0	0	4.2664	0	0	0	0	4.6186	0	3.6469	0	0
ENOX1	0	2.3904	0	0	0	0	1.3906	7.7445	0	0	9.6858	0	0	0	0	5.5482	0	0	0	0	4.3203	0	1.1206	0	0	0	2.0003	6.3213	1.7897	2.6583	2.342	1.757	2.3656	1.4928	0	9.4035	1.9016	2.428	3.4135	1.7939	2.9058	3.0603	7.9584	7.0832	0	1.5576	6.9306	0	1.9045
HSPA2	0	0	0	0	0	0	2.3267	0	0	0	10.387	0	0	5.1088	1.7269	5.4439	0	0	0	0	4.0096	2.6069	9.3848	0	0	0	3.0758	2.6521	0	0	0	6.9287	0	0	0	0	0	0	0	0	0	5.5377	0	1.7574	0	4.6478	2.178	0	0
EGLN3	0	0	5.9262	0	8.8044	6.7551	10.014	8.6884	0	10.842	0	0	5.5883	0	7.9016	8.0427	6.719	5.4636	0	8.5778	3.5069	4.5612	8.0913	0	5.5718	0	2.8983	2.3452	0	7.6738	0	3.7565	8.2455	4.3278	6.0205	1.5149	7.68	6.8691	0	8.1201	3.1312	5.0645	8.4428	0	6.9581	7.9977	7.9778	1.2213	6.4738
SH3BP4	0	0	0	0	0	0	0	0	0	0	0	0	0	8.3006	0	0	0	0	0	0	0	0	0	0	0	0	0	0	0	0	0	6.9849	0	0	0	0	0	0	0	0	0	0	0	0	0	0	0	0	0
SRRM1	0	6.9584	7.7823	7.5188	6.329	9.0349	6.6058	7.4511	0	6.6295	7.8816	6.543	8.0593	5.974	5.2465	5.5802	6.6024	7.4897	6.9414	3.8714	6.9496	5.0392	6.3111	6.5958	8.6653	3.244	6.1972	8.5191	8.5736	7.6362	8.9925	2.838	3.8196	7.1463	6.0529	3.4651	5.6915	7.9407	6.8413	4.3313	9.2512	8.1213	5.371	6.0715	5.3883	7.9971	6.783	5.0086	0.66983
HRASLS2	0	0	0	0	0	0	0	0	0	0	5.5345	0	0	0	0	0	0	0	0	0	0	0	0	0	0	0	0	0	0	0	0	0	0	0	0	0	0	0	0	0	0	0	0	0	0	0	0	0	0
DOCK10	0	0	0	0	0	0	0	0	0	0	0	0	6.8678	5.8224	0	0	0	0	0	0	0	1.2063	0	9.5511	0	0	0	0.74723	0	0	7.94	0	0	0	0	7.4832	0	0	0	0	0	0	0	0	0	0	0	0	0
ENPP2	0	0	0	0	0	0	0	0	0	0	0	0	0	0	0	0	0	0	0	0	0	0	0	0	2.7815	2.8423	0.83545	1.0812	0	1.2563	4.3327	1.8026	2.2077	0.96241	0	3.4802	2.4038	2.9767	2.5964	0	3.6874	1.9555	2.2114	3.4663	2.0639	1.6004	0.80255	1.2964	3.7981
FCHSD2	10.629	0	8.2325	0	0	0	0	0	0	0	0	0	0	6.1326	0	2.2873	4.2539	0	7.1312	1.5615	0	5.4205	0.84508	1.4935	0	0	0	8.4799	0	0	0	0	0	0	4.3907	6.7688	0	0	0	6.1889	0	0	0	7.5097	0	2.9241	0	0	0
WDR20	0	0	0	6.3632	0	0	0	0.88509	0	0	0	8.409	4.4982	4.999	0	0	5.9494	0	0	0	2.0888	0	0	0	0	0	0	0	0	0	0	0	5.3297	0	0	0	2.3048	0	0	4.3186	0	2.4344	0	0	0	0	0	0	0
PIP4K2A	9.7605	0	0	10.899	2.1322	0	7.7036	10.077	3.3052	8.4663	0	9.309	9.5631	7.7317	3.797	8.8582	9.8676	9.3846	11.331	8.7708	8.2818	0	10.912	0	3.1327	3.5709	2.0399	9.9072	2.9628	0	6.2664	3.9828	2.9451	8.7056	10.934	4.6544	10.148	10.559	11.514	8.8771	4.245	7.5413	9.6564	10.018	10.01	6.1197	9.1089	3.41	7.9902
ELMO1	6.5057	0	0	0	0	0	0	0	0	1.936	0	0	0	0	0	0	0	0	0	0	0	0	0	1.5504	0	0	5.5359	0	2.4398	0	0	0	0	7.8479	0	3.4328	0	0	1.1105	0	1.1174	0	0	0	0	0	0	0	0
DGKI	0	0	0	0	0	0	0	0	0	0	0	0	0	0	0	0	0	0	0	0	0	0	0	0	0	0	0	0	7.5661	0	6.1117	0	0	5.2303	0	0	2.7165	0	0	0	2.619	0	0	0	0	0	0	0	0
SAP30BP	0	0	6.1695	0	2.5506	7.6164	0	3.8591	0	4.3946	8.2586	6.2006	3.7826	0	3.16	6.0344	0	1.9557	0	7.1101	4.8422	9.2811	5.6857	0	6.4176	3.2283	0	1.897	1.0325	4.4903	0	0	0	0	2.7624	0	0	0	0	7.692	3.7479	0	0	0.86246	5.6193	6.6826	6.2839	0	0
NFIA	1.4824	7.3243	10.026	0	9.4268	8.9174	7.8961	10.14	6.7696	9.5606	11.193	9.8957	10.283	9.4952	11.263	8.1564	8.5721	11.327	8.3084	9.8588	9.0688	10.687	10.474	7.1608	6.9617	10.208	6.5126	11.199	11.013	8.1876	5.7812	11.363	9.028	10.274	9.6975	6.851	10.197	7.5152	9.3826	10.827	9.9961	8.913	9.8852	7.4632	10.201	9.1774	9.9484	7.4729	9.8123
KIF6	0	0	0	0	0	0	0	0	0	0	0	0	0	0	0	0	0	0	0	0	0	0	0	0	0	0	4.8621	6.2948	0	0	0	0	0	0	0	0	0	0	6.8701	0	0	0	0	0	0	0	0	0.83035	0
PPP1R36	0	0	0	0	0	0	0	0	0	0	0	0	0	7.7097	3.2461	0	0	0	0	0	0	0	0	0	0	0	0	0	0	0	0	0	0	0	0	0	0	0	0	0	0	0	0	0	0	0	0	0	0
CLMN	0	0	0	0	0	0	0.4472	8.5953	0	0	0	2.5973	0	0	0.87659	7.401	0.80463	2.7134	1.9652	7.0363	5.2615	0.94215	0.33701	0.67803	0	0	0	0	0	4.5618	0	0	4.4657	6.2595	3.0194	0	0	5.1171	0	0	0	0	2.8002	0	0	0	0	0.69963	0
HTRA1	3.3506	11.726	11.662	11.253	10.229	11.377	11.439	9.9562	13.888	8.8758	11	11.615	11.833	9.9293	11.401	12.453	12.208	8.9294	10.201	9.1409	11.395	7.8214	11.346	11.826	12.235	10.714	11.246	8.9566	11.269	11.16	11.849	11.971	10.181	8.4398	8.4229	4.3468	9.5942	11.981	3.5461	7.5959	0	13.123	6.1714	5.6106	8.792	11.827	11.18	7.027	7.3252
ZNF608	0	1.6586	0	0	0	10.715	0	5.7037	0	0	0	1.2826	0	4.9858	4.0157	5.5717	0	0	3.1192	3.0558	2.3603	6.7215	1.9947	5.2897	0	1.5852	7.4692	1.6645	1.1695	1.233	8.9285	4.4308	1.6377	0	5.4471	1.5732	0	1.3132	2.095	1.811	1.4064	2.2425	2.356	3.5549	1.7969	4.443	2.7632	3.4479	7.0071
ALCAM	8.3292	5.2245	9.6329	6.6645	10.691	9.6757	0.8438	8.5149	0	0	5.5812	6.482	6.6393	9.3527	8.9289	7.0071	6.9858	7.0974	7.8959	8.1593	7.0788	2.0082	3.645	9.1494	8.0216	9.677	4.2766	7.9713	7.3216	8.0082	4.0837	5.8324	8.7153	7.9132	5.1466	9.1267	5.1095	10.736	4.3165	8.5816	7.4597	7.1242	3.6907	4.2405	6.0957	8.3729	7.4771	3.5752	6.7171
CHD7	8.1512	6.9817	3.5067	0	0	0	4.4333	0	0	0	0	0	0	6.187	1.0218	1.7533	0	0	6.3069	4.0092	5.4364	1.4349	8.1943	0.79868	3.2137	9.6198	7.3923	5.3184	1.6022	4.3274	2.7269	8.9597	0.46716	0	1.171	4.4191	7.0416	0.85335	0.91751	4.2264	6.2877	1.0099	4.7664	8.2414	1.006	5.0534	1.3632	5.7154	6.9202
IQCK	11.624	11.208	12.263	8.17	8.5831	10.08	8.8424	10.972	9.8004	6.6686	10.234	9.7168	10.2	9.1392	11.181	10.675	7.6586	10.353	6.7825	7.7987	10.21	10.482	10.3	9.4078	9.6655	9.4472	9.1769	8.8494	7.1272	10.649	8.3439	8.4141	7.951	9.2664	10.185	5.5717	10.157	8.4187	11.586	10.356	9.7382	9.9079	8.3958	8.3005	8.292	10.037	10.062	8.0787	10.658
NCKAP5	0	0	0	0	0	0	0	4.5302	5.4471	0	0	0	0	1.7231	9.0304	4.1601	1.1559	0	9.0941	2.3904	0	0	0.89972	3.7897	7.9947	9.0666	6.4009	5.4681	0	0	0	5.6219	8.2867	0	0	0	3.7118	7.2503	2.1886	4.2622	3.5572	0	6.5935	0	0	3.6394	3.9717	0	0
ZBTB20	0	3.7678	7.3103	0.78224	0	2.3018	5.793	2.9535	9.1098	10.965	0	6.5608	7.1228	6.3795	0.84218	7.6731	5.9517	0	6.4017	7.9256	6.8243	5.564	8.3124	7.1849	4.7263	6.049	5.7355	7.9417	5.3829	1.7038	4.3236	8.5974	5.2051	8.3537	8.001	7.8176	5.9687	2.4179	6.376	7.653	6.7072	6.2155	6.3861	6.63	5.5867	6.4548	5.661	4.0344	7.3698
OLIG1	0	0	0	0	0	0	0	0	0	0	7.7988	0	0	0	0	3.8345	0	0	0	0	0	5.4025	0	0	0	0	0	0	0	6.4461	0	0	0	0	0	0	0	0	0	0	0	0	0	0	4.7721	0	0	0	0
MITF	0	8.1241	0	0	0	0	0	0	9.886	0	0	0	0	0	0	0	0	0	0	0	0	0	0	0	0	0	0	0	0	0	0	0	0	0	0	0	0	0	0	0	0	0	0	0	0	0	0	0	0
RNF220	3.9033	0	0	0	0	0	0	0	0	0	5.2799	6.2094	5.333	0	3.6334	0	0	0	0	0	0	0	1.4276	0	0	0	4.8343	0	0	0	7.5689	4.371	0	0	0	0	0	7.0822	0	0	0	0	0.50227	0	0	5.8489	0	0	0
DTHD1	0	0	0	0	0	0	4.8796	0	0	0	0	0	0	0	0	0	0	0	0	0	0	0	0	0	0	0	0	0	0	0	0	0	0	0	0	0	0	0	0	0	0	0	0	0	0	0	0	0	0
LPAR1	0	3.3381	8.272	0	0	0	0	0	0	0	4.681	0	0	0	0	0	0	0	8.7783	6.0286	0	0	8.877	0	0	0	0	0	0	0	0	0	0	8.2744	0	5.3598	0	0	0	0	0	0	0	0	7.041	0	0	0	0
DICER1-AS1	0	9.4721	0	0	0	0	0	0	10.854	0	0	0	6.5596	4.3723	0	0	0	0	0	3.8705	5.9977	9.0355	6.7216	0	0	0	7.5369	0	0	0	0	0	0	5.7155	0	0	0	5.6266	2.0171	0	0	0	1.0678	7.0255	5.2865	0	7.5048	3.8266	3.3354
SOX2-OT	5.6123	9.2974	0	0	3.0628	8.5773	0.68657	2.3154	0	7.6547	0	7.3443	6.0313	7.2769	8.5331	2.0795	7.3166	0	0.85751	4.8092	6.5579	2.8442	4.9339	4.1783	8.9598	2.7897	6.1931	5.816	0.94369	8.1164	4.2744	0.92167	7.4916	6.809	2.611	3.6648	7.8214	3.024	1.7735	2.2354	2.556	2.7043	3.278	3.5654	6.614	7.7185	5.1388	8.0879	7.6289
CAHM	0	0	0	0	3.7877	0	0	0	0	7.9512	0	0	0	0	0	0	6.6313	0	0	0	5.4455	0	5.4094	0	0	0	0	0	0	0	0	0	0	0	0	0	3.5538	0	0	0	0	0	0	0	0	0	0	0	0
[truncated: 218 more columns]

## Sheet: Fig2b-c
Gene Expression levels (FPKM)
Gene	NeuN+1	NeuN+2	NeuN+3	NeuN+4	NeuN-1	NeuN-2	NeuN-3	NeuN-4
HOMER1	55.3369	45.3206	50.7719	52.1051	4.72275	2.2604	3.08537	5.95384
SOX10	1.23483	0.984485	1.1738	1.5693	5.74611	2.09904	13.1092	17.369

## Sheet: Fig3d-e
Gene Expression levels (FPKM)
Gene	NeuN+1	NeuN+2	NeuN+3	NeuN+4	NeuN-1	NeuN-2	NeuN-3	NeuN-4
CACNG3	21.0639	16.397	16.6987	15.1467	8.97089	9.08305	5.62819	3.56335
EHD1	0.918145	1.11286	1.14173	0.846083	2.55408	2.77416	1.83181	2.26978

## Sheet: Fig4a,d
AD Heritability Enrichment (Fig4a)						Developmental expression for AD risk genes (Fig4d)
	Heritability Enrichment	Standard Error	P value			Unit	Expr
NeuN+	1.4829	0.380478	0.204506			Prenatal	1.04392
NeuN-	3.60161	0.528036	8.412e-09			Prenatal	1.05364
						Prenatal	0.953307
						Prenatal	1.05214
						Prenatal	1.06363
						Prenatal	1.05628
						Prenatal	1.05676
						Prenatal	1.05705
						Prenatal	0.969649
						Prenatal	1.04455
						Prenatal	1.06023
						Prenatal	1.06979
						Prenatal	1.03892
						Prenatal	1.02521
						Prenatal	1.10144
						Prenatal	1.05671
						Prenatal	1.05531
						Prenatal	1.02152
						Prenatal	1.07144
						Prenatal	0.984043
						Prenatal	1.00006
						Prenatal	1.07364
						Prenatal	1.10118
						Prenatal	0.991655
						Prenatal	1.00744
						Prenatal	1.01446
						Prenatal	1.09913
						Prenatal	1.01675
						Prenatal	1.00917
						Prenatal	1.00236
						Prenatal	1.01938
						Prenatal	1.00757
						Prenatal	0.997449
						Prenatal	1.02385
						Prenatal	0.954909
						Prenatal	1.03498
						Prenatal	1.02538
						Prenatal	1.03299
						Prenatal	0.952388
						Prenatal	1.01683
						Prenatal	0.992172
						Prenatal	0.961135
						Prenatal	0.965334
						Prenatal	0.972304
						Prenatal	0.994737
						Prenatal	1.07333
						Prenatal	1.05954
						Prenatal	0.989718
						Prenatal	1.0421
						Prenatal	1.01369
						Prenatal	0.98118
						Prenatal	1.00869
						Prenatal	0.990857
						Prenatal	1.01477
						Prenatal	1.06742
						Prenatal	1.0329
						Prenatal	1.01854
						Prenatal	1.00266
						Prenatal	1.01661
						Prenatal	1.03578
						Prenatal	1.04304
						Prenatal	0.963857
						Prenatal	0.957796
						Prenatal	1.0463
						Prenatal	1.114
						Prenatal	1.00204
						Prenatal	1.04546
						Prenatal	1.05528
						Prenatal	1.01577
						Prenatal	0.96012
						Prenatal	1.01133
						Prenatal	1.0273
						Prenatal	1.04176
						Prenatal	1.07904
						Prenatal	1.01404
						Prenatal	1.01592
						Prenatal	1.03381
						Prenatal	1.05169
						Prenatal	1.02641
						Prenatal	1.02348
						Prenatal	1.09355
						Prenatal	1.06802
						Prenatal	1.04875
						Prenatal	0.998952
						Prenatal	0.974266
						Prenatal	0.955564
						Prenatal	1.0382
						Prenatal	1.03636
						Prenatal	1.02274
						Prenatal	1.01733
						Prenatal	1.01034
						Prenatal	0.999535
						Prenatal	1.0046
						Prenatal	1.02813
						Prenatal	1.04051
						Prenatal	1.04617
						Prenatal	1.01133
						Prenatal	1.04282
						Prenatal	1.00726
						Prenatal	1.05975
						Prenatal	1.02664
						Prenatal	1.04768
						Prenatal	1.04357
						Prenatal	1.03627
						Prenatal	1.07298
						Prenatal	0.946162
						Prenatal	0.970985
						Prenatal	0.954985
						Prenatal	1.02013
						Prenatal	1.00313
						Prenatal	1.0693
						Prenatal	1.01436
						Prenatal	1.02682
						Prenatal	1.0214
						Prenatal	1.06814
						Prenatal	1.12482
						Prenatal	1.09449
						Prenatal	1.01889
						Prenatal	1.00894
						Prenatal	1.04578
						Prenatal	1.07583
						Prenatal	1.07762
						Prenatal	1.02664
						Prenatal	1.07167
						Prenatal	1.07516
						Prenatal	1.0383
						Prenatal	1.02891
						Prenatal	1.03824
						Prenatal	1.06713
						Prenatal	1.04479
						Prenatal	1.055
						Prenatal	1.10359
						Prenatal	1.09203
						Prenatal	1.05974
						Prenatal	1.09446
						Prenatal	1.09139
						Prenatal	1.06185
						Prenatal	1.06825
						Prenatal	1.06114
						Prenatal	1.03253
						Prenatal	1.04119
						Prenatal	1.11687
						Prenatal	1.11769
						Prenatal	1.01905
						Prenatal	1.06596
						Prenatal	1.04977
						Prenatal	1.01343
						Prenatal	1.03024
						Prenatal	1.01745
						Prenatal	0.982965
						Prenatal	0.934843
						Prenatal	1.06387
						Prenatal	1.00855
						Prenatal	1.06443
						Prenatal	1.03286
						Prenatal	1.06061
						Prenatal	1.04081
						Prenatal	1.06107
						Prenatal	0.939422
						Prenatal	1.08699
						Prenatal	1.04774
						Prenatal	1.07907
						Prenatal	0.980012
						Prenatal	1.06024
						Prenatal	1.04168
						Prenatal	1.03729
						Prenatal	0.958756
						Prenatal	1.06114
						Prenatal	0.930182
						Prenatal	1.04099
						Prenatal	1.0775
						Prenatal	1.06168
						Prenatal	0.982039
						Prenatal	1.10561
						Prenatal	1.08418
						Prenatal	1.05357
						Prenatal	0.976807
						Prenatal	1.02591
						Prenatal	0.980533
						Prenatal	0.886337
						Prenatal	0.919614
						Prenatal	1.00256
						Prenatal	0.992496
						Prenatal	0.982145
						Prenatal	1.01191
						Prenatal	0.948859
						Prenatal	0.974178
						Prenatal	1.04427
						Prenatal	1.07089
						Prenatal	0.981238
						Prenatal	1.02043
						Prenatal	1.01756
						Prenatal	1.03865
						Prenatal	0.999213
						Prenatal	0.919001
						Prenatal	0.981381
						Prenatal	0.920924
						Prenatal	0.986918
						Prenatal	1.01622
						Prenatal	1.02763
						Prenatal	1.06029
						Prenatal	0.934974
						Prenatal	0.9288
						Prenatal	1.08387
						Prenatal	1.09098
						Prenatal	0.983475
						Prenatal	0.948628
						Prenatal	0.929158
						Prenatal	0.945686
						Prenatal	0.943922
						Prenatal	0.95828
						Prenatal	0.906037
						Prenatal	0.939698
						Prenatal	0.89746
						Prenatal	0.925586
						Postnatal	1.19051
						Postnatal	1.17274
						Postnatal	1.24656
						Postnatal	1.20475
						Postnatal	1.13491
						Postnatal	1.16719
						Postnatal	1.24568
						Postnatal	1.21372
						Postnatal	1.12938
						Postnatal	1.17748
						Postnatal	1.14849
						Postnatal	1.15974
						Postnatal	1.14584
						Postnatal	1.21312
						Postnatal	1.1732
						Postnatal	1.18535
						Postnatal	1.16512
						Postnatal	1.16474
						Postnatal	1.22405
						Postnatal	1.18793
						Postnatal	1.18208
						Postnatal	1.16512
						Postnatal	1.19646
						Postnatal	1.197
						Postnatal	1.18219
						Postnatal	1.17949
						Postnatal	1.15336
						Postnatal	1.15213
						Postnatal	1.23631
						Postnatal	1.18425
						Postnatal	1.19309
						Postnatal	1.19738
						Postnatal	1.17686
						Postnatal	1.13535
						Postnatal	1.24394
						Postnatal	1.24809
						Postnatal	1.13097
						Postnatal	1.19193
						Postnatal	1.15116
						Postnatal	1.1613
						Postnatal	1.14965
						Postnatal	1.17265
						Postnatal	1.20879
						Postnatal	1.21145
						Postnatal	1.10296
						Postnatal	1.1317
						Postnatal	1.11962
						Postnatal	1.17448
						Postnatal	1.15343
						Postnatal	1.18765
						Postnatal	1.17738
						Postnatal	1.14529
						Postnatal	1.22939
						Postnatal	1.23362
						Postnatal	1.19259
						Postnatal	1.14283
						Postnatal	1.13534
						Postnatal	1.20978
						Prenatal	1.03932
						Prenatal	1.02189
						Prenatal	1.0276
						Prenatal	1.03407
						Prenatal	0.989582
						Prenatal	1.00079
						Prenatal	1.03315
						Prenatal	1.02892
						Prenatal	1.05742
						Prenatal	1.03937
						Prenatal	1.08011
						Prenatal	1.02595
						Prenatal	1.01243
						Prenatal	1.02331
						Prenatal	1.03331
						Prenatal	1.05124
						Prenatal	1.05698
						Prenatal	1.04283
						Prenatal	1.04827
						Prenatal	1.05361
						Prenatal	1.02126
						Prenatal	1.0467
						Prenatal	1.05275
						Prenatal	1.03183
						Prenatal	1.02469
						Prenatal	1.03936
						Prenatal	0.984882
						Prenatal	0.969729
						Prenatal	1.04367
						Prenatal	1.05979
						Prenatal	1.01691
						Prenatal	1.02485
						Postnatal	1.16324
						Postnatal	1.18829
						Postnatal	1.15595
						Postnatal	1.14129
						Postnatal	1.137
						Postnatal	1.15628
						Postnatal	1.13031
						Postnatal	1.19085
						Postnatal	1.20946
						Postnatal	1.10153
						Postnatal	1.15983
						Postnatal	1.16028
						Postnatal	1.066
						Postnatal	1.14958
						Postnatal	1.18047
						Postnatal	1.14076
						Postnatal	1.09919
						Postnatal	1.12868
						Postnatal	1.12206
						Postnatal	1.16401
						Postnatal	1.11536
						Postnatal	1.15451
						Postnatal	1.17562
						Postnatal	1.14776
						Postnatal	1.12242
						Postnatal	1.16087
						Postnatal	1.20863
						Postnatal	1.16821
						Postnatal	1.1739
						Postnatal	1.13153
						Postnatal	1.19085
						Prenatal	0.889479
						Prenatal	0.911095
						Prenatal	0.930013
						Prenatal	0.933345
						Prenatal	1.01079
						Prenatal	0.968525
						Prenatal	0.963702
						Prenatal	0.959358
						Prenatal	0.940458
						Prenatal	0.949669
						Prenatal	0.99671
						Prenatal	0.948737
						Prenatal	0.901634
						Prenatal	0.956344
						Prenatal	1.0027
						Prenatal	0.947053
						Prenatal	0.866041
						Prenatal	0.96131
						Prenatal	1.00076
						Prenatal	1.04941
						Prenatal	1.00716
						Prenatal	0.993648
						Prenatal	0.876341
						Prenatal	0.906489
						Prenatal	1.02662
						Prenatal	1.03083
						Prenatal	1.02086
						Prenatal	0.965491
						Prenatal	0.907534
						Prenatal	0.997202
						Prenatal	0.968383
						Prenatal	0.984074
						Prenatal	1.03424
						Prenatal	1.01539
						Prenatal	0.946196
						Prenatal	0.90918
						Prenatal	0.932267
						Prenatal	0.947011
						Prenatal	1.00485
						Prenatal	1.0088
						Prenatal	1.02035
						Prenatal	0.98827
						Prenatal	1.00482
						Prenatal	1.02309
						Prenatal	1.02281
						Prenatal	1.02437
						Prenatal	1.0248
						Prenatal	1.04682
						Prenatal	0.955439
						Prenatal	0.971358
						Prenatal	1.04997
						Prenatal	1.01258
						Prenatal	1.01921
						Prenatal	0.99421
						Prenatal	1.03814
						Prenatal	1.04802
						Prenatal	1.05033
						Prenatal	1.05695
						Prenatal	0.93674
						Prenatal	0.920695
						Prenatal	1.11287
						Prenatal	1.10626
						Prenatal	0.976524
						Prenatal	1.02589
						Prenatal	0.95554
						Prenatal	1.0148
						Prenatal	1.00715
						Prenatal	0.948438
						Prenatal	0.967639
						Prenatal	0.994918
						Prenatal	0.966419
						Prenatal	1.02662
						Prenatal	1.06213
						Prenatal	0.956586
						Prenatal	0.918423
						Prenatal	1.00152
						Prenatal	1.0491
						Prenatal	0.97461
						Prenatal	0.993294
						Prenatal	0.902888
						Prenatal	0.983307
						Prenatal	1.01662
						Prenatal	1.04712
						Prenatal	1.02468
						Prenatal	1.00708
						Prenatal	0.915741
						Prenatal	0.951866
						Prenatal	1.04833
						Prenatal	0.984543
						Prenatal	1.02241
						Postnatal	1.23767
						Postnatal	1.17807
						Postnatal	1.24456
						Postnatal	1.2568
						Postnatal	1.27193
						Postnatal	1.17327
						Postnatal	1.23927
						Postnatal	1.23693
						Postnatal	1.23434
						Postnatal	1.22288
						Postnatal	1.17721
						Postnatal	1.14863
						Postnatal	1.21661
						Postnatal	1.14048
						Postnatal	1.23546
						Postnatal	1.16464
						Postnatal	1.2179
						Postnatal	1.21204
						Postnatal	1.15911
						Postnatal	1.18166
						Postnatal	1.18579
						Postnatal	1.2139
						Postnatal	1.27557
						Postnatal	1.17304
						Postnatal	1.25571
						Postnatal	1.19937
						Postnatal	1.1854
						Postnatal	1.26907
						Postnatal	1.19014
						Postnatal	1.19674
						Postnatal	1.14242
						Postnatal	1.16594
						Postnatal	1.1626
						Postnatal	1.14571
						Postnatal	1.11081
						Postnatal	1.15754
						Postnatal	1.08363
						Postnatal	1.08355
						Postnatal	1.22265
						Postnatal	1.23617
						Postnatal	1.16527
						Postnatal	1.13629
						Postnatal	1.14412
						Postnatal	1.08571
						Postnatal	1.15729
						Postnatal	1.14577
						Postnatal	1.23014
						Postnatal	1.24567
						Postnatal	1.18597
						Postnatal	1.1405
						Postnatal	1.1238
						Postnatal	1.1174
						Postnatal	1.10112
						Postnatal	1.15642
						Postnatal	1.04099
						Postnatal	1.11939
						Postnatal	1.19635
						Postnatal	1.23604
						Postnatal	1.12173
						Postnatal	1.23355
						Postnatal	1.1412
						Postnatal	1.14199
						Postnatal	1.15597
						Postnatal	1.21533
						Postnatal	1.16657
						Postnatal	1.18692
						Postnatal	1.22377
						Postnatal	1.20123
						Postnatal	1.18886
						Postnatal	1.20012
						Postnatal	1.16459
						Postnatal	1.15694
						Postnatal	1.17293
						Postnatal	1.18785
						Postnatal	1.19495
						Postnatal	1.18795
						Postnatal	1.18732
						Postnatal	1.19921
						Postnatal	1.20957
						Postnatal	1.18541
						Postnatal	1.16342
						Postnatal	1.19626
						Postnatal	1.20661
						Postnatal	1.18383
						Postnatal	1.1692
						Postnatal	1.17187
						Postnatal	1.17608
						Postnatal	1.19409
						Postnatal	1.17062
						Postnatal	1.14706
						Postnatal	1.19414
						Postnatal	1.21367
						Postnatal	1.21499
						Postnatal	1.19246
						Postnatal	1.18365
						Postnatal	1.20956
						Postnatal	1.18432
						Postnatal	1.2277
						Postnatal	1.1758
						Postnatal	1.19931
						Postnatal	1.14257
						Postnatal	1.22137
						Postnatal	1.19188
						Postnatal	1.22564
						Postnatal	1.1586
						Postnatal	1.11148
						Postnatal	1.14927
						Postnatal	1.19157
						Postnatal	1.18505
						Postnatal	1.22696
						Postnatal	1.22066
						Postnatal	1.1762
						Postnatal	1.12982
						Postnatal	1.12902
						Postnatal	1.18599
						Postnatal	1.17518
						Postnatal	1.18342
						Postnatal	1.15363
						Postnatal	1.20993
						Postnatal	1.23025
						Postnatal	1.24455
						Postnatal	1.14298
						Postnatal	1.16972
						Postnatal	1.1999
						Postnatal	1.19477
						Postnatal	1.14466
						Postnatal	1.17012
						Postnatal	1.15703
						Postnatal	1.21195
						Postnatal	1.18443
						Postnatal	1.17112
						Postnatal	1.14126
						Postnatal	1.19055
						Postnatal	1.1725
						Postnatal	1.12729
						Postnatal	1.14286
						Postnatal	1.16538
						Postnatal	1.18589
						Postnatal	1.15685
						Postnatal	1.13012
						Postnatal	1.1966
						Postnatal	1.22182
						Postnatal	1.13613
						Postnatal	1.15841
						Postnatal	1.14058
						Postnatal	1.14724
						Postnatal	1.13533
						Postnatal	1.14922
						Postnatal	1.10978
						Postnatal	1.14956
						Postnatal	1.20697
						Postnatal	1.19781
						Postnatal	1.19019
						Postnatal	1.15695
						Postnatal	1.1487
						Postnatal	1.12422
						Postnatal	1.13076
						Postnatal	1.20855
						Postnatal	1.16341
						Postnatal	1.18791
						Postnatal	1.23179
						Postnatal	1.16745
						Postnatal	1.20182
						Postnatal	1.23477
						Postnatal	1.16555
						Postnatal	1.2262
						Postnatal	1.15956
						Postnatal	1.1951
						Postnatal	1.25675
						Postnatal	1.18149
						Postnatal	1.1715
						Postnatal	1.1709
						Postnatal	1.22534
						Postnatal	1.24949
						Postnatal	1.18008
						Postnatal	1.24874
						Postnatal	1.24473
						Postnatal	1.13771
						Postnatal	1.16782
						Postnatal	1.20067
						Postnatal	1.18703
						Postnatal	1.21426
						Postnatal	1.19263
						Postnatal	1.21987
						Postnatal	1.21042
						Postnatal	1.18407
						Postnatal	1.24288
						Postnatal	1.18819
						Postnatal	1.2014
						Postnatal	1.21003
						Postnatal	1.23667
						Postnatal	1.21902
						Postnatal	1.2386
						Postnatal	1.19978
						Postnatal	1.16331
						Postnatal	1.18048
						Postnatal	1.16817
						Postnatal	1.22677
						Postnatal	1.19867
						Postnatal	1.2389
						Postnatal	1.17833
						Postnatal	1.22238
						Postnatal	1.17516
						Postnatal	1.19958
						Postnatal	1.2684
						Postnatal	1.2317
						Postnatal	1.20673
						Postnatal	1.09387
						Postnatal	1.15582
						Postnatal	1.14213
						Postnatal	1.11896
						Postnatal	1.14228
						Postnatal	1.17692
						Postnatal	1.1407
						Postnatal	1.16102
						Postnatal	1.16556
						Postnatal	1.14209
						Postnatal	1.13284
						Postnatal	1.12362
						Postnatal	1.13908
						Postnatal	1.18969
						Postnatal	1.13275
						Postnatal	1.1195
						Postnatal	1.16781
						Postnatal	1.16316
						Postnatal	1.09209
						Postnatal	1.12948
						Postnatal	1.21568
						Postnatal	1.16176
						Postnatal	1.12296
						Postnatal	1.2273
						Postnatal	1.18988
						Postnatal	1.16025
						Postnatal	1.1625
						Postnatal	1.16206
						Postnatal	1.09584
						Postnatal	1.18124
						Postnatal	1.09503
						Postnatal	1.20526
						Postnatal	1.18801
						Postnatal	1.1587
						Postnatal	1.15395
						Postnatal	1.0623
						Postnatal	1.12594
						Postnatal	1.09752
						Postnatal	1.16607
						Postnatal	1.12849
						Postnatal	1.152
						Postnatal	1.16275
						Postnatal	1.15146
						Postnatal	1.17016
						Postnatal	1.12503
						Postnatal	1.10625
						Postnatal	1.1662
						Postnatal	1.13935
						Postnatal	1.25399
						Postnatal	1.24246
						Postnatal	1.18106
						Postnatal	1.15626
						Postnatal	1.18276
						Postnatal	1.17858
						Postnatal	1.16269
						Postnatal	1.18256
						Postnatal	1.18689
						Postnatal	1.1617
						Postnatal	1.17925
						Postnatal	1.18201
						Postnatal	1.11588
						Postnatal	1.18662
						Postnatal	1.19715
						Postnatal	1.15778
						Postnatal	1.10954
						Postnatal	1.16289
						Postnatal	1.18545
						Postnatal	1.1766
						Postnatal	1.12049
						Postnatal	1.13448
						Postnatal	1.11855
						Postnatal	1.17946
						Postnatal	1.14602
						Postnatal	1.07748
						Postnatal	1.08746
						Postnatal	1.11039
						Postnatal	1.01938
						Postnatal	1.06634
						Postnatal	1.11396
						Postnatal	1.09884
						Postnatal	1.04567
						Postnatal	1.06192
						Postnatal	1.07384
						Postnatal	1.09609
						Postnatal	1.14287
						Postnatal	1.11987
						Postnatal	1.13142
						Postnatal	1.16587
						Postnatal	1.1604
						Postnatal	1.07122
						Postnatal	1.15835
						Postnatal	1.13668
						Postnatal	1.08567
						Postnatal	1.11395
						Postnatal	1.12417
						Postnatal	1.10333
						Postnatal	1.08823
						Postnatal	1.12182
						Postnatal	1.15152
						Postnatal	1.12301
						Postnatal	1.09675
						Postnatal	1.12422
						Postnatal	1.08701
						Postnatal	1.15004
						Postnatal	1.13518
						Postnatal	1.16151
						Postnatal	1.19342
						Postnatal	1.14964
						Postnatal	1.18138
						Postnatal	1.15868
						Postnatal	1.12375
						Postnatal	1.25111
						Postnatal	1.1684
						Postnatal	1.15853
						Postnatal	1.12504
						Postnatal	1.11898
						Postnatal	1.13569
						Postnatal	1.14594
						Postnatal	1.12659
						Postnatal	1.21126
						Postnatal	1.22508
						Postnatal	1.16127
						Postnatal	1.14042
						Postnatal	1.1865
						Postnatal	1.17385
						Postnatal	1.1648
						Postnatal	1.13123
						Postnatal	1.15312
						Postnatal	1.17193
						Postnatal	1.20306
						Postnatal	1.19012
						Postnatal	1.21126
						Postnatal	1.18414
						Postnatal	1.1483
						Postnatal	1.1672
						Postnatal	1.12323
						Postnatal	1.16533
						Postnatal	1.08686
						Postnatal	1.11149
						Postnatal	1.1254
						Postnatal	1.12819
						Postnatal	1.10097
						Postnatal	1.14509
						Postnatal	1.17721
						Postnatal	1.12802
						Postnatal	1.10405
						Postnatal	1.13746
						Postnatal	1.11411
						Postnatal	1.16339
						Postnatal	1.11993
						Postnatal	1.18253
						Postnatal	1.19913
						Postnatal	1.21671
						Postnatal	1.19676
						Postnatal	1.2114
						Postnatal	1.23205
						Postnatal	1.15712
						Postnatal	1.18968
						Postnatal	1.19238
						Postnatal	1.21497
						Postnatal	1.19889
						Postnatal	1.18631
						Postnatal	1.20961
						Postnatal	1.17441
						Postnatal	1.18541
						Postnatal	1.13161
						Postnatal	1.19401
						Postnatal	1.17183
						Postnatal	1.19242
						Postnatal	1.10994
						Postnatal	1.13428
						Postnatal	1.14763
						Postnatal	1.15809
						Postnatal	1.17924
						Postnatal	1.15334
						Postnatal	1.16515
						Postnatal	1.14176
						Postnatal	1.16785
						Postnatal	1.11209
						Postnatal	1.09575
						Postnatal	1.18347
						Postnatal	1.19308
						Postnatal	1.11618
						Postnatal	1.17224
						Postnatal	1.18003
						Postnatal	1.14162
						Postnatal	1.12626
						Postnatal	1.16196
						Postnatal	1.17898
						Postnatal	1.1731
						Postnatal	1.15676
						Postnatal	1.13614
						Postnatal	1.14213
						Postnatal	1.14299
						Postnatal	1.10921
						Postnatal	1.14441
						Postnatal	1.09546
						Postnatal	1.18272
						Postnatal	1.14091
						Postnatal	1.20221
						Postnatal	1.19388
						Postnatal	1.21566
						Postnatal	1.12237
						Postnatal	1.15257
						Postnatal	1.17868
						Postnatal	1.20153
						Postnatal	1.25362
						Postnatal	1.16469
						Postnatal	1.21383
						Postnatal	1.20627
						Postnatal	1.15546
						Postnatal	1.18435
						Postnatal	1.23031
						Postnatal	1.19701
						Postnatal	1.22097
						Postnatal	1.18399
						Postnatal	1.19737
						Postnatal	1.21518
						Postnatal	1.18336
						Postnatal	1.24189
						Postnatal	1.19218
						Postnatal	1.17359
						Postnatal	1.19126
						Postnatal	1.16402
						Postnatal	1.26932
						Postnatal	1.21565
						Postnatal	1.13353
						Postnatal	1.13506
						Postnatal	1.14272
						Postnatal	1.13536
						Postnatal	1.14149
						Postnatal	1.10668
						Postnatal	1.12103
						Postnatal	1.10707
						Postnatal	1.1599
						Postnatal	1.17185
						Postnatal	1.11895
						Postnatal	1.12395
						Postnatal	1.1299
						Postnatal	1.07816
						Postnatal	1.15573
						Postnatal	1.13467
						Postnatal	1.19806
						Postnatal	1.23432
						Postnatal	1.08378
						Postnatal	1.13662
						Postnatal	1.11146
						Postnatal	1.13672
						Postnatal	1.1415
						Postnatal	1.14562
						Postnatal	1.10329
						Postnatal	1.11948
						Postnatal	1.18602
						Postnatal	1.20207
						Postnatal	1.18385
						Postnatal	1.15919
						Postnatal	1.14029
						Postnatal	1.09552
						Postnatal	1.19923
						Postnatal	1.18098
						Postnatal	1.17698
						Postnatal	1.1705
						Postnatal	1.15425
						Postnatal	1.21876
						Postnatal	1.15293
						Postnatal	1.1753
						Postnatal	1.25692
						Postnatal	1.20417
						Postnatal	1.13259
						Postnatal	1.11166
						Postnatal	1.18748
						Postnatal	1.18169
						Postnatal	1.20903
						Postnatal	1.18287
						Postnatal	1.20869
						Postnatal	1.22713
						Postnatal	1.20795
						Postnatal	1.12016
						Postnatal	1.15503
						Postnatal	1.18127
						Postnatal	1.17071
						Postnatal	1.1295
						Postnatal	1.16007
						Postnatal	1.13789
						Postnatal	1.12376
						Postnatal	1.16378
						Postnatal	1.14971
						Postnatal	1.16616
						Postnatal	1.20603
						Postnatal	1.1667
						Prenatal	0.912957
						Prenatal	0.922194
						Prenatal	0.894797
						Prenatal	0.931299
						Prenatal	1.00798
						Prenatal	1.0378
						Prenatal	1.02266
						Prenatal	0.99286
						Prenatal	0.972193
						Prenatal	0.978252
						Prenatal	0.934268
						Prenatal	0.94532
						Prenatal	1.02661
						Prenatal	1.00868
						Prenatal	0.940233
						Prenatal	0.949256
						Prenatal	1.01115
						Prenatal	1.03839
						Prenatal	1.05627
						Prenatal	1.01405
						Prenatal	1.00357
						Prenatal	0.997117
						Prenatal	1.01738
						Prenatal	1.03521
						Prenatal	1.04718
						Prenatal	1.01436
						Prenatal	1.02702
						Prenatal	1.03766
						Prenatal	1.01157
						Prenatal	1.02014
						Prenatal	0.973455
						Prenatal	0.966746
						Prenatal	0.989283
						Prenatal	1.0713
						Prenatal	1.06
						Prenatal	1.0336
						Prenatal	1.01785
						Prenatal	1.05729
						Prenatal	1.09955
						Prenatal	1.04156
						Prenatal	0.992739
						Prenatal	1.04618
						Prenatal	1.05567
						Prenatal	0.969232
						Prenatal	0.948125
						Prenatal	1.07411
						Prenatal	1.05474
						Prenatal	1.03531
						Prenatal	1.03909
						Prenatal	1.08773
						Prenatal	1.0448
						Prenatal	1.03006
						Prenatal	1.06411
						Prenatal	0.97814
						Prenatal	0.970896
						Prenatal	1.07268
						Prenatal	1.03859
						Prenatal	1.03003
						Prenatal	1.0355
						Prenatal	1.04356
						Prenatal	1.02847
						Prenatal	0.915824
						Prenatal	0.907601
						Prenatal	0.999262
						Prenatal	0.984284
						Prenatal	1.00169
						Prenatal	0.938379
						Prenatal	1.00143
						Prenatal	0.973108
						Prenatal	1.05253
						Prenatal	1.03758
						Prenatal	1.03593
						Prenatal	1.03935
						Prenatal	1.0614
						Prenatal	1.05557
						Prenatal	0.985694
						Prenatal	0.992172
						Prenatal	1.00723
						Prenatal	0.982472
						Prenatal	0.983367
						Prenatal	0.968091
						Prenatal	1.02593
						Prenatal	1.0308
						Prenatal	1.05442
						Prenatal	0.914477
						Prenatal	0.878606
						Prenatal	1.03261
						Prenatal	1.06418
						Prenatal	0.997205
						Prenatal	1.00842
						Prenatal	1.07668
						Prenatal	1.0694
						Prenatal	0.965808
						Prenatal	0.913433
						Prenatal	1.0718
						Prenatal	1.08007
						Prenatal	0.967259
						Prenatal	0.96181
						Prenatal	1.05694
						Prenatal	1.08894
						Prenatal	0.927497
						Prenatal	1.0433
						Prenatal	1.09163
						Prenatal	1.06899
						Prenatal	0.984282
						Prenatal	0.89343
						Prenatal	1.06746
						Prenatal	1.0628
						Prenatal	1.06799
						Prenatal	1.03132
						Prenatal	1.11239
						Prenatal	1.08298
						Prenatal	1.09711
						Prenatal	1.11366
						Prenatal	0.98091
						Prenatal	0.949553
						Prenatal	1.09118
						Prenatal	1.10395
						Prenatal	1.07276
						Prenatal	1.0671
						Prenatal	1.0474
						Prenatal	0.978406
						Prenatal	1.02481
						Prenatal	1.02888
						Prenatal	1.08393
						Prenatal	1.0143
						Prenatal	0.982881
						Prenatal	0.983368
						Prenatal	1.1089
						Prenatal	1.03453
						Prenatal	1.0397
						Prenatal	0.950287
						Prenatal	1.01688
						Prenatal	1.09384
						Prenatal	1.13691
						Prenatal	1.08699
						Prenatal	1.09275
						Prenatal	1.03865
						Prenatal	1.06734
						Prenatal	1.12474
						Prenatal	1.12216
						Prenatal	1.07879
						Prenatal	1.13386
						Prenatal	1.09692
						Prenatal	1.10806
						Prenatal	1.05281
						Prenatal	1.06503
						Prenatal	1.07196
						Prenatal	1.116
						Prenatal	1.10374
						Prenatal	1.09492
						Prenatal	1.11155
						Prenatal	1.11178
						Prenatal	1.13085
						Prenatal	1.12953
						Prenatal	1.09687
						Prenatal	1.11798
						Prenatal	1.08746
						Prenatal	1.09376
						Prenatal	1.02639
						Prenatal	1.13842
						Prenatal	1.13142
						Prenatal	1.06534
						Prenatal	1.07664
						Prenatal	1.09482
						Postnatal	1.17739
						Postnatal	1.15579
						Postnatal	1.20732
						Postnatal	1.18814
						Postnatal	1.16256
						Postnatal	1.13512
						Postnatal	1.18805
						Postnatal	1.19425
						Postnatal	1.25055
						Postnatal	1.2404
						Postnatal	1.17188
						Postnatal	1.17057
						Postnatal	1.16326
						Postnatal	1.16439
						Postnatal	1.17401
						Postnatal	1.17544
						Postnatal	1.20681
						Postnatal	1.21183
						Postnatal	1.142
						Postnatal	1.15906
						Postnatal	1.17248
						Postnatal	1.13627
						Postnatal	1.1847
						Postnatal	1.16825
						Postnatal	1.12252
						Postnatal	1.16753
						Postnatal	1.20165
						Postnatal	1.11229
						Postnatal	1.20443
						Postnatal	1.16703
						Prenatal	1.06163
						Prenatal	1.09296
						Prenatal	1.06896
						Prenatal	1.08752
						Prenatal	0.983662
						Prenatal	0.989278
						Prenatal	1.12097
						Prenatal	1.12655
						Prenatal	1.03394
						Prenatal	1.08255
						Prenatal	1.0753
						Prenatal	1.10856
						Prenatal	1.05812
						Prenatal	1.05875
						Prenatal	1.03998
						Prenatal	1.08428
						Prenatal	0.994591
						Prenatal	1.09188
						Prenatal	1.07606
						Prenatal	1.09935
						Prenatal	1.05527
						Prenatal	1.09849
						Prenatal	1.10119
						Prenatal	1.04592
						Prenatal	1.01283
						Prenatal	1.01589
						Prenatal	1.11417
						Prenatal	1.06547
						Prenatal	1.10386
						Prenatal	1.07132
						Prenatal	0.971817
						Prenatal	1.02685
						Postnatal	1.11003
						Postnatal	1.11865
						Postnatal	1.12298
						Postnatal	1.11119
						Postnatal	1.1516
						Postnatal	1.12054
						Postnatal	1.14702
						Postnatal	1.09455
						Postnatal	1.12874
						Postnatal	1.11281
						Postnatal	1.11725
						Postnatal	1.23464
						Postnatal	1.11994
						Postnatal	1.17107
						Postnatal	1.18152
						Postnatal	1.20741
						Postnatal	1.18316
						Postnatal	1.15725
						Postnatal	1.15063
						Postnatal	1.16779
						Postnatal	1.14252
						Postnatal	1.18429
						Postnatal	1.20685
						Postnatal	1.21107
						Postnatal	1.19075
						Postnatal	1.09145
						Postnatal	1.18867
						Postnatal	1.13693
						Postnatal	1.10005
						Postnatal	1.06492
						Postnatal	1.09145
						Postnatal	1.08678
						Postnatal	1.17692
						Postnatal	1.11147
						Postnatal	1.1113
						Postnatal	1.2046
						Postnatal	1.09369
						Postnatal	1.03546
						Postnatal	1.07032
						Postnatal	1.08569
						Postnatal	1.02532
						Postnatal	1.06003
						Postnatal	1.10851
						Postnatal	1.1054
						Postnatal	1.10148
						Postnatal	1.05294
						Postnatal	1.09927
						Postnatal	1.16508
						Postnatal	1.02269
						Postnatal	1.08347
						Postnatal	1.12185
						Postnatal	1.06279
						Postnatal	1.1432
						Postnatal	1.12286
						Postnatal	1.02172
						Postnatal	1.12183
						Postnatal	1.07636
						Postnatal	1.07378
						Postnatal	1.08377
						Postnatal	1.06823
						Postnatal	1.06673
						Postnatal	0.989996
						Postnatal	1.08845
						Postnatal	1.0451
						Prenatal	1.03421
						Prenatal	1.10392
						Prenatal	1.10123
						Prenatal	1.06567
						Prenatal	1.09741
						Prenatal	1.0764
						Prenatal	1.11422
						Prenatal	1.1355
						Prenatal	1.1059
						Prenatal	1.12427
						Prenatal	1.11831
						Prenatal	1.11492
						Prenatal	1.06645
						Prenatal	1.11904
						Prenatal	1.04064
						Prenatal	1.14064
						Prenatal	1.10482
						Prenatal	1.1141
						Prenatal	1.12296
						Prenatal	1.11881
						Prenatal	1.14783
						Prenatal	1.06103
						Prenatal	1.16359
						Prenatal	1.13831
						Prenatal	1.13869
						Prenatal	1.12436
						Postnatal	1.09826
						Postnatal	1.13824
						Postnatal	1.16274
						Postnatal	1.13029
						Postnatal	1.06471
						Postnatal	1.13066
						Postnatal	1.08403
						Postnatal	1.13528
						Postnatal	1.12696
						Postnatal	1.16443
						Postnatal	1.09683
						Postnatal	1.09525
						Postnatal	1.14826
						Postnatal	1.10427
						Postnatal	1.12202
						Postnatal	1.13753
						Postnatal	1.12728
						Postnatal	1.13828
						Postnatal	1.05024
						Postnatal	1.0652
						Postnatal	1.16909
						Postnatal	1.15256
						Postnatal	1.1499
						Postnatal	1.15064
						Postnatal	1.15512
						Postnatal	1.12288
						Postnatal	1.14738
						Postnatal	1.11103
						Postnatal	1.15419
						Prenatal	0.965941
						Prenatal	0.98045
						Prenatal	0.980158
						Prenatal	0.955798
						Prenatal	1.02824
						Prenatal	1.00546
						Prenatal	0.976646
						Prenatal	0.933642
						Prenatal	0.970397
						Postnatal	1.14795
						Postnatal	1.18638
						Postnatal	1.21239
						Postnatal	1.19663
						Postnatal	1.20887
						Postnatal	1.18112
						Postnatal	1.18334
						Postnatal	1.1347
						Postnatal	1.28154
						Postnatal	1.23587
						Postnatal	1.13405
						Postnatal	1.11358
						Postnatal	1.18048
						Postnatal	1.1859
						Postnatal	1.17022
						Postnatal	1.1344
						Postnatal	1.27937
						Postnatal	1.24809
						Postnatal	1.20318
						Postnatal	1.17093
						Postnatal	1.14747
						Postnatal	1.21411
						Postnatal	1.14784
						Postnatal	1.12977
						Postnatal	1.16349
						Postnatal	1.14248
						Postnatal	1.19289
						Postnatal	1.23568
						Postnatal	1.22835
						Postnatal	1.19326
						Postnatal	1.16847
						Postnatal	1.16096
						Prenatal	1.08869
						Prenatal	1.1158
						Prenatal	1.10268
						Prenatal	1.08203
						Prenatal	1.09632
						Prenatal	1.11144
						Prenatal	1.10061
						Prenatal	1.07843
						Prenatal	1.16581
						Prenatal	1.0496
						Prenatal	1.08875
						Prenatal	1.09306
						Prenatal	1.10202
						Prenatal	1.09016
						Prenatal	1.07152
						Prenatal	1.15264
						Prenatal	1.11455
						Prenatal	1.04466
						Prenatal	1.05234
						Prenatal	1.06281
						Prenatal	1.11787
						Prenatal	1.13563
						Prenatal	1.07658
						Prenatal	1.05153
						Prenatal	1.09748
						Prenatal	1.08483
						Prenatal	1.11753
						Prenatal	1.10234
						Prenatal	1.14247
						Prenatal	1.10175

## Sheet: Fig5a-b
SCZ and BD Heritability Enrichment (Fig5a)								SCZ and BD Heritability Enrichment (Fig5b)
	Disease	Heritability Enrichment	Standard Error	P value	FDR				Disease	Heritability Enrichment	Standard Error	P value	FDR
NeuN+	SCZ	2.56302	0.139277	2.33343e-24	9.33374e-24			Glu	SCZ	4.61554	0.535455	8.72197e-11	3.48879e-10
NeuN-	SCZ	1.92554	0.105643	1.06919e-16	2.13839e-16			GABA	SCZ	3.52589	0.412842	2.27058e-09	4.54117e-09
NeuN+	BD	2.8623	0.23258	2.95319e-15	3.93759e-15			Glu	BD	4.77616	0.791611	2.72431e-06	3.63241e-06
NeuN-	BD	1.8319	0.160287	6.08598e-07	6.08598e-07			GABA	BD	3.29466	0.709859	0.00109575	0.00109575

## Sheet: FigS4_NeuN+
Expression levels for supe-FIRE-associated genes, NeuN+
Gene	Astrocytes.0	Astrocytes.1	Astrocytes.2	Astrocytes.3	Astrocytes.4	Astrocytes.5	Astrocytes.6	Astrocytes.7	Astrocytes.8	Astrocytes.9	Astrocytes.10	Astrocytes.11	Astrocytes.12	Astrocytes.13	Astrocytes.14	Astrocytes.15	Astrocytes.16	Astrocytes.17	Astrocytes.18	Astrocytes.19	Astrocytes.20	Astrocytes.21	Astrocytes.22	Astrocytes.23	Astrocytes.24	Astrocytes.25	Astrocytes.26	Astrocytes.27	Astrocytes.28	Astrocytes.29	Astrocytes.30	Astrocytes.31	Astrocytes.32	Astrocytes.33	Astrocytes.34	Astrocytes.35	Astrocytes.36	Astrocytes.37	Astrocytes.38	Astrocytes.39	Astrocytes.40	Astrocytes.41	Astrocytes.42	Astrocytes.43	Astrocytes.44	Astrocytes.45	Astrocytes.46	Astrocytes.47	Astrocytes.48
HECW1	0	0	0	0	0	0	0	0	0	0	0	0	0	0	0.55579	0	0	0	0	0	0	0	0	0	0	0	0	0	5.2995	0	0	0	0	2.7953	0	0	0	0	0	0	0	0	0	0	0	0	0	0	0
ST7	5.2709	0	4.5085	0	0	5.9943	0	0	0	0	6.5053	0	0	0	0	7.9595	0	0	0	0	0	7.4138	7.0325	0	0	10.823	0	0	0	9.7969	0	0	0	5.6774	0	0	4.0623	6.8398	0	3.7945	0	0	0.6817	0	2.0618	7.6496	2.7953	0	0
MYCBP2	8.905	0	7.751	0.45816	2.9029	0	0.44136	0	1.9394	0	9.9526	4.7107	7.2143	8.6526	1.4042	6.6996	7.3304	6.2971	6.4944	8.4206	4.8638	8.5432	6.8096	3.8072	6.5225	0.90174	5.2635	6.7089	8.4588	1.4639	8.6266	6.9711	1.1519	8.9255	7.039	10.123	7.1527	8.8279	7.7322	5.8487	1.6551	1.1473	8.3495	0.88641	3.4151	2.0008	4.8241	0	6.6952
CACNG3	0	0	0	0	0	0	0	0	0	0	0	0	0	0	0	0	0	0	0	0	0	0	0	0	0	0	5.0651	0	0	0	0	0	0	0	0	0	0	0	0	0	0	0	0	1.6738	0	0	0	0	0
GAS7	0	0	0	6.6456	0	0	0	0	0	0	0	0	6.5006	4.4128	0	0	1.7319	0	0	3.0031	0	0	0	4.2967	0	0	0	0	8.0053	0	0	0	0	6.718	0	6.4973	0	0	3.8532	7.5574	0	0	0	0	2.7938	0	5.1379	1.556	1.9513
RANBP9	12.839	1.6529	9.6551	0	1.4055	6.0132	8.6118	0	0	0	0	10.045	7.3903	7.7524	0	5.9486	1.4246	0	7.6887	8.4397	3.5805	0	0	0	8.5831	0	3.1016	4.3518	0	0	3.738	7.2533	0	8.1282	5.4765	8.7975	9.8489	0	6.1814	0	0	8.8721	0	0	1.791	3.4362	4.0728	0	8.4302
HIVEP2	0	4.6688	0	0	0	0	0	0	6.137	0	8.1637	0	0	0	1.2284	1.6137	0.67784	1.7804	8.3072	1.0256	4.7988	2.9374	1.6386	4.6493	1.8863	1.2728	6.1756	0.82227	3.1636	0	3.8262	4.643	0	4.4951	0	2.7214	0.98907	1.0366	4.1997	0.91699	2.1719	0.73171	1.6245	2.7085	0.9077	1.6317	1.6085	2.8105	1.3111
SLC6A7	0	0	0	0	0	0	0	0	0	0	0	0	7.8518	0	0	0	0	0	0	0	0	0	0	0	0	0	0	0	0	0	0	0	0	0	0	4.8591	0	0	0	0	0	0	0	0	0	0	0	0	0
RABGAP1	0	0	7.5781	0	0	7.2569	5.8969	0	0	0	0	8.3261	0	5.2703	2.5394	8.0262	5.8481	7.136	8.374	6.0026	7.875	1.8689	1.5946	7.469	9.4779	9.7464	6.6209	7.8654	7.9558	7.3096	8.6249	8.8851	0.6739	7.392	4.2865	9.1011	4.9816	2.0497	8.0441	7.8731	7.3485	8.2482	5.8885	0	0.60722	6.8308	3.8546	0	0
RNF14	9.1444	0	0	0	0	1.2305	1.1245	0	0	0	0	8.8468	0	3.5365	0	0	0	0	6.8553	10.782	0	10.316	0	0	0	0	0	0	1.4795	0	0	0	7.0109	0	0	4.3784	5.7753	0	0	0	0	0	0	0	0	0	5.6348	0	0
CNTN1	0	3.317	0	7.1395	2.6695	0	7.41	0	8.9359	4.7438	7.0362	5.7353	6.6085	9.2662	9.4055	6.0037	5.2393	10.048	10.015	3.3868	6.7793	4.7061	1.4084	7.9436	4.347	5.4429	6.0249	5.173	7.1357	6.3807	6.7805	6.8868	9.7835	6.8151	7.1442	9.8409	7.5883	10.467	5.1602	7.8626	9.1733	4.7471	4.1579	4.9446	10.392	9.6365	2.3249	8.0076	9.862
CD74	0	0	0	0	0	0	0	0	0	0	0	2.0405	0	0	0	0	3.5905	0	0	0	0	9.4148	0	0	0	0	0	0	0	0	0	0	0	0	0	0	0	0	0	0	0	0	1.8311	0	0	0	0	0	0
NCDN	0	0	0	0	0	0	4.7295	0	0	2.7256	0	0	3.8871	1.3157	0	0	4.6348	0	0	5.2504	3.1307	0	6.5328	0	3.1765	4.9986	1.654	0	5.4904	0	0	0	0	2.6305	5.6334	8.0806	0	0	0	0	0	7.7308	0	0	0	5.9905	2.83	0	0
NRXN3	1.444	0	0	0	0	1.445	0	0	0	0	0	0	0.73546	6.0776	0	0	0.60137	0	0	0	0	0	0	4.911	6.3846	3.429	1.9237	1.5788	6.657	0.86749	5.8541	2.4414	2.6221	4.3324	2.1752	5.5862	1.8269	3.8222	3.5835	2.2718	3.4696	3.4173	3.2664	4.452	1.7076	1.1417	1.4684	3.2697	0.88876
FAM13B	0	0	0	0	0	0	0	0	0	0	0	0.78922	1.0752	5.688	5.9924	4.2286	0	4.9134	4.0558	7.936	0	3.4009	0	10.079	10.497	0	0	0	0	0	4.1558	2.5654	0	0	1.1183	5.9366	5.4865	0	0	3.4855	0	0	0	0	6.0394	0	0	0	0
SARS	0	1.5586	3.6408	6.0832	7.0515	0	0	6.6854	0	0	6.3211	7.455	6.6611	8.1079	9.3694	0	0	0	4.0749	2.6505	2.2417	0	0	0	4.9965	0	0	2.7807	0	6.9687	0	4.2064	1.1825	6.8965	0	10.876	4.7057	1.8792	3.6788	4.5626	4.2378	2.1264	7.8474	10.822	5.6145	3.5478	5.5848	4.7303	2.5928
RNF19A	0	1.797	0	8.434	0	5.8083	0	0	0	0	0	9.0418	7.9568	7.3114	4.3638	8.1956	7.9535	8.8335	8.0603	5.7291	0	0	6.9814	0	4.3693	6.9112	8.978	5.5179	9.0061	4.4022	6.6877	6.7159	4.4054	9.1123	4.5528	6.5882	6.498	5.0233	5.1965	5.6421	6.2263	5.651	6.6379	4.9146	6.9185	2.9639	1.4118	0	9.7164
TRIO	0	0	0	0	0	0	0	0.4379	0	0	1.5474	2.6085	0	5.6784	0	0	1.0035	2.0613	0	7.58	0	8.6626	6.0582	3.0935	0	0	7.9062	5.7488	5.5066	0	5.9626	7.4366	0	4.0285	6.3591	6.6129	0	4.9241	0	0	0	3.6788	0	2.1631	0	0	0.36306	0	2.3609
CTNNA1	0	4.2925	3.2184	0	0.72241	3.4036	1.1968	7.2015	2.6134	7.3811	6.121	8.9596	7.8386	8.5571	9.9615	5.3544	7.9108	10.271	2.9794	1.1021	2.9032	6.1254	4.3351	6.7789	5.1428	5.1494	2.1974	9.2462	7.4695	8.1849	5.2591	3.3898	2.704	2.2061	7.4826	6.1744	5.4435	2.1671	10.162	5.5306	2.6264	3.3931	6.0946	2.023	9.1893	8.1201	8.017	2.1141	9.6192
CELF2	1.5732	7.1225	0	5.373	1.1127	4.8088	4.7857	6.4552	6.7321	0	8.3881	5.9128	4.9436	8.5977	9.6463	6.3499	9.4751	4.3425	6.2852	3.734	8.011	8.684	7.2286	1.5401	8.5703	7.4501	4.9006	7.9771	9.679	9.7218	5.3787	6.4651	9.1456	8.6528	7.4479	6.2437	2.9681	7.171	7.0415	6.276	7.9843	5.5876	2.7602	7.7694	3.0655	7.5545	7.3868	8.9976	7.7225
NEDD4L	0	3.3252	0	0	0.44905	0	0	0	0	0	1.6512	5.6223	0.56515	2.0913	0.87592	2.2761	0	1.3303	0	0	0	5.0337	0	0	0.87857	1.4655	0	0	7.0554	1.1304	9.8169	1.3775	0	5.0656	6.0756	2.4194	4.0279	0	0	8.2385	0	1.4023	0	0	0	0	5.0522	6.3252	0.69078
DKK3	5.1579	11.346	10.302	10.892	11.643	9.7359	7.5989	8.4128	6.3473	9.3329	7.9097	8.3759	8.0319	7.8344	7.3036	4.0808	10.648	9.1356	8.5396	5.1302	8.4696	3.7937	9.5631	9.7903	6.2084	4.6796	8.2108	8.9691	8.5117	6.4565	6.939	9.7864	4.1183	2.8696	8.6313	12.305	9.6235	11.135	7.51	4.6452	5.2996	6.2045	10.722	5.4077	9.8079	9.9849	9.6735	7.5761	8.4281
METTL24	0	0	0	0	0	0	0	0	0	0	0	0	0	0	0	0	0	0	0	0	0	0	0	0	0	0	0	0	0	0	0	0	0	0	0	0	0	0	0	0	0	0	0	0	0	0	0	0	0
OPN3	0	0	0	0	0	0	0	0	0	0	0	0	0	0	0	0	0	0	0	0	0	0	0	0	0	0	0	0	0	0	0	0	0	0	0	0	0	0	0	0	0	0	0	0	0	0	0	0	0
SDCCAG8	9.0381	5.1642	0	0	0	0	3.252	0	0	0	0	7.3817	8.2665	5.3936	8.3805	9.007	8.5057	0	0	8.1243	0	6.9849	5.0288	8.9321	7.0115	0	0	6.262	0	4.2062	0	8.11	7.8531	3.0276	6.8723	0	7.1423	0.97071	0	0	8.5568	7.9058	6.455	6.6191	0	7.6179	5.6061	5.3671	8.5514
DGKG	0	0	0	0	5.7354	0	0	0	0	3.0949	5.6452	6.2557	6.6713	1.2228	6.5122	0.93898	8.1224	0	8.4511	5.2438	0	5.0851	4.7532	7.6871	0	0	0	7.6441	0	0.88854	0	4.0888	5.9178	0	5.4057	5.8652	6.8344	0	0	6.0409	9.4709	5.1096	1.8467	0	5.3077	3.8156	6.8287	0	0.52571
RIMBP2	0	0	0	0	0	0	0	0	0	0	0	0	5.8985	1.4201	0.80827	0	0	0	0	0	0	0	0	0	0	0	0	0	1.9885	0	0	0	0	5.4626	0	0	0	0	0	0	0	0	0	0	0	0	0	0	0
LIMCH1	1.4832	8.2382	7.0446	1.4038	4.1193	0	10.075	6.1783	8.3654	2.6048	0	10.317	8.8831	8.1573	0	6.9575	9.4	9.0653	7.1953	8.6932	9.5758	7.2558	9.1129	7.0439	10.105	7.7404	7.9334	9.3763	9.4508	10.358	7.5458	10.603	6.5519	9.9683	9.8103	7.0295	8.5541	8.9355	9.1419	9.9425	6.201	3.688	2.5543	1.8036	9.7735	9.2786	7.5165	7.1653	3.9693
DDX20	0	0	6.0621	0	0	0	0	0	0	0	0	0	0	1.7795	0	0	0	0	7.7272	8.4056	0	0	0	0	1.6734	2.4854	2.4289	1.1683	2.4084	0	4.9966	3.2244	2.3352	0	1.8675	2.4707	2.0699	2.3973	4.0044	1.9577	3.1029	2.4035	2.1319	2.4582	0	0	0	0	0
GLP2R	0	0	0	0	0	0	0	0	0	0	0	0	0	0	0	0	0	0	0	0	0	0	0	0	0	0	0	0	0	0	0	0	0	1.0389	0	0	0	0	0	0	0	0	0	0	0	0	0	0	0
ROPN1	0	0	0	0	0	0	0	0	0	0	0	0	0	0	0	0	0	0	0	0	0	0	0	0	0	0	0	0	0	0	0	0	0	0	0	0	0	0	0	0	0	0	0	0	0	0	0	0	0
NDUFB4	7.3769	9.4022	0	8.8894	6.4274	13.013	6.5643	7.9119	0	0	0	7.7561	8.1101	7.8678	6.4572	7.7429	8.458	6.3364	7.4094	0	7.9119	11.169	8.0652	6.3361	0	0	9.2792	8.5945	8.5731	7.0723	5.9457	6.967	9.4347	9.5134	6.6156	7.67	8.3761	9.1807	5.208	9.7488	6.201	4.1772	0	2.1956	10.156	8.8016	8.0558	7.7393	8.9261
CTNNA2	0	7.644	2.7738	5.7327	6.8669	4.3216	2.2584	7.6456	0	3.968	8.1634	7.0501	7.5467	7.4502	8.8341	5.3601	4.4592	8.8419	8.2928	6.5076	7.016	5.9858	8.2115	9.1913	8.1686	4.2754	8.802	6.7888	5.5508	8.7481	3.6319	8.3109	8.6954	9.5018	7.3186	6.3364	8.9142	4.8209	5.3769	7.1679	8.9558	9.0508	8.1908	6.2208	8.4025	8.2692	7.3554	5.9863	9.0839
SYT1	8.6777	0	0	2.7018	2.4379	2.3245	0.90966	0	0	0	0	0	7.2246	7.3013	3.4733	2.036	1.4882	4.863	0	1.3556	0.79438	5.9603	1.8257	3.9547	6.2876	3.7856	11.016	2.9886	10.906	2.4107	8.041	4.5184	4.1899	8.3888	7.3491	9.9764	2.7927	3.5941	8.0834	3.1732	6.1922	4.0797	3.1941	3.7548	7.6728	1.0377	1.3461	3.3296	1.6914
MAST4	0	9.4072	6.106	1.9405	0.83266	0.52892	6.8903	5.6675	0	0	5.5482	5.3975	7.2984	5.7229	6.6264	5.7482	9.3696	6.5017	1.3514	6.8924	1.8463	0	3.6141	8.9813	7.6952	3.9192	6.1577	6.8055	3.5346	2.4466	5.5778	6.7332	2.7299	4.1994	4.4337	6.3399	4.4568	5.2097	5.7384	8.1221	8.2225	5.4897	7.075	7.7171	5.7079	5.2737	4.9534	2.6631	7.5685
MAPK6	0	0	0	0	0	0	0	4.544	0	0	0	0	0	8.4357	5.1108	5.5471	0	0	0	0	5.6629	2.3531	0	0	2.5829	0	0	0	0	0	9.4854	6.8474	0	8.9939	2.0069	7.3585	0	5.5158	0	0	0	0	6.0053	9.6808	9.2883	0	8.5456	0	0
GBA2	0	6.7972	6.6739	0	0	0	0	0	0	5.6415	0	0	0	8.7978	0	0	0	0	0	0	0	0	0	8.702	0	1.8975	3.51	0	1.4341	0	8.7465	8.0927	0	6.6113	5.6788	0	7.7366	0	7.0501	0	0	0	0	0	10.005	0	9.043	7.7362	0
CAMK2A	0	0	0	0.97745	0.95096	1.0415	0	0	0	2.4565	0	0	2.8334	1.1314	2.0709	1.399	0.96581	1.1954	0	0	0	1.1218	0	0	4.619	8.1299	0	0	8.3224	0	7.6526	0	0.84157	5.6673	0	9.194	0	1.4173	2.2271	4.4707	0	0	0.73307	0	0	0	4.9601	0	0
TCOF1	0	0	0	0	0	0	0	0	0	0	0	0	1.2244	0	0	0	0.60385	0	0	0	0	3.9174	7.1086	0	0	0	0	0	0	0	0	0	0	0	0	0	2.3972	0	0	0	0	0	0	1.1372	0	5.4609	4.0479	0	0
OSBPL3	0	2.2283	8.3128	0	0	9.1788	0	0	0	0	0	0	0	4.0328	0	0	0	0	0.95488	0	0	0	0	0	1.3935	0	0	0	0	0	0	0	0	0	0	0	0	0	0	0	0	0	0	0	0	0	0	0	0
SREBF1	4.1687	0	0	2.2346	6.5183	8.8457	1.2747	0	0	6.1227	7.7726	0	0	5.5405	0	0	0	1.5724	0.96017	4.1188	3.0212	4.6607	6.6831	4.3037	0	2.6244	4.8032	2.7233	4.2692	1.7334	0	3.0514	0	0.84317	0	0	0	3.1159	0	6.3188	1.2756	6.0457	3.1867	3.8543	4.0395	4.903	4.8595	5.3654	0.6784
NUAK1	0	0	0	0	0	0	0	0	0	0	0	0	0	0	0	0	0	0	1.6642	2.4153	0	0	0	10.12	0	0	0	0	5.1005	0	0	8.2614	0	1.9001	0	5.3913	0	0	1.3871	1.1627	0	0	0	0	0	0	0	0	0
WSCD2	0	0	0	0	0	0	0	0	0	0	0	0	0	0	0	0	0	0	0	0	0	0	0	0	0	0	1.384	0	0	0	0	0	0	0	0	7.2981	0	0	0	0	0	0	0	0	0	0	0	0	0
EIF4G3	11.84	0.92107	0	7.4924	8.2928	4.6074	0	6.3441	6.1569	0	2.3302	4.729	5.5826	3.0024	0.83652	1.7701	7.9786	2.5234	9.9542	6.2736	0.6516	0	6.7192	0	8.3135	0	8.3281	8.1135	8.1155	1.6949	9.0234	5.5883	5.2154	6.8437	1.5404	1.3988	0	8.5577	6.1319	3.2194	9.0167	7.6189	3.6669	3.9613	5.3016	0.86282	4.2468	9.7457	5.8045
RASAL2	0	0.70624	1.1644	0	0	0	0.97496	0	0	0	1.9439	0	0	0	0	1.4351	0	0	0	0	1.7745	0	0	0	0	0	0	0	9.3777	0	10.219	0	0	1.0567	0	7.8459	0	0	5.2973	0	0	0	0	0	2.9788	0	0	0	0
MAP2	2.1293	0	0	0	0.99493	5.9366	0	5.5762	0	4.6371	0	5.4697	6.2722	8.3874	2.3146	0	8.1184	8.9379	8.2043	3.4107	3.0024	7.0625	0	2.5582	7.358	2.8049	4.0466	7.169	6.5735	0.8548	10.819	8.1022	9.359	8.1427	2.1533	10.309	6.2937	4.8358	10.87	9.0264	5.0279	0	2.0603	6.2124	7.5803	0	7.1696	0	3.0901
AMPH	0	0	0	9.7475	0	0	0	0	0	0	0	0	0	0	4.5314	0	0	0	0	0	0	0	0	0	6.2447	1.7892	10.272	0	0	0	0	0	5.9626	2.1367	0	3.0492	0	0	6.6357	0	0	0	0	0	0	0	0	0	0
FAP	0	0	0	0	0	0	0	0	0	0	0	0.7722	0	0	0	0	0	0	0	0	0	0	0	0	0	0	0	0	0	0	0	0	0	0	0	0	0	0	0	0	0	0.94261	0	0	0	0	0	0	0
RBFOX1	0	0	0	0	0	0	0	0	0	0	0	0	0	0	0	0	0	0	0	0	0	0	1.0044	2.7516	6.162	1.4252	0	0	0	0	0	0	0	0	0	5.0281	0	0	5.1483	0	0	0	0	0	0	0	0	0	0
PKD2L2	0	0	0	0	0	0	0	0	0	0	0	0	0	0	0	0	0	0	0	0	0	0	0	0	0	0	0	0	0	0	0	0	0	0	0	0	0	0	0	0	0	0	0	0	0	0	0	0	0
RFX3	0	0	8.0599	3.3475	0	4.6875	0	5.0949	3.2003	0	0	4.7089	2.3497	6.3797	0	2.2169	1.0442	1.2856	9.072	0	0	0	4.3014	0	2.1961	4.2141	7.4038	0	2.0473	3.1078	7.3616	1.3318	8.0275	1.1088	1.2896	3.7428	5.2339	1.517	11.289	0	8.3849	7.2748	0.4531	0	4.8737	9.3449	0	9.4616	1.459
MEF2C	1.6574	4.3192	6.6418	2.9227	4.2768	6.6261	0	0	0	7.5233	2.2379	7.7229	7.6616	4.4074	0.78658	6.8935	4.3973	5.3061	4.2833	1.083	3.066	2.7209	0	0	4.0886	2.0209	4.4965	3.6566	6.8998	5.132	7.3705	0.94473	1.6563	7.3059	2.4337	7.2481	3.9898	7.8437	6.8431	1.9548	4.2223	6.4828	3.4458	1.9959	6.9482	5.0322	3.4537	1.6621	3.9443
KIAA0141	3.7973	0	0	0	9.4185	0	0	7.2466	7.3704	0	0	0	0	4.432	0	6.2466	0	0	0	0	0	0	1.2427	5.1404	3.2807	3.6377	0	0	1.9484	1.3479	3.6824	0	1.3846	3.2394	3.9543	5.0292	8.6459	2.6083	3.3732	1.9528	2.7371	6.7084	2.9513	1.6948	6.5723	0	0	2.9034	4.1506
ALG9	1.7799	0	0	0	0	0	0	3.5658	0	0	0	0	8.4195	0	0	0	0	0	0	0	5.8903	5.4403	8.28	0	0	2.1554	0	9.9708	0	0	0	8.8279	0	6.0337	0	0	0	0	0	0	0	0.85255	0	0	0	0	3.6862	8.7281	0
NLK	0	7.9542	0	0	0	0	0	0	0	5.4183	0	5.9083	0	0	1.8	0	0	2.0003	1.9541	1.5433	4.3813	1.2436	0	1.4758	0	0	6.2262	0	4.6737	0	0	1.3692	0.94194	4.5063	0	8.2456	0	0	7.1088	0	1.66	1.1512	0	1.1885	0	0	0	0	0
GNAO1	2.7997	6.2245	4.9496	4.0163	0	0	4.8822	5.9024	0	0	2.1471	4.897	4.9874	5.0482	2.3257	3.3554	2.3734	5.2244	6.6007	8.269	4.3532	3.4036	6.5809	4.266	1.2284	8.7759	4.099	4.1565	3.2943	4.1813	8.6727	5.1692	6.1794	6.0874	4.1083	6.7771	7.3475	5.7517	8.9304	6.2683	2.4999	4.2797	5.3519	2.3606	7.3932	7.6155	7.3824	0	6.2433
PHACTR3	0	0	0	2.5579	0	0	3.998	8.1908	3.9849	10.075	2.7051	1.3932	8.6849	8.8714	8.754	4.1309	1.5477	7.7448	1.805	0	0.83383	0	0	5.5179	0	0	5.0079	0	7.4782	9.6872	0	0	0.84731	6.3877	1.2066	0	0	3.3607	0	0	0	7.449	7.3221	4.1414	5.1748	7.1759	4.1901	0	0
PITPNM2	0	0	0	0	0	0	0	0	2.5686	0	0	0	0	0	0	0	3.7858	0	0	0	0	0	0	5.5306	3.0339	0	3.18	0	0	0	0	0	0	0	0	1.3172	0	0.64209	0	0	1.1676	0	0	1.6845	0	0	0	1.049	0
NRCAM	8.3014	10.645	7.5376	4.4105	9.2739	11.487	8.1248	8.9051	6.9804	0	9.5368	8.6166	9.3988	9.9293	8.0573	7.6897	7.2927	9.7406	7.33	8.5197	10.485	9.8084	9.8674	9.1562	10.099	7.7746	9.804	10.66	11.125	8.0222	6.0028	9.1182	9.4343	9.7107	8.0449	4.4373	8.6696	8.5683	8.0333	9.8498	9.601	6.0981	6.3218	9.2308	9.4565	10.035	9.3858	11.224	10.467
RAPGEF4	0	0	2.3498	0.87356	0	0	0	0	0	0	0	0	0	2.6118	0	0	3.5412	2.1124	0	0	0	0	0	1.2113	2.2268	0	0	0	0	0	3.1696	0	0	7.1298	0	0	0	0	6.4059	0	0	0.92726	0	0	0	3.1108	0	0	0.74328
CLSPN	0	0	0	0	0	0	0	0	0	0	0	0	0	0	0	0	0	0	0	0	0	0	0	0	0	0	0	0	0	0	0	0	0	0	0	0	0	0	0	0	0	0	0	0	0	0	0	0	0
SORBS1	7.6389	5.6029	4.8136	1.4073	10.013	8.1787	8.8299	7.2246	10.064	8.1638	10.26	8.1964	9.0068	5.6361	9.7923	6.6787	9.7369	8.0499	9.5109	10.584	8.0185	7.8007	8.8383	9.2803	9.1545	7.493	8.3376	10.201	7.4854	9.3205	7.4891	9.4136	5.2275	6.909	9.6125	5.4992	9.5235	7.9032	6.1939	9.8273	8.2126	2.3723	10.651	6.0986	7.8162	9.3542	8.6817	7.0079	7.3122
ABLIM1	0	9.3011	8.4089	2.2086	1.7336	8.2955	7.8192	10.331	0	0	5.502	7.0006	8.0878	6.9983	8.6047	7.9111	7.1166	8.6912	6.2125	8.2986	6.199	8.3209	9.4503	7.7337	7.7635	1.9279	9.381	8.9166	6.4689	10.362	3.4794	8.5607	1.7938	5.0588	8.0634	7.3855	8.9918	6.0795	8.4357	6.3866	6.7632	9.9253	8.5594	7.9079	8.8946	7.6965	9.0039	6.2375	3.059
RBFOX2	0	0	9.2187	0	0	1.2016	0	0	0	0	0	0	8.8244	8.3145	0.72718	1.0039	0	5.6244	6.9973	0	4.7901	1.6631	4.2595	2.2518	5.1383	2.707	7.1577	9.4164	2.983	1.5193	6.6389	8.5106	2.427	5.6277	0.84485	8.1408	3.1194	2.3518	5.1719	7.8822	3.1676	5.4014	5.7729	4.0476	3.6488	3.304	4.2856	4.3625	5.0571
TNRC6B	6.174	8.3573	8.352	0.37628	3.3069	7.0283	4.9655	6.9052	8.1704	9.6933	7.2836	8.0898	6.5675	6.9113	8.2981	8.4002	7.6899	6.5275	6.1329	6.0838	8.5605	7.3745	5.5118	8.0842	6.6513	4.0205	2.5238	7.38	5.6643	6.0125	8.3104	5.3789	5.3032	6.7324	8.9169	8.7425	7.9256	5.9516	6.2211	7.4906	7.7874	6.9355	4.9979	7.8518	7.4357	8.2877	7.9092	6.2096	5.8509
SGSM3	0	2.8597	0	0	0	0	0	0	0	0	0	0	0	0	0	0	0	0	0	0	0	0	0	0	0	0	0	0	0	3.4324	0	0	0	0	0	0	0	0	1.7543	0	0	0	0	0	0	0	0	0	0
NIN	0	0	1.0512	8.3013	4.6863	1.2792	0	3.2657	0	0	0	6.6	6.3763	5.0492	6.039	1.6815	9.1128	9.3035	0	0.79904	6.5714	2.3866	7.3765	8.5711	7.5755	2.0126	7.3073	7.9538	2.991	7.9556	5.8191	6.3427	5.6474	8.9955	6.9051	7.2935	8.0489	1.8593	1.4087	7.4655	5.4729	1.2724	2.7975	1.3121	6.5195	5.7407	7.5003	5.7355	2.3876
DAAM1	0	6.1431	0	6.0094	9.2236	0	8.6835	3.8977	11.199	0	0	6.2648	8.018	7.2224	7.6045	1.526	5.3557	0	5.4454	4.6766	2.3238	8.009	0	7.9701	6.2489	1.1968	3.9802	1.9274	4.4584	4.6684	7.5245	7.1466	0.93313	9.6578	8.0223	6.8722	0	7.4242	2.8761	7.4397	7.9125	0	2.571	0	4.7104	6.5379	3.0022	1.9047	0
FGF14	2.429	0	0	0	0	0	0	0	0	2.8493	0	0	0	9.1729	0	0	0	0	0	0	0	0	0	0	0	0	0	0	6.7793	0	3.7945	0	0	4.8209	0	9.1224	0	0	0	0	0	0	0	0	0	0	0	0	0
TJP1	8.5143	0	4.6022	7.6788	11.327	8.2671	7.2184	8.3246	3.6959	0	0	6.8952	7.9401	6.8492	8.0111	8.1866	7.5235	8.197	2.1215	5.0506	7.2753	8.8483	7.9878	5.1985	8.5606	2.8286	4.0321	6.6292	8.6674	6.6892	5.327	9.4037	8.8202	6.8417	7.7462	9.1335	7.6227	11.157	10.545	8.5638	8.8179	8.311	6.7358	8.2621	7.388	9.0328	9.3199	7.7502	10.386
SPAG1	0	0	0	0	0	0	9.4693	1.1557	0	0	0	0	0	4.2006	0	8.5297	0	0	0	0	0	0	0	0	2.6359	3.8773	3.2257	7.425	3.8762	3.5963	5.6194	3.8332	3.9501	3.1006	3.5899	5.7115	2.2659	5.1523	4.6805	3.8818	4.2542	5.3883	4.6069	5.9979	2.9592	6.6599	2.796	3.1302	4.185
NCALD	0	0	0	0	0	0	0	0	0	0	0	0	0	4.7764	0	0	0.78987	0	0	0	0	0	0	0	7.5658	0	0	0	0	0	5.7659	0	0	2.5266	0	0	0	0	4.3723	0	0	0	0	0	0	0	0	0	0
DFNA5	0	0	0	0	0	0	0	0	0	0	0	0	0	0	0	0	0	0	0	0	0	2.2607	0	0	1.2521	3.2794	1.0751	1.7493	2.4679	0.98545	7.196	2.1736	1.3404	1.2256	1.8105	3.7973	2.8189	2.5481	2.7941	0.93375	3.4036	2.5208	2.7117	5.5136	1.698	1.2833	1.0357	5.9927	1.5966
TAX1BP1	4.2492	6.3727	8.3423	0	7.805	8.2256	5.1927	8.4182	2.6368	0	7.6377	7.3333	5.8028	6.7822	7.3899	9.2112	5.0655	8.7504	3.8242	8.8246	5.7511	0	6.7845	7.5468	9.1742	2.5348	8.7111	8.0139	7.9804	0	8.1055	7.1609	8.129	8.3714	8.8863	7.1921	6.4726	0.67194	8.0573	7.6615	9.4376	7.0467	9.6351	7.5339	6.9723	7.2903	8.2722	4.1676	5.0583
CA9	0	0	0	0	0	0	0	0	0	0	0	0	0	0	0	0	0	0	0	0	0	0	0	0	0	0	0	0	0	0	0	0	0	0	0	0	0	0	0	0	0	0	0	0	0	0	0	0	0
CREB3	0	0	0	5.2697	0	0	0	0	0	0	0	7.0923	0	10.115	0	0	0	5.9896	7.8117	0	6.6616	0	7.4664	0	0	4.5125	1.916	7.7419	2.4707	0	4.9586	3.8277	3.4903	7.7749	0	0	0	0	2.7969	0	5.4269	4.4167	4.3405	3.544	9.448	0	0	0	0
RGP1	0	7.0212	0	0	0	0	0	0	0	0	0	0	0	0	0	0	0	0	0	0	0	0	0	0	0	0	0	0	0	0	0	0	0	0	0	0	0	0	0	0	0	0	0	0	4.8886	0	0	0	0.74174
SH3GL2	0	0	0	0	0	0	0	0	0	0	0	0	0	0	0	0	0	0	0	0	0	0	0	0	0	0	10.175	0	0	0	0	0	0	0	0	6.8501	0	0	0	0	0	0	0	0	0	0	1.457	0	0
ATRNL1	0	0	0	0	0	0	0	0	0	0	0	0	0	4.3493	0	0	0	0	0	0	0	0	0	0	3.1781	0	2.4058	0.81921	0	0	3.9614	0	0	2.0872	0	8.9838	0	0	0	0	0	0	0	0	0	0	0	4.4562	0
RCVRN	0	0	0	0	0	0	0	0	0	0	0	0	0	0	0	0	0	0	0	0	0	0	0	0	0	0	0	0	0	0	0	0	0	0	0	0	0	0	0	0	0	0	0	0	0	0	0	0	0
RAPGEF2	0	0	0	0	0	0	0	3.3653	0	0	0	4.5163	9.148	7.5425	8.2705	0	0	0	7.5085	0	7.2285	6.6671	0	3.8419	6.0151	0	0	1.8081	1.287	8.2471	1.1327	0.76334	0	7.5558	0	10.438	4.0211	0	0	5.5409	7.9565	0	0	0	5.5872	0	4.5815	0	7.5324
ZBTB16	0	0	0	0	0	0	0	0	0	0	0	0	2.7895	5.8115	0	0	0	0	0	2.0628	0	0	0	0	5.0011	0	0	0	0	0	7.8183	5.6327	0	0	0	0	0	0	7.3302	0	0	0	0	0	0	4.853	3.4875	0	0
PPM1H	0	0	0	0	0	0	0	0	0	0	0	0	0	6.4608	0	0	0	0	0	0	0	0	0	0	0	0	0.80514	1.0448	6.0682	0	0	7.0763	0	0	0	7.8296	0	0	0	0	0	0	0	0	0	0	0	0	0
PRMT8	0	0	0	0	0	0	0	0	0	0	0	0	0	0	0	0	0	0	0	0	0	0	0	0	0	0	0	0	0	0	0	0	0	0	0	0	0	0	0	0	0	0	0	0	0	0	0	0	0
PHACTR1	0	0	0	0	0.74506	1.7225	0	0	0	0	0	1.9708	0	0.89731	0.82631	0	6.39	2.2445	0	3.0279	0	0.88915	0	0	2.85	0	2.2421	0.91416	1.6026	0	5.4318	3.6821	0	5.5505	2.73	9.0257	0	0	5.9624	0	0	0	0	0	0	0	3.4631	5.4113	0
WASF1	0	10.023	0	0	0	0	1.4595	0	0	0	0	0	0	0	0	0	0	7.9473	0	0	0	0	0	2.7611	9.303	0	0	0	8.5402	0	0	0	0	0	2.5584	8.3017	0	0	0	0	0	0	0	0	0	0	0	0	0
SOBP	0	3.5035	0	0	1.9934	1.7024	8.1122	0	0	0	2.7715	7.0669	4.3632	4.915	0	0	1.0109	0	0	0	0	0	0.77867	0	0	5.5408	1.904	1.2019	3.0851	9.6738	3.0771	7.7327	1.82	6.2301	1.9112	4.9902	0	1.8756	6.2756	0	2.3094	2.1226	5.0637	1.7412	0.80031	6.2177	0.90093	0	0
MRPS27	9.8181	1.1019	0	0	0	0	0	0.9658	0	3.2449	0	2.2651	0	0	0	0	6.861	9.2476	5.9744	0	0	0	0	0	5.7449	0	4.8765	0	0	0	0	2.8933	0	0	0	1.6322	0	0	2.992	0	0	2.9894	0	3.8586	0	0	0	0	0.80013
PDE8B	4.5528	7.2833	7.2182	0	0	0	0.86526	0	0	0	0	7.0405	1.0603	8.2512	0	0	0	0	5.7426	0	6.4963	0	3.6893	4.5049	0	0	4.7868	0	5.631	8.3518	8.2678	0	0	0	0	0	7.3987	0.799	8.3172	6.1998	0	0	0	5.2111	5.8966	0	8.0218	0	0
PDE4D	0	6.7187	5.9535	0	6.9858	5.2119	0	5.9441	0	0	0	4.5529	7.9556	7.0687	5.6957	7.6443	7.4438	6.5302	6.617	4.5819	4.9129	4.5712	2.0432	3.617	5.2918	6.6984	3.9029	6.2777	6.0395	0	0.92715	6.3792	6.936	6.3323	5.7059	4.8782	5.1017	0	6.2451	7.9735	5.0911	0	0.82313	6.2949	6.1515	3.0564	7.1902	1.1596	8.6428
GNPDA1	2.5667	0	6.8089	0	0	0	0	0	0	0	4.1692	1.8086	1.5374	0	0	0	0	0	6.0073	5.0972	0	0	8.9855	0	0	3.5217	0	0	0	0	0	0	0	1.3848	5.0532	0	0	0	0	0	0	0	0	1.4371	0	0	0	5.3427	0
PCDH12	0	0	0	0	0	0	0	0	0	0	0	0	0	0	0	0	0	0	0	0	0	0	0	0	0	0	0	0	0	0	0	0	0	0	0	0	0	0	0	0	0	0	0	0	0	0	0	0	0
FGF1	0	0	10.11	0	0	0	1.7045	8.2267	0	0	0	1.9798	0	3.0441	6.5431	2.3181	2.9934	3.9201	8.1871	3.4624	4.6751	7.1135	7.5507	3.0806	0	0	1.0321	0	0	0	0	10.372	5.8311	0	0	0	0	0	8.2354	10.073	0	0	0	0	0	0	0	0	6.4109
HGD	0	0	0	0	0	0	0	0	0	0	0	0	0	0	0	0	0	0	0	0	0	0	0	0	0	0	0	0	0	0	0	0	0	0	0	0	0	0	11.203	0	0	0	0	0	0	0	0	0	1.3884
FGF12	0	3.1887	0	0.85618	1.3565	3.4241	0	0.88266	0	0	0	0.74329	1.0177	0	0	0	3.2879	0	1.0239	0	0.72104	7.4839	1.0864	1.1895	0	0	0	1.015	8.1088	0	3.1353	0	0.73313	0	0	1.5155	0	0	0	0	1.3523	0.9091	1.0754	0	0	0	0	0	0.72788
BBX	8.8584	0	0	3.1744	7.1109	5.0588	3.7539	3.0558	0	6.2361	1.9386	5.4315	5.4223	7.897	8.5124	1.4306	0.57875	5.0178	7.3761	0	0	0	6.2896	6.4372	5.3557	0	0	0	7.3516	4.3136	6.867	8.4712	5.4748	7.4522	6.9045	1.7235	6.8286	0	0	2.2186	1.5478	8.3467	2.5361	0	5.901	2.4869	6.106	0	0
PDE1A	3.3683	0	0	0	0	0	0	0	0	0	0	0	0	0	0	0	0	0	0	0	0	0	0	0	0	1.681	0	0	10.332	0	0	0	0	6.6539	0	10.346	0	0	0	0	0	0	0	0	0	0	0	0	0
SPTBN1	8.5115	8.3758	9.6428	6.2717	6.8318	7.1487	8.0298	8.8596	3.1875	9.7963	10.229	7.885	8.6205	9.351	7.5978	9.3578	8.567	7.8934	8.4403	9.8979	7.1658	7.7519	7.6643	9.0312	9.6999	8.9687	7.7797	5.79	9.058	5.1783	9.0549	8.8126	8.3165	7.3235	8.8666	5.3598	7.6243	7.6578	5.6366	7.7369	8.0813	7.745	5.3382	8.6907	6.9678	7.636	7.2698	5.8686	9.1719
RTN4	8.4039	7.4982	5.7552	4.3104	9.0351	2.2985	4.0411	9.2859	8.6034	2.3663	10.945	9.5047	10.123	7.8336	5.9138	7.726	6.1076	7.755	9.6269	5.1723	8.7827	10.331	9.1473	10.146	7.1884	5.5501	9.5847	8.1246	8.8551	7.3961	8.5299	8.2517	6.9735	9.1835	8.8737	8.3498	9.4232	8.5758	7.9352	7.3023	7.3908	5.5747	6.1351	9.4272	8.6485	9.6803	8.0368	10.03	8.0085
STAT1	0	7.1327	0	0	0	0	6.8103	0	0	0	0	0	0	0	6.8971	0	5.9988	0	6.6825	0	0	0	0	9.168	0	0	0	0	0	0	1.7508	0	0.85175	0	0	0	0	0	0	0	0	1.0473	0.74225	0	0	8.3148	0	8.1676	0
GLS	0	0	0	1.1459	0.66357	3.7638	0	0.70622	0	0	0	1.0064	3.2383	6.9361	4.6843	0	2.8001	3.7989	0	7.701	0	4.6605	0	7.8992	0	1.2683	2.8964	6.1557	7.3476	0	0	0	5.2545	9.2206	0	9.6024	0	1.0326	2.7572	0	0	0.72861	0	4.3415	0	4.2013	0.59414	4.0836	0
TNR	0	0	0	0	0	0	0	0	0	0	0	0	0	0	0	0	0	0	0	0	0	0	0	0	0	0	0	0	0	0	0	0	0	0	0	0	0	0	6.451	0	0	0	0	0	0	0	0	0	0
MRPL37	0	0	0	0	0	0	0	0	0	0	10.119	0	0	6.5847	0	0	0	0	3.695	0	0	0	1.3918	5.1012	0	3.5709	1.6205	9.2433	8.3691	0	3.6154	0	0	0	2.0474	0	0	2.3332	0	0	2.4569	2.6031	2.8881	2.6594	6.2617	0	4.932	0	0
KIAA1324	0	0	1.3662	0.7145	0	0	0	0	0	0	0	0.6165	0.85647	0	1.6404	1.0586	0	0.89012	0	0	0	0	0	0	0	0	0	0	0	0	0	0	0	4.3378	0	0	0	0	0	0	0	0	0	0	0	0	0	0	0
RAP1A	5.8787	0	0	1.6224	0	0	0	0	0	0	0	0	0	1.1873	0	0	0	2.7084	0	0	8.2508	0	0	3.2041	0	0	0	4.6191	0	0	0	0	0	7.4113	0	2.5285	7.1331	0	0	0	0	0	0	0	5.3159	0	0	0	7.0753
PRDM2	0	0	0	0	0	0	0	0	0	0	0	4.4211	1.251	0	0	0.94245	8.5755	0	0	0.94629	4.9999	7.2031	5.4879	2.1537	0	0	5.1019	3.0978	5.4767	5.365	4.8343	7.1579	0.53199	7.4667	0	2.2495	6.2956	0.95661	0	4.009	10.439	2.3612	1.3169	1.5149	7.5841	7.0009	0	0	0.91357
TFAP2E	4.2343	0	0	0	0	0	0	0	0	0	0	1.7069	3.502	0	0	0	0	0	0	0	7.4713	0	2.2555	3.264	0	0	0	0	0	0	0	0	0	0	0	0	0	0	2.6258	0	0	0	0	0	0	0	0	0	0
AKT3	0	6.5168	6.1585	7.3845	5.1781	0	0	9.6387	0	0	0	6.2168	6.6937	7.1947	0	5.5848	0.83325	6.7531	0	2.3364	4.1835	0	7.9338	5.2261	2.649	1.509	0	3.3235	0	0	3.1106	5.8284	0.72205	8.3112	4.7286	1.4973	6.9268	2.3536	3.0958	7.1983	2.0167	3.3884	1.6655	7.1831	5.9955	7.6812	7.7005	1.8533	0
RBBP5	0	0	0	0	3.6699	0	0	0	0	2.8616	0	0	9.1087	0	10.842	1.7165	0	0	0	0	0	0	0	0	10.16	2.0508	4.8955	0	1.5671	0	2.0878	4.7874	0	0	3.773	5.7489	2.4254	8.9498	1.8363	0	0	0	3.07	0	0.97976	0	0	0	0
FOXO3	0	0	3.8381	0	0	0	0	0	0	0	3.8151	5.1567	8.1502	3.9284	1.8279	8.7307	0	7.9157	8.5435	0	5.2501	0	7.5486	0	9.5316	0	7.7014	9.2544	1.6957	6.9596	2.7144	5.02	0.70562	5.6132	1.6159	5.4429	0	0.7359	0	5.8664	1.3101	0.87677	3.5941	0.90773	4.2704	6.6337	7.3952	0	5.6726
OLFM3	0	2.5648	0	0	1.1764	0	0	0	0	0	0	0	0	6.8067	0	0	0	0	0	0	0	0	0	0	0	0	0	1.4053	0	0	2.051	0	0	8.0774	0	5.7015	0	0	0	0	0	0	0	0	0	0	0	0	0
DENND1A	0	0	3.7946	0	0	5.6217	7.948	5.985	6.4785	0	8.7838	7.6556	0	8.2298	6.9678	8.0453	0	7.8793	4.1739	4.3749	6.6844	7.4762	7.3802	3.694	1.8362	10.016	7.0074	4.5215	1.8194	5.8684	2.7193	1.7864	5.7603	3.6811	6.2703	3.3692	7.644	2.0023	6.5843	0.88486	8.4818	7.1693	2.3137	3.8927	5.7777	7.3432	7.2562	6.7553	8.1587
MOB3B	0	0	5.6635	0	0	0	1.3842	0	0	0	0	0	0	0	0	0	0	0	0	0	0	0	0	0	0	0	0	0	0	0	0	0	0	0	0	0	0	0	0	0	0	0	0	0	0	0	0	0	0
CYSTM1	0	9.476	11.205	8.5507	6.498	11.088	8.6842	9.7282	0	0	9.3061	9.4474	9.5578	10.271	11.234	10.077	10.113	8.6598	9.7788	2.4952	9.6008	10.269	7.1206	0	10.434	2.8761	7.37	5.5145	7.7204	0	10.366	0	8.9224	3.2886	8.0035	0	9.7274	10.116	5.0054	0	5.0178	0	0	0	7.5188	6.8299	4.9458	0	9.0422
SEC16B	0	0	0	0	0	0	0	0.88069	0	0	0	0	0	0	0	0	0	0	0	0	0	0	0	0	0	0	0	0	8.4808	0	0	2.9653	0	0.89936	8.893	0	0	0	0	0	0	0	0	0.93881	0	0.94628	0	2.3176	0
ENOX1	0	2.3904	0	0	0	0	1.3906	7.7445	0	0	9.6858	0	0	0	0	5.5482	0	0	0	0	4.3203	0	1.1206	0	0	0	2.0003	6.3213	1.7897	2.6583	2.342	1.757	2.3656	1.4928	0	9.4035	1.9016	2.428	3.4135	1.7939	2.9058	3.0603	7.9584	7.0832	0	1.5576	6.9306	0	1.9045
SIL1	0	2.2393	0	0	0	0	0	0	8.8898	2.9787	0	1.7957	5.042	7.5764	0	5.0718	6.2391	0	4.783	0	8.0879	0	0	0	7.4524	0	0	0	0	9.7018	0	0	0	0	0	0	4.4983	0	2.7324	0	0	0	0	0	7.4686	0	3.2838	6.1669	0
APAF1	0	0	0	0	0	0	0	0	0	0	0	0	0	0	2.1119	0	0	0	0	0	0.68128	0	0	0	3.8424	0	0	0	2.0985	1.1262	0	2.0632	0	0	0	0	0	0	0	0	0	0	0	0	0	0	2.7451	0	0
ZNF706	6.8049	0	7.8154	8.8393	0	0	0	6.2424	2.8308	0	9.735	6.3948	1.014	0	0	7.1562	7.7219	6.0777	1.0202	5.0223	3.7285	0	0	0	0	3.613	6.7656	5.4141	0	0	1.5542	7.5448	8.1037	1.4472	6.9533	7.8004	5.5005	0	0	0	0	0	0	0	4.629	4.0638	1.8912	0	6.9662
CSMD2	0	0	0	0	0	0	1.3629	0	0	0	0	0	0	0	0	0	0	0	0	0	0	0	0	0	0	0	0	0	0	0	4.5293	0	0.34302	2.7285	0	0	0	0	0	0	0	0	0	0	2.2554	0	0	0	0
MYOG	0	0	0	0	0	0	0	0	0	0	0	0	0	0	0	0	0	0	0	0	0	0	0	0	0	0	0	0	0	0	0	0	0	0	0	0	0	0	0	0	0	0	0	0	0	0	0	0	0
NECAB1	0	0	0	0	0	0	0	0	0	0	0	0.82668	1.1218	2.9738	0	0	0	0	0	0	5.6685	0	0	1.9782	2.842	3.5609	5.8743	2.7779	3.7161	3.4866	10.446	4.6907	3.7183	2.3174	9.2599	4.8448	3.3239	4.3393	4.353	2.6823	4.5954	4.711	3.9051	4.322	2.6656	2.6634	1.7417	0	9.0512
TRERF1	0	0	5.2835	0	0	0	0	0	0	0	0	0	0	2.7403	0	0	0	0	0	8.6593	5.4651	0.95271	0	0	0	0	0	0	0	9.2154	9.0003	2.087	0	0	0	0	0	0	0	0	0	0	0	8.0699	0	0.91406	4.7498	0	0
SIRT5	0	0	1.9004	0	0	0	0	0	0	0	0	7.5151	4.7906	4.0005	5.4924	0	0	0	0	0	5.2259	0	0	7.626	8.3227	0	9.5437	6.258	0	2.6376	0	0	0	5.149	0	0	9.0548	0	0	2.0821	0	0	8.1066	1.8157	0	0	0	0	1.4845
ATXN1	0	2.8753	0	0	5.4418	0	0	0	0	0	0	0.37926	1.5001	6.2906	0	0.68769	5.4601	0.97269	0	0	0	0	4.0032	0	2.321	0	5.4242	8.4913	6.2869	0	0	0	0	0	1.2931	0	5.5762	0	6.5072	5.8677	1.6223	0	0	0	0.33305	0	4.1706	0	0.37043
PSMB2	0	0	0	0	0	0	4.4676	8.4139	0	0	0	9.2534	9.5323	8.8084	0	0	1.6646	0	7.7847	0	4.7805	9.7357	5.4538	0	7.2504	0	0	9.2587	3.4063	0	2.6556	4.0443	2.2037	0	0	0	7.8621	0	0	0	9.2527	7.2667	10.485	0	9.9583	6.6761	9.5579	0	0
HIVEP3	0	0	0	0	0	0	0	0	0	0	0	0	5.5413	0.59913	0	0	0	0	0	0	0	0	0	0	0	0	0	0	2.014	0	0	0	0	3.611	0	2.5375	0	0	0	0	0	0	0	0	0	0	0.43515	0	0
MACF1	9.057	6.1702	9.1452	9.5347	9.0759	8.7417	7.0004	9.3037	11.497	10.052	4.5326	7.9619	7.6184	8.3543	7.7601	8.5888	8.2217	9.1019	9.5787	10.444	8.629	8.6611	9.5298	10.08	8.7444	9.9298	8.0553	8.8941	5.6662	9.5439	6.2698	9.5174	6.6043	8.1355	8.465	8.7211	8.7112	8.3109	9.7357	9.6297	9.7935	8.6694	9.4057	8.381	9.6149	7.6352	8.0493	9.463	8.4208
MKLN1	3.3345	9.2557	7.3668	9.4382	5.8701	9.4153	10.017	8.7735	4.2135	12.015	8.39	6.9338	7.8185	8.8855	6.7484	8.0299	8.9201	7.8582	8.9634	4.5729	6.9274	6.3456	8.4355	4.1557	8.2181	9.0348	7.4461	8.3959	10.955	5.1036	6.0574	7.977	7.6215	8.7102	7.4405	7.4952	5.0828	9.0521	5.3105	4.4526	6.699	5.1536	5.6803	4.9757	5.927	7.0226	8.033	1.7149	8.8749
CHN1	7.2671	9.032	6.4845	1.7645	0	7.7877	10.236	10.432	0	0	0	7.2534	10.752	9.1045	3.3564	5.7993	7.6289	5.9082	9.1963	0	6.2807	3.2825	8.4063	6.6095	7.0325	5.5096	1.6432	3.0963	10.852	6.8304	4.7507	9.0902	1.978	8.6543	3.948	10.281	8.3924	6.2368	7.5874	8.1756	7.9743	0	6.77	0	7.8188	8.0353	9.3029	11.126	3.1321
MYO5C	0	0	0	0	0	0	0	0	0	0	0	0	0	0	0	6.1531	0	0	0	0	0	0	0	0	0	0	0	0	4.9993	0	0	0	0	7.2258	0	0	0	0	0	4.5527	0	0	0	0	0	0	2.8037	0	0
TMOD2	5.178	3.319	2.2578	1.0174	5.9579	4.7099	2.1481	4.0875	0	7.1148	0	6.0107	6.3908	5.0757	0.64528	7.4928	9.7574	7.7716	4.8297	5.7569	5.649	8.6147	8.5045	9.1489	2.7362	0	0	7.8296	8.6808	7.8599	0	4.5865	3.9291	6.6559	5.5088	10.246	6.1224	5.8236	5.0492	9.4218	0	3.6614	5.4379	6.8301	6.97	5.8869	8.4548	0	7.6475
SERGEF	0	0	6.2557	0	0	0	8.0227	0	0	0	0	6.3768	0	7.5314	7.2905	0	0	0	0	0	8.4383	0	9.8213	0	0	0	0	0	0	5.2616	0	1.7616	0	0	0	0	0	1.3028	0	0	0	0	1.1129	1.5517	0	0	5.6738	0	3.2124
KCNC1	0	0	0	0	0	0	0	0	0	0	0	0	0	2.6341	0	0	0	0	0	0	0	0	0.50568	0	1.879	0	0	0	2.1743	0	1.2956	0	0	1.8456	0	4.7007	0	0.606	0	0	0	0	0	0	0	0	0	0	0
PHF20L1	0.96368	0.44744	0	0	0.35569	0	0	0	6.852	0	2.5652	0	5.4821	0.44015	0.71326	1.7877	6.9848	3.61	1.0779	0	5.7787	8.9443	6.3019	6.2266	0.71553	0.74368	0	5.0841	7.3426	4.5708	0.76346	6.2018	0.56032	6.5966	0	4.3446	0	1.1709	3.2132	0	7.3134	0.7041	0.26111	0.41094	0.503	0	5.0319	2.2688	0
LRRC6	0	1.9436	0	0	0	0	2.4201	8.1787	0	0	0	0	1.954	0	0	0	0	0	0	0	0	1.9102	0	0	0	0	0	1.9499	7.8151	0	7.5859	0	0	7.315	5.3407	0	0	0	0	2.108	0	0	0	0	0	6.8548	0	6.1701	0
MAP1B	0	8.1593	1.1122	2.6302	10.507	1.0221	6.5558	0.57671	3.0285	5.2541	2.6621	8.1298	6.5744	9.2063	8.1028	3.696	7.5973	7.4924	6.414	0.84941	7.6025	7.3137	6.0033	8.7252	10.646	4.3738	10.644	3.3941	10.618	3.0705	10.692	3.8339	3.858	11.005	5.5179	10.008	2.4787	3.678	8.5011	7.8012	8.1273	5.8261	7.6576	4.2232	8.0958	6.9405	0	4.8929	9.6142
PPARG	0	0	0	0	0	0	0	0	0	0	3.2199	1.1539	0	0	0	0	0	0	0	0	0	0	0	0	0	0	0	0	0	0	0	0	0	0	0	0	0	0	0	0	0	0	0	0	0	0	0	0	0
CHRM3	0	0	0	0	0	0	0	0	0	0	0	0	0	0	0	0	0	0	0	0	0	0	0	0	0	0	0	0	5.4256	0	0	0	0	0	0	2.4597	0	0	2.5006	0	0	0	0	0	0	0	0	0	6.0389
CHI3L1	4.5786	0	0	10.37	0	0	0	0	10.742	4.1044	0	5.7766	5.1853	0	1.5488	10.186	7.7664	1.7347	12.479	0	9.1561	0	0	0	2.2831	2.3397	9.4081	6.581	3.1061	4.1254	4.4598	2.564	2.4026	6.6205	0	2.3253	0	9.4461	2.9344	0	2.9456	4.0141	3.2272	4.2375	4.4826	9.0462	0	9.2472	1.9382
MYBPH	0	0	0	0	0	0	0	0	0	0	0	0	0	0	0	0	0	0	0	0	0	0	0	0	0	0	0	0	0	0	0	0	0	0	0	0	0	0	0	0	0	0	0	0	0	0	0	0	0
PIK3C2B	8.1541	0	2.8548	0	0	0	0	0	0	0	0	1.0378	6.6363	0	0	0	4.1548	3.9381	0	0	0	3.9634	0	0	0	0	0	0	0	0	0	0	3.2922	6.0464	0	0	0	0.62832	0	0	0	0	0	0	0	4.5103	0	0	0
CHIT1	0	0	0	0	0	0	0	0	0	0	0	0	0	0	0	0	0	0	0	0	0	0	0	0	0	0	0	0	0	0	0	0	0	0	0	0	0	0	0	0	0	0	0	0	0	0	0	0	0
DCLK1	0	0	0	0	0	0	0	0	0	1.7562	0	0	2.6308	3.6269	0	0	0	0	0	0	0	0	0	1.78	7.1704	2.5286	1.495	2.082	6.6119	1.7719	9.5357	3.5629	2.3773	8.0434	3.208	6.3827	2.7665	3.4245	3.1379	1.3194	3.8852	3.6645	1.9284	2.7712	1.8406	0	0.8974	0	1.413
LARGE	0	0	0	0	0	0	0	0	0	0	0	0	0	0	0	6.2901	0	0	0	0	0	0	0	0	6.4885	1.1987	1.3113	0.76771	2.3348	0.90649	2.9446	0.83466	0.93473	4.1476	6.8188	2.2744	0	2.1261	2.6547	4.9185	2.6655	2.2095	1.5387	10.456	1.5864	0	0	2.4814	1.4887
ARNTL	0	0	0	4.2233	7.2768	6.8684	0	0	4.4002	0	0	0	0	0	0	0	0	0	0	0	7.9073	1.0516	0	0	0	0	0	0	0	0	1.6433	0	0	4.8778	0	0	0	0	0	0	0	0	0	0	0	0	4.2346	0	0
MICAL2	0	0	0	0	0	0	0	2.1798	0	0	0	0	0	0	0	0	0	0	0	0	0	0	0	0	0	0	0	0	6.214	0	0	0	0	1.1444	0	0	0	0	0	3.024	0	0	0	0	0	0	0	0	0
PSRC1	0	0	0	9.3307	0	0	0	0	0	0	0	0	0	8.3291	0	0	0	0	0	0	0	0	0	2.9258	4.2828	6.0008	0	0	5.1005	2.9159	5.1741	2.7793	3.2525	2.9462	3.6051	3.9417	0	3.0353	2.312	3.7184	7.2578	8.4668	3.0236	4.626	1.9997	2.5336	4.2125	3.4978	0
SORT1	5.28	0	0	5.3138	6.9485	0.80156	0.72363	0	0	9.213	7.3083	7.0537	6.7507	6.8203	3.2081	9.1044	3.9747	5.6148	6.9466	3.357	6.5222	1.4068	5.8829	7.3615	2.0032	0	1.4894	1.4405	2.5691	1.0474	3.4339	4.3302	6.6908	7.4036	5.1157	2.5065	7.0892	1.7425	4.2551	7.0423	5.6965	3.5007	6.5108	1.7297	0.98365	6.276	6.3706	1.0831	8.9821
ROCK2	0	0	1.9619	0.66731	0	1.8356	0	1.1537	0	0	0	0	3.8468	4.1392	1.8443	1.5788	3.5839	0	0	0.9994	0.55642	9.0786	5.5443	1.5156	2.6329	8.6632	7.3161	0.7999	6.9723	0	5.6569	0	4.8031	7.1314	0.83732	7.2618	0.96348	3.7736	0	4.1806	3.1524	1.1855	5.1025	1.2235	1.1811	4.5403	4.8166	2.5448	3.0258
NAV1	0.91407	1.4287	5.3777	0	6.6193	0	0	0	0	0	0	6.1477	2.4442	0.73465	5.4047	0.54251	5.8078	5.2084	3.8861	7.7721	6.962	2.9795	8.0887	3.6475	6.5487	4.8068	0	0	8.6411	0.50966	4.8857	3.3378	0	5.8797	4.6143	5.9483	2.301	4.3946	6.5845	5.0733	6.933	0	7.6468	6.5535	6.4588	0	5.8349	1.4736	4.3088
BAI3	0	7.3507	7.469	0.9304	6.5992	6.1546	9.2169	6.6979	8.7612	10.304	0	6.7548	4.7117	8.8511	7.2157	9.6818	9.4374	1.1414	0	7.8083	6.6792	4.1286	6.6197	8.1229	7.8032	6.222	9.1442	7.8118	9.4914	9.4971	7.0398	6.9295	7.8394	9.3358	9.2423	6.2043	8.4957	3.9124	5.2802	9.2258	8.9076	8.1228	6.5712	8.2099	8.0997	9.3865	9.0498	2.4511	7.9682
MAP7	0	0	0	0	0	0	0	0	0	0	10.444	4.8397	3.622	0	0	0	0	6.9282	1.3949	0	0	9.0662	1.4708	0	0	6.9734	0	2.5434	10.156	0	7.1827	3.9412	0	2.6947	0	5.3937	6.5207	0	4.1694	0	5.4946	4.6167	1.8558	3.0447	7.1902	8.4985	5.4577	0	8.3392
VILL	0	0	0	0	0	0	0	0	0	0	0	0	0	6.5847	0	7.9372	0	0	0	0	0	8.4259	0	0	0	0	0	1.7307	0	0	0	0	0	0	0	0	0	0	0	0	0	0	0	0	0	6.4698	0	0	0
RAPGEF5	5.8609	0	6.9726	0	0	0	1.0799	0	0	0	0	0	0	0	0	0	0	5.2249	0	0	0	0.77065	0	0	0	0	0.59952	0	0	0	4.3622	0	0	3.535	0	1.8754	0	0	0	0	0	0	0	0.73141	0	0	0	0	0
DGKB	0	0	0	0	0	0	0	0	0	0	0	0	0.84186	1.7266	0	0	0	0	0	0	0	0	0	1.5756	0	1.2959	0	0	5.1877	0	0	0	0	0	0	0	6.8373	0	7.8722	0	0	0	0	0	6.7262	0	3.0653	0	0
RALGPS1	0	0	9.9689	0	0	0.6955	9.0348	0	6.6432	7.9992	0	0.55758	3.7219	0	9.0087	7.9611	9.5598	0.81159	0	1.5495	0	0	7.6493	2.1973	0	5.3408	0	0.77787	5.0837	0.91797	1.2404	0	0	2.2157	0	7.4542	0.93825	0	1.0549	0	0	0	0	0	0	0	0.56228	0	0
DAB2IP	4.7289	0	0	0	0	0	3.7241	1.3081	0	0	0	5.803	7.5435	0	0	0	0	0.95878	0	0	0	0	0.57665	2.1247	0	0	0	0	0	0	0	0	0	0	0	4.2393	0	0	0	0	0	0	0	0	0.59378	0	4.7658	0	0
GARNL3	3.7034	5.2699	6.4667	0	3.2996	7.1442	0	7.1685	0	8.2096	0	6.5265	0	8.4488	7.7287	8.9009	2.6829	6.774	6.5777	6.3784	6.9936	1.3142	8.4265	5.1244	9.0216	8.3396	0.6252	6.5243	0	10.162	0	0	6.0568	6.2684	4.6298	1.9298	0	7.6744	6.0478	9.9928	8.0696	5.4852	7.2125	8.3593	7.9454	6.3787	8.6543	2.0075	2.6906
GABBR2	0	1.1651	8.3801	0	0	0	0	0	0	0	0	0	9.0061	0	0	0	2.5556	0	0	0	0	0	0	0	0	1.7245	0.90973	2.2479	10.407	1.3538	3.397	0	2.0852	6.5623	0	4.2637	0	7.6643	3.0941	1.2899	2.264	3.2629	1.6011	2.1303	1.2782	0	4.7906	0	0
TLN1	0	4.3923	0	0	0	5.8541	0.64733	0	0	0	0	0.57723	0	0.78804	0	3.321	0	0	0	4.7616	4.173	3.3691	4.3119	0	0	0	0	0	0	0	1.2756	0	0.56891	0.70794	6.174	0	0	0	2.7265	0	0	3.9163	1.937	0	0.88737	0	8.2604	0	0
SIT1	0	0	0	0	0	0	0	0	0	0	0	0	0	0	0	0	0	0	0	0	0	0	0	0	0	0	0	0	0	0	0	0	0	0	0	0	0	0	0	0	0	0	0	0	0	0	0	0	0
SPAG8	0	0	0	0	0	0	0	0	0	0	0	0	0	0	0	0	0	0	7.397	0	0	0	0	3.8917	0	0	0	0	0	0	0	0	0	4.6117	0	0	0	0	0	0	0	0	0	0	4.1939	0	0	0	0
CD72	0	0	0	0	0	0	0	0	0	0	3.456	6.2184	0	0	0	0	0	0	0	0	0	0	0	0	0	0	0	0	0	0	0	0	0	0	0	0	0	0	0	0	0	0	0	0	0	0	0	0	0
TMEM8B	0	0	0	0	7.5234	0	0	0	11.473	0	0	0	0	6.284	1.1438	4.4204	5.0148	7.6845	0	0	2.8384	0	0	0	0	0	1.5585	0	0	4.9203	0	0	0	5.1815	0	0	6.8398	0	0	0	0	0	0	0	1.7515	0	0	0	6.3566
HINT2	0	0	0	0	0	0	0	7.8394	0	0	0	0	0	5.3486	7.5067	0	4.8034	0	0	0	0	0	5.6236	0	0	0	0	8.2825	0	0	0	0	0	0	0	0	0	0	0	0	0	0	0	0	0	3.6346	0	0	0
SORL1	4.0914	5.0712	7.4657	0	8.2786	7.3778	8.3861	8.0212	7.6335	0	8.6084	1.7198	0.82786	0.461	6.4269	7.1996	0	2.5596	3.1402	7.0967	5.6019	0.45619	6.454	5.909	4.8807	8.2856	5.0336	4.8086	4.3925	5.6162	2.7844	6.7167	5.7507	4.3244	0.86376	7.6023	7.7569	4.2044	2.7701	4.5975	3.604	6.8646	8.9172	4.8492	5.2803	2.058	6.5339	2.7097	6.6441
PPP2R1B	0	3.4589	0	0	0	0	0	2.4899	9.8284	0	0	9.3528	8.735	4.8744	7.8909	0	1.4566	8.8127	5.8469	0	7.6821	0	7.8514	9.3318	0	2.3562	7.1296	1.0822	6.1907	9.6895	0	7.0149	5.0711	8.7333	1.1285	7.1226	9.6877	0.81931	8.3643	1.1965	0	10.28	0.68348	0	8.606	7.0801	8.6825	0	0
FXYD6	6.6943	0	2.7472	0	0	1.1811	0	0	0	0	0	0	0	4.3898	0	0	8.2182	0	0	0	0	0	0	0	4.9909	5.9143	7.9037	1.2999	9.4916	0	1.9216	0	0	0	0	6.0782	0	0	0	0	0	1.8134	0.84243	5.9753	0	0	0	7.4795	2.731
FXYD2	0	0	0	0	0	0	0	0	0	0	0	0	0	0	0	0	0	0	0	0	0	0	0	0	0	0	0	0	0	0	0	0	0	0	0	0	0	0	0	0	0	0	0	0	0	0	0	0	0
DNASE2B	0	0	0	0	0	0	0	0	0	0	0	0	0	0	0	0	0	0	0	0	0	0	0	0	0	0	0	0	0	0	0	0	0	0	0	0	0	0	0	0	0	0	0	0	0	0	0	0	0
SMARCAL1	0	0	0	0	0	0	0	5.6716	0	0	0	0	0	0	6.6098	0	0	0	0	0	0	0	0	0	0	0	0	0	0	0	0	0	0	2.2511	0	0	0	10.587	1.6886	9.0298	0	2.2643	0	0	0	0	0	0	0
NAB1	0	1.3365	9.6575	0	0	0	0	0	0	0	0	0	0	1.3199	0	0	0	0	0	11.367	0.98157	0	0	0	0	0	0	0	7.6612	0	0	0	0	0	0	0	0	0	0	0	0	0	0	0	0	2.3764	6.2228	0	0
HECW2	0	0	0	0	0	0	0	0	0	4.8716	0	0	2.3665	0	0	0	0	0	0	0	0	0	0	0	0	0	0	0	0	0	0	0	0	5.7764	0	2.6749	0	0	0	0	0	0	0	0	0	0	0	0	0
TMOD3	0	0	0	0	3.7246	9.5441	0	0	0	0	0	0	4.5525	0	0	0	8.777	4.8657	0	4.8945	0	6.8451	8.9861	0	1.5214	0	0	6.4484	0	5.6839	0	3.6875	0	4.4488	1.0919	0	2.3503	0	0	0	0	0	0	0	0	0	0	2.3709	0
ETV6	0	4.9325	0	0	0	8.8714	0	0	0	0	0	0	0	0	0	0	0	0	0	7.0359	2.1277	0	0	0	0	0	0	0	0	1.2147	0	0	0	0	0	0	1.2392	0	0	4.1841	0	8.2172	0	4.7955	0	0	0	0	10.011
SYT16	0	0	0	0	0	0	0	0	0	0	0	0	0	0	0	0	0	0	0	0	0	0	0	0	0	0	0	0	0	0	3.1687	0	0	0	0	0	0	0	7.1619	0	0	0	0	0	0	0	0	0	0
LYSMD2	0	0	0	0	0	0	0	0	0	0	0	0	0	0	0	2.5496	0	0	0	0	0	9.1623	0	0	0	0	0	0	0	8.585	0	0	0	7.4375	0	0	0	0	0	0	0	0	0	0	0	0	3.4138	0	0
IGF1R	0	0	0	2.3133	0	8.5814	0	0.54537	0	5.5222	1.8036	5.5618	0.63962	5.7581	7.4305	0	0	0.66661	0	4.7269	4.3763	8.3273	0	8.4811	0	6.7899	0	0	7.7073	8.0362	0	3.3641	0.4442	6.2503	5.6261	7.1567	6.4348	0.46501	0	7.1921	0.8841	0	7.1134	0.58566	4.8992	6.4604	7.8918	0	0
RERE	6.14	1.8461	0	2.363	0	4.1679	0	4.497	5.7029	0	5.7457	2.6256	6.3619	3.2134	1.0984	4.6729	0.59417	4.1893	5.3684	5.4636	7.0444	8.0607	6.4699	6.6451	5.097	5.3475	2.8922	5.1536	1.7025	3.721	7.5994	7.4327	1.1829	5.1903	1.2546	7.2361	8.4337	0.53272	5.5923	4.4179	9.7077	1.4243	1.0441	1.9783	4.8722	3.688	4.5893	0	0
KIAA0319L	0	0	0	0	0	0	0	1.8392	0	0	0	0	0	7.9193	4.0598	3.6441	0	8.6813	5.127	7.1908	2.1592	0	6.712	0	7.0636	0	6.3208	7.0444	0	8.6081	3.5121	8.1254	6.1355	6.0723	7.2527	8.3866	5.4259	1.3789	4.0255	3.7678	2.1887	1.8806	5.6333	2.7268	4.4231	3.1393	1.8481	2.829	7.0588
PRKACB	3.6653	3.1417	3.2914	0	0	8.2854	0	7.7153	0	0	0	5.4371	8.1168	7.7838	7.1049	2.8141	6.3537	0	7.0437	0	5.5677	3.2732	9.7103	0	5.8642	2.8522	9.0302	4.8069	8.3141	1.263	10.679	7.5244	4.7299	4.3977	5.2486	9.0143	1.288	0	0	0	7.7474	0	8.8389	0	5.2309	0	7.4201	0	0
PSMA5	0	8.5533	0	0	0	0	5.8251	0	9.2094	0	0	0	1.2102	7.0633	9.2161	8.6161	9.3371	0	0	0	8.3887	10.01	7.4944	0	0	0	3.3506	1.855	7.6966	7.0189	0	1.2983	0	9.5737	0	0	0	0	3.889	0	0	0	0	0	8.1937	0	0	0	0
CELSR2	3.5918	0	0	0	0	0	0.54798	2.3278	0	0	0	1.1403	1.151	2.1883	0	3.812	5.2668	4.1461	0.692	0	2.5898	6.4924	0.7391	0	4.9978	1.6969	5.7085	3.9628	0	0	2.7649	4.7052	0	6.197	0	0	3.5745	4.788	0	3.1264	0	1.0326	3.308	1.0673	3.0497	6.1222	4.4111	2.0614	2.5084
GALNT2	0	0	0	0	4.0153	0	1.6575	1.7414	0	0	6.1038	0	5.8796	3.6985	3.0765	0	0	0	0	0	2.2022	0	0	5.9419	0	4.2037	0	1.5312	0	0	0	7.4762	0	4.5042	0	0	0	0	3.2557	0	0	5.5892	0	6.8992	0	0	4.5275	0	3.0515
PPFIA4	0	0	0	0	0	0	0	0	0	0	2.1592	0	6.4331	1.3269	0	0	0	0	0	0	0	0	0	0	0	0	0	0	0	0	0	0	0	5.2412	0	0	0	0	0	0	0	0	0	0	0	0	0	0	0
PLEKHA6	0	0	0	0	0	3.7532	0	0.84286	0	0	0	1.1813	7.547	6.4761	8.2318	0	0	0	0	0	2.9464	0	4.6911	5.0671	7.2702	9.5089	2.1292	6.2819	0	0	1.5013	0	1.8038	5.8203	7.4788	3.9056	4.6792	0	0	1.0773	0	0	0	0	0	0	6.1586	7.9893	0
AFF3	0	0	0	0	0	0	0	3.1821	0	0	0	0	0	1.758	0	0	0	0	0	0	0	0	1.8829	0	0	0	0	0	0	0	1.1141	0	0	0	0	6.0333	0	0	0	0	0	0	0	0	0	0	0	0	0
UNC80	0	0	0.81708	0.38895	0.67446	0	0	0	0	0	0	0	2.4074	5.2435	4.2782	0.60676	0	3.5499	5.394	0	3.4138	3.968	0	0	5.3708	3.4678	4.6507	3.1371	9.3185	0	8.4743	5.4026	0.3253	8.1314	0	5.3236	0	0	7.4417	0.92717	0	2.5094	0.88429	0	0	0	0	0	0.32264
SUMF1	0	0	0	0	8.2672	0	0	6.0674	0	0	0	0	0	3.2367	0	0	0	0	0	0	0	6.5485	0	0	0	0	0	0	0	0	0	0	0	0	0	0	0	0	0	0	0	0	0	0	0	0	0	0	0.76064
CTDSPL	0	0	1.8202	0	0	0	0	4.7954	5.5788	7.545	0	0	0	0	0	0	0	5.652	4.065	3.7255	0	0	0	7.7076	5.7361	3.0295	5.7743	1.1988	0	7.238	0	7.1555	8.0121	2.7018	0	0	6.3349	0	0	0	0	6.8267	0	0	0	0	2.1557	6.7022	0
RABL3	0	6.1193	0	0	0	8.4954	0	0	0	0	0	2.6534	5.9576	1.358	0	0	6.1514	0	3.1881	8.326	0	7.4553	2.4357	0	0	0	3.1519	0	0	0	0	0	0	4.5949	6.1101	0	0	0	0	8.5088	0	0	0	2.4148	7.6258	6.9835	8.5349	2.8631	5.7428
STXBP5L	1.4645	0	0	0	0	0	0	0	0	0	0	0	1.2387	0	0	0	0	0	0.75336	0	0	0	0	0	5.4132	1.1692	0	0	7.9825	0	8.7346	0	0.52547	7.6864	0.7817	1.1592	0	0	1.0153	0	1.0219	0.66219	0.79473	1.1509	0	0	0	0	0
ANK2	7.393	7.791	8.5776	7.265	9.3641	7.958	9.1946	8.2621	5.6623	8.9561	1.5098	6.9766	8.2199	8.6419	9.4238	7.6159	9.1086	8.1835	8.901	9.0075	6.7975	9.0553	5.9548	7.3524	10.176	5.6114	8.8923	8.8203	8.9365	8.5785	8.6649	8.369	8.7283	7.1628	8.8057	7.8311	9.0034	7.5484	5.3719	7.4822	8.8771	9.2729	5.3024	9.2894	8.6205	7.8851	8.1785	6.7913	8.9651
PAM	0	0	0	1.2306	0	9.0925	0	3.3384	2.6106	0	0	0	0.88872	7.1712	0	0	0	0	0	0	0	2.0939	2.3788	2.6602	4.944	0	1.1327	7.8351	0	0	10.332	0	0.63256	5.706	0	2.4942	0	0.66036	0	0	8.0945	0.79035	0.94126	0	0.56921	0	0	1.0753	0
ARHGAP26	8.9512	0	0	8.5718	0	0	0	2.6123	9.6984	7.823	10.004	2.6322	0	8.6374	8.9844	0.81096	0.52526	9.3552	1.4375	7.1887	4.701	1.0593	0.69519	8.0913	0	6.8336	3.9295	8.6105	4.2583	9.3569	5.5585	6.1676	0	8.534	7.7309	1.6082	8.0731	0.46983	2.6064	0	0	7.7141	4.1019	0.59149	4.6286	0	5.2815	0	0
GFOD1	0	0	0	0	2.6714	0	0	0	0	0	0	0	2.1784	0	0	0	0	0	0	0.9616	0	0	0	0	1.7936	0	3.8416	0	8.2612	0.90655	0	0	0	1.134	0	4.5868	0	0	0	0	0	0	0	0	0	0	0	0	0
CSGALNACT1	0	0	11.199	11.471	11.861	11.213	10.53	10.583	8.8279	0	9.2757	6.7746	8.7307	8.8049	1.9972	8.7361	9.7978	9.0041	7.1134	7.6178	8.8425	7.7209	6.7682	9.1712	7.903	1.6341	9.1683	8.245	1.2103	8.0508	2.4201	7.4849	7.634	8.6909	0	2.8547	8.3542	4.303	9.1387	8.9988	6.1735	9.3779	8.5595	1.0201	7.8127	7.377	10.212	6.7776	9.8201
DPYS	0	0	0	0	0	0	0	0	0	0	0	0	0	0	0	0	0	0	0	0	0	0	0	0	0	0	0	0	0	0	0	0	0	0	0	0	0	0	0	0	0	0	0	0	0	0	0	0	0
NFIB	11.276	6.5662	10.319	9.238	7.4929	10.923	10.523	10.663	3.2637	9.2288	4.8983	10.236	9.2576	9.425	10.426	8.1578	8.5942	8.64	10.415	5.9015	9.584	8.7638	8.8899	10.1	7.358	10.282	9.2652	9.9355	9.9258	9.6592	2.9659	10.762	10.311	8.7899	10.609	7.6996	9.8947	8.8149	8.6886	10.718	10.137	10.21	9.7453	8.291	9.7983	9.7105	9.2906	8.3466	10.649
NTRK2	6.3883	9.1915	10.223	5.4544	10.624	7.8693	9.525	8.3526	10.761	9.1804	11.406	9.8081	9.1057	10.424	9.6995	10.426	9.8765	10.593	10.118	9.7049	10.894	7.6165	10.462	9.6245	9.3242	8.1911	10.058	10.926	9.4555	8.6841	8.1309	10.395	9.628	10.056	10.384	8.944	9.727	9.1214	10.896	10.49	8.376	10.05	9.8042	8.6711	10.958	9.9617	10.083	9.2614	8.384
ASTN2	0	0	0	0	4.1387	0	0	0	9.0791	10.077	8.7926	1.1348	0	5.9322	0	1.7778	0.77155	0	1.5027	0	0	1.4568	0	0	2.5284	4.1456	4.6551	1.4913	2.8594	1.089	5.3478	6.262	2.5111	1.3448	2.9507	3.649	2.1647	3.2745	4.1201	2.0501	4.0142	3.8319	3.5003	4.7608	4.0438	2.7599	4.4687	4.8762	2.6415
BTBD10	0	0	0	0	0	0	0	0	0	0	0	0	0	0	0	0	0	5.0349	9.6811	0	9.9416	2.8498	0	0	3.0946	4.3788	2.0074	8.6537	3.074	9.2479	4.4252	1.7637	1.2592	7.3695	2.4756	3.1414	1.9086	1.9782	3.803	8.4148	2.0937	0	1.7357	0	0	0	0	0	0
NCAM1	8.4919	7.3889	8.2551	7.5912	7.9317	7.4413	7.8939	6.5521	3.0146	6.3398	4.2816	8.3842	9.0512	7.7743	5.5627	8.2471	7.2614	6.1668	7.1201	8.6912	8.4459	5.7312	7.249	6.8314	7.6966	9.4065	6.9708	7.0523	5.7499	8.6619	7.7792	8.2785	8.7602	8.9927	6.8873	9.5457	8.6019	9.4294	7.8826	6.5358	7.9008	5.5238	7.9755	5.6516	7.5425	9.3762	8.2431	9.7245	7.0001
GPM6A	11.686	13.098	13.033	12.414	11.112	11.668	13.095	12.646	8.4942	8.3157	9.7425	11.278	11.559	11.724	11.885	11.815	12.299	11.427	11.892	11.444	11.57	11.93	12.225	11.309	11.387	12.28	10.123	11.365	12.232	12.182	9.2792	11.756	11.041	11.178	11.202	10.442	12.02	11.955	10.742	11.721	12.506	11.933	11.333	9.2394	11.647	12.73	11.549	11.097	12.206
DLG2	0	0	0	0.45459	4.0302	0	0	6.0058	0	0	0	4.2844	7.8635	5.0776	0	0	8.4514	0	0	0	0	0	0.32975	2.8954	0.86327	2.6235	1.2093	1.5194	5.4233	0	7.3719	1.8488	1.1447	5.9379	0.99347	7.2423	1.7627	1.1874	6.5955	7.7747	0.77401	2.074	1.1799	1.6333	0.84663	7.3778	0.69821	0	0
ABCB9	0	0	0	0	0	0	0	0	0	1.6404	0	2.2638	0	0	0	0	0	0	0	0	0	0	1.1812	0	0	0	0	5.3483	0	0.77976	0	0	4.5723	0	0	0	0	0	0	1.2214	0	0	0	0	0	4.7388	0	0	0
ITPR1	0	0	0	0	0	0	0	0	0	0	0	4.0991	0	5.0349	0	0	4.5115	1.5084	0	0	0	0	0	0.79087	3.3496	2.8949	3.0642	1.4573	3.4661	1.9625	5.9025	3.0247	3.0309	2.6875	2.7139	4.4015	2.4533	4.1477	6.3373	2.6742	4.7375	4.1305	3.3881	3.871	1.9951	2.98	2.85	1.713	2.6409
GPR158	0	0	0	1.7286	0	0	0	0	0	0	0	0.71513	0	6.1135	0	0	0	0	0	0	0	0	0	0	0	0	0	0	5.4803	0	0	0	0	0	0	4.8735	0	0	0	0	0	0	0	0	0	0	0	0	0
THRB	0	2.8071	8.0341	0.75212	6.4041	2.4552	0	4.3891	0	0	0	1.0965	3.5091	3.9349	5.0942	6.2507	1.2303	1.9004	0	0	6.3963	0	0	0	6.2318	0	5.4996	0	5.5746	3.5522	1.4027	4.6458	0	0	8.4652	9.3943	0	0	0	0	0	4.288	0	0.82921	0	0	4.6525	0	0.63615
ANK3	0	0	0	0	0.30225	0	0	0	0	0	0	0	4.1566	4.9279	3.035	0	0.56181	0	0	0	0	0	0	0	3.6753	1.087	0.28019	0	8.0053	0	6.1333	0	0.84095	5.5747	0.9791	3.3839	0	0.2734	5.6627	0	0	0	0.2208	0	0	0	0	0	0
DIP2C	0	1.6953	0	0	0	7.2841	0	0	0	5.3088	4.967	6.7288	5.2449	0	6.2565	0	1.4636	0	0.81548	5.9944	4.3939	5.2155	0.49879	6.821	1.2126	2.7084	1.3691	1.3226	7.1918	1.5203	4.5791	2.1204	3.3578	5.4928	2.7178	3.2018	0	2.3531	2.4666	2.6339	3.169	3.5817	3.058	2.9565	1.8351	2.6934	0.58555	7.5998	2.1301
FAM160B1	0	0	0	0	0	0	0	0	0	0	9.6585	0	1.1462	0	0	0	0	0	0	6.1514	7.6146	0	0	0	0	0	0.88729	0	0	0	7.0232	6.5546	0	0	0	1.6785	0	0	0	0	2.7042	0	0	0	4.9371	0	1.3853	0	0.8294
MFSD6	0	0	0	0	0	0	0	0	0	0	0	0	0	0	0	5.526	0	0	0	0	0	0	0	0	4.9816	0	0	1.8032	0	0	10.153	0	0	2.6535	6.1509	0	0	0	0	0	0	0	0	0	0	0	0	0	0
SAV1	0	0	0	0	0	0	7.7127	8.8647	0	0	0	8.3753	0	0	0	0	0	0	5.1191	0	1.8242	0	0	0	0	0	8.1927	4.1967	0	0	1.825	0	0	2.9639	0	0	0	0	0	4.8457	6.8408	5.7788	0	1.1385	1.3339	1.147	0	2.1638	1.4407
SERP2	0	4.0879	5.7397	0	0	0	0	0	0	0	0	0	0	0	6.3354	0	0	4.5659	0	0	0	0	7.2159	0	9.4667	0	5.4095	0	0	0	3.4899	0	0	0	0	0	0	0	10.227	0	0	0	0	0	0	0	0	0	0
DST	9.3872	9.6283	8.3134	10.686	10.272	8.8483	8.1945	8.5983	10.076	9.1423	8.8697	8.2252	9.2636	9.5592	5.8221	9.4593	9.6608	9.4751	9.6566	10.287	8.6923	9.3627	10.119	9.2162	8.8508	10.844	9.0778	9.5953	8.1413	10.143	6.6156	9.5537	9.0578	8.8968	9.5809	9.8638	8.9022	9.6496	10.385	10.402	10.097	7.6079	9.0297	9.9411	9.1876	9.2874	9.6371	9.3293	9.0645
ASTN1	0	3.5258	7.2933	0	7.5228	2.5702	9.4763	9.9658	0	0	7.3354	7.9708	6.7769	4.5376	6.9716	6.8933	7.6658	8.1364	9.7252	8.377	7.9845	0	8.8872	0	6.0288	5.6153	4.2279	2.5567	5.9302	8.7669	6.4833	7.3367	3.8278	8.0288	3.3931	7.7933	2.3713	7.2043	10.774	8.2833	10.948	7.7773	2.844	4.7368	4.357	8.357	4.9475	1.0442	6.6646
CAMK4	6.7863	0	0	0.51442	0.49833	0	0	0	0	0	0	0.77632	3.0079	0	0	0	0	2.745	0	0	0	0	0	0	0	0.99655	3.9818	0	0	0	2.0314	0	0	1.5036	0	0	0	0	0.85914	2.0428	0	0	0	0	5.8641	0	4.0426	0	0
PART1	0	0	0	0	0	0	0	0	0	0	0	0.59295	0	0	0	0	0	0	0	0	0	0	0	0	0	0	0	0	5.079	0	0	0	0	4.6563	0	0	0.99068	0	0	0	0	0	0	0	0	0	0	0	0
ASAP1	0	5.0643	0	5.4421	5.0396	9.1474	8.0194	6.2473	0	0	0	6.8352	2.8823	6.2176	2.3116	5.5613	5.1861	3.6441	3.4726	5.7106	2.4876	7.8006	1.3204	7.993	7.4864	2.589	9.047	5.2889	7.4021	7.9021	6.911	3.3367	7.0077	6.6056	3.1217	3.2107	4.6679	5.1602	7.678	3.0602	1.9107	2.2928	7.1911	1.7872	7.5242	9.5206	7.433	0	2.3452
GTF2E1	0	0	0	0	0	0	0	5.6112	0	5.0775	3.4575	0	0	0	0	9.316	1.4539	0	0	0	0	0	1.7874	0	0	0	0	0	0	0	2.3919	0	0	0	0	0	0	0	0	0	0	7.6457	0	0	0	2.8252	9.1476	9.597	0
JAZF1	0	0	0	0	0	0	0	0	0	0	0	0	0	0	0	0	0	0	0	4.4025	0	0	0	0	2.9178	0	1.2098	0	3.2634	0	3.5466	0	0	4.5378	0	5.2635	0	0	0	0	0	0	0	0	0	3.2486	0	0	0
CACNA2D1	0	0	0	0	0	5.2959	0	6.5649	0	0	0	4.9663	0	0	0	1.0824	3.668	0	0	5.7499	1.6402	0.85025	0.54454	1.6281	0	0	0	0	6.384	0	0	3.3635	0	8.1041	1.4697	1.332	1.0485	0	2.5913	0	0	0	0	0	0	0	1.0783	0	0
AK5	0	0	0	0	0	0	0	0	0	0	0	0	2.422	0	0	0	0	0	0	0	0	1.0327	0	1.8969	0	0	0	0	0	0	0	0	0.76916	6.5579	1.1061	0	0	0	0	0	0	0	0	0	0	0	0	0	0
TNIK	2.4727	7.4595	7.9106	9.2592	5.3635	10.124	9.7171	7.6075	0	6.9469	9.6258	9.2904	8.2158	9.3315	9.7738	7.8458	7.846	6.6577	8.0986	8.9401	9.4813	3.8581	7.3525	8.8152	7.2003	10.506	8.4669	10.605	4.404	8.7754	6.902	8.8609	8.6166	8.4274	4.4848	8.3147	8.2275	10.226	10.876	8.8447	8.0563	10.109	8.39	6.3345	10.242	7.6921	9.4445	0	9.9598
SORBS2	0	0	0	0	0	0	0	0	0	0	0	0	0	4.1401	0	0	0	0	0	0	0	0	0	0.64437	0	0	0	0	3.3648	0	5.5079	0	0	0	0	3.637	0	0	0	0	0	0	7.2026	0	0	0	0	0	0
FMN2	3.1781	9.2162	9.5486	3.978	0	6.9452	4.3935	6.9159	7.1859	7.352	5.0113	8.7052	2.688	3.7913	3.0789	7.1633	5.7119	2.3487	7.2954	8.9457	3.3012	9.3484	0.51231	5.9597	2.687	8.7322	7.2519	5.7464	7.1125	2.9543	1.3089	8.3249	8.6167	6.4476	6.8186	7.2205	6.5603	0	3.1982	8.816	7.7907	0	0	0.76384	6.6305	0	6.9719	5.7706	8.665
ELMO1	6.5057	0	0	0	0	0	0	0	0	1.936	0	0	0	0	0	0	0	0	0	0	0	0	0	1.5504	0	0	5.5359	0	2.4398	0	0	0	0	7.8479	0	3.4328	0	0	1.1105	0	1.1174	0	0	0	0	0	0	0	0
KCNMA1	0	0.84291	8.2277	0	0	6.9239	0.38224	0	0	0	1.4798	0	3.6578	7.2814	0	1.6514	0.39141	3.4199	0	1.6568	5.8209	0	4.7028	0	6.7484	3.0636	7.6875	1.5831	7.8763	2.7996	4.975	2.4467	3.6615	4.5691	7.8287	6.4149	1.3423	2.8094	4.8725	4.4443	3.0511	3.1531	2.4717	3.0964	2.3498	3.0481	1.5179	4.226	3.2817
PCDH1	0	0	0	0	0	0	0	5.2632	0	6.0139	0	0	0	0	0	0	0	0	0	0	0	0	6.5882	0	0	0	0	0	0	0	0	0	0	0	0	0	0	3.874	0	0	0	0	0	1.7648	0	0	6.3693	0	0
PPP2R2B	5.7075	3.4338	0	8.9774	0	1.0489	0	6.367	9.3702	0	0	6.15	6.6795	6.9219	8.9753	5.4592	2.5394	5.5425	9.5314	5.9274	5.6536	9.6144	6.1475	7.1632	0	6.0646	0	4.2851	7.7791	3.1167	3.9173	1.9069	7.3091	1.6306	8.009	6.1417	6.675	2.6	6.8383	6.337	11.102	6.3873	1.8778	7.8722	8.3292	8.5805	4.974	5.7142	9.6062
ATP2B2	0	0	0	0	0	0	4.4809	0	5.8781	1.8937	0	1.5611	0.8003	5.5355	1.841	0	5.032	2.2936	0	0	0	0	0	0.94613	0	2.9652	3.2185	0	1.4335	0	0	4.8166	0	0.70303	0	2.9496	3.1003	0	0	0	0	6.942	0	0	0.88155	5.4389	0	0	0
SYN2	0	0	0	0	0	0	0	0	0	0	0	0	0	0	0	0	0	0	0	0	2.372	0	0	8.3992	6.5445	0	6.0178	0	10.779	0	0	0	0	3.8496	0	1.7633	0	0	0	0	0	0	5.6502	0	0	0	0	0	0
SSBP3	0	0	0	0	0	0	0	0	0	0	0	0	0	0	4.3985	0	0	0	0	0	4.1228	0	0	0	0	0	0	3.0325	1.4081	0	0	0	0	1.1513	0	0	0	0	0	0	6.5359	0	0	0	0	0	0	0	0
CACNA1D	0	0	0	0	0	0	0.59323	0	0	0	0	0.91364	2.6724	0	0	0	0	6.3635	0	0	0	0	0	0	0	0	0.55633	0	4.6815	0	1.8289	4.5011	0.52024	0	0.77453	4.8596	0	0	2.01	0	1.6025	0.65588	0.78747	2.0054	0	0	0	0.90573	0.89567
CACNA2D3	0	0	8.9582	0	0	0	0	0	0	0	0	1.0437	1.3862	0	0	7.3073	0	9.2509	2.5565	0	1.0152	0	0	0	3.2428	3.6845	2.4649	2.0757	6.1937	2.3226	4.8376	8.817	2.6358	5.6497	0	1.9737	2.8448	3.293	4.5122	2.2381	5.4122	3.4166	3.1454	2.7642	0.93867	5.9991	0	0	0
DGKI	0	0	0	0	0	0	0	0	0	0	0	0	0	0	0	0	0	0	0	0	0	0	0	0	0	0	0	0	7.5661	0	6.1117	0	0	5.2303	0	0	2.7165	0	0	0	2.619	0	0	0	0	0	0	0	0
FMNL2	10.957	8.6041	6.0984	11.11	8.424	4.7527	9.0935	8.7684	11.038	2.3881	7.4208	8.8559	8.9093	6.6253	8.9226	9.4302	9.1824	6.8353	10.038	3.7468	9.2238	5.316	8.6148	8.4718	8.8766	10.784	8.4511	6.3509	5.35	7.8298	6.6094	10.876	8.7603	7.0887	9.533	7.9931	9.8631	7.0076	9.761	10.65	5.4281	5.196	9.9337	5.6372	10.253	8.4393	9.3948	6.6468	6.0953
AUTS2	0	4.9912	1.268	0	9.1948	6.0438	0.6301	5.1026	3.8092	7.7166	7.5323	2.4012	6.2525	6.5403	5.1811	5.2375	3.9133	5.7222	0	0.97954	1.2469	7.2579	4.8057	6.1235	4.2258	5.9259	0	3.3742	8.0492	5.1693	4.434	2.5415	3.6654	0	5.5982	4.4593	5.5887	2.1545	7.4503	3.9999	2.922	1.5157	6.9236	1.8469	5.4909	3.6797	6.5803	4.5004	4.8244
NRG2	0	0	0	0	0	0	0	0	0	0	0	0	0	0	0	0	0	0	0	0	0	0	0	0	0	0	0	0	0	0	0	0	0	0	0	0	0	0	0	0	0	0	0	0	0	0	0	0	0
VWA5B1	0	0	0	0	0	0	0	0	0	0	0	0	0	0	0	0	0	0	0	0	3.3181	0	0	0	0	0	0	0	3.7226	0	0	0	0	0	0	0	0	0	0	0	0	0	0	0	0	0	0	0	0
AMFR	0	5.1698	3.4844	8.1683	4.519	5.7583	7.5868	1.0551	4.0619	2.5346	4.9175	7.8183	3.3452	3.3077	2.4749	3.5225	2.3426	2.3601	2.3104	7.7038	7.6481	1.8125	3.2646	3.8164	2.4797	8.1287	1.5025	3.8114	4.0013	3.1883	1.8018	3.2816	3.3653	6.3166	8.5659	3.0221	4.6092	2.4493	0	0	0	0	0	0	7.3495	3.0224	7.1308	2.1387	3.3534
CCDC107	0	0	0	0	0	4.2492	0	0	0	0	0	0	0	0	0	0	0	0	0	0	0	0	2.7481	0	0	0	0	0	0	0	0	0	0	0	0	0	0	0	0	0	0	0	0	0	0	0	6.2713	0	0
NPR2	0	0	0	0	0	0	0	2.0743	0	3.9341	0	0	0	0	0	8.6423	0	0	10.283	6.1108	0	0	0	0	5.963	5.2023	0	2.2884	0	0	0	0	1.1765	1.4068	0	0	0	0	1.9743	0	0	0	1.0382	0	2.1121	1.4694	0	0	0
KALRN	1.761	5.0577	0	3.0531	0.76809	4.9922	0.76463	6.1537	0	0	0	3.3661	5.4214	0	0.34255	0.49686	6.9767	0.40488	3.2296	1.6169	0.25668	0.37335	3.1585	0.46951	6.1157	0	0	5.286	6.3547	6.5563	8.0765	3.0911	6.2324	4.4836	0.40655	7.382	1.1238	0	7.2231	7.291	6.1396	0.3376	0.22192	1.2516	6.3534	4.7075	0	6.7092	0.47939
MED27	0	0	0	0	0	0	0	7.4196	0	10.955	0	0	8.4441	7.1455	0	4.5294	0	4.5085	0	0	5.2335	0	0	0	0	0	6.0157	0	0	4.4267	0	0	0	3.0005	0	0	0	0	2.8501	0	0	0	0	0	0	0	0	0	0
WDR64	0	0	0	0	0	0	0	0	0	0	0	0	0	0	0	0	0	0	1.345	0	0	0	0	0	0	0	0	0	0	0	0	0	0	0	0	0	0	0	0	0	0	0	0	0	0	0	0	0	0
KCNJ3	0	0	0	0	0	0	0	0	0	0	0	0.98443	0	0	0	0	0	3.758	0	0	0	0	0.8604	0	0	0	0	4.3411	0	0	1.9359	0	0.97193	0	1.3638	0	0	1.0102	2.9458	1.4402	3.3248	0	0.85109	1.2236	0	0	0	0	0
ADORA1	0	0	0	0	0	0	0	0	0	0	0	0	0	0	0	0	0	0	0	0	3.6298	0	0	0	0	0	1.8151	6.713	0	0	0	0	0	0	0	0	0	1.1544	6.9375	0	0	7.1416	1.5575	0	0	0	0	0	0
NFASC	4.9203	4.1542	0	0	7.1531	0	2.0744	0	0	0	0	0	0	3.1538	0	0.55808	0	0	0	0.96338	0.29125	0	0.25557	0	0	0.72192	0	0	0.49112	0	0	0	0.29688	1.8855	0.45833	1.8341	0	0	1.3748	0	0	0	0	0	1.003	0	3.2413	0	0
PPM1L	0	0	0	0	0	0	0	0	0	0	0	0	0	5.8151	0	0.85513	0	0	0	0	0	0	0	0	0	6.8102	0	0	0	0	0	3.4712	0	0	0	1.0693	0	0	0	0	0	0.60288	0	0	0	0	0	0	0
PSMD6	0	6.4592	2.0794	0	0	3.8676	5.6419	2.1414	0	0	0	7.1065	3.2152	7.5529	4.5905	0	0	3.7239	0	0	1.3634	0	8.2987	0	8.6473	0	2.8844	1.7977	0	4.6226	2.0526	0	5.7118	0.76706	8.4506	0	5.4019	0	5.8645	7.2551	0	0	0	6.6319	0	6.7211	6.0194	8.1461	0
PRICKLE2	0	0	0	0	3.1525	0.80395	0	0	0	0	0	8.3931	8.8765	0	0	8.4632	0	7.977	0	0	4.6147	0	8.2001	0	0	8.6179	0	0.89565	5.0314	6.1199	1.401	4.7499	0.63987	0	6.3946	7.2572	9.263	0.66793	1.2001	0	0	0	0	9.6231	0	0	4.9197	0	0
CMYA5	4.0119	0	5.663	7.3321	0	5.2548	7.7324	4.9635	0	8.2697	7.322	4.6308	3.0776	0	6.4291	5.5375	8.3576	4.2829	7.7074	9.2152	6.1212	1.0146	0.66245	4.0827	1.5155	2.5562	7.5931	6.3947	1.1502	5.6181	3.0123	2.7876	1.6141	6.0005	5.0708	2.2801	3.4833	2.765	2.5338	0.68907	2.0781	1.7123	9.648	2.4043	7.4506	7.2474	5.0194	9.543	2.5274
PDSS2	0	1.5366	2.244	0	0	1.4102	0	6.7614	0	0	0	7.3228	0	0	0	10.522	0	0	0	0	0	0	0	0	0	0	0	3.6409	0	0	0	0	0	0	0	0	0	0	1.9575	0	0	0	0	0	0	0	0	0	0
STXBP5	8.064	6.3458	5.9345	0	3.2964	7.381	5.9638	7.2028	0	9.6059	8.256	5.6716	7.0198	8.8577	7.6958	8.3029	8.4493	5.8564	5.4968	6.3628	7.1158	0	6.3974	3.1775	8.5412	7.6069	7.2781	7.9426	6.8606	1.3767	4.9239	2.4037	1.8059	8.7541	7.0712	8.7665	10.135	2.1735	7.7003	7.8324	9.1272	8.3161	6.7845	6.3558	7.0831	4.1173	3.9583	3.4653	0
RPS14	0	6.8162	0	8.3264	1.1782	5.4107	4.5608	7.201	0	4.6611	0	8.1475	6.6982	7.8744	1.2895	7.9351	6.9031	4.3368	7.1103	0	4.526	0	7.323	4.5731	0	0	7.2914	7.9495	5.9064	7.1999	0	6.2925	6.6538	5.1174	0	0	8.0543	6.1287	7.3484	1.5412	0	7.752	7.2941	6.3729	5.723	4.559	8.2741	0	7.787
ZNF704	0	0	0	0	5.3082	0	0	0.49928	0	1.5056	0	0	2.8128	2.5556	0	1.2276	0	0.61228	0	1.5964	0	0	0	6.9398	0	0	9.3803	0	0	0	0	0	0	0	0	3.8743	0	0	0	0	0	0	0	0	0	0	0	0	0
OXR1	0	6.4084	0	0.86983	0.84547	5.4118	0	0	0	0	0	5.2543	6.2346	8.9398	0	6.119	7.2746	8.052	7.4437	0	3.6155	3.9127	3.5729	2.2998	5.0049	5.0737	6.7352	3.0527	7.8245	7.3845	9.6189	4.3759	3.8606	3.5404	5.6353	8.0697	5.8698	5.0174	5.6362	9.5842	5.2281	7.8487	3.7485	4.7707	2.3677	4.8346	7.7539	2.3453	2.3279
BAALC	8.5575	0	0	7.4911	3.4661	10.8	9.9349	9.9671	0	2.9831	8.9346	7.6035	5.4715	9.7999	11.069	6.5577	0	2.7981	3.3935	11.76	9.4783	9.9631	7.9241	3.3822	2.925	2.9868	1.8644	2.25	2.413	9.9513	2.196	10.025	9.1734	7.9197	2.3187	6.8741	10.067	0	8.572	0	1.9479	1.387	10.522	2.1325	8.4208	8.4582	6.4503	11.424	0
FZD6	0	0	0	0	0	0	0	0	0	0	0	0	0	0	0	0	0	0	0	0	0	0	6.2519	4.7274	0	0	0	0	0	0	0	1.6134	0	0	0	0	0	0	1.9204	0	0	0	0	0	5.8548	9.0838	5.503	0	0
CTHRC1	0	0	0	0	0	0	0	0	0	0	0	0	0	0	0	0	0	0	0	0	0	0	0	0	0	0	0	0	0	0	0	0	0	0	0	0	0	0	0	0	0	0	0	0	0	0	0	0	0
TMEM71	0	0	0	0	0	0	0	0	0	0	0	0	0	0	0	0	0	0	0	0	0	0	0	0	0	0	0	0	0	0	0	0	0	0	0	0	0	0	0	0	0	0	0	0	0	0	0	0	0
STRBP	0	0	0	0	0.77385	0	9.1472	0.82178	0	0	11.089	0	7.3002	0.93031	0	0	7.5098	0.98649	0	0	0	0	0.59552	1.1144	1.3951	0	0	0	3.9973	5.6966	0	8.6576	0.68028	7.4223	5.1095	1.4282	4.8863	0	7.9673	2.0776	0	0	0	0	4.938	4.7209	0	0	0.67532
REEP3	0	0	0	8.3745	1.0722	0	5.0352	9.7108	0	7.4596	0	0	8.8947	0	0	7.2831	1.0883	2.0175	6.1517	0	0	0	9.0873	0	9.9454	3.8378	0	3.8056	4.3876	2.675	6.3358	9.0015	1.9288	4.7416	9.8927	3.1506	3.3572	3.6832	10.415	6.2802	4.3752	4.2933	2.2963	3.935	8.7159	8.4476	9.5405	0	1.5132
PKNOX2	0	2.7459	0	7.207	0	0	0	0	0	0	8.5963	0.81411	0	1.696	1.0028	2.4906	2.1974	3.0499	0	0	0	0	0	3.804	0	0	2.3325	0	0	0	0	0	0	0	0	2.3736	0	0	0	0	0	6.4251	0	0	0	0	0	0	0
TRUB1	0	0	0	0	0	0	0	0	0	0	0	0	0	0	0	0	0	0	0	0	0	0	0	0	7.4368	0	0	0	0	3.1369	0	5.3427	7.3535	0	0	2.2636	0	0	0	0	0	0	5.82	0	6.0549	1.5368	0	0	0
TTC7B	0	0	0	0	0	0	2.0922	0	0	10.049	0	0	4.5847	3.6054	5.7766	4.9874	1.0826	0	0	8.8829	0	0	0	0	4.5619	3.8278	1.0047	9.0085	0	1.4762	0	0	0	7.1268	3.1045	2.6356	0	1.5654	0	0	1.6683	2.2308	1.7354	1.1953	8.5219	4.534	4.8898	3.0831	6.7016
GABRB3	0	0	0	0	0	0	6.1838	0	0	0	0	4.8906	0	0	0.79062	2.1239	2.0906	0	0.8838	2.1301	0.61379	0	0	6.2558	8.149	0	0	0	2.2766	5.5779	0	1.9233	0	0	0	9.5042	0	0	0	0	0	0	0	0	0	0	0	0	0
LEO1	0	0	10.993	0	0	0	0	0	0	0	0	4.1419	0	0	7.8838	0	4.9834	0	0	0	4.9663	0	0	0	8.369	0	0	7.4022	4.0989	0	0	0	0	0	0	0	0	0	9.5325	0	0	3.4115	0	0	10.104	4.4208	0	0	0
PRKCB	1.5575	0.80208	0	0	0	0	0	0	0	0	0	0.57908	0	0	0.72587	1.0023	1.4605	0.84037	0	0	0.56083	4.7128	0	0	5.3822	0	0	0	0	0	1.946	0	0	6.6097	0	0	0	0.59635	0	0	0	0	0.49133	0	0	0	0	0	3.4722
NAV2	6.7193	7.0564	5.9399	7.827	5.7483	1.2262	0.47655	5.0226	0	0	4.8431	5.7832	5.8804	7.5574	4.3793	6.4139	5.4471	6.5806	5.4167	4.9151	6.1095	6.5891	2.3127	7.4657	3.4523	9.0158	6.1766	6.0534	7.6286	7.3562	9.5268	7.2098	7.9519	6.1598	8.1089	6.9417	7.126	1.2689	3.3674	6.9081	7.7841	1.8709	5.9323	5.813	6.8227	5.8636	6.1232	7.7646	0.99515
MAPRE2	7.6427	0	8.0342	0	0	0	6.7806	8.8609	3.0557	7.9465	0	6.129	2.5554	1.1275	3.2473	5.8985	8.7726	10.317	0	7.4072	9.0571	6.8543	5.1055	3.7218	2.8871	3.3162	4.5886	1.7782	7.3387	5.3865	6.3591	3.9912	6.0363	9.3063	7.463	9.2141	5.6681	5.5202	3.7891	9.4023	4.7484	4.147	3.529	8.0546	7.9918	5.9508	6.2547	3.1583	5.9154
ANKRD11	0	2.4264	0.96766	0	0	0	6.1471	0.48979	8.0393	0	4.771	5.0984	4.1845	2.8481	3.3187	4.1207	0	5.7883	6.9803	4.6289	5.7908	0.55696	0.62128	4.7426	0	0	5.3166	4.1398	0	4.124	3.6078	1.064	0.96482	6.8549	5.282	1.4757	2.048	0	3.4043	1.0915	0.80248	0.50648	0	0.52669	1.2596	6.9841	1.8518	4.8935	6.6533
CDC40	0	7.3716	0	0	0.97537	4.9855	0	0	0	0	5.3454	0	4.7212	0	5.1842	0	5.6537	4.6464	7.3305	5.4467	6.98	7.5587	6.5893	6.1125	0	5.3441	0.91732	5.5393	1.9675	5.4936	0	0	0	0	4.6529	6.3899	5.891	0	7.582	7.2846	7.7575	9.4556	0	0	0	2.7561	0.88208	3.6493	0
PTK2	8.8742	3.5679	8.9486	0	0	1.9414	8.8007	4.9017	0	7.4237	0	8.0633	6.3309	9.4542	0.96707	8.6016	6.7666	7.6654	1.0744	2.6219	7.9702	9.4453	8.3575	5.195	6.0898	1.5917	8.2367	7.7779	7.4108	8.312	3.6389	3.7855	0.77284	6.3207	7.9203	4.08	5.1132	2.2441	8.5441	7.5491	7.1608	2.7304	6.1298	2.7876	6.9652	7.4313	8.0223	2.5825	1.9293
LDB2	0	0	3.1505	0	0	0	0	0	0	0	0	4.5352	0	3.3471	0	0	0	0	0	0	1.8323	0	0	0	0	1.7984	3.0975	0	0	0	0	0	0	7.0612	7.9284	0	5.8111	0	0	0	0	0	0	0	0	0	0	0	0
CTNND2	6.4307	6.2691	8.9	9.6278	5.2401	8.0218	4.3307	7.1319	0	0	0	9.76	8.9096	9.2507	7.6224	7.3818	9.3101	6.6665	9.4464	7.7867	9.0264	1.636	8.5315	8.9111	8.887	8.3654	8.0819	8.0775	8.6985	7.7376	5.9425	4.9772	6.8309	8.6099	7.3021	3.4543	8.9048	6.8429	7.3458	8.0449	10.351	10.143	10.288	3.3031	5.5596	8.6421	8.877	7.9291	9.6193
ZFPM2	0	0	0	0	0	0	0	0	0	0	0	0	0	0	0	0	0	0	0	0	0	0	0	0	0	0	2.5163	0	0	0	0	0	0	4.2539	0	0	0	0	0	0	0	0	0	0	0.71214	0	8.3541	0	0
SIK2	0	0	0	0	0	4.1383	0	0	0	0	0	5.3568	0	0	4.0942	1.0199	0	0	5.9611	0	0	4.8238	0	0	0	0	0	0	0.91267	0	0	9.8965	0	3.2434	1.783	0	0	0	0	0	0	5.5385	0	2.1547	1.6714	0	0	0	0
LRRN2	0	0	0	0	0	0	2.0047	2.0967	0	0	0	0.90504	0	7.2214	0	0	5.7993	0	0	0	0	0	0	8.304	0	0	0	0	3.8774	0	0	0	0	0	0	1.7684	0	0	0	0	0	0	0	0	6.3644	0	0	0	0
KISS1	0	0	0	0	0	0	0	0	0	0	0	0	0	0	0	0	0	0	0	0	0	0	0	0	0	0	0	0	0	0	0	0	0	0	0	0	0	0	0	0	0	0	0	0	0	0	0	0	0
DLGAP1	0	0	2.2125	0	0	0	0	0	0	0	1.918	0	0	0	0	9.3341	0	0	0	0	0	5.6942	0	0	0	0	0	0	9.171	0	2.7891	0	0	6.0057	0	1.0902	0	0	0	0	0	0	0	2.7194	0	0	0	0	0
TANC2	0.88989	0	0	0	0	0	0.58405	0	0	7.654	0	0	0	0.4008	0	0	0.32925	0	4.5198	2.5535	0	3.7374	0	0	6.1678	0.68295	0	0	0.46266	0	2.8603	0	0	2.0252	0	1.1348	0	3.148	4.1962	2.6588	1.3212	6.6167	4.2334	0	4.1118	0	0	0	0
XKR6	0	0	0	0	0	0	0	0	0	0	0	0	0	0	0	0	0	0	0	0	0	0	0	0	0	0	0	0	0	0	0	0	0	0	0	4.276	0	0	4.8707	0	0	0	0	0	0	0	0	0	0
PRKCE	0	0	0	0	0	0	0	0	0	0	0	0	0.81615	0	0	1.0117	0	0	0	0	0	0	0	0	0	0	7.8122	0	4.0623	0	0	0	0	0.7174	3.6164	6.3157	0	0.6027	0	0	1.1063	0	0.49674	0.75079	0	0	0	0	0
KCND3	0	0	0	0	0	0	0	0	0	0	0	0	0	0	0	0	0	0	0	0	0	0	0.60923	0	0	0	0	0	0	0	0	0	0	1.3915	1.01	7.3306	0	0	0	0	0	0	0	0	0	0	3.1114	0	0
MLLT3	0	0	0	3.7509	0	0	7.247	0	0	9.2338	0	0	7.9082	2.2026	1.3867	0	7.3762	4.0546	0	3.2807	8.4172	5.6421	0	0	0	8.6172	0	0	8.6082	3.3501	7.9415	0	3.1358	8.0574	8.1217	0	2.1867	0.70667	7.7515	5.046	0	0	0.58589	0	0	0	7.3705	3.2385	0.6724
LRRC48	0	0	0	0	0	0	0	0	0	0	0	0	0	0	0	2.3561	5.4387	0	0	0	0	0	0	0	0	0	0	0	0	8.938	0	0	0.73493	4.5628	0	1.5184	0	0.76616	2.0315	0	0	1.4653	1.0778	2.4887	0	1.5186	4.3308	3.1729	2.7917
JMJD1C	0	8.3514	10.691	5.8785	10.893	0	3.6305	0	0	0	2.0186	7.4325	8.1738	7.1942	6.7328	2.4766	7.3594	9.3792	0	4.2754	8.173	3.0385	7.3038	5.5323	7.7237	3.6206	0	6.5798	6.1612	8.4345	2.2915	8.0471	5.4102	8.9824	7.7039	7.5081	1.4574	8.9084	7.4892	5.7269	8.5901	1.9738	8.4002	2.2268	7.3342	6.4046	5.8178	3.4297	7.193
NBEA	1.397	0	7.076	1.3203	3.1193	1.6691	0	0	0	0	0	1.4117	7.0406	8.5604	2.4322	1.8195	8.2636	2.4986	3.3091	5.2272	1.1362	6	8.4301	1.7513	7.8697	6.7962	2.1815	3.8283	8.5464	3.0079	10.467	7.0147	2.5595	2.0729	3.1717	10.087	2.7319	3.5016	3.7362	6.415	6.8673	3.4949	3.088	3.8675	2.3057	1.1011	0.8787	0.86442	1.1457
TMEM81	0	0	0	0	0	0	0	0	0	0	0	0	0	0	0	0	0	0	0	0	0	0	0	0	0	0	0	0	0	4.8039	0	0	0	0	8.2272	0	0	0	0	0	0	0	0	0	0	0	0	0	0
GOLT1A	0	0	0	0	0	0	0	0	0	0	0	0	0	0	0	7.0655	0	0	0	0	0	0	0	0	0	0	0	0	0	0	0	0	0	0	0	0	0	0	0	0	0	0	0	0	0	0	0	0	0
CMKLR1	0	0	0	0	0	0	0	0	0	0	0	0	0	0	0	0	0	0	0	0	0	0	0	0	0	0	0	0	0	0	0	0	0	0	0	0	0	0	0	0	0	0	0	0	0	0	0	0	0
CCDC14	0	0.71033	8.0216	0	7.4115	0	0	0	0	0	3.9394	4.5739	5.1313	0	0	0	0	7.552	0	0	4.5457	0	6.7175	0	1.699	0	0	1.8319	0	0	3.8505	3.0244	0	2.5599	0	1.1146	0	0	8.0626	7.5898	7.4294	0	0	1.1064	1.6733	0	0	0	0.49711
TOM1L2	3.4497	9.2653	5.1126	0.81408	5.0499	8.1465	0	8.0266	10.873	7.1445	4.7381	0	4.0306	4.426	0	0	8.082	0	0	8.1386	1.7769	6.8237	4.7699	1.1365	6.4067	10.015	7.5625	1.5413	7.3844	0	4.1206	7.8981	0	4.4669	1.0102	4.3316	4.3643	0	3.8037	6.4454	0	1.4021	3.8551	0	3.9733	6.4305	3.5645	4.2058	2.5637
TTLL11	0	0	0	0	0	0	0	0	0	0	0	0	0	0	0	0	1.4105	0	0	0	0	0	0	0	0	0	0	0	0	0	0	0	0	0	0	0	0	0	0	0	0	0	0	0	0	0	0	8.3084	0
MSRA	0	0	0	0	0	0	0	0	0	0	0	0	0	0	0	6.2012	0	0	7.9727	0	0	0	0	4.5627	0	2.1131	0	0	1.6216	0	0	0	0	8.106	0	0	0	1.1599	6.3199	3.5146	0	0	0	0	0	0	2.8106	0	0
RIMS2	0	2.9334	0	0.56745	1.5142	0	0	1.3251	0	0	0	0	0.6866	0	0	0	5.5394	4.1442	0	0	0	0	0	0.81702	0	2.7219	3.7418	1.4965	6.2836	0.81208	4.5235	0.74593	0	5.7032	0.71779	2.439	0	0	7.2134	0	0	0.6061	0	0	0	0	0	0	0.83235
DSCAML1	0	0	0	0	0	0	0	0	0	0	0	0	0	0	0	0	0	0	0	0	0	0	0	0	0	0	0	0	0	0	0	0	0	0	0	0	0	0	0	0	0	0	0	0.97198	0	0	0	0	0
KCNA3	0	0	0	0	0	0	0	0	0	0	0	0	0	0	0	0	1.4604	0	1.71	0	0	2.9041	0	0	0	0	0	0	0	0	0	0	1.2961	0	0	0	0	0	0	0	0	0	0	0	0	0	0	0	0
KCNA2	2.551	4.9429	4.269	4.9402	3.4608	6.3304	0	2.0331	0	7.6474	3.2304	5.6199	0	7.2348	0	0	0	3.4444	0	10.593	4.8836	1.4867	0	0	4.3719	6.5029	1.2112	7.4357	8.7759	0	2.1915	4.1449	1.1465	0	6.8607	8.9513	8.4061	8.1298	0	2.9049	1.9436	3.6162	4.268	2.9528	7.0234	2.1401	6.6557	4.1773	9.6453
ZNF366	0	0	0	0	0	0	0	0	0	0	0	0	0	0	0	0	0	0	0	0	0	0	0	0	0	0	0	0	0	0	0	0	0	0	0	0	0	0	0	0	0	0	0	0	0	0	0	0	0
CSRNP3	11.055	0.67265	0	0	1.245	0	0	5.0703	0	0	1.879	2.7056	7.3589	5.4635	0	1.38	0	0.70616	5.149	0	1.3323	0.65597	2.1004	2.4589	3.7641	4.1314	2.9488	2.5312	7.7664	3.5126	6.1857	5.8982	3.1298	7.7404	3.3946	4.8178	2.4846	4.1174	3.8596	3.4158	4.996	6.5148	5.034	4.1002	2.9019	3.279	3.4546	0.83176	7.8547
TMEM64	0	0	0	0	0	0	0	0	0	0	0	0	0	0	0	0	0	0	3.1325	0	0	0	0	0	0	0	0	0	0	0	0	0	0	3.2778	0	0	0	0	0	0	0	0	0	0	2.9192	7.5317	0	0	0
PLCB1	0	5.1886	4.3054	0	10.531	6.1656	9.4962	5.8078	9.4998	3.7671	0	0.53908	4.61	6.8341	7.7849	3.3508	0	1.2929	1.6248	5.5627	4.8955	6.7384	1.8652	2.6242	4.253	1.1796	0	0.75377	6.5821	0	1.207	0	9.1869	3.1015	7.3005	0	1.4644	0	0	1.7571	0	0	0	7.7392	3.1417	7.5243	6.0738	0.9226	0
NTM	3.6121	9.8326	10.567	9.0408	9.1611	6.2105	10.363	9.2422	7.4106	8.8387	10.496	8.6559	10.413	9.1969	10.531	10.249	7.7329	8.0107	7.8567	10.598	9.3432	9.3316	9.2051	9.0304	9.4412	10.373	8.1819	9.7482	10.398	10.034	3.4985	7.386	8.3925	7.8379	10.558	7.5234	9.7222	8.0129	9.4206	10.536	9.4162	9.0741	9.328	9.0138	9.922	9.8409	9.0653	8.242	10.084
IGIP	0	0	0	0	0	0	0	0	0	0	0	0	0	0	0	6.9512	0	0	7.6215	0	0	0	0	2.098	0	3.4119	3.3494	2.6393	2.004	2.0892	4.9506	3.2852	3.4828	0	2.7122	7.7179	3.4672	4.6008	4.6242	3.3321	4.385	5.8942	4.1716	3.3819	2.8001	3.9345	1.4564	2.1418	3.8529
RGS6	0	0	0	0	0	0	0	0	0	0	0	0	0	2.7581	0	0	0	0	0	0	0	0	0	0	4.4431	0	0	0	0	0	9.474	0	0	0	0	0	0	0	0	0	0	0	0	0	0	0	0	0	0
RGS7	0	2.9501	0	0	0	0	0	0	9.4937	0	0	0	9.3861	0	0	6.1413	0	0	0	0	4.4915	0	0	0	0	0	1.3707	1.7031	0	0	0	0	1.3008	4.4658	0	0	2.7624	0	5.6037	5.8676	2.1481	0	7.7409	0	6.0295	5.969	7.4054	0	0
SLC8A1	0	0.74867	0	0	0	0	0	0	0	0	0	0.53785	0	2.4163	0	5.2012	6.111	0	1.776	5.3625	0	7.9362	5.5235	6.031	0.67861	1.1774	0.31096	1.019	6.5663	0.51185	2.2972	5.766	2.0383	3.1929	5.1794	2.2444	2.0253	1.2659	4.5352	0.48088	1.8491	1.1223	1.417	1.3456	1.2423	0	8.011	0	0
CSMD1	0	0	0	0	0	0	0	0	0	0	0	0	1.3853	5.6978	0	0	1.8106	0	0	0	0	0	0	0	5.0928	0	0	0	6.1739	0	6.1431	0.53379	2.6937	5.6774	0	0	0	0	0	0	0	0	0	0	0	0	1.2258	0	0
GRIN2A	0	0	0	0	0	0	0	0	0	0	0	0	5.8858	4.689	0	0	0	0	0.77815	0	0	0	0	0	0	0	0.58155	0	3.1908	0	0	0	0	0.67838	0	0	0	0.56875	5.2978	0	0	0	0.46783	0	0	0	0	0	0
BMP8A	0	0	0	0	0	0	0	0	0	0	6.3319	0	0	0	0	0	0	0	0	0	0	0	0	0	0	0	0	0	0	0	0	0	0	9.6654	0	0	0	0	0	0	0	0	0	0	0	0	0	0	0
OPCML	0	0.98907	0	0	0.81337	1.4424	0	0	0	0	0	0	0	7.6855	0	0	4.232	0	0	0	0	0	0	0	5.2951	0	1.2589	0	4.3501	0	0	0	0	3.5789	0	7.6658	0	0	0	0	0	0	0	0	0	0	0	0	0
ARSI	0	0	0	0	0	0	0	0	0	0	0	0	0	0	0	0	0	0	0	0	0	0	0	0	0	0	0	0	0	0	0	0	0	0	0	0	0	0	0	0	0	0	0	0	0	0	0	0	0
CNTN2	0	0	0	0	0	0	0	0	0	0	0	0	0	0	0	0	0	0	0	1.0036	0	0	0	0	1.2068	0	0	0	0	0	0	0	0	0	0	0	0	0	0	0	0	0	0	0.74111	0	0	0	0	0
KCNQ3	0	0	0	0	0	0	0	0	0	0	1.8884	7.057	2.5464	2.512	0	0	4.4088	0	0	6.3629	2.2718	0	7.2475	2.0093	4.6634	3.842	2.5014	2.2071	2.5508	1.7011	5.1019	2.5126	2.6951	7.321	2.7573	2.4307	0.82621	7.6429	8.1063	1.9216	2.7013	3.4398	2.6398	1.8937	3.4555	0	4.7835	0	0.47256
DHRS7C	0	0	0	0	0	0	0	0	0	0	0	0	0	0	0	0	0	0	0	0	0	0	0	0	0	0	0	0	0	0	0	0	0	0	0	0	0	0	0	0	0	0	0	0	0	0	0	0	0
NELL2	0	0	0	0	0	0	0	4.4119	0	0	0	0	0	4.3489	0	0	0	0	0	0	0	0	0	0	0	0	0	0	8.6704	0	4.6734	0	0	7.8425	2.2397	9.7567	0	0	0	0	0	0	0	0	0	3.6677	0	0	0
ROBO2	1.1183	0	0	0.44119	0.42706	0	0	0	0	0	0	1.3149	0	1.2133	0	0	0	0	0	0	0	0	0	0.64658	2.0582	7.2103	0.39709	0	0	0	6.3839	0	0	0	0	0	0	0	0	5.6583	0	0	0	0	0	0	0	0	0
ANKS1B	3.7375	3.2881	8.5604	0	0	0	0	0	0	0	0	0.92291	3.8012	5.25	0	0	0	0	0	1.5007	4.9817	0	0	0	4.8867	0	6.4166	0	5.9527	0	7.5593	0	2.9265	3.775	0	7.962	0	6.8129	2.0248	0	0	1.1157	0.45208	2.9493	0.47185	0	0	0.91494	0.5222
PURA	0	0	0	1.4879	2.6355	0	0	0	0	0	9.3738	1.3227	6.5979	5.5031	0	2.0177	3.9262	7.004	9.5041	2.0237	7.049	5.4135	1.1707	8.4472	3.6976	5.2755	8.9742	7.2391	10.223	3.6231	7.4821	8.7551	2.7867	2.2828	3.4137	7.7843	6.4186	5.0736	5.6148	3.8222	6.3928	10.059	3.9818	4.6771	7.6946	6.8441	9.625	8.0342	8.7008
SMYD3	0	0	0	0	0	0	0	6.1012	0	0	0	0	0	0	0	0	0	0	0	0	1.7811	0	0	0	0	0	4.4382	0	0	0	3.0559	0	0	3.9197	0	0	5.7406	0	0	0	2.7734	0	0	0	0	1.1141	0	0	0
SV2B	0	0	0	0	0	0	0	0	0	0	0	0	0	0	0	0	0	0	0	0	0	0	0	0	0	2.7132	0.50977	0	6.2992	0	0	0	0	5.7074	0	0	0	0	0	0	0	0	0	0	0	0	0	0	0
LSAMP	11.725	7.7226	10.654	8.1948	11.94	8.2579	10.702	10.159	12.026	6.5577	9.8751	7.7465	7.9383	9.8118	9.76	8.7621	9.2283	9.5454	9.151	10.002	8.9009	10.914	8.5608	8.5626	9.9252	10.375	9.1175	7.9371	7.3394	8.8308	7.1343	9.4979	5.7192	9.4329	9.6129	9.8582	9.277	5.2544	8.2035	9.0504	10.388	10.571	10.675	9.3273	9.2234	7.1036	9.5887	10.034	9.9958
KCNQ5	0	0	0	0	0	0	0	0	0	0	0	0	0	0	2.1552	2.3146	0	1.6267	1.5851	1.8736	1.5273	2.2651	1.8946	3.4483	7.7318	2.2151	0	0	9.1743	0	7.7906	0	0	0	0	1.4849	0	0	0	0	0	0	0	0	0	0.92577	0	0	0
KCNIP4	0	1.4932	0	0	0	0	0	0	0	0	0	0	1.5023	0	1.3764	1.786	0	1.5507	0	8.6345	0	0	0	0	0	2.1265	0	0	0	0	0	0	7.2312	7.0377	0	7.6712	0	0	0	1.6374	0	0	0	0	0	0	0	0	0
MKL2	0	3.5613	0	8.0273	0	0	0.75561	0	0	0	0	0	0	7.0845	0	1.4968	0	0	0	0.68771	0	0	0	0.64913	0	0	0.39878	3.8666	0.60548	0	0.89815	3.8715	0	8.3018	0	10.069	3.5176	0	0	0	0	0	0	0.49368	0	0	0.3808	0	0
MYT1L	0	0	0	0	0.52479	0.58261	0	0	0	3.239	0	1.5335	6.0468	3.5405	1.5883	3.1206	1.2292	2.3912	3.0966	3.25	1.2976	2.1103	0.39599	1.9562	5.4368	4.0768	2.9745	2.8706	6.8497	3.1471	8.3967	3.6463	4.2941	3.2903	3.653	5.6772	1.9795	3.7622	6.5486	3.1641	4.1369	3.9368	3.4129	3.5036	1.3986	0	0	0	0.45308
ZNF397	7.4412	0	9.6612	4.4923	0	6.6013	0	0	0	0	2.7049	5.8762	0	0	0	0	0	1.2026	7.5549	0	0	0	0	0	0	2.4704	0	0	1.2739	7.8799	0	0	0	0	0	0	0	0	10.76	0	0	0	0	0	8.368	3.4718	6.9181	0	1.3693
ZSCAN30	0	0	0	0	0	0	0	0	0	0	0	8.1686	0	0	0	0	4.4779	0	0	0	0	0	0	1.1239	6.6676	0	6.3856	6.9339	2.0865	6.9526	0	0	1.1504	0	0	0	0	0	0	4.362	1.9488	0	1.3389	0	0	4.2463	4.2617	0	0
SLIT1	0	0	0	0	0	0	0	0	0	0	0	0	5.1939	2.0764	0	0	0	0	0	7.9857	0	0	0	7.168	7.9908	0	0	2.1041	9.3933	0	0	0.94092	0	0	0	0	0	0	0	0	0	0	0	0	0	0	0	0	0
MAGI2	0	0	5.4958	0	0	0	0	0	11.274	0	9.3445	3.5602	7.0731	2.8227	5.0138	2.8609	1.4976	2.7569	5.6172	3.5235	5.8548	0	7.0779	3.4288	6.3512	0	0	3.3707	0	0	10.24	0	0	0.73285	0	7.9525	5.6123	0	0	7.8546	7.7589	0	7.974	6.3013	4.7415	0	2.2126	5.6665	0
TMEM194B	0	0	0	0	0	0	0	0	0	0	0	0	0	0	0	0	0	0	0	0	0	0	0	0	5.3723	0	0.85554	0	1.2177	0	0	0	0.80483	0	1.1522	2.3766	0	0	0	0	0	0.99288	0.7	0	0.72817	0	0	0	0
SPATS2L	0	0.7783	0	0	3.2091	4.1055	0	2.9147	0	0	0	6.9377	0.7842	0	0	0.97432	0	0	4.514	0	0	0	3.8929	7.3998	2.2595	0	0	0	0	0	7.8201	2.7258	0	7.5462	4.2729	0	0	6.3787	5.9982	8.6656	0	0.69478	7.306	0	2.8386	5.1588	4.9424	0	1.2554
MKL1	0	0	3.8325	0	0	0	0	0	0	0	0	0	8.1222	3.1592	2.1876	0	0	0	0	5.1593	0	5.8696	0	0	0	0	0	0	8.9674	0	0	0	9.188	3.3534	0	0	0	0	0	0	0	0	0	0	0	0	0	0	0
TCF4	2.4218	8.2313	4.8348	3.8661	2.1157	9.0619	7.4011	8.5619	0	0	3.0907	6.7725	6.1022	6.755	8.486	6.2248	7.0298	7.0309	4.9008	7.1	8.3085	5.2299	6.5383	6.489	7.5881	5.9455	7.5819	6.4468	8.9198	6.4155	8.2031	5.5437	3.3423	8.0568	7.308	4.7694	6.317	6.0589	6.8114	4.6015	8.7629	8.3749	7.8451	6.3525	8.5908	8.4037	7.1034	9.3177	8.2306
CD47	5.8536	9.9274	11.779	8.4058	10.477	6.0472	9.7535	8.5392	11.573	0	9.8279	7.6577	9.3926	8.8632	6.8648	8.6582	9.1064	8.035	9.8507	8.4129	8.4139	9.6321	7.1151	9.687	10.472	8.0252	2.6664	9.8148	10.021	5.9941	5.354	9.6199	9.1944	8.8283	9.0196	9.0142	8.7158	3.7404	7.4708	9.3655	9.6276	8.2185	8.7778	7.4364	7.6123	8.3592	7.9637	3.7454	9.5002
SCN8A	0	0.6773	0	0	0	0	0	0	0	0	1.8881	0	7.8922	5.7365	0	0	1.5272	0	0	0.85819	0	3.0957	0.99639	0	0	1.0781	0	0.68054	2.5504	0	7.2218	0	0	4.3912	0	1.6759	0	0	0	0	0	0	1.2064	0	0	0	3.5175	0	0
SND1	0	0	1.7036	0	0	0	0	2.5295	0	0	0	4.4825	0	1.7018	2.3331	1.35	0.92739	1.783	2.5053	3.5733	6.8784	2.9405	0	1.2923	0	0	0	0	8.2428	0	0	0	6.9176	0	0	0	0	0	0	0	1.4633	0	0	0	0	0	6.3003	7.8745	0
PELI1	0	0	0	0	0	0	0	0	0	0	4.114	0	0	3.747	0	0	0	0	0	0	0	3.7306	0	0	0	0	0	0	0	0	0	0	0	0	0	0	0	0	0	0	0	0	0	0	4.6364	0	0	0	0
HTT	0	0	0.85581	0	0.39698	2.8292	1.1761	0.42495	0	0	0	0	0	0	7.1489	1.4153	1.198	2.3049	0	0.64045	0.33709	3.9043	0.93519	6.2053	2.4235	2.9776	2.4249	1.4101	2.4045	1.6151	9.1204	4.5349	1.9845	5.953	2.1763	5.3032	6.8617	3.7825	4.1597	2.6486	6.8069	4.0289	3.7878	4.5253	2.0257	3.3834	2.5106	4.8907	3.8926
MYO5A	0	0	4.6257	0	1.8668	0	0	0	0	3.2463	6.5958	0	5.6344	3.7426	7.4011	2.8466	7.9141	1.5008	1.7388	5.0744	6.9649	0	7.679	0	7.2763	1.0457	5.6468	1.1074	3.2691	6.3609	7.6216	5.5847	0.45888	3.619	0	4.8242	6.2432	0	5.2642	4.8923	6.2744	7.8257	2.51	1.0286	6.6258	5.7002	4.6363	0	0
SIPA1L1	7.4287	6.9433	0	4.9433	6.0077	2.9666	0	2	0	10.423	5.1797	7.2739	7.0058	0.66898	1.0409	5.8526	8.3038	0	3.7929	6.9657	3.3535	0	3.6226	9.0985	5.6698	4.9595	4.7743	5.497	3.2262	5.5754	3.5087	1.8868	7.211	8.046	1.1919	10.445	3.9031	8.6077	8.4414	8.7752	2.2269	1.0289	4.8193	1.669	5.296	0	5.8551	3.7689	7.2832
DPP4	0	0	0	0	0	0	0	0	0	0	0	0	0	6.4946	0	0	0	0	0	0	0	0	0	0	0	0	0	0	0	0	0	0	0	0	0	0	0	0	0	0	0	0	0	0	0	0	0	0	0
FAM212B	0	0	0	0	0	0	0	0	0	0	0	0	0	0	0	0	0	0	0	0	0	1.748	0	0	0	0	0	0	0	0	0	0	0	0	0	0	0	0	0	0	0	0	0	0	0	0	0	0	0
SPG7	0	0	0	0	0	0	5.4096	0	0	0	0	0.57917	2.956	6.9579	0	0	0	0	0.81349	6.4721	0	0	0	0.95509	0	0	0	0	0	0	9.0815	4.394	0	0	0	0	0	0	0	8.7969	0	0	0	0	0	0	0	0	0
CHSY3	0	0	0	0	0	0	0	0	0	0	0	0	0	0	0	0	0	0	0	0	0	0	0	0	0	0	0	0	0	0	0	0	0	4.354	0	0	0	0	0	0	0	0	0	0	0	0	0	0	0
CACNA1E	0	0	0	0	0	0	0.3996	0	0	0	0	0	0	0	0	0.64449	0	0	0	0	0	0	0.29994	0	1.3071	0.82728	0	0	8.4988	0	0.84869	0	1.0634	0.44045	0	4.0264	0	0	0	0	0	0	0	0	0	2.7521	0	0	0
TPM2	0	0	0	1.306	0	0	0	0	0	0	0	0	1.5172	2.6844	0	0	0	0	0	0	0	0	0	0	2.0897	0	0	0	0	0	0	0	0	0	0	0	0	0	3.2316	0	0	0	0	0	0	0	0	0	0
ATL1	0	0	8.32	7.603	0	0	5.9305	1.2741	0	0	0	0	0	4.1487	4.4596	7.794	8.9795	0	9.057	0	5.5811	0	0	0	7.4817	4.7177	5.6572	6.3516	8.2163	6.8084	2.9156	2.2713	0	4.6894	9.1162	0	0	6.0354	1.8431	0	1.8524	1.3079	0	5.9009	4.2923	0	5.6826	2.454	3.9393
ITGBL1	0	0	0	0	0	0	0	0	0	0	0	0	0	0	0	0	0	0	0	0	0	0	0	0	0	0	0	0	0	0	0	0	0	0	0	0	0	0	0	0	0	0	0	0	0	0	0	0	0
IPO9	0	0	0	0	0	5.9456	3.4029	2.7505	0	9.795	0	6.1476	0	8.8322	2.9279	7.0534	8.8836	0	5.8524	5.978	5.941	8.851	6.7568	0.84044	0	8.5512	0.52907	4.527	4.2027	2.6983	1.1386	7.4764	1.7878	2.0753	0	1.7203	7.738	0	8.1164	5.459	6.7211	0	4.5994	0	3.6845	2.8704	8.4694	0	1.5971
LINC00222	0	0	0	0	0	0	0	0	0	0	0	0	0	0	0	0	0	0	0	0	0	0	0	0	0	0	0	0	0	0	0	0	0	0	0	0	0	0	0	0	0	0	0	0	0	0	0	0	0
SAMD13	0	0	0	0	0	0	0	0	0	0	0	0	0	1.6042	0	0	0	0	0	0	0	0	0	0	0	0	0	0	0	0	0	0	0	0	0	0	0	0	0	0	0	0	0	0	0	0	0	0	0
EML6	0	5.2772	0	0	0.84467	0	5.8961	5.0185	0	8.3335	0	1.6146	0	0	0	0	4.1428	1.4062	0	9.1161	4.404	0	0.36342	0	5.803	0	0	2.0439	0	0	5.6336	0	0	0	0	0	0	0	0	8.6156	0	0	0	0	7.7838	0	0	0	9.2037
MYBPHL	0	0	0	0	0	0	0	0	0	0	0	0	0	0	0	0	0	0	0	0	0	0	0	0	0	0	0	0	0	0	0	0	0	0	0	0	0	0	0	0	0	0	0	0	0	0	0	0	0
NOL7	0	0	8.7604	0	0	0	4.0265	0	0	0	0	6.6725	3.1831	6.7936	3.0069	7.1974	0	8.5845	0	0	0	0	5.6362	2.5971	0	0	0	0	0	0	0	0	0	2.1448	0	0	0	0	0	0	0	0	0	9.9371	4.7143	7.7878	6.6869	0	0
NPY6R	0	0	0	0	0	0	0	0	0	0	0	0	0	0	0	0	0	0	0	0	0	0	0	5.0235	0	0	0	0	0	0	0	0	0	0	0	0	0	0	0	0	0	0	0	0	0	0	1.42	0	0
ADSL	0	8.7685	0	0	0	0	0	0	0	0	0	0	0	7.1991	0	0	8.8194	0	0	5.0422	0	0	5.5954	0	0	0	0	0	0	8.9636	4.6311	0	0	0	0	0	0	0	0	0	0	0	0	0	0	0	0.87317	0	0
UOX	0	0	0	0	0	0	0	0	0	0	0	0	0	0	0	0	0	0	0	0	0	12.567	0	0	0	0	0	0	0	0	0	0	0	0	0	0	0	0	0	0	0	0	0	0	0	0	0	0	0
MICAL3	0	0.41552	2.6436	0	0	1.4575	0	6.368	0	0	0	0	0	1.2078	0	0	6.3391	2.5771	0	0	4.1228	0	1.6858	1.9814	5.9611	0.69518	0	1.4216	2.1634	2.1189	0	0	0	4.0617	0	0	2.8987	0	2.6001	3.4717	0	6.0688	0	0	0	0	4.705	0	7.1226
ETV5	0	0	2.5987	8.1417	5.5695	10.936	8.8183	7.6665	0	9.7115	0	4.5369	5.2732	6.1886	0	6.5388	9.0482	3.2024	6.2909	4.854	8.7233	8.2358	3.1429	0	3.6273	5.2012	3.1997	8.614	4.3484	10.596	6.2761	8.4342	3.5745	7.9763	2.9764	4.8717	6.3334	3.8362	4.0541	7.0516	6.5775	8.0424	7.8877	2.1692	6.196	6.5918	2.8159	0	0
HPYR1	0	0	0	0	0	0	0	0	0	0	0	0	0	0	0	0	0	0	0	0	0	0	0	0	0	0	0	0	0	0	0	0	0	0	0	0	0	0	0	0	0	0	0	0	0	0	0	0	0
ARHGAP19-SLIT1	0	0	0	0	0	0	0	0	0	0	0	0	0	0	0	0	0	0	0	0	0	0	0	0	0	0	0	0	0	0	0	0	0	0	0	0	0	0	0	0	0	0	0	0	0	0	0	0	0
GRIN2B	0	0	0	0	0	0.30933	0	0	0	0	1.1612	0	6.0093	0	0	0	0	0	0	0	0	0	0	0	0	1.0124	4.4171	0.35148	0	0	3.3881	0.38694	0	2.7287	0	1.0034	0	0.4621	0	0	0	0.30712	0	0	0	0	0	0	0
[truncated: 218 more columns]

## Sheet: FigS4_NeuN-
Expression levels for supe-FIRE-associated genes, NeuN-
Gene	Astrocytes.0	Astrocytes.1	Astrocytes.2	Astrocytes.3	Astrocytes.4	Astrocytes.5	Astrocytes.6	Astrocytes.7	Astrocytes.8	Astrocytes.9	Astrocytes.10	Astrocytes.11	Astrocytes.12	Astrocytes.13	Astrocytes.14	Astrocytes.15	Astrocytes.16	Astrocytes.17	Astrocytes.18	Astrocytes.19	Astrocytes.20	Astrocytes.21	Astrocytes.22	Astrocytes.23	Astrocytes.24	Astrocytes.25	Astrocytes.26	Astrocytes.27	Astrocytes.28	Astrocytes.29	Astrocytes.30	Astrocytes.31	Astrocytes.32	Astrocytes.33	Astrocytes.34	Astrocytes.35	Astrocytes.36	Astrocytes.37	Astrocytes.38	Astrocytes.39	Astrocytes.40	Astrocytes.41	Astrocytes.42	Astrocytes.43	Astrocytes.44	Astrocytes.45	Astrocytes.46	Astrocytes.47	Astrocytes.48
SPAG9	11.03	5.0382	8.7426	0.58378	10.269	5.406	9.0554	9.5215	6.5205	12.043	8.9231	5.9826	8.4137	7.9217	9.6542	8.2215	9.1427	7.8709	8.3962	8.9661	0	5.9716	7.1115	8.9568	9.6786	10.47	7.3143	8.8836	9.0477	5.3259	5.5027	8.8433	5.1559	4.7643	2.9396	6.5141	7.7503	6.8979	5.0122	1.6689	6.7938	1.6607	3.2511	1.0924	5.324	5.6664	4.903	2.0978	8.8615
REV3L	1.3623	7.7481	10.566	0	7.9558	8.2773	6.2975	7.2568	7.3963	0	4.3198	8.2423	8.4859	4.0297	2.7686	5.2895	9.7983	1.5445	2.7025	8.4844	2.3853	0	9.1059	8.5243	7.5531	5.1522	6.4337	8.8224	9.9324	0	10.618	9.6999	2.6986	8.0705	2.6173	7.4327	7.748	3.0061	3.578	8.3797	4.0566	3.8073	2.4832	3.1972	5.3815	7.4238	7.2309	0	8.3259
METTL13	4.0203	0	0	0	3.5177	0	0	0	8.0212	8.521	0	6.667	0	1.5387	0	0	0	0	0	0	0	0	0	0	8.4686	5.5798	4.1278	4.216	5.1187	3.0523	6.7688	4.2039	4.4948	3.2179	3.9561	8.8228	4.395	5.5787	6.1035	3.6199	5.1965	5.3689	3.7778	9.4831	2.1184	0	0	0	3.6209
FYN	0	2.8161	8.3905	6.5832	5.3118	0	8.1078	6.8335	0	0	9.9393	7.9493	0	7.1427	4.005	6.524	7.9437	8.3789	0	5.7982	7.2066	4.2148	5.6615	3.4814	4.2314	1.52	7.8829	6.9375	1.1154	7.542	9.0872	9.1152	6.5291	8.0981	7.5804	0	7.8593	0	6.51	7.6616	6.5227	4.4535	9.6107	7.136	9.0121	7.4543	7.6799	7.0577	3.8754
MAP4K5	9.4822	5.1408	5.8287	0	9.9631	3.6958	6.2738	3.5345	0	0	3.2975	7.4433	0	7.7757	0	10.725	6.5079	7.1023	6.9272	0	8.3671	1.944	7.1273	1.7959	4.6562	9.1902	6.4753	6.5488	7.5561	0	11.206	0	4.8955	0	8.2248	5.133	7.5736	0	0	8.2372	7.9475	0	4.1781	7.8732	8.8385	8.1751	5.1893	5.4408	0
MUSK	0	0	0	0	0	0	0	0	0	0	0	0	0	0	0	0	0	0	0	0	0	0	5.9213	0	0	0	0	0	0	0	0	0	0	0	0	0	0	0	0	0	0	0	0	0	0	0	0	0	0
FAM13B	0	0	0	0	0	0	0	0	0	0	0	0.78922	1.0752	5.688	5.9924	4.2286	0	4.9134	4.0558	7.936	0	3.4009	0	10.079	10.497	0	0	0	0	0	4.1558	2.5654	0	0	1.1183	5.9366	5.4865	0	0	3.4855	0	0	0	0	6.0394	0	0	0	0
FUT8	0	6.5737	0	8.76	4.9144	10.793	2.3621	0	0	0	11.159	8.2305	6.376	8.2825	8.819	7.414	6.7233	7.2899	3.7156	2.4354	4.3493	7.8838	8.444	2.9703	0	0	5.4564	4.5108	3.0925	0	0	4.7938	3.2456	5.5069	7.409	0	7.2471	0.80389	3.2044	1.8157	2.1098	0	6.8317	0	2.0382	6.2748	6.5552	0	8.8517
CTNNA1	0	4.2925	3.2184	0	0.72241	3.4036	1.1968	7.2015	2.6134	7.3811	6.121	8.9596	7.8386	8.5571	9.9615	5.3544	7.9108	10.271	2.9794	1.1021	2.9032	6.1254	4.3351	6.7789	5.1428	5.1494	2.1974	9.2462	7.4695	8.1849	5.2591	3.3898	2.704	2.2061	7.4826	6.1744	5.4435	2.1671	10.162	5.5306	2.6264	3.3931	6.0946	2.023	9.1893	8.1201	8.017	2.1141	9.6192
ARAP2	6.474	6.7615	7.0056	2.8547	0.94377	2.8648	7.186	0.99907	2.2133	0	3.1895	7.7361	4.3074	8.2132	3.1573	8.5766	9.5094	9.3576	5.433	7.8853	7.0963	7.4125	9.2329	8.6039	7.5681	9.7081	5.3398	5.9546	8.1714	6.4508	4.655	8.0503	8.1908	6.8197	8.997	4.6555	7.9859	2.3601	3.5768	9.2144	10.143	3.6948	6.8983	1.3966	5.4614	4.524	7.4215	4.7559	6.9554
KIF1B	7.8543	9.4685	8.3193	6.7473	9.5299	7.0758	5.3227	7.1355	8.5171	7.2949	10.28	7.8219	6.6718	7.0099	7.8792	7.3199	8.0173	5.7038	3.6553	9.1816	8.4723	6.9016	7.9368	7.6293	7.9516	8.7837	7.7515	8.3471	7.3202	8.5281	7.7458	8.3408	8.4275	8.9739	6.4588	7.1695	7.97	3.1441	8.3147	8.5967	8.582	8.3035	8.4958	10.013	6.9533	7.861	8.383	4.3096	9.1
TRAF3IP2	0	0	0	0	0	0	0	0	0	0	10.083	5.8324	7.7783	0	9.5511	3.7325	0	6.9173	1.111	4.6849	3.3869	2.7047	4.8131	7.5864	1.5903	0	2.7308	2.1497	2.3097	5.079	2.9174	0	7.5165	3.9644	5.4455	5.0133	9.5455	2.2987	2.6284	6.4447	6.5719	3.5654	6.1916	3.3632	5.9021	2.0463	8.2278	1.9966	9.2212
PIGV	0	0	0	0	0	0	8.2106	0	0	0	0	0	0	5.3209	0	0	0	7.3886	0	0	0	0	0	1.9204	0	0	0	0	0	0	0	0	0	0	0	8.8129	3.6306	0	2.1203	0	0	0	1.1402	11.535	0	9.1577	0	0	0
LIMCH1	1.4832	8.2382	7.0446	1.4038	4.1193	0	10.075	6.1783	8.3654	2.6048	0	10.317	8.8831	8.1573	0	6.9575	9.4	9.0653	7.1953	8.6932	9.5758	7.2558	9.1129	7.0439	10.105	7.7404	7.9334	9.3763	9.4508	10.358	7.5458	10.603	6.5519	9.9683	9.8103	7.0295	8.5541	8.9355	9.1419	9.9425	6.201	3.688	2.5543	1.8036	9.7735	9.2786	7.5165	7.1653	3.9693
DIP2B	0	0	0	0	0	0	0	0	0	0	0	7.1366	0	5.2112	8.7999	7.9189	0	5.0515	0.7938	0	3.6967	0	0.84601	0	8.1073	6.2698	1.0136	0.78632	5.8515	2.6808	4.6935	2.0815	2.1012	9.2664	1.3442	3.1566	6.0452	2.9896	3.1126	2.3755	2.9289	2.9736	3.082	3.5968	1.6164	1.5752	3.4789	0.96032	2.8188
FGFR2	0	8.5884	8.407	0	8.4043	8.1322	0	2.1013	0	6.2133	0	7.5056	5.9058	6.8031	10.15	4.1979	0	7.6725	6.8439	1.2279	4.4915	7.3149	9.5086	6.5456	0	0	7.6061	8.4363	7.3452	0	0	8.4262	7.7157	7.127	7.5388	0	4.4208	6.0966	0	6.3498	4.6571	7.8746	6.3855	4.4347	0	8.2809	1.2189	0	10.373
TRMT11	0	0	0	0	0	0	0	0	0	0	0	0	4.9919	0	10.473	9.5926	0	3.9771	0	5.6418	8.7542	0	8.5239	0	0	4.039	1.5667	6.1453	10.267	0	4.4784	0	8.1654	5.8567	6.9014	7.2619	7.7289	0	6.4124	0	2.3914	0	8.0217	0	8.3473	0	9.9721	0	0
NEO1	7.5207	0	0	1.3035	7.329	0	0	7.0077	0	2.1378	10.483	1.1515	3.602	5.2128	0	0	7.0413	0	5.0779	8.0317	7.9076	0	0	10.367	6.2726	1.4359	0	0	0	6.4296	5.3775	3.7418	7.192	8.9089	0	0	0	10.064	0	6.9034	9.0768	0	2.1738	3.8413	8.3965	3.1012	4.7501	0	7.6999
LRP6	5.5325	1.2893	0	0	3.133	0	5.9083	0	0	0	2.909	4.5861	8.1492	6.8898	0	1.9716	7.0871	8.6853	0	4.2196	2.8989	1.2627	0	0.93454	6.8863	4.3984	2.0228	5.6129	8.6705	4.6151	5.7819	4.7933	2.9254	7.6515	4.8069	4.0765	1.9236	3.8989	5.257	7.4841	5.8965	5.483	3.3861	5.3546	3.4516	5.8218	7.0369	2.521	1.7375
SLC44A1	4.8498	0	0	0	0	0	0	0	0	0	5.7644	0	0	0	0	1.3766	7.6533	0	0	6.544	0	0	0	0	1.032	1.0687	0	1.7575	0	0	2.4701	2.1107	1.11	2.013	0.70667	1.0593	1.3371	0.85972	0.92422	0	1.4913	1.8317	0.97718	1.6532	0.42162	0	3.6905	0	0
MAP4K4	0	1.1715	3.5945	0	6.0018	0	5.4779	5.6424	0	0	10.945	5.6581	4.0713	2.8367	6.0679	3.5829	3.8359	3.4576	7.0205	2.6081	5.5051	6.8619	5.9219	8.9234	7.0019	8.7193	2.6587	7.0989	6.5634	3.5823	5.5439	5.283	2.6583	8.0206	3.1742	7.3465	3.7995	9.1873	2.7442	6.7752	7.1681	7.2999	3.5351	5.9211	7.7939	6.7815	7.5019	6.5532	8.8788
SREBF1	4.1687	0	0	2.2346	6.5183	8.8457	1.2747	0	0	6.1227	7.7726	0	0	5.5405	0	0	0	1.5724	0.96017	4.1188	3.0212	4.6607	6.6831	4.3037	0	2.6244	4.8032	2.7233	4.2692	1.7334	0	3.0514	0	0.84317	0	0	0	3.1159	0	6.3188	1.2756	6.0457	3.1867	3.8543	4.0395	4.903	4.8595	5.3654	0.6784
RHOBTB1	0	0	0	0	0	0	0	0	0	0	0	0	0	0	0	0	0	0	0	0	0	0	0	0	0	0	0	0	6.2137	0	0	0	0	0	0	0	0	0	0	0	0	0	0	0	0	0	0	0	0
DLG1	0	3.8648	3.8416	7.8293	0	0	1.0267	0	3.2045	0	0	7.0109	7.928	0	0	0	0	0	6.7836	0	0	0	5.6816	0	0	0	0	1.8992	6.8547	9.105	3.3378	0	6.1216	7.6688	0.7863	6.5192	4.401	4.6867	0	0	0	0	0	0	1.3543	0	4.9772	0	6.2649
TRAF4	0	0	2.0682	0	0	1.9387	0	0	0	0	3.9681	2.4104	1.4009	0	0	0	0	0	0	3.2951	3.2179	1.3643	6.8926	4.7895	0	0	0	5.496	0	0	0	0	0	2.9904	3.8955	0	0	0	0	0	0	0	0	0	0	0	0	0	0
SYNJ2	0	0	0	0	0	0	0	0	0	0	0	0	0	0	0	0	0	0	0.8166	1.0101	0	0	0	0	0	0	0	0.80897	0	0	0	0.87854	0	0	0	5.9997	0.97386	0	0	0	0	0	0	0	0	0	0	0	0
TNRC6C	9.5038	0.74412	1.2183	2.7924	5.41	6.0127	8.4159	4.4807	3.1979	1.8059	2.0155	3.7119	7.5787	4.2885	1.129	8.6233	1.6417	6.8821	4.011	3.6896	1.4463	2.9148	4.9836	7.5046	6.0038	5.1721	8.2529	5.8247	4.7014	6.8884	2.6274	7.2663	1.6791	7.3351	2.4129	9.7713	7.0206	0.94804	9.1939	5.413	6.5542	1.1162	6.4459	5.5509	1.8915	3.8058	4.7448	0.91543	0.90529
PKD2L2	0	0	0	0	0	0	0	0	0	0	0	0	0	0	0	0	0	0	0	0	0	0	0	0	0	0	0	0	0	0	0	0	0	0	0	0	0	0	0	0	0	0	0	0	0	0	0	0	0
ALG9	1.7799	0	0	0	0	0	0	3.5658	0	0	0	0	8.4195	0	0	0	0	0	0	0	5.8903	5.4403	8.28	0	0	2.1554	0	9.9708	0	0	0	8.8279	0	6.0337	0	0	0	0	0	0	0	0.85255	0	0	0	0	3.6862	8.7281	0
NLK	0	7.9542	0	0	0	0	0	0	0	5.4183	0	5.9083	0	0	1.8	0	0	2.0003	1.9541	1.5433	4.3813	1.2436	0	1.4758	0	0	6.2262	0	4.6737	0	0	1.3692	0.94194	4.5063	0	8.2456	0	0	7.1088	0	1.66	1.1512	0	1.1885	0	0	0	0	0
GNAO1	2.7997	6.2245	4.9496	4.0163	0	0	4.8822	5.9024	0	0	2.1471	4.897	4.9874	5.0482	2.3257	3.3554	2.3734	5.2244	6.6007	8.269	4.3532	3.4036	6.5809	4.266	1.2284	8.7759	4.099	4.1565	3.2943	4.1813	8.6727	5.1692	6.1794	6.0874	4.1083	6.7771	7.3475	5.7517	8.9304	6.2683	2.4999	4.2797	5.3519	2.3606	7.3932	7.6155	7.3824	0	6.2433
PHACTR3	0	0	0	2.5579	0	0	3.998	8.1908	3.9849	10.075	2.7051	1.3932	8.6849	8.8714	8.754	4.1309	1.5477	7.7448	1.805	0	0.83383	0	0	5.5179	0	0	5.0079	0	7.4782	9.6872	0	0	0.84731	6.3877	1.2066	0	0	3.3607	0	0	0	7.449	7.3221	4.1414	5.1748	7.1759	4.1901	0	0
ZFHX4	10.501	6.4675	8.2736	1.3327	9.6417	4.6704	2.3215	8.5463	0	10.597	10.565	5.7309	8.7395	8.2177	9.2826	9.1269	8.8466	7.324	7.9597	7.9915	7.9978	9.1772	8.8629	9.6935	7.0894	5.2496	8.7642	7.5875	0.63301	3.7553	0	8.0207	0.94932	8.5132	7.2073	9.7926	7.9973	6.4819	5.9105	7.3044	7.6983	8.7219	9.8275	4.5754	8.8736	7.7357	7.7206	2.0432	8.5313
SEMA6A	0	0	0	0	0	0	0	0	0	0	0	6.4121	4.7624	2.8105	4.6417	5.2033	0	6.0483	0	0	0	0	4.872	1.4434	1.1394	3.629	7.8108	2.9733	1.7516	0	2.6386	4.2154	0.53065	3.2838	1.2959	2.583	4.6278	0	1.0239	3.1576	0	2.9036	7.8821	0	0	5.3334	3.0554	5.5427	0
TTC28	0	0	0	0	5.7459	0	0	0	0	7.457	0	1.122	0	6.3694	4.6961	7.0748	2.3711	0	1.1392	0	5.3703	0	2.392	6.3351	2.0454	5.4133	3.9648	3.3928	0	2.4425	0	3.4509	4.8059	6.9448	0	6.0182	0	0	0	5.2248	4.6667	0	0	0	0	6.6822	5.4523	4.7738	0
TNRC6B	6.174	8.3573	8.352	0.37628	3.3069	7.0283	4.9655	6.9052	8.1704	9.6933	7.2836	8.0898	6.5675	6.9113	8.2981	8.4002	7.6899	6.5275	6.1329	6.0838	8.5605	7.3745	5.5118	8.0842	6.6513	4.0205	2.5238	7.38	5.6643	6.0125	8.3104	5.3789	5.3032	6.7324	8.9169	8.7425	7.9256	5.9516	6.2211	7.4906	7.7874	6.9355	4.9979	7.8518	7.4357	8.2877	7.9092	6.2096	5.8509
SGSM3	0	2.8597	0	0	0	0	0	0	0	0	0	0	0	0	0	0	0	0	0	0	0	0	0	0	0	0	0	0	0	3.4324	0	0	0	0	0	0	0	0	1.7543	0	0	0	0	0	0	0	0	0	0
CDKL1	0	0	0	0	0	0	0	0	0	0	0	0	0	0	0	0	0	0	0	0	5.5173	8.2439	0	0	0	0	0	0	0	0	0	0	4.0466	0	0	0	0	0	0	0	10.679	7.7729	0	0	0	0	0	0	0
NIN	0	0	1.0512	8.3013	4.6863	1.2792	0	3.2657	0	0	0	6.6	6.3763	5.0492	6.039	1.6815	9.1128	9.3035	0	0.79904	6.5714	2.3866	7.3765	8.5711	7.5755	2.0126	7.3073	7.9538	2.991	7.9556	5.8191	6.3427	5.6474	8.9955	6.9051	7.2935	8.0489	1.8593	1.4087	7.4655	5.4729	1.2724	2.7975	1.3121	6.5195	5.7407	7.5003	5.7355	2.3876
DICER1	1.3712	1.4965	4.0458	0	6.9132	5.5566	0	8.1914	0	8.5199	1.9021	0.48881	8.3267	3.6909	4.2188	6.1253	5.4568	7.3994	0.69455	7.8246	6.7765	9.4731	5.3216	3.2372	6.1652	7.0649	4.8101	4.5608	8.8441	1.3338	4.8558	4.1166	6.6042	8.6746	8.8979	5.1935	4.519	4.8992	2.8968	7.5984	2.7172	3.0625	2.3149	6.9315	1.455	4.9033	7.7253	4.2124	4.1606
TJP1	8.5143	0	4.6022	7.6788	11.327	8.2671	7.2184	8.3246	3.6959	0	0	6.8952	7.9401	6.8492	8.0111	8.1866	7.5235	8.197	2.1215	5.0506	7.2753	8.8483	7.9878	5.1985	8.5606	2.8286	4.0321	6.6292	8.6674	6.6892	5.327	9.4037	8.8202	6.8417	7.7462	9.1335	7.6227	11.157	10.545	8.5638	8.8179	8.311	6.7358	8.2621	7.388	9.0328	9.3199	7.7502	10.386
TRPS1	7.921	9.7342	7.2231	1.0541	9.2355	0	8.0406	9.4876	0	1.8046	2.0141	7.7483	8.9035	9.2731	8.7783	8.6771	9.6119	7.6506	6.9205	3.2063	8.5943	7.2959	8.2795	6.3087	7.5167	6.5278	7.0966	8.0339	2.0438	8.5407	3.3294	9.7596	1.214	8.6806	7.2702	2.234	8.878	7.0069	2.0242	7.6673	6.9872	6.6625	8.5721	7.8307	7.1551	6.8792	8.1319	5.7576	5.1472
CHRAC1	0	0	7.4821	6.6991	0	0	0	0	0	0	0	0	0	0	0	2.018	0	0	1.7236	0	8.3805	0	1.171	0	9.2092	0	0	0	0	1.9378	0	0	0	0	0	0	0	1.3541	0	0	0	0	0	7.046	0	0	8.1685	0	0
PTN	3.6307	12.187	10.707	11.338	12.361	10.721	12.119	11.662	11.722	11.746	9.0537	9.436	10.811	11.279	11.595	11.716	10.828	7.6451	11.206	8.8332	11.091	11.528	10.39	8.8199	8.9909	11.596	10.013	11.006	10.325	10.536	6.4023	11.27	11.9	9.7941	9.1158	8.8577	10.486	12.515	9.2027	10.96	11.689	11.88	11.073	6.4574	10.271	11.949	11.667	11.566	10.645
PLEKHA1	0	2.2604	1.0459	0	0	0	0	0	0	0	0	0	0	0	0	0	0	0	0	0	0	0	5.6744	0	2.2707	3.0058	1.8802	1.897	2.8627	2.1345	4.638	2.3932	2.2893	3.5989	1.7286	2.9901	2.5583	3.2593	7.6778	1.531	2.932	3.0051	2.6598	2.9768	1.8014	1.7995	4.6429	0.77492	2.1707
LIPA	6.6957	9.9411	0	0	0	0	0	8.5856	0	12.623	0	8.4888	0	10.063	0	0	0	0	0	0	0	0	0	0	0	0	0	0	0	0	0	0	0	0	0	4.5324	0	0	0	0	0	0	0	0	0	0	9.154	0	0
RAI1	0	0	0	0	0	0	0	0	0	0	0	0	2.0389	0	0	0	0	0	0	0	0	0	0	0	0	0	0	0	3.5484	0	0	0	0	1.8612	0	0	0	0	0	0	0	0	0	0	0	0	0	0	0
SYNGR2	0	0	0	0	0	0	0	0	0	0	0	0	0	0	0	0	0	0	0	0	0	0	0	0	0	0	0	0	0	0	0	0	0	0	0	0	0	0	0	0	0	0	0	0	0	0	0	0	0
RAB34	0	5.0178	0	11.435	0	3.1412	0	0	0	0	0	8.4432	9.9687	0	0	9.1543	7.4251	7.5093	8.5264	0	0	0	2.2401	0	6.0943	10.08	0	0	0	0	0	6.107	6.6514	0	0	0	5.5632	0	0	0	8.07	0	1.1529	0	9.2575	0	8.4266	0	0
PHF12	0	0	2.536	0	0	2.0683	0	0	0	0	7.6771	7.0961	1.1589	0	0	0	0	0	5.6998	0	0	0	6.1826	0	0	1.0923	0	0	4.2232	0	0	6.973	0	2.7532	0	4.1516	0	0	0.9456	2.1858	2.7237	0	0.99942	0	0	1.083	0	2.5382	2.0558
MANSC1	0	0	0	6.4945	0	0	0	0	0	0	0	0	6.6489	4.7595	0	0	1.6268	0	0	0	0	0	0	0	2.5098	0	8.3418	0	2.0285	0	0	6.1211	0	9.6627	0	0	0	0	0	0	0	0	0	0	0	0	0	0	0
DUSP16	0	0	0	0	0	0	6.4918	0	0	0	0	1.7885	0	3.3312	0	5.3535	0	0	1.527	0	0	3.0292	3.199	8.7564	2.9119	4.1809	8.1724	7.3463	8.4683	7.2641	10.678	4.1361	1.7706	7.0288	2.3067	4.1639	0	2.2679	9.7272	7.2012	3.6221	2.0694	1.5929	0	0	0	3.6039	4.7911	1.7612
HINT3	0	0	0	0	1.4506	0	0	0	0	0	0	5.4236	0	6.5528	0	0	0	1.764	0	0	0	1.6711	7.2478	0	9.8274	4.4532	2.883	0	2.6374	0	2.4126	7.9735	0	1.5498	9.8912	4.9023	0	0	0	0	0	0	0	0	8.1831	0	0	0	0
NCOA7	0	0	0	0.91423	0	0	0	4.7438	0	0	0	0.79562	2.1231	2.0911	0	1.3188	0.90312	1.7465	4.9229	1.3236	4.6477	1.6541	5.5916	4.0339	0	0	4.4176	0	0	0	7.6029	0	0	9.0124	0	3.4786	5.826	0	6.9505	0	0	6.3988	0	0	0	0	0	0	0
PACRG	0	0	0	0	0	0	0	0	0	0	0	7.0654	0	6.9469	0	0	0	0	0	0	6.989	0	6.8656	0	0	0	0	0	0	8.2749	0	0	3.3875	1.7994	0	0	0	0	0	0	0	4.7057	0	0	0	0	0	0	0
QKI	8.968	6.4562	6.4031	8.6722	5.5826	9.3527	7.9716	9.3055	7.7268	7.445	9.556	8.5776	7.6944	7.6286	9.4342	8.9645	9.2217	6.9368	8.5105	9.0836	7.5354	4.5793	8.8346	7.5843	8.5657	8.4117	8.8566	8.6884	8.9865	8.685	7.6826	9.8729	7.4032	6.4967	10.983	5.7897	9.4234	5.3022	9.3172	8.3078	7.1539	8.4577	9.6163	5.754	7.629	9.4621	9.2647	6.3012	7.4938
SPTBN1	8.5115	8.3758	9.6428	6.2717	6.8318	7.1487	8.0298	8.8596	3.1875	9.7963	10.229	7.885	8.6205	9.351	7.5978	9.3578	8.567	7.8934	8.4403	9.8979	7.1658	7.7519	7.6643	9.0312	9.6999	8.9687	7.7797	5.79	9.058	5.1783	9.0549	8.8126	8.3165	7.3235	8.8666	5.3598	7.6243	7.6578	5.6366	7.7369	8.0813	7.745	5.3382	8.6907	6.9678	7.636	7.2698	5.8686	9.1719
RTN4	8.4039	7.4982	5.7552	4.3104	9.0351	2.2985	4.0411	9.2859	8.6034	2.3663	10.945	9.5047	10.123	7.8336	5.9138	7.726	6.1076	7.755	9.6269	5.1723	8.7827	10.331	9.1473	10.146	7.1884	5.5501	9.5847	8.1246	8.8551	7.3961	8.5299	8.2517	6.9735	9.1835	8.8737	8.3498	9.4232	8.5758	7.9352	7.3023	7.3908	5.5747	6.1351	9.4272	8.6485	9.6803	8.0368	10.03	8.0085
PLCL1	0	0	0	0	0	0	0	0	0	0	2.3913	0	0	1.5099	0	0	0	0	0	0	0	0	0	0	0	0	0	0	0	0	1.4889	0	0	0	0	0	0	0	0	0	0	0	0	0	0	0	0	0	0
RHOU	6.7559	0	0	0	0	10.194	4.8929	0	0	0	0	7.0987	1.4457	0	6.2773	0	0	0	7.1829	0	8.9516	0	2.257	1.6575	0	11.064	0	9.6212	0	0	0	1.5435	0	0	2.2162	3.376	5.6905	8.6331	3.802	8.4613	0	0	9.9557	0	0	0	0	1.6966	0
DNAJC6	0	0	0	0	0	0	10.416	0.92486	0	0	0	0	0	5.7551	0	4.4201	0	0	8.6416	0	0.75739	1.6297	8.9689	0	5.7148	0	0	0	5.1718	0	4.4416	0	6.7854	8.3294	7.7294	5.195	0	0	2.565	9.4299	0	0	4.0806	0.98502	1.1633	0.99274	0.7866	0	0
LEPR	0	0	0	0	0	0	9.0536	0	0	0	0	0	0	0	0	0	0	0	0	0.91358	3.9986	0	0	0	0	0	0	0	0	0	0	6.0292	0	0	0	0	0	0	0	0	0	0	0	0	0	0	0	0	0
RBBP5	0	0	0	0	3.6699	0	0	0	0	2.8616	0	0	9.1087	0	10.842	1.7165	0	0	0	0	0	0	0	0	10.16	2.0508	4.8955	0	1.5671	0	2.0878	4.7874	0	0	3.773	5.7489	2.4254	8.9498	1.8363	0	0	0	3.07	0	0.97976	0	0	0	0
ERI3	0	0	8.6457	0	0	0	0	7.5784	0	0	0	5.7911	9.4441	0	0	0	2.4421	6.6443	5.721	0	0	0	0	0	5.6681	0	0	0	0	8.8359	0	0	0	4.5063	0	6.3878	5.2253	4.3528	0	9.2332	0	2.5568	0	0	0	7.6816	3.628	0	0
ARID1A	7.1745	3.7124	6.7242	4.3459	0	0	0	8.3834	6.8259	1.9948	0	3.2598	0	5.1315	1.9409	3.1082	4.3234	4.543	8.2574	1.6736	2.8458	7.8071	0.53291	8.7063	2.7445	1.998	0	7.4017	7.3713	1.5953	3.5656	7.9289	9.0553	7.2497	4.0461	6.6661	1.624	0.63755	5.4548	6.5964	7.4324	0	4.7542	0	6.4218	2.79	7.1312	6.5747	5.6
KLF7	0	0	0	0	0	0	0	0	0	0	0	3.1745	0	3.5932	7.0911	0	0	0	0	0	0	0	7.4137	0	1.9433	3.9952	1.0975	3.8857	2.7226	1.0065	4.0408	2.2066	0.60965	3.9516	2.407	3.0671	5.2637	1.0769	3.0591	1.5233	3.4419	1.2596	0	0.79105	0.54818	2.7879	3.2706	0	1.358
SGIP1	0	6.1867	0	4.173	0	0	5.6885	7.0477	4.7468	4.7713	6.603	5.3795	8.5681	7.6227	0.70087	7.9905	8.3518	6.9659	6.505	7.8129	0	0	5.1398	7.5866	1.1738	7.0545	1.3272	4.742	6.41	7.492	3.7313	5.908	3.8997	2.8244	5.6329	3.6698	4.8797	5.7253	7.6866	8.4887	2.6878	6.2258	7.9801	1.5528	5.6891	4.5333	2.8488	0	0.54593
SGK1	0	0	0	0	0	0	0	0	0	0	0	2.6909	0	1.302	8.7545	3.3319	0	0.84323	0	0	0	3.9522	0	2.7348	0	0	0	0	0	0	0	3.572	0	4.8313	0	0	0	0	0	4.2664	0	0	0	0	4.6186	0	3.6469	0	0
FOXO3	0	0	3.8381	0	0	0	0	0	0	0	3.8151	5.1567	8.1502	3.9284	1.8279	8.7307	0	7.9157	8.5435	0	5.2501	0	7.5486	0	9.5316	0	7.7014	9.2544	1.6957	6.9596	2.7144	5.02	0.70562	5.6132	1.6159	5.4429	0	0.7359	0	5.8664	1.3101	0.87677	3.5941	0.90773	4.2704	6.6337	7.3952	0	5.6726
ARMC2	0	0	0	0	0	0	0	0	0	0	0	7.3498	1.5869	4.8206	0	0	2.5048	7.4253	0	0	0	0	0	2.5872	0	5.2406	2.7255	8.231	6.0803	4.2012	6.1964	3.8437	2.6277	2.6068	1.6414	3.5736	4.7331	7.5453	3.7051	7.3653	4.661	4.1833	2.0869	3.5597	1.7122	1.4947	6.4298	6.3987	0
DENND1A	0	0	3.7946	0	0	5.6217	7.948	5.985	6.4785	0	8.7838	7.6556	0	8.2298	6.9678	8.0453	0	7.8793	4.1739	4.3749	6.6844	7.4762	7.3802	3.694	1.8362	10.016	7.0074	4.5215	1.8194	5.8684	2.7193	1.7864	5.7603	3.6811	6.2703	3.3692	7.644	2.0023	6.5843	0.88486	8.4818	7.1693	2.3137	3.8927	5.7777	7.3432	7.2562	6.7553	8.1587
PROX2	0	0	0	0	0	0	0	0	0	0	0	0	0	0	0	0	0	0	0	0	0	0	0	0	0	0	0	0	5.4338	0	0	0	0	0	0	0	0	0	0	0	0	0	0	0	0	0	0	0	0
PGF	0	0	0	0	0	0	0	0	0	0	0	0	0	0	0	0	0	0	0	0	0	0	0	0	0	4.8512	0	0	0	0	0	0	0	0	0	0	0	0	0	0	0	0	0	0	0	0	0	0	0
NEK9	8.6606	0	0	0	0	0	0	3.2496	9.474	0	0	0.69424	0	0	5.1773	8.5559	0.79146	2.5719	4.7326	9.8748	7.7484	0	6.3733	0	0	0	0	6.3153	0	0	0	8.7517	1.4966	9.4022	0	4.3038	5.7815	0	0	0	0	0.85198	0	0	4.1763	0	1.5225	0	0.67962
ACYP1	0	0	0	0	0	0	6.4039	0	0	0	0	0	8.3234	0	0	0	0	0	0	0	0	0	7.549	6.9519	0	0	8.211	8.7728	0	0	9.1516	0	0	0	10.741	0	0	0	0	8.4703	0	0	0	0	0	0	0	0	0
MLH3	9.5856	7.7673	0	0	0	7.5104	0	0	8.0249	0	0	0	3.0374	7.1225	1.3615	0	0	0	0	4.9665	0	0.89912	8.0353	0	5.8114	9.1808	0	7.2966	0	8.6557	1.4394	1.5861	0.66213	1.3371	9.5272	7.9534	3.1791	6.1629	3.3891	7.1515	0	1.7295	3.772	1.3883	0.59639	0	0.67697	0	0.65728
DLST	0	0	0	0	0	0	0	0	6.3306	0	0	6.864	1.4095	0	0	0	5.0535	0	0	0	6.1961	0	3.7774	0	7.2984	0	0	0	0	0	0	0	0	0	0	0	0	0	0	0	0	7.8151	0	0	0	0	4.9409	0	0
ZC2HC1C	0	0	0	0	0	0	0	0	0	0	0	0	0	0	0	0	0	0	0	0	0	6.9219	0	8.4827	0	0	0	0	0	0	0	0	0	0	0	0	6.9713	0	0	0	0	0	0	0	0	0	0	0	0
EIF2B2	7.0504	0	0	0	0	0	0	4.9648	9.4418	0	0	0	0	0	0	0	0	5.9178	0	8.2502	3.0263	0	9.9288	8.3936	0	7.6301	0	0	0	0	0	0	0	0	0	0	0	11.187	0	0	0	11.501	0	0	0	0	4.1607	0	0
AFTPH	0	1.2017	0	0	0	0	0	0	0	0	0	0	3.5239	6.8233	0	0	0	0	4.0779	2.1786	5.8862	2.5945	0	0	4.8353	8.4034	0	2.6395	7.0931	0	3.7517	2.4263	0	3.5991	7.1562	9.5621	0	1.4802	1.5715	2.4689	3.9	2.129	7.5125	7.1174	0.80384	2.5271	4.5114	5.3312	1.423
LGALSL	0	0	0	0	0	7.5165	6.6753	0	0	0	0	0	0	6.861	0	0	0	0	0	0	0	0	8.3492	0	0	0	0	0	0	0	0	0	0	0	0	0	9.0236	0	1.9367	0	0	0	0	0	0	0	0	0	0
MXI1	0	0	0	9.0813	0	10.957	5.2999	10.001	0	7.7597	6.7887	10.206	8.6327	4.2082	10.408	9.552	1.1842	4.746	8.2585	10.627	8.8952	0	3.8532	10.953	3.6373	2.0018	9.3783	3.9697	9.5025	0	2.0384	8.2674	7.8415	8.1689	9.3517	10.668	9.907	7.5658	0	5.9378	6.9366	1.9271	9.0439	1.3035	8.8133	9.6376	4.3621	9.7699	0
MOB3B	0	0	5.6635	0	0	0	1.3842	0	0	0	0	0	0	0	0	0	0	0	0	0	0	0	0	0	0	0	0	0	0	0	0	0	0	0	0	0	0	0	0	0	0	0	0	0	0	0	0	0	0
CYSTM1	0	9.476	11.205	8.5507	6.498	11.088	8.6842	9.7282	0	0	9.3061	9.4474	9.5578	10.271	11.234	10.077	10.113	8.6598	9.7788	2.4952	9.6008	10.269	7.1206	0	10.434	2.8761	7.37	5.5145	7.7204	0	10.366	0	8.9224	3.2886	8.0035	0	9.7274	10.116	5.0054	0	5.0178	0	0	0	7.5188	6.8299	4.9458	0	9.0422
PLXDC2	0	0	0	0	0	0	0	0	0	0	0	1.3662	0	3.5221	0	0	0	0	0	0	0	0.65589	8.2217	0	0	0	0	0	0	0	0	2.1148	0	0	0	0	0	0	0	0	0	0	0	0	0	3.4321	0	0	0
ENOX1	0	2.3904	0	0	0	0	1.3906	7.7445	0	0	9.6858	0	0	0	0	5.5482	0	0	0	0	4.3203	0	1.1206	0	0	0	2.0003	6.3213	1.7897	2.6583	2.342	1.757	2.3656	1.4928	0	9.4035	1.9016	2.428	3.4135	1.7939	2.9058	3.0603	7.9584	7.0832	0	1.5576	6.9306	0	1.9045
SIL1	0	2.2393	0	0	0	0	0	0	8.8898	2.9787	0	1.7957	5.042	7.5764	0	5.0718	6.2391	0	4.783	0	8.0879	0	0	0	7.4524	0	0	0	0	9.7018	0	0	0	0	0	0	4.4983	0	2.7324	0	0	0	0	0	7.4686	0	3.2838	6.1669	0
CSMD2	0	0	0	0	0	0	1.3629	0	0	0	0	0	0	0	0	0	0	0	0	0	0	0	0	0	0	0	0	0	0	0	4.5293	0	0.34302	2.7285	0	0	0	0	0	0	0	0	0	0	2.2554	0	0	0	0
GTDC1	1.2493	0	0	0	0.85636	0	0	4.2784	0	0	0	0	0	0	0	2.5794	3.8737	0	0	0	1.2308	0	0	0	0	0	0	0	0	2.1042	0	1.1259	0	5.1211	0	0	0	0.78708	0	0	0	0	0	4.1077	0	3.5975	4.4504	0	0
MED13L	10.032	0	5.715	1.2602	1.6958	0	0.53137	8.9415	0	0	0	1.1115	6.2083	6.9393	2.0262	4.9105	4.6317	3.8702	1.9878	0.84011	8.8798	0.64573	4.7783	6.9081	7.1902	2.4119	0	0	8.2445	4.2656	3.3132	8.3331	0	6.9605	9.2141	0	5.4287	3.3537	6.3155	3.7942	7.1393	7.3688	3.8106	0	0	0.61697	6.1725	0	7.1788
RASSF8	0	0	0	0	0	0	4.9528	8.5097	0	0	0	5.521	8.1551	2.2769	6.2476	7.3189	0	0	0	4.1925	4.9569	4.1778	0.62532	0	0	0	0	5.9107	0	8.231	0	0	0	0	7.9545	0	2.5985	0	0	5.7087	0	0	0	0	6.2329	3.3189	2.1003	0	0
BHLHE41	8.7674	10.344	9.6965	5.6671	5.7369	0	6.5015	0	0	0	0	7.4862	8.8187	2.2356	2.1126	4.8606	7.4242	7.0182	6.2856	0	6.8993	9.9965	3.9682	7.4128	2.1171	5.4289	6.8906	6.9166	7.2488	7.0614	5.3538	9.0872	10.818	8.1899	6.9562	5.2889	8.1365	2.9082	9.1807	2.4323	5.8794	9.7908	8.8552	2.6183	5.4717	7.0512	7.6898	3.9902	4.1791
SSPN	0	0	0	6.0046	5.6874	6.6808	3.4952	1.1647	0	0	0	8.6105	4.8903	8.6943	8.547	3.4692	10.239	0	10.14	0	0	0	7.1368	6.2556	8.8941	9.2668	2.0597	7.754	5.8167	0	5.5498	9.9555	10.081	2.2726	8.9941	11.686	9.2105	2.8418	5.9583	10.385	2.4782	1.1967	9.5125	1.8904	7.4003	8.6606	2.0023	0	1.5517
ITPR2	10.908	8.6374	8.9542	8.9618	8.4671	10.129	8.1274	7.4056	11.194	8.6154	0	8.4875	2.2673	7.2741	7.6891	9.1634	5.7121	9.6023	7.7491	10.174	7.991	9.4069	6.0631	8.9907	7.7142	9.2344	5.7182	7.9797	6.5485	10.425	3.2409	8.488	7.9368	7.0888	9.0189	7.6721	9.2698	7.9916	9.4315	9.0588	9.2365	4.8738	0	9.0604	5.7474	4.7829	7.9448	4.3226	9.8471
KCNJ2	0	1.2254	0	0	0	0	0	0	0	0	0	0	1.2335	2.9193	1.7457	1.4882	2.6451	1.2766	0	0	0	0	0	0	4.7546	0	9.2176	1.2304	0	0	0	0	0	7.3019	0	0	1.4468	0	0	1.3542	0	0	0	7.159	0	0	0	0	0
PLCG1	5.5633	0	0	0	0	0	0	0	8.6836	8.199	0	0.7587	0	5.16	3.4696	5.2304	9.097	2.1119	2.0646	6.4228	5.8307	7.0138	2.7585	5.082	2.7047	2.7649	5.8328	2.6416	5.4342	8.1098	5.1283	5.0757	6.8312	1.8769	3.7269	3.8439	5.2714	2.8981	6.0049	3.2452	3.9403	5.2114	2.141	4.2434	6.5581	0	5.998	0	1.8855
CDH26	0	5.0618	0	0	0	0	0	5.4272	0	0	0	0	4.5391	0	0	0	0	0	0	0	0	0	0	0	0	0	0	0	0	6.3882	0	0	0	0	0	0	7.5562	0	0	2.4652	0	0	0	0	0	0	0	0	0
ATXN1	0	2.8753	0	0	5.4418	0	0	0	0	0	0	0.37926	1.5001	6.2906	0	0.68769	5.4601	0.97269	0	0	0	0	4.0032	0	2.321	0	5.4242	8.4913	6.2869	0	0	0	0	0	1.2931	0	5.5762	0	6.5072	5.8677	1.6223	0	0	0	0.33305	0	4.1706	0	0.37043
MACF1	9.057	6.1702	9.1452	9.5347	9.0759	8.7417	7.0004	9.3037	11.497	10.052	4.5326	7.9619	7.6184	8.3543	7.7601	8.5888	8.2217	9.1019	9.5787	10.444	8.629	8.6611	9.5298	10.08	8.7444	9.9298	8.0553	8.8941	5.6662	9.5439	6.2698	9.5174	6.6043	8.1355	8.465	8.7211	8.7112	8.3109	9.7357	9.6297	9.7935	8.6694	9.4057	8.381	9.6149	7.6352	8.0493	9.463	8.4208
DOCK4	6.8596	0	7.31	0	0	9.7219	0	7.3129	4.0815	0	6.3406	5.1674	7.9658	5.9458	6.4926	8.1808	1.8408	6.9132	6.1696	10.176	7.5639	8.219	6.1983	4.2038	8.8588	1.1503	0.55091	8.2726	7.7329	8.2321	0	7.0151	8.2043	8.8782	4.1004	0	6.7301	8.126	8.3137	7.5574	2.0069	0	8.6591	0	5.6229	5.8026	4.8027	5.8997	8.4304
MKLN1	3.3345	9.2557	7.3668	9.4382	5.8701	9.4153	10.017	8.7735	4.2135	12.015	8.39	6.9338	7.8185	8.8855	6.7484	8.0299	8.9201	7.8582	8.9634	4.5729	6.9274	6.3456	8.4355	4.1557	8.2181	9.0348	7.4461	8.3959	10.955	5.1036	6.0574	7.977	7.6215	8.7102	7.4405	7.4952	5.0828	9.0521	5.3105	4.4526	6.699	5.1536	5.6803	4.9757	5.927	7.0226	8.033	1.7149	8.8749
CGNL1	0	0	0	0	0	0	0	0	0	0	0	0	0	0	3.4407	0	0	0	0	0	0	0	0.56302	0	0	0	4.5207	0.90112	0	0	0	8.2002	0	0	0	0	5.9057	0	0	0	0	0	0	1.3579	5.4443	7.7488	3.5128	0	0
SNX9	0	0	0	0	0	1.3507	0	7.3278	0	0	0	0	1.483	4.205	2.045	7.9404	1.2608	2.7377	0	1.7705	0	4.7466	0	7.9401	0	0	4.7086	0	0	0	9.2959	2.8039	0	2.0147	0	2.9095	0	0	0	0	0	0	0	0	0	0	6.0315	0	8.0892
ZSWIM6	0	0	9.5361	0	5.9427	0	7.2122	3.6184	0	0	11.391	6.8284	7.6611	2.9365	0	7.0126	8.7815	7.9521	7.7307	7.3806	7.5763	10.163	3.3238	3.495	10.565	7.4273	6.8113	4.7513	0	1.4324	0	7.0095	0.9149	3.1894	0	0	3	4.6058	7.6034	6.0721	6.8993	6.9014	0	8.2279	7.4411	6.3539	5.3594	8.0767	8.4592
UBE4B	0	0	0	0	0	0	1.169	3.5685	0	0	0	0.62514	7.4306	2.7242	2.7537	3.9374	1.548	5.7064	2.7701	5.8453	1.3591	1.3689	4.7902	7.9013	1.288	0	4.7848	0	1.5319	0	3.5808	5.0865	0	4.8194	4.3965	1.3195	5.565	0	1.1627	4.4525	3.8825	0	0	0.79916	0.55426	0	0	0	0
FLOT2	0	10.372	9.2053	6.9981	7.2678	2.2934	2.9711	0	0	5.4052	0	0	0	0	9.6611	0	0	3.0242	1.713	0	5.4079	0	3.7425	0	0	2.3645	0	0	0	5.2257	0	10.168	4.5173	0	7.3103	0	7.3451	0	0	0	0	7.1129	0	0	0	4.1208	0	0	4.9719
ERAL1	0	2.8952	0	10.329	0	4.7154	0	7.6375	0	0	3.9558	0	0	7.5003	0	4.5058	0	9.5187	4.9313	0	0	0	1.4763	0	5.3505	0	0	0	0	4.6548	0	0	0	5.9444	0	0	6.8218	0	0	0	0	6.1424	0	0	0	0	0	0	10.775
PIK3C2B	8.1541	0	2.8548	0	0	0	0	0	0	0	0	1.0378	6.6363	0	0	0	4.1548	3.9381	0	0	0	3.9634	0	0	0	0	0	0	0	0	0	0	3.2922	6.0464	0	0	0	0.62832	0	0	0	0	0	0	0	4.5103	0	0	0
DSTYK	6.8695	9.1998	9.4173	3.7877	0	0	9.2611	7.6235	0	0	9.742	7.2664	0.96575	6.02	0	5.8653	0	1.5882	9.1402	0	9.4209	0	7.4424	0	2.1154	1.4597	0.73766	4.9719	1.0657	1.1255	0	6.0584	0.69237	0.85371	0	2.1563	0	0.7222	1.282	6.5424	9.4984	0	0	4.1785	1.8902	0	5.1111	0	0
TMCC2	0	0	0	0	0	0	8.0002	0	0	0	0	0	0	0	0	0	0	1.3852	0	0	0	0	0	0	0	0	0	0	0	0	0	0	0	0	0	0	0	0	0	0	0	0	0	0	0	0	0	0	0
NAV1	0.91407	1.4287	5.3777	0	6.6193	0	0	0	0	0	0	6.1477	2.4442	0.73465	5.4047	0.54251	5.8078	5.2084	3.8861	7.7721	6.962	2.9795	8.0887	3.6475	6.5487	4.8068	0	0	8.6411	0.50966	4.8857	3.3378	0	5.8797	4.6143	5.9483	2.301	4.3946	6.5845	5.0733	6.933	0	7.6468	6.5535	6.4588	0	5.8349	1.4736	4.3088
DTNA	7.7916	9.4471	10.11	7.9538	4.8871	8.8506	9.3439	8.6295	8.0332	6.4999	10.124	9.0049	9.1109	9.9546	7.3844	9.8008	10.908	10.485	9.8342	6.7903	8.0862	10.118	9.5716	8.9001	10.169	9.3877	9.5447	11.168	9.1121	9.7808	6.7165	10.098	10.487	10.225	9.3038	8.1674	10.254	10.197	10.63	10.16	11.541	9.3442	8.8083	9.01	8.555	8.4186	9.2639	10.491	9.2511
MAP7	0	0	0	0	0	0	0	0	0	0	10.444	4.8397	3.622	0	0	0	0	6.9282	1.3949	0	0	9.0662	1.4708	0	0	6.9734	0	2.5434	10.156	0	7.1827	3.9412	0	2.6947	0	5.3937	6.5207	0	4.1694	0	5.4946	4.6167	1.8558	3.0447	7.1902	8.4985	5.4577	0	8.3392
CAPN9	0	0	11.686	0	0	0	0	0	0	0	0	0	0	0	0	0	6.9697	5.1152	0	0	5.3736	0	0	0	0	0	0	0	0	0	0	0	0	0	0	0	0	0	0	0	0	0	0	0	0	0	0	0	0
DOCK10	0	0	0	0	0	0	0	0	0	0	0	0	6.8678	5.8224	0	0	0	0	0	0	0	1.2063	0	9.5511	0	0	0	0.74723	0	0	7.94	0	0	0	0	7.4832	0	0	0	0	0	0	0	0	0	0	0	0	0
SCEL	0	0	0	0	0	0	0	0	0	0	0	0	0	0	0	0	0	0	0	0	0	0	0	0	0	0	0	1.478	0	0	0	0	0	0	0	0	0	0	0	0	0	0	0	0	0	0	0	0	0
RAPGEF5	5.8609	0	6.9726	0	0	0	1.0799	0	0	0	0	0	0	0	0	0	0	5.2249	0	0	0	0.77065	0	0	0	0	0.59952	0	0	0	4.3622	0	0	3.535	0	1.8754	0	0	0	0	0	0	0	0.73141	0	0	0	0	0
VPS45	0	5.8361	8.2132	0.96605	0	0	1.9025	8.7143	0	0	0	5.288	0	5.8389	8.5978	4.6533	0.9545	1.1824	9.2185	7.1977	8.4842	9.5324	3.6892	0	0	0	0	0	9.359	0	0	0	7.3147	9.5341	0	0	9.9124	0	0	5.8217	4.5193	0	0	0	1.6112	0	5.835	0	8.3628
RALGPS1	0	0	9.9689	0	0	0.6955	9.0348	0	6.6432	7.9992	0	0.55758	3.7219	0	9.0087	7.9611	9.5598	0.81159	0	1.5495	0	0	7.6493	2.1973	0	5.3408	0	0.77787	5.0837	0.91797	1.2404	0	0	2.2157	0	7.4542	0.93825	0	1.0549	0	0	0	0	0	0	0	0.56228	0	0
SLC2A8	0	0	0	0	0	0	0	0	0	8.0296	0	0	0	0	0	0	0	0	0	0	0	0	0	0	0	0	0	0	0	0	0	5.8731	0	5.436	0	0	0	0	0	0	0	0	6.1189	0	0	4.4535	0	0	0
GARNL3	3.7034	5.2699	6.4667	0	3.2996	7.1442	0	7.1685	0	8.2096	0	6.5265	0	8.4488	7.7287	8.9009	2.6829	6.774	6.5777	6.3784	6.9936	1.3142	8.4265	5.1244	9.0216	8.3396	0.6252	6.5243	0	10.162	0	0	6.0568	6.2684	4.6298	1.9298	0	7.6744	6.0478	9.9928	8.0696	5.4852	7.2125	8.3593	7.9454	6.3787	8.6543	2.0075	2.6906
SLC22A23	0	0	0	0	0	0	8.1745	0	0	7.3701	0	4.1915	1.4298	6.0802	1.3076	0	0	4.3658	2.3981	2.9685	0	0.85832	0	8.9769	7.3438	2.8526	1.1286	3.4758	1.9689	1.0358	3.7942	2.2521	2.0991	0.78017	1.8827	3.3532	1.6616	2.334	2.8801	0	1.835	2.4206	2.889	1.714	3.473	0	4.2052	0	0.62519
TUBB2B	4.2312	8.4429	8.8942	8.479	9.1109	10.589	10.869	10.037	0	7.1232	11.423	9.3431	9.1139	8.6493	7.6963	8.9291	8.5198	8.5997	9.4881	6.6134	8.1252	2.9248	9.485	10.356	7.6812	7.3105	8.2371	9.3918	7.6005	9.8338	0	8.0461	9.2457	8.3779	9.7148	0	8.5802	9.8142	6.7033	7.6917	5.4146	6.7799	9.9436	9.5452	8.8132	9.3768	8.5694	8.8346	9.4478
FCHSD2	10.629	0	8.2325	0	0	0	0	0	0	0	0	0	0	6.1326	0	2.2873	4.2539	0	7.1312	1.5615	0	5.4205	0.84508	1.4935	0	0	0	8.4799	0	0	0	0	0	0	4.3907	6.7688	0	0	0	6.1889	0	0	0	7.5097	0	2.9241	0	0	0
PPP2R1B	0	3.4589	0	0	0	0	0	2.4899	9.8284	0	0	9.3528	8.735	4.8744	7.8909	0	1.4566	8.8127	5.8469	0	7.6821	0	7.8514	9.3318	0	2.3562	7.1296	1.0822	6.1907	9.6895	0	7.0149	5.0711	8.7333	1.1285	7.1226	9.6877	0.81931	8.3643	1.1965	0	10.28	0.68348	0	8.606	7.0801	8.6825	0	0
FXYD6	6.6943	0	2.7472	0	0	1.1811	0	0	0	0	0	0	0	4.3898	0	0	8.2182	0	0	0	0	0	0	0	4.9909	5.9143	7.9037	1.2999	9.4916	0	1.9216	0	0	0	0	6.0782	0	0	0	0	0	1.8134	0.84243	5.9753	0	0	0	7.4795	2.731
FXYD2	0	0	0	0	0	0	0	0	0	0	0	0	0	0	0	0	0	0	0	0	0	0	0	0	0	0	0	0	0	0	0	0	0	0	0	0	0	0	0	0	0	0	0	0	0	0	0	0	0
ZNF280D	0	1.4153	8.5205	7.866	2.8256	0	0	0	9.8334	0	4.6684	0	7.3228	6.4544	3.0584	1.9303	5.6748	1.4711	6.6607	2.8519	6.172	6.0363	5.1353	0	2.9305	5.3372	0.6686	0	3.8598	3.5157	3.4053	5.4132	1.2388	1.6502	6.5552	5.2345	0	0.36392	4.6454	5.9219	2.8835	4.828	6.6976	0.46231	6.843	2.977	0	0	5.0824
TTLL7	0	0	0	0	0	0	0	0	0	0	0	0	0	4.3538	0	0	0	5.0271	0	0	0	0	0	0	0	0	0	0.77582	9.2377	0	0	4.9987	0	6.2261	0	7.4278	0	0	3.4148	0	0	0	0	2.4571	0	0	0	0	0
DNASE2B	0	0	0	0	0	0	0	0	0	0	0	0	0	0	0	0	0	0	0	0	0	0	0	0	0	0	0	0	0	0	0	0	0	0	0	0	0	0	0	0	0	0	0	0	0	0	0	0	0
CH25H	0	0	0	0	0	0	0	0	0	0	0	0	0	0	0	0	0	0	0	0	0	8.7704	0	0	0	0	0	0	0	0	0	0	0	0	0	0	0	0	0	11.735	0	0	0	0	0	0	0	0	0
BTBD16	0	0	0	0	0	0	0	0	0	0	0	0	0	0	0	0	0	0	0	0	0	0	0	0	0	0	0	0	0	0	0	0	0	0	0	0	0	0	0	0	0	0	0	0	0	0	0	0	0
NAB1	0	1.3365	9.6575	0	0	0	0	0	0	0	0	0	0	1.3199	0	0	0	0	0	11.367	0.98157	0	0	0	0	0	0	0	7.6612	0	0	0	0	0	0	0	0	0	0	0	0	0	0	0	0	2.3764	6.2228	0	0
SLAIN1	0	9.2654	0	0	2.7424	10.687	0	1.3441	0	0	0	3.5925	0	0	0	0	8.0917	0	0	0	1.1259	0	0	0	0	0	0	0	4.74	0	0	8.0366	0	0	0	0	0	0	9.3922	0	0	0	8.7075	0	0	8.7423	0	0	1.7627
JDP2	0	0	0	0	0	0	0	7.6299	0	0	0	5.4309	0	0	1.0375	0	0	2.2683	0	8.3477	2.9788	3.8993	0	0	0	0	0	0	0	0	6.2627	0	1.3575	0	5.0428	0	3.5616	0	0	0	0	0	0	0	0	0	2.7273	0	0
TCF12	5.3303	0	0	9.088	0	0	3.2413	9.424	0	0	0	2.0527	8.0285	6.0127	2.8586	2.3961	1.5169	2.5945	3.043	3.7931	1.5943	8.4265	9.2728	0.99801	3.6043	8.7046	7.078	0	3.9675	0	0	6.2544	0	0	0	0	0	4.7314	10.15	3.2127	0	7.5568	0	0	3.7266	0	1.3732	0	7.9766
IGF1R	0	0	0	2.3133	0	8.5814	0	0.54537	0	5.5222	1.8036	5.5618	0.63962	5.7581	7.4305	0	0	0.66661	0	4.7269	4.3763	8.3273	0	8.4811	0	6.7899	0	0	7.7073	8.0362	0	3.3641	0.4442	6.2503	5.6261	7.1567	6.4348	0.46501	0	7.1921	0.8841	0	7.1134	0.58566	4.8992	6.4604	7.8918	0	0
TOB1	8.932	11.092	12.181	10.024	1.7121	9.7055	4.256	11.691	0	11.613	0	11.656	12.211	10.284	10.205	9.109	9.6621	12.137	9.7025	11.979	11.886	10.367	1.3999	8.445	10.109	11.686	9.7647	10.164	3.4967	7.73	4.173	8.8329	11.61	11.342	11.837	4.5042	10.735	9.0959	10.449	10.909	3.8673	10.335	11.621	2.6705	12.48	10.674	11.9	0	11.697
SSH2	0	0	0	0	0	0	0	0	7.1007	0	0	0	5.5371	1.1121	0.6046	0.84687	0.55084	2.2558	1.7704	0.85043	7.5417	0	0	0	4.7053	0	0	0	3.738	0	0	5.4429	0	5.0174	0	0	0	0	0	0	0	0	0	0	0	0	0	1.353	0
TMC6	0	0	0	0	0	0	0	0	0	0	0	0	0	0	0	0	0	0	0	0	0	0	0	0	0	0	0	0	0	0	0	0	0	0	0	0	0	0	0	5.5565	0	0	0	0	0	0	0	0	0
RERE	6.14	1.8461	0	2.363	0	4.1679	0	4.497	5.7029	0	5.7457	2.6256	6.3619	3.2134	1.0984	4.6729	0.59417	4.1893	5.3684	5.4636	7.0444	8.0607	6.4699	6.6451	5.097	5.3475	2.8922	5.1536	1.7025	3.721	7.5994	7.4327	1.1829	5.1903	1.2546	7.2361	8.4337	0.53272	5.5923	4.4179	9.7077	1.4243	1.0441	1.9783	4.8722	3.688	4.5893	0	0
PRKACB	3.6653	3.1417	3.2914	0	0	8.2854	0	7.7153	0	0	0	5.4371	8.1168	7.7838	7.1049	2.8141	6.3537	0	7.0437	0	5.5677	3.2732	9.7103	0	5.8642	2.8522	9.0302	4.8069	8.3141	1.263	10.679	7.5244	4.7299	4.3977	5.2486	9.0143	1.288	0	0	0	7.7474	0	8.8389	0	5.2309	0	7.4201	0	0
RGL1	0	0	9.2982	0	6.9535	6.1921	0	0	0	0	0	9.0377	8.6355	9.0306	0	7.5464	8.714	8.9117	1.2653	0	7.3255	9.4477	6.6132	8.8625	5.2291	5.6315	7.5332	5.8542	5.1097	9.855	7.6001	5.9738	4.4975	10.007	6.7998	6.0027	6.8867	9.2097	5.8443	9.2455	8.5072	7.3917	10.268	6.9763	7.2405	6.4615	8.7792	7.0758	3.3093
TTC13	5.9355	0	0	0	0	0	5.1237	9.7556	0	0	0	0	1.48	0	0	0	0	0	0	0	0	0	0	0	0	0	0	0	0	0	6.5877	0	0	4.1432	0	5.4329	7.769	0	0	6.6428	0	0	0	0	0	5.8535	0	1.734	0
PLEKHA6	0	0	0	0	0	3.7532	0	0.84286	0	0	0	1.1813	7.547	6.4761	8.2318	0	0	0	0	0	2.9464	0	4.6911	5.0671	7.2702	9.5089	2.1292	6.2819	0	0	1.5013	0	1.8038	5.8203	7.4788	3.9056	4.6792	0	0	1.0773	0	0	0	0	0	0	6.1586	7.9893	0
ANK2	7.393	7.791	8.5776	7.265	9.3641	7.958	9.1946	8.2621	5.6623	8.9561	1.5098	6.9766	8.2199	8.6419	9.4238	7.6159	9.1086	8.1835	8.901	9.0075	6.7975	9.0553	5.9548	7.3524	10.176	5.6114	8.8923	8.8203	8.9365	8.5785	8.6649	8.369	8.7283	7.1628	8.8057	7.8311	9.0034	7.5484	5.3719	7.4822	8.8771	9.2729	5.3024	9.2894	8.6205	7.8851	8.1785	6.7913	8.9651
PSD2	0	9.2789	0	8.2822	9.1274	8.0336	8.1635	6.8643	7.7903	7.7072	12.963	9.4114	8.2285	9.0003	9.3434	8.9355	10.455	8.7243	7.0667	9.9387	9.8091	1.3801	8.3648	9.5271	4.4224	6.1609	9.921	5.2327	6.8572	9.1402	7.2299	11.113	9.6452	7.5081	9.7709	5.5374	8.0409	8.918	7.7089	8.6409	9.7122	6.5978	9.7513	10.268	10.312	9.766	9.4559	6.7467	8.1787
DAAM2	0	0	0	0	0	0	0	3.5698	0	11.318	0	3.9727	0	0	0	0	0	5.6184	1.0176	2.6913	1.1925	3.1375	0	1.8235	0	9.6194	0	5.7718	0	0	1.5509	0	1.8584	0	0	1.5073	0	1.6218	6.1226	0	0	6.4165	0	0.9349	0	0.94234	0	0	0
CREB5	0	0	1.1743	0	0	0	0	0	0	0	0	0.51059	2.4645	5.2242	1.9302	2.1538	1.3256	1.6036	2.4745	0	2.9138	0.69565	0	0	0	5.4492	0	0	0	0	0	0	1.8088	7.088	3.576	4.3861	0	0.52618	3.5445	0.80208	0	0.63514	2.6398	0	1.5027	0	2.4031	0	0
ST18	0	0	0	0	0	0	0	0	0	0	0	0	0	0	0	0	0	0	0	0	0	0	0	0	0	0	0	0	0	0	0	0	0	0	0	0	0	0	0	0	0	0	0	0	0	0	0	0	0
NFIB	11.276	6.5662	10.319	9.238	7.4929	10.923	10.523	10.663	3.2637	9.2288	4.8983	10.236	9.2576	9.425	10.426	8.1578	8.5942	8.64	10.415	5.9015	9.584	8.7638	8.8899	10.1	7.358	10.282	9.2652	9.9355	9.9258	9.6592	2.9659	10.762	10.311	8.7899	10.609	7.6996	9.8947	8.8149	8.6886	10.718	10.137	10.21	9.7453	8.291	9.7983	9.7105	9.2906	8.3466	10.649
NTRK2	6.3883	9.1915	10.223	5.4544	10.624	7.8693	9.525	8.3526	10.761	9.1804	11.406	9.8081	9.1057	10.424	9.6995	10.426	9.8765	10.593	10.118	9.7049	10.894	7.6165	10.462	9.6245	9.3242	8.1911	10.058	10.926	9.4555	8.6841	8.1309	10.395	9.628	10.056	10.384	8.944	9.727	9.1214	10.896	10.49	8.376	10.05	9.8042	8.6711	10.958	9.9617	10.083	9.2614	8.384
FAM13C	0	0	0	0.91292	6.7105	2.28	0	3.7941	0	0	0	0	0	6.2858	7.8484	4.1217	0	0	0	0	3.0116	5.4193	0	0	0	0	0	0	5.7418	0	0	0	2.9058	4.2454	0	0	0	0	0	0	2.6034	0	0	8.8168	6.8868	7.6332	7.7003	0	0
ADD3	8.4991	9.1384	9.1338	3.9613	10.433	11.212	9.5191	9.5681	11.908	10.836	8.1495	9.46	10.88	8.6341	9.4227	9.2394	9.7713	10.197	8.3657	8.9907	9.7257	8.2374	9.6865	8.7342	9.5518	10.94	8.9462	8.2151	9.0454	9.8428	4.2104	9.4243	8.3604	8.6583	11.404	9.6124	10.736	2.0503	9.0796	9.3792	11.017	9.4489	11.367	11.666	8.6752	9.4498	10.068	9.5392	8.8864
NCAM1	8.4919	7.3889	8.2551	7.5912	7.9317	7.4413	7.8939	6.5521	3.0146	6.3398	4.2816	8.3842	9.0512	7.7743	5.5627	8.2471	7.2614	6.1668	7.1201	8.6912	8.4459	5.7312	7.249	6.8314	7.6966	9.4065	6.9708	7.0523	5.7499	8.6619	7.7792	8.2785	8.7602	8.9927	6.8873	9.5457	8.6019	9.4294	7.8826	6.5358	7.9008	5.5238	7.9755	5.6516	7.5425	9.3762	8.2431	9.7245	7.0001
LPHN3	9.3489	0	0	5.446	5.7193	5.6792	7.0611	7.6953	0	2.3063	9.3505	0.43756	5.8471	2.7564	9.0843	8.1452	4.116	7.5426	4.323	7.7544	7.3418	0.60122	9.017	6.3056	7.1141	2.7943	2.0065	6.3862	3.8049	1.8765	4.0313	5.8241	4.7041	6.1733	7.9592	3.5545	0.75536	2.9279	7.4105	7.595	6.1037	1.7257	1.6029	7.6312	7.2231	4.0135	6.7065	1.2635	5.7582
DLG2	0	0	0	0.45459	4.0302	0	0	6.0058	0	0	0	4.2844	7.8635	5.0776	0	0	8.4514	0	0	0	0	0	0.32975	2.8954	0.86327	2.6235	1.2093	1.5194	5.4233	0	7.3719	1.8488	1.1447	5.9379	0.99347	7.2423	1.7627	1.1874	6.5955	7.7747	0.77401	2.074	1.1799	1.6333	0.84663	7.3778	0.69821	0	0
PIP4K2A	9.7605	0	0	10.899	2.1322	0	7.7036	10.077	3.3052	8.4663	0	9.309	9.5631	7.7317	3.797	8.8582	9.8676	9.3846	11.331	8.7708	8.2818	0	10.912	0	3.1327	3.5709	2.0399	9.9072	2.9628	0	6.2664	3.9828	2.9451	8.7056	10.934	4.6544	10.148	10.559	11.514	8.8771	4.245	7.5413	9.6564	10.018	10.01	6.1197	9.1089	3.41	7.9902
ANK3	0	0	0	0	0.30225	0	0	0	0	0	0	0	4.1566	4.9279	3.035	0	0.56181	0	0	0	0	0	0	0	3.6753	1.087	0.28019	0	8.0053	0	6.1333	0	0.84095	5.5747	0.9791	3.3839	0	0.2734	5.6627	0	0	0	0.2208	0	0	0	0	0	0
DIP2C	0	1.6953	0	0	0	7.2841	0	0	0	5.3088	4.967	6.7288	5.2449	0	6.2565	0	1.4636	0	0.81548	5.9944	4.3939	5.2155	0.49879	6.821	1.2126	2.7084	1.3691	1.3226	7.1918	1.5203	4.5791	2.1204	3.3578	5.4928	2.7178	3.2018	0	2.3531	2.4666	2.6339	3.169	3.5817	3.058	2.9565	1.8351	2.6934	0.58555	7.5998	2.1301
AKAP6	0	0	0	0	4.5897	6.6767	2.7057	3.6501	0	0	0	0	2.1269	5.251	0	0	0	8.1409	5.4225	0	2.815	0	1.1575	0	0.98659	2.3572	1.5682	1.4209	4.7759	6.1973	3.9935	1.5213	1.9642	6.6959	6.3738	2.8297	0	1.8791	2.9533	5.0014	2.3933	4.6737	3.6812	0.58856	0	0	0.45725	7.6402	0
NPAS3	0	0	8.2339	3.9248	4.0466	6.7743	4.8778	7.0366	8.9798	5.6945	8.7135	6.6779	7.8969	5.7144	7.0174	7.1341	5.1397	5.2449	4.8148	0	4.7988	4.5668	1.8807	10.179	1.2787	3.8562	4.8855	3.4263	4.6624	0	4.5041	7.116	7.8571	7.0394	5.6488	1.9851	9.1463	0	2.2252	9.008	0	5.5147	2.4348	0	6.2751	7.6862	6.903	4.6661	9.1369
MFSD6	0	0	0	0	0	0	0	0	0	0	0	0	0	0	0	5.526	0	0	0	0	0	0	0	0	4.9816	0	0	1.8032	0	0	10.153	0	0	2.6535	6.1509	0	0	0	0	0	0	0	0	0	0	0	0	0	0
SAV1	0	0	0	0	0	0	7.7127	8.8647	0	0	0	8.3753	0	0	0	0	0	0	5.1191	0	1.8242	0	0	0	0	0	8.1927	4.1967	0	0	1.825	0	0	2.9639	0	0	0	0	0	4.8457	6.8408	5.7788	0	1.1385	1.3339	1.147	0	2.1638	1.4407
DST	9.3872	9.6283	8.3134	10.686	10.272	8.8483	8.1945	8.5983	10.076	9.1423	8.8697	8.2252	9.2636	9.5592	5.8221	9.4593	9.6608	9.4751	9.6566	10.287	8.6923	9.3627	10.119	9.2162	8.8508	10.844	9.0778	9.5953	8.1413	10.143	6.6156	9.5537	9.0578	8.8968	9.5809	9.8638	8.9022	9.6496	10.385	10.402	10.097	7.6079	9.0297	9.9411	9.1876	9.2874	9.6371	9.3293	9.0645
SPOCK1	7.6211	6.2238	6.1757	9.7835	0	0	0	9.0654	0	2.4519	0	8.1479	0	8.4838	0	9.126	5.3532	0	7.7661	1.4005	5.7421	0	8.3138	2.0184	0	6.5381	0.89136	4.7947	8.2117	7.5829	2.4952	1.2364	6.2766	6.2372	8.3731	6.9401	6.5866	6.4656	0	0	0	0	8.5684	0	6.2849	8.9479	0	5.1666	5.0803
BOLL	0	0	0	0	0	0	0	0	0	0	0	0	0	0	0	0	0	0	0	0	0	0	0	0	0	0	0	0	0	0	2.1941	0	0	0	0	0	0	0	0	0	0	0	0	0	0	0	0	0	0
MBNL1	11.357	6.1393	5.585	0	0.65492	0	3.9865	7.5969	0	9.8125	2.1272	6.0337	6.2131	0.79332	0.72861	6.5812	1.4649	7.5581	0.81635	0	2.6442	0	0	0	4.5503	2.7101	1.0404	7.5616	6.9327	5.8828	5.1457	2.5919	5.7458	7.5065	2.5332	5.87	4.2713	3.3587	8.1342	1.4532	8.9177	7.6584	4.274	3.0788	7.2829	4.179	7.4591	5.4323	3.998
IFIT5	0	8.4065	5.3644	0	0	0	0	0	6.9641	0	0	0	0	0	0	0	0	7.9771	0	0	0	0	0	0	0	0	0	0	0	0	0	0	0	0	0	0	0	0	0	8.7452	0	0	0	0	0	6.5648	1.1681	0	10.993
PTPRK	0	0	0	0	0.70754	0	0	0	0	0	0	2.8104	0.8729	0	0.78571	0	0	3.15	2.1222	0	0	0	0	1.622	0	0	0	0	8.8415	0	0	0.94374	0	6.4412	0	6.9085	2.3916	0	0	0	0	0	0	0	0	0	0	0	0
PTPRD	2.1765	0	2.3138	0	0	6.515	0	0	2.3447	2.5808	0	0	4.5088	7.2881	0	0	0	0	0	0	0	0	0	0	6.6905	0	0.56202	5.8559	1.3564	0	3.7992	0	7.4554	7.2796	0	6.6396	0	0	3.9359	4.059	0	0	0	0	0	0	0	0	0
KCNJ16	10.257	3.2122	0	3.246	0.93221	0	7.4234	5.7293	0	0	0	7.0186	0	7.4781	0	3.7811	4.4813	0	5.1653	0	6.1838	2.1486	8.7911	0	0	6.9247	0	0	8.1646	6.078	1.7075	9.3883	5.9696	6.7423	6.5981	0	0	0.85844	0	0	0	0	3.1266	2.6673	5.9849	7.1353	5.0994	2.0361	2.2687
MSI2	0	1.7796	1.2428	0	0	0.68371	0	0.3663	0	6.3576	8.5287	5.5024	5.8192	5.9069	2.8913	3.5004	0.34825	0	1.7983	6.3759	1.4734	0	5.4438	5.1562	0	0.71787	0.31711	5.9093	6.9091	6.2287	0	0	0	0	2.6318	0	4.7551	0	0	4.8529	6.8962	0	6.4789	4.4248	2.7188	3.5641	4.3141	3.1307	0.29253
CACNA2D1	0	0	0	0	0	5.2959	0	6.5649	0	0	0	4.9663	0	0	0	1.0824	3.668	0	0	5.7499	1.6402	0.85025	0.54454	1.6281	0	0	0	0	6.384	0	0	3.3635	0	8.1041	1.4697	1.332	1.0485	0	2.5913	0	0	0	0	0	0	0	1.0783	0	0
PRKCA	0	9.7499	5.556	0	9.0555	2.5031	1.6072	9.2692	0	2.5731	0	9.6086	8.1912	7.321	9.4418	6.808	1.6335	8.3928	6.3231	2.2115	7.9551	10.237	8.56	5.9499	0	2.24	2.7398	2.3333	2.4986	8.9004	1.835	8.4853	4.5134	1.9493	7.1909	0	7.6956	1.724	2.6032	9.0208	0	1.1097	9.9622	0	8.4746	0.68987	8.6299	9.5071	10.684
TNIK	2.4727	7.4595	7.9106	9.2592	5.3635	10.124	9.7171	7.6075	0	6.9469	9.6258	9.2904	8.2158	9.3315	9.7738	7.8458	7.846	6.6577	8.0986	8.9401	9.4813	3.8581	7.3525	8.8152	7.2003	10.506	8.4669	10.605	4.404	8.7754	6.902	8.8609	8.6166	8.4274	4.4848	8.3147	8.2275	10.226	10.876	8.8447	8.0563	10.109	8.39	6.3345	10.242	7.6921	9.4445	0	9.9598
ELMO1	6.5057	0	0	0	0	0	0	0	0	1.936	0	0	0	0	0	0	0	0	0	0	0	0	0	1.5504	0	0	5.5359	0	2.4398	0	0	0	0	7.8479	0	3.4328	0	0	1.1105	0	1.1174	0	0	0	0	0	0	0	0
GNAQ	0	0	7.0405	0	0	0	3.8628	0	0	0	0	2.7836	9.2932	5.4391	0	0	0	0	0	0	4.6877	0	2.0236	4.7095	0	5.3954	8.1841	0	4.4282	0	0	0	6.5695	8.9664	6.7637	4.6639	0	0	0	0	0	0	0	0	7.9916	4.0199	0	0	0
PPP2R2B	5.7075	3.4338	0	8.9774	0	1.0489	0	6.367	9.3702	0	0	6.15	6.6795	6.9219	8.9753	5.4592	2.5394	5.5425	9.5314	5.9274	5.6536	9.6144	6.1475	7.1632	0	6.0646	0	4.2851	7.7791	3.1167	3.9173	1.9069	7.3091	1.6306	8.009	6.1417	6.675	2.6	6.8383	6.337	11.102	6.3873	1.8778	7.8722	8.3292	8.5805	4.974	5.7142	9.6062
DGKI	0	0	0	0	0	0	0	0	0	0	0	0	0	0	0	0	0	0	0	0	0	0	0	0	0	0	0	0	7.5661	0	6.1117	0	0	5.2303	0	0	2.7165	0	0	0	2.619	0	0	0	0	0	0	0	0
FMNL2	10.957	8.6041	6.0984	11.11	8.424	4.7527	9.0935	8.7684	11.038	2.3881	7.4208	8.8559	8.9093	6.6253	8.9226	9.4302	9.1824	6.8353	10.038	3.7468	9.2238	5.316	8.6148	8.4718	8.8766	10.784	8.4511	6.3509	5.35	7.8298	6.6094	10.876	8.7603	7.0887	9.533	7.9931	9.8631	7.0076	9.761	10.65	5.4281	5.196	9.9337	5.6372	10.253	8.4393	9.3948	6.6468	6.0953
NRG2	0	0	0	0	0	0	0	0	0	0	0	0	0	0	0	0	0	0	0	0	0	0	0	0	0	0	0	0	0	0	0	0	0	0	0	0	0	0	0	0	0	0	0	0	0	0	0	0	0
CSRP1	0	7.2149	9.5322	6.8927	6.6913	9.945	9.8069	8.1933	0	0	0	7.2049	9.0673	8.5562	4.5789	8.7945	8.4852	9.2252	8.3384	9.4766	6.83	5.1148	6.2226	9.45	7.9736	3.5526	9.5692	9.1289	9.6339	2.467	5.2655	8.227	8.6108	9.6926	8.2655	3.3611	8.3348	4.9715	8.3862	7.4594	8.5171	4.2111	9.1868	3.2514	8.5989	8.1155	8.867	10.499	6.9435
AMFR	0	5.1698	3.4844	8.1683	4.519	5.7583	7.5868	1.0551	4.0619	2.5346	4.9175	7.8183	3.3452	3.3077	2.4749	3.5225	2.3426	2.3601	2.3104	7.7038	7.6481	1.8125	3.2646	3.8164	2.4797	8.1287	1.5025	3.8114	4.0013	3.1883	1.8018	3.2816	3.3653	6.3166	8.5659	3.0221	4.6092	2.4493	0	0	0	0	0	0	7.3495	3.0224	7.1308	2.1387	3.3534
TAOK1	0	2.0275	8.9368	4.6762	9.9363	4.6957	0	8.819	0	0	7.5338	7.239	6.9117	7.2058	2.2825	3.3906	8.7624	8.7943	8.263	7.3556	6.7436	2.6116	5.9099	7.0913	2.9974	10.422	1.3529	7.489	6.9207	8.2903	3.1025	5.8004	5.1812	8.2987	7.3935	10.395	9.1879	1.6407	5.2355	7.6937	8.3544	2.2638	3.4999	8.6799	4.3515	6.4525	6.6621	0.65726	9.3135
MED27	0	0	0	0	0	0	0	7.4196	0	10.955	0	0	8.4441	7.1455	0	4.5294	0	4.5085	0	0	5.2335	0	0	0	0	0	6.0157	0	0	4.4267	0	0	0	3.0005	0	0	0	0	2.8501	0	0	0	0	0	0	0	0	0	0
SIK3	5.9056	0.75145	5.2202	1.0645	0	8.6515	5.7205	3.0683	0	0	0	7.0114	6.0717	1.2272	0.679	8.4185	0.61994	0	7.6394	8.7491	6.7606	0	1.3296	0.89734	7.102	7.3056	4.3798	6.1243	0.84132	5.7335	4.5416	5.9261	1.2254	3.9096	2.2173	7.0357	5.5223	1.2699	0	5.2006	4.5858	1.9842	9.0019	1.7982	7.5933	0	5.2534	2.4559	0.52805
NEK8	0	0	0	0	0	0	0	0	3.489	0	0	0	0	0	0	0	0	0	0	0	0	0	0	7.492	0	0	0	0	0	0	0	0	0	0	0	0	0	0	0	5.4662	8.7132	0	0	0	0	0	0	0	0
NFIA	1.4824	7.3243	10.026	0	9.4268	8.9174	7.8961	10.14	6.7696	9.5606	11.193	9.8957	10.283	9.4952	11.263	8.1564	8.5721	11.327	8.3084	9.8588	9.0688	10.687	10.474	7.1608	6.9617	10.208	6.5126	11.199	11.013	8.1876	5.7812	11.363	9.028	10.274	9.6975	6.851	10.197	7.5152	9.3826	10.827	9.9961	8.913	9.8852	7.4632	10.201	9.1774	9.9484	7.4729	9.8123
KLHDC8A	0	0	0	0	0	0	0	0	0	0	0	0	0	0	0	0	0	0	1.6311	0	0	0	0	0	0	0	0	0	0	0	0	0	0	0	0	0	0	0	0	3.9423	0	0	0	0	0	0	0	0	0
NFASC	4.9203	4.1542	0	0	7.1531	0	2.0744	0	0	0	0	0	0	3.1538	0	0.55808	0	0	0	0.96338	0.29125	0	0.25557	0	0	0.72192	0	0	0.49112	0	0	0	0.29688	1.8855	0.45833	1.8341	0	0	1.3748	0	0	0	0	0	1.003	0	3.2413	0	0
NUAK2	0	0	0	0	0	0	0	0	0	0	0	0	0	0	0	0	0	0	0	0	0	0	0	0	0	0	0	0	0	0	0	0	0	0	0	0	0	0	0	0	0	0	0	0	0	0	0	0	0
APBB2	0	0	0	0.54593	0	0	8.3777	5.8933	0	0	0	2.381	4.1117	5.3817	7.074	0.82956	7.4151	8.3496	8.2494	0	7.19	8.0744	5.2108	3.8889	3.6076	2.3989	0.49304	5.7322	4.0887	1.2885	2.7061	5.2168	1.3241	1.5708	1.1574	3.5302	3.6023	3.0247	1.4583	1.2265	7.8635	3.5806	1.6782	3.0547	2.4049	4.2833	5.1298	0.81255	7.6594
EDIL3	0	0	0	1.0276	2.0002	0	0	0	0	0	0	0	0	7.3035	0	0	0	0	0	0	0	0	0	0	0	0	3.214	0	5.0286	0	4.3897	0	0	5.5076	2.9903	4.6339	0	0	0	0	0	0	0	0	0	0	0	0	0
KIF6	0	0	0	0	0	0	0	0	0	0	0	0	0	0	0	0	0	0	0	0	0	0	0	0	0	0	4.8621	6.2948	0	0	0	0	0	0	0	0	0	0	6.8701	0	0	0	0	0	0	0	0	0.83035	0
ZNF704	0	0	0	0	5.3082	0	0	0.49928	0	1.5056	0	0	2.8128	2.5556	0	1.2276	0	0.61228	0	1.5964	0	0	0	6.9398	0	0	9.3803	0	0	0	0	0	0	0	0	3.8743	0	0	0	0	0	0	0	0	0	0	0	0	0
PHYHIPL	0	7.6682	0	0	0	6.387	7.7527	7.9194	0	0	6.5147	7.6412	7.3653	10.207	5.9148	6.6704	2.4051	0	0	5.1551	3.9051	2.6558	0	6.6097	8.5112	8.6684	9.0735	10.026	8.2333	8.8525	8.287	5.0759	4.0418	5.4811	5.7953	6.7974	11.39	5.3635	6.8381	8.5065	7.6972	5.8128	4.9929	5.563	5.4897	6.4573	6.6096	10.071	10.953
LOH12CR1	6.1737	0	0	0	0	0	0	0	0	0	0	0	4.6478	5.6755	0	4.583	9.0657	0	0	0	0	0	5.5309	0	5.2124	6.0035	2.54	2.1458	4.373	3.252	6.629	5.1447	3.8412	4.9126	4.5123	4.301	3.2903	5.4326	5.7184	4.3786	5.731	5.1838	4.9414	5.7404	3.1396	2.8557	9.3937	3.3133	2.927
TTC7B	0	0	0	0	0	0	2.0922	0	0	10.049	0	0	4.5847	3.6054	5.7766	4.9874	1.0826	0	0	8.8829	0	0	0	0	4.5619	3.8278	1.0047	9.0085	0	1.4762	0	0	0	7.1268	3.1045	2.6356	0	1.5654	0	0	1.6683	2.2308	1.7354	1.1953	8.5219	4.534	4.8898	3.0831	6.7016
CLMN	0	0	0	0	0	0	0.4472	8.5953	0	0	0	2.5973	0	0	0.87659	7.401	0.80463	2.7134	1.9652	7.0363	5.2615	0.94215	0.33701	0.67803	0	0	0	0	0	4.5618	0	0	4.4657	6.2595	3.0194	0	0	5.1171	0	0	0	0	2.8002	0	0	0	0	0.69963	0
HTRA1	3.3506	11.726	11.662	11.253	10.229	11.377	11.439	9.9562	13.888	8.8758	11	11.615	11.833	9.9293	11.401	12.453	12.208	8.9294	10.201	9.1409	11.395	7.8214	11.346	11.826	12.235	10.714	11.246	8.9566	11.269	11.16	11.849	11.971	10.181	8.4398	8.4229	4.3468	9.5942	11.981	3.5461	7.5959	0	13.123	6.1714	5.6106	8.792	11.827	11.18	7.027	7.3252
SPRED1	0	9.9819	0	4.8648	0	10.169	6.5264	4.9567	0	0	0	4.8682	5.3944	2.4416	0.84365	2.5548	6.8838	1.9567	9.0995	0	4.4829	6.9185	5.8709	4.6409	0	0	2.4524	2.2129	8.0371	0	1.4507	7.6268	2.3583	4.8097	6.3588	5.6148	5.5377	0	2.3539	5.8778	0	7.6462	5.9226	0	0	4.8652	4.1679	3.9294	5.2847
MAPRE2	7.6427	0	8.0342	0	0	0	6.7806	8.8609	3.0557	7.9465	0	6.129	2.5554	1.1275	3.2473	5.8985	8.7726	10.317	0	7.4072	9.0571	6.8543	5.1055	3.7218	2.8871	3.3162	4.5886	1.7782	7.3387	5.3865	6.3591	3.9912	6.0363	9.3063	7.463	9.2141	5.6681	5.5202	3.7891	9.4023	4.7484	4.147	3.529	8.0546	7.9918	5.9508	6.2547	3.1583	5.9154
LINC00483	0	0	0	0	0	0	0	0	0	0	0	0	0	0	0	0	0	0	0	0	0	0	0	0	0	0	0	0	0	0	0	0	0	0	0	0	0	0	0	0	2.0422	0	0	0	0	0	0	0	0
PROCA1	0	0	0	0	0	0	0	0	0	0	0	0	5.8376	0	0	0	0	0	0	0	0	0	0	0	6.8533	0	0	0	0	0	0	0	0	5.3453	0	0	0	0	0	0	0	0	0	0	0	0	0	0	0
DHRS13	0	0	0	0	0	0	0	0	0	0	0	0	0	0	0	0	0	0	0	0	0	0	0	0	0	0	0	0	0	0	0	0	0	0	0	0	0	0	0	0	0	0	0	0	0	0	0	0	0
TMC8	0	0	0	0	0	0	0	0	0	0	0	0	0	0	0	0	0	0	0	0	0	0	0	0	0	0	0	0	0	0	0	0	0	0	0	0	0	0	0	0	0	0	0	0	0	0	0	0	0
TK1	0	0	0	0	0	0	0	0	0	0	0	0	0	0	0	0	0	0	0	0	0	0	0	0	0	0	0	2.3344	0	0	3.1227	0	0	0	0	0	0	0	0	0	0	0	0	0	0	0	0	0	0
RAB4A	8.0935	4.4178	6.8105	7.926	0	11.563	5.9442	6.7836	0	0	0	0	8.3266	7.0448	0	9.334	9.989	6.4133	0	0	6.8488	5.8034	3.4627	8.4136	7.0544	6.3359	4.3371	9.2287	5.7399	9.0907	7.7691	6.8168	7.689	4.2035	4.3465	6.5272	3.2868	6.5858	5.8059	7.1076	7.9484	9.8042	9.8837	7.0252	4.5283	0	5.6323	8.564	9.1925
ZNF608	0	1.6586	0	0	0	10.715	0	5.7037	0	0	0	1.2826	0	4.9858	4.0157	5.5717	0	0	3.1192	3.0558	2.3603	6.7215	1.9947	5.2897	0	1.5852	7.4692	1.6645	1.1695	1.233	8.9285	4.4308	1.6377	0	5.4471	1.5732	0	1.3132	2.095	1.811	1.4064	2.2425	2.356	3.5549	1.7969	4.443	2.7632	3.4479	7.0071
PTK2	8.8742	3.5679	8.9486	0	0	1.9414	8.8007	4.9017	0	7.4237	0	8.0633	6.3309	9.4542	0.96707	8.6016	6.7666	7.6654	1.0744	2.6219	7.9702	9.4453	8.3575	5.195	6.0898	1.5917	8.2367	7.7779	7.4108	8.312	3.6389	3.7855	0.77284	6.3207	7.9203	4.08	5.1132	2.2441	8.5441	7.5491	7.1608	2.7304	6.1298	2.7876	6.9652	7.4313	8.0223	2.5825	1.9293
ZEB2	1.063	0	5.8667	0	0	1.4943	0	0	0	0	3.6177	3.0831	6.3981	5.4971	5.0713	3.0548	7.9608	2.5543	3.1111	0	7.9642	0	7.5323	5.071	5.5203	2.8449	3.0651	0	1.9623	1.0312	7.2415	3.4965	5.1067	2.8906	0	0	0	0.36392	2.4399	5.0442	0.71187	2.3122	0	6.8559	5.5808	5.2781	3.6399	0	0.34429
ROBO1	7.8731	0	6.1269	0	3.1579	8.3182	0	5.8182	0	0	2.0349	7.3285	0	0	3.4152	0.94633	7.2283	0	0.76536	1.9246	3.9934	0	0	2.1599	6.5796	3.3105	0.57138	4.9084	0.84472	2.812	9.434	0.82441	8.489	0	5.3957	7.9671	3.8373	1.5321	5.7311	1.7645	2.3804	1.9899	2.4592	3.5344	4.3444	0	5.5857	1.4876	0.53041
CTNND2	6.4307	6.2691	8.9	9.6278	5.2401	8.0218	4.3307	7.1319	0	0	0	9.76	8.9096	9.2507	7.6224	7.3818	9.3101	6.6665	9.4464	7.7867	9.0264	1.636	8.5315	8.9111	8.887	8.3654	8.0819	8.0775	8.6985	7.7376	5.9425	4.9772	6.8309	8.6099	7.3021	3.4543	8.9048	6.8429	7.3458	8.0449	10.351	10.143	10.288	3.3031	5.5596	8.6421	8.877	7.9291	9.6193
ALCAM	8.3292	5.2245	9.6329	6.6645	10.691	9.6757	0.8438	8.5149	0	0	5.5812	6.482	6.6393	9.3527	8.9289	7.0071	6.9858	7.0974	7.8959	8.1593	7.0788	2.0082	3.645	9.1494	8.0216	9.677	4.2766	7.9713	7.3216	8.0082	4.0837	5.8324	8.7153	7.9132	5.1466	9.1267	5.1095	10.736	4.3165	8.5816	7.4597	7.1242	3.6907	4.2405	6.0957	8.3729	7.4771	3.5752	6.7171
SIK2	0	0	0	0	0	4.1383	0	0	0	0	0	5.3568	0	0	4.0942	1.0199	0	0	5.9611	0	0	4.8238	0	0	0	0	0	0	0.91267	0	0	9.8965	0	3.2434	1.783	0	0	0	0	0	0	5.5385	0	2.1547	1.6714	0	0	0	0
FOS	10.791	11.69	7.4361	0	0	1.5898	10.276	13.448	0	11.854	8.1898	13.798	13.028	12.921	9.9544	6.8195	12.484	13.162	3.0076	9.9948	12.296	4.0563	11.863	12.691	8.1799	12.154	12.42	11.234	8.9433	11.746	7.2417	10.041	12.233	12.031	13.197	12.486	3.6884	12.273	11.45	12.98	5.315	14.114	13.373	14.412	12.578	2.8748	13.362	5.9431	10.895
TMED10	5.5928	4.9351	0	6.4095	0	5.2583	2.8647	9.6695	0	6.4284	0	8.8235	0	3.1802	9.0697	0	5.2647	0	9.6582	0	9.4908	6.6861	8.2043	8.8244	2.7668	2.0176	0	9.5222	1.5382	8.2751	2.8694	8.5802	8.9499	0	6.4724	5.6201	7.0262	7.6774	0	8.7265	0	8.7355	0	0	7.7984	7.2006	7.2279	9.5423	6.9455
KISS1	0	0	0	0	0	0	0	0	0	0	0	0	0	0	0	0	0	0	0	0	0	0	0	0	0	0	0	0	0	0	0	0	0	0	0	0	0	0	0	0	0	0	0	0	0	0	0	0	0
TANC2	0.88989	0	0	0	0	0	0.58405	0	0	7.654	0	0	0	0.4008	0	0	0.32925	0	4.5198	2.5535	0	3.7374	0	0	6.1678	0.68295	0	0	0.46266	0	2.8603	0	0	2.0252	0	1.1348	0	3.148	4.1962	2.6588	1.3212	6.6167	4.2334	0	4.1118	0	0	0	0
CHD7	8.1512	6.9817	3.5067	0	0	0	4.4333	0	0	0	0	0	0	6.187	1.0218	1.7533	0	0	6.3069	4.0092	5.4364	1.4349	8.1943	0.79868	3.2137	9.6198	7.3923	5.3184	1.6022	4.3274	2.7269	8.9597	0.46716	0	1.171	4.4191	7.0416	0.85335	0.91751	4.2264	6.2877	1.0099	4.7664	8.2414	1.006	5.0534	1.3632	5.7154	6.9202
FRMD5	0	0	0	0	0	0	0	0	0	0	0	0	8.8908	5.7005	0	0	0	0	3.2362	0	0	0	0	0	0	0	0	0	1.9019	0	0	0	0	5.6871	0	0	0	0	0	0	0	0	0	0	0	0	0	0	0
ATPAF2	0	0	0	6.6526	0	0	0	0	0	0	0	0	0	0	1.1241	0	1.0381	0	0	0	0.89303	1.2017	0.8012	0	0	0	0	0	0	0	0	0	0	0	0	0	0	0	0	0	0	0	0	0	0	0	0	0	0
LRRC48	0	0	0	0	0	0	0	0	0	0	0	0	0	0	0	2.3561	5.4387	0	0	0	0	0	0	0	0	0	0	0	0	8.938	0	0	0.73493	4.5628	0	1.5184	0	0.76616	2.0315	0	0	1.4653	1.0778	2.4887	0	1.5186	4.3308	3.1729	2.7917
THEMIS	0	0	0	0	0	0	0	0	0	0	0	0	0	0	0	0	0	0	0	0	0	0	0	0	0	0	0	0	0	0	0	0	0	0	0	0	0	0	0	0	0	0	0	0	0	0	0	0	0
ARV1	0	0	0	0	7.9789	9.2839	7.5738	0	0	0	0	0	0	7.5618	0	0	0	0	0	0	0	7.6526	0	0	0	0	0	0	0	0	0	0	7.1861	0	0	0	0	0	10.119	0	0	0	0	0	0	5.9759	0	7.6312	0
ZHX3	0	3.4106	9.4152	0	6.1722	2.1245	6.8132	6.6018	0	0	4.1996	2.1416	0	4.3149	0	2.9876	4.9896	7.9943	5.2085	6.5975	7.1762	5.9542	7.4704	6.1603	1.0936	6.4391	7.0122	1.1967	0.80235	6.3039	0	8.5477	0.50501	1.0694	0	9.5402	0	0	7.8143	5.1743	7.6192	6.3301	6.0174	0	7.9913	1.4674	7.1267	3.2376	8.9819
TMEM81	0	0	0	0	0	0	0	0	0	0	0	0	0	0	0	0	0	0	0	0	0	0	0	0	0	0	0	0	0	4.8039	0	0	0	0	8.2272	0	0	0	0	0	0	0	0	0	0	0	0	0	0
GOLT1A	0	0	0	0	0	0	0	0	0	0	0	0	0	0	0	7.0655	0	0	0	0	0	0	0	0	0	0	0	0	0	0	0	0	0	0	0	0	0	0	0	0	0	0	0	0	0	0	0	0	0
IQCK	11.624	11.208	12.263	8.17	8.5831	10.08	8.8424	10.972	9.8004	6.6686	10.234	9.7168	10.2	9.1392	11.181	10.675	7.6586	10.353	6.7825	7.7987	10.21	10.482	10.3	9.4078	9.6655	9.4472	9.1769	8.8494	7.1272	10.649	8.3439	8.4141	7.951	9.2664	10.185	5.5717	10.157	8.4187	11.586	10.356	9.7382	9.9079	8.3958	8.3005	8.292	10.037	10.062	8.0787	10.658
TOM1L2	3.4497	9.2653	5.1126	0.81408	5.0499	8.1465	0	8.0266	10.873	7.1445	4.7381	0	4.0306	4.426	0	0	8.082	0	0	8.1386	1.7769	6.8237	4.7699	1.1365	6.4067	10.015	7.5625	1.5413	7.3844	0	4.1206	7.8981	0	4.4669	1.0102	4.3316	4.3643	0	3.8037	6.4454	0	1.4021	3.8551	0	3.9733	6.4305	3.5645	4.2058	2.5637
SLCO3A1	0	0	0	0	0	0	0	0	0	0	0	0	0	0	0	0	0	0	0	0	0	0	0	0	0	0	0	0	0	0	0	0	0	0	0	0	0	0	0	0	0	0	0	0	0	0	0	0	0.59602
EFCAB5	0	0	0	0	0	0	0	0	0	0	0	0	0	0	0	0	0	0	0	0	0	0	0	0	0	0	0	0	0	0	0	0	0	0	0	0	0	0	0	0	0	0	0	0	0	0	0.78476	0	0
DSCAML1	0	0	0	0	0	0	0	0	0	0	0	0	0	0	0	0	0	0	0	0	0	0	0	0	0	0	0	0	0	0	0	0	0	0	0	0	0	0	0	0	0	0	0	0.97198	0	0	0	0	0
HNRNPA0	0	10.078	6.0296	0	0	0	0	0	0	0	10.339	8.6094	0	5.1528	0	0	0	8.4466	0	0	0	0	0	5.0343	8.9752	0	0	3.7721	0	6.6251	0	4.5601	7.4111	4.0062	0	0	3.4249	0	0	8.8384	10.49	0	0	0	9.43	8.4385	7.6938	0	0
DMAP1	0	0	0	0	0	0	0	0	0	0	0	0.91485	7.5451	0	0	0	0	0	0	0	0	0	6.0268	0	0	0	4.673	0	8.1709	5.1036	1.8308	0	0	5.8861	0	0	0	7.0667	0	2.0359	0	0	0	0	5.1146	0	3.0277	1.4595	7.5417
TMTC2	5.08	0	0	0	5.1772	0	0	0	0	0	0	0	0	0	4.4271	0	0	0	6.5576	0	0	0	0	1.0924	0	1.4136	0	6.8075	0	0	2.979	6.0752	1.9736	0	0	0	0	4.0923	0	0	0	0	5.9923	4.3586	8.5865	5.8508	0	0	7.8134
PIPOX	0	0	6.2664	0	5.8124	0	0	8.1963	0	0	4.6946	0	4.5425	0	4.6598	9.2511	7.9213	1.564	0	0	0	8.3785	0	0	2.0875	4.6379	1.8493	9.5876	2.8867	4.5878	3.9187	5.2542	1.1383	5.7264	2.3021	0	1.7544	3.1047	3.6051	0	3.6169	4.0809	2.3269	2.9397	1.6377	0	8.4014	0	0
SERTAD2	0	0	0	0	0	9.0697	0	0	0	0	0	0	0	0	5.1925	0	1.5204	0	0	0	0	0	0	0	0	0	7.7686	1.1354	0	0	0	0	0.82891	0	6.8968	0	0	0	0	0	0	0	0	0	0	0	3.5079	0	0
NRXN1	10.352	8.1378	9.8971	7.7557	8.135	10.131	9.2692	7.4208	0	8.1637	10.253	9.4205	7.965	8.7218	9.5811	9.2319	8.6956	7.2797	8.8875	8.9556	9.4872	7.5414	9.3135	9.5559	10.624	5.4168	9.0321	9.3634	8.7886	9.1086	7.392	9.2314	7.5173	8.2003	9.5436	7.5834	9.9326	7.5762	9.7691	9.0558	9.1158	9.732	7.2855	8.5912	9.077	9.75	9.0645	4.8382	9.3141
PSMG4	0	0	0	0	0	0	0	0	0	0	0	3.3946	4.3599	0	0	0	0	0	0	0	0	0	0	8.402	0	4.7853	0	0	3.4539	0	0	0	0	0	0	0	0	0	0	0	0	0	0.47602	0	0	0	0	0	0
ZBTB20	0	3.7678	7.3103	0.78224	0	2.3018	5.793	2.9535	9.1098	10.965	0	6.5608	7.1228	6.3795	0.84218	7.6731	5.9517	0	6.4017	7.9256	6.8243	5.564	8.3124	7.1849	4.7263	6.049	5.7355	7.9417	5.3829	1.7038	4.3236	8.5974	5.2051	8.3537	8.001	7.8176	5.9687	2.4179	6.376	7.653	6.7072	6.2155	6.3861	6.63	5.5867	6.4548	5.661	4.0344	7.3698
FAM89A	0	0	0	0	0	0	0	0	0	0	0	0	0	0	0	0	0	0	2.0618	0	0	0	0	0	0	0	0	0	0	0	0	0	0	0	0	0	0	0	0	0	0	0	0	0	0	0	0	3.1995	0
UNC5C	0	7.299	0	0	0	0	0	0	8.7139	0	0	0	0	6.1339	0	2.7343	0	2.6319	6.3342	0	0	0	2.4958	1.4664	1.1594	0	0	8.6621	0	2.4259	0	5.8631	0	0	0	2.2747	6.3432	0	0	6.9122	2.3997	0	0	0	6.7813	0	2.2478	0	0
RAD51B	0	3.3196	0	7.6965	0	0	0	0	0	0	0	0	0	2.2979	4.4053	0	0	0	0	0	0	0	5.5673	0	0	6.2994	0	0	0	0	0	0	0	0	0	0	0	0	0	0	0	0	0	3.3287	0	0	4.1492	0	0
NTM	3.6121	9.8326	10.567	9.0408	9.1611	6.2105	10.363	9.2422	7.4106	8.8387	10.496	8.6559	10.413	9.1969	10.531	10.249	7.7329	8.0107	7.8567	10.598	9.3432	9.3316	9.2051	9.0304	9.4412	10.373	8.1819	9.7482	10.398	10.034	3.4985	7.386	8.3925	7.8379	10.558	7.5234	9.7222	8.0129	9.4206	10.536	9.4162	9.0741	9.328	9.0138	9.922	9.8409	9.0653	8.242	10.084
IGIP	0	0	0	0	0	0	0	0	0	0	0	0	0	0	0	6.9512	0	0	7.6215	0	0	0	0	2.098	0	3.4119	3.3494	2.6393	2.004	2.0892	4.9506	3.2852	3.4828	0	2.7122	7.7179	3.4672	4.6008	4.6242	3.3321	4.385	5.8942	4.1716	3.3819	2.8001	3.9345	1.4564	2.1418	3.8529
CADM1	9.1712	8.6146	9.703	7.0612	11.167	9.2917	8.3153	9.1319	3.2029	7.289	8.1399	8.615	9.6915	8.7181	9.5847	7.1381	9.0161	9.8659	9.0029	10.169	10.224	3.1506	7.2134	9.6845	9.7504	4.2168	7.8368	10.273	1.3616	10.234	4.8226	8.0568	7.114	9.5973	6.7564	7.332	9.4206	2.2423	5.465	9.5364	1.0265	9.3583	0.45387	7.4845	7.808	9.1987	8.7952	3.6513	9.5672
AFMID	0	0	0	0	0	0	0	0	0	0	0	0	2.2399	0	0	3.081	0	0	0	0	0	0	3.7277	2.4993	3.4286	0	4.9538	0	0	0	7.6875	0	0	0	0	2.1301	0	4.2303	4.3631	0	0	1.3758	1.0043	2.9419	0	1.4272	0	0	0
BMP8A	0	0	0	0	0	0	0	0	0	0	6.3319	0	0	0	0	0	0	0	0	0	0	0	0	0	0	0	0	0	0	0	0	0	0	9.6654	0	0	0	0	0	0	0	0	0	0	0	0	0	0	0
CNTN2	0	0	0	0	0	0	0	0	0	0	0	0	0	0	0	0	0	0	0	1.0036	0	0	0	0	1.2068	0	0	0	0	0	0	0	0	0	0	0	0	0	0	0	0	0	0	0.74111	0	0	0	0	0
OLIG1	0	0	0	0	0	0	0	0	0	0	7.7988	0	0	0	0	3.8345	0	0	0	0	0	5.4025	0	0	0	0	0	0	0	6.4461	0	0	0	0	0	0	0	0	0	0	0	0	0	0	4.7721	0	0	0	0
MAML2	7.465	0	0	0	3.4184	0	4.0229	0	10.607	0	0	0	0	4.7421	0	0	6.4667	0	0	5.0155	3.1784	0	3.2811	2.6559	4.2889	0	1.3136	4.4681	3.2504	3.9511	4.6541	8.6538	1.6118	2.1994	1.6976	1.548	2.3403	3.3784	2.5311	5.9274	3.4122	4.7735	6.7184	5.6028	2.0045	2.2777	2.3863	1.2503	2.8304
PDE4B	0	0	0	1.9102	0	0	0	7.1028	0	2.0686	7.6126	5.9498	1.4565	5.1596	6.6619	6.148	0	7.7723	8.2585	5.7476	5.8263	0	4.582	8.9089	6.153	2.0718	3.7895	6.1749	1.0004	4.1063	7.6063	1.966	10.326	5.6789	6.7177	0	10.003	1.9902	2.6418	8.7582	8.983	2.8028	8.1293	6.7891	6.1469	8.4801	8.7102	5.9857	8.4143
PURA	0	0	0	1.4879	2.6355	0	0	0	0	0	9.3738	1.3227	6.5979	5.5031	0	2.0177	3.9262	7.004	9.5041	2.0237	7.049	5.4135	1.1707	8.4472	3.6976	5.2755	8.9742	7.2391	10.223	3.6231	7.4821	8.7551	2.7867	2.2828	3.4137	7.7843	6.4186	5.0736	5.6148	3.8222	6.3928	10.059	3.9818	4.6771	7.6946	6.8441	9.625	8.0342	8.7008
LSAMP	11.725	7.7226	10.654	8.1948	11.94	8.2579	10.702	10.159	12.026	6.5577	9.8751	7.7465	7.9383	9.8118	9.76	8.7621	9.2283	9.5454	9.151	10.002	8.9009	10.914	8.5608	8.5626	9.9252	10.375	9.1175	7.9371	7.3394	8.8308	7.1343	9.4979	5.7192	9.4329	9.6129	9.8582	9.277	5.2544	8.2035	9.0504	10.388	10.571	10.675	9.3273	9.2234	7.1036	9.5887	10.034	9.9958
ZNF397	7.4412	0	9.6612	4.4923	0	6.6013	0	0	0	0	2.7049	5.8762	0	0	0	0	0	1.2026	7.5549	0	0	0	0	0	0	2.4704	0	0	1.2739	7.8799	0	0	0	0	0	0	0	0	10.76	0	0	0	0	0	8.368	3.4718	6.9181	0	1.3693
ZSCAN30	0	0	0	0	0	0	0	0	0	0	0	8.1686	0	0	0	0	4.4779	0	0	0	0	0	0	1.1239	6.6676	0	6.3856	6.9339	2.0865	6.9526	0	0	1.1504	0	0	0	0	0	0	4.362	1.9488	0	1.3389	0	0	4.2463	4.2617	0	0
MITF	0	8.1241	0	0	0	0	0	0	9.886	0	0	0	0	0	0	0	0	0	0	0	0	0	0	0	0	0	0	0	0	0	0	0	0	0	0	0	0	0	0	0	0	0	0	0	0	0	0	0	0
RNF220	3.9033	0	0	0	0	0	0	0	0	0	5.2799	6.2094	5.333	0	3.6334	0	0	0	0	0	0	0	1.4276	0	0	0	4.8343	0	0	0	7.5689	4.371	0	0	0	0	0	7.0822	0	0	0	0	0.50227	0	0	5.8489	0	0	0
MAGI2	0	0	5.4958	0	0	0	0	0	11.274	0	9.3445	3.5602	7.0731	2.8227	5.0138	2.8609	1.4976	2.7569	5.6172	3.5235	5.8548	0	7.0779	3.4288	6.3512	0	0	3.3707	0	0	10.24	0	0	0.73285	0	7.9525	5.6123	0	0	7.8546	7.7589	0	7.974	6.3013	4.7415	0	2.2126	5.6665	0
TMEM194B	0	0	0	0	0	0	0	0	0	0	0	0	0	0	0	0	0	0	0	0	0	0	0	0	5.3723	0	0.85554	0	1.2177	0	0	0	0.80483	0	1.1522	2.3766	0	0	0	0	0	0.99288	0.7	0	0.72817	0	0	0	0
SYCP2	8.9357	0	0	7.7408	0	0	9.2186	8.165	3.9052	4.7342	0	5.7106	7.3592	7.536	6.9639	2.0407	9.0486	8.528	0	6.2803	3.5925	6.8746	7.6044	1.2968	5.453	1.6512	6.6524	6.9952	0	0	0	3.1324	0	0	0	6.2289	8.5835	6.0478	9.1008	0	0	2.3203	0	0	8.3753	0	6.4033	0	0
SPOCK3	0	6.5847	0	0	0	0	0	0	0	0	0	0	0	0	0	0	0	0	0	0	0	0	0	0	4.2215	0	0	0	0	0	0	0	0	0	0	0	0	1.1024	0	0	0	0	0	0	0	0	0	0	0
FAM217B	0	5.8351	8.1682	2.1239	8.6552	9.7975	1.6525	3.7892	5.9176	5.2212	10.246	8.277	8.8133	7.3147	9.0396	5.9869	0	6.4988	9.6006	0	9.0091	8.4409	0	6.8136	10.601	9.047	6.1173	2.3873	4.7541	1.4624	5.3697	9.9768	7.4118	1.7648	1.9983	8.5347	5.8795	1.9619	6.9585	6.503	1.6535	1.146	8.9181	0	6.3332	4.8061	8.3592	0	3.7755
NTNG2	3.5615	0	0	0	0	0	0	0	0	0	0	3.7883	2.3717	1.8893	0	0	0	0	0	0	0	0	0.81802	2.6366	0	0	0.98168	0	0	1.4467	0	0	4.026	2.5147	0	0	0	0	0	0	0	0	0	0	0	4.4897	0	0	0
PRPF40A	0	1.7433	0	0	6.6992	0	1.1353	0	12.764	0	4.2207	8.0361	5.621	0	1.2488	2.385	0	3.2204	0	6.8538	0	0	0	0	0	0	9.5161	0	8.5662	1.9782	3.3232	3.8248	5.5219	6.6448	8.4357	1.2832	5.7138	1.0549	8.0796	3.0501	9.0446	1.2352	4.0333	6.7373	8.573	1.6559	1.0358	0	8.3596
MYO18A	0	0	0	0	0	1.492	1.0423	1.4481	0	0	0	0	0	0.74832	0	0.95218	0	0.7963	4.5596	1.5261	0	0	0	3.6287	1.1529	0	0.98557	3.6033	0	0	0	0	1.2367	0.67138	5.9296	0	0	0	4.461	0	3.0745	6.335	1.0937	0.70311	1.9193	1.1825	0.55082	3.6811	3.3799
MKL1	0	0	3.8325	0	0	0	0	0	0	0	0	0	8.1222	3.1592	2.1876	0	0	0	0	5.1593	0	5.8696	0	0	0	0	0	0	8.9674	0	0	0	9.188	3.3534	0	0	0	0	0	0	0	0	0	0	0	0	0	0	0
TCF4	2.4218	8.2313	4.8348	3.8661	2.1157	9.0619	7.4011	8.5619	0	0	3.0907	6.7725	6.1022	6.755	8.486	6.2248	7.0298	7.0309	4.9008	7.1	8.3085	5.2299	6.5383	6.489	7.5881	5.9455	7.5819	6.4468	8.9198	6.4155	8.2031	5.5437	3.3423	8.0568	7.308	4.7694	6.317	6.0589	6.8114	4.6015	8.7629	8.3749	7.8451	6.3525	8.5908	8.4037	7.1034	9.3177	8.2306
DTHD1	0	0	0	0	0	0	4.8796	0	0	0	0	0	0	0	0	0	0	0	0	0	0	0	0	0	0	0	0	0	0	0	0	0	0	0	0	0	0	0	0	0	0	0	0	0	0	0	0	0	0
PELI1	0	0	0	0	0	0	0	0	0	0	4.114	0	0	3.747	0	0	0	0	0	0	0	3.7306	0	0	0	0	0	0	0	0	0	0	0	0	0	0	0	0	0	0	0	0	0	0	4.6364	0	0	0	0
DNM3	1.4432	0	2.2867	7.0984	0.59054	6.3351	8.4512	6.1611	8.6418	0	10.046	4.8777	6.857	0.71842	1.4517	7.7592	5.1334	6.4432	6.5358	9.1283	6.48	0.71152	6.4599	0.87203	9.6484	3.4277	7.9243	4.2378	3.447	7.5733	5.1323	5.127	3.1255	7.7123	3.9777	9.3745	7.4366	9.1264	3.6976	6.8066	7.4692	6.5333	2.9671	7.1886	4.2564	8.9813	1.8672	7.2896	4.2699
LPAR1	0	3.3381	8.272	0	0	0	0	0	0	0	4.681	0	0	0	0	0	0	0	8.7783	6.0286	0	0	8.877	0	0	0	0	0	0	0	0	0	0	8.2744	0	5.3598	0	0	0	0	0	0	0	0	7.041	0	0	0	0
RPS6KL1	0	0	0	0	0	0	0	0	0	0	2.4377	0	0	0	0	0	6.9195	0	0	0	0	0	0	0	0	4.6222	0	5.1091	0	1.1551	0	0	0	6.9465	0	0	0	0	2.7961	0	0	0	0	0	0	0	0	0	0
RPL23A	0	3.8293	5.8617	5.5676	5.5771	0	1.5948	1.677	11.287	10.098	10.942	4.8623	6.0816	3.8037	0	6.0263	3.5083	5.3339	5.4616	3.5553	6.7238	3.7873	5.8594	5.8507	5.2606	0	5.8347	7.0938	6.7154	8.6842	8.6125	0	7.0263	4.2541	5.3406	4.6558	4.9855	5.594	7.2607	4.2812	0	6.9596	5.2115	2.5337	5.1647	5.0213	1.4716	5.6316	6.5436
ATL1	0	0	8.32	7.603	0	0	5.9305	1.2741	0	0	0	0	0	4.1487	4.4596	7.794	8.9795	0	9.057	0	5.5811	0	0	0	7.4817	4.7177	5.6572	6.3516	8.2163	6.8084	2.9156	2.2713	0	4.6894	9.1162	0	0	6.0354	1.8431	0	1.8524	1.3079	0	5.9009	4.2923	0	5.6826	2.454	3.9393
ZNF536	0	0	0	0	0	0	0	0	0	0	0	0	0	0	0	0	0	0	0	0	0	0	0	0	2.4805	0	0	0	0	0	0	0	0	0	0	0	0	0	0	0	0	0	0	0	0	0	0	0	0
IPO9	0	0	0	0	0	5.9456	3.4029	2.7505	0	9.795	0	6.1476	0	8.8322	2.9279	7.0534	8.8836	0	5.8524	5.978	5.941	8.851	6.7568	0.84044	0	8.5512	0.52907	4.527	4.2027	2.6983	1.1386	7.4764	1.7878	2.0753	0	1.7203	7.738	0	8.1164	5.459	6.7211	0	4.5994	0	3.6845	2.8704	8.4694	0	1.5971
GRM3	7.7457	11.465	10.366	11.023	8.7506	10.947	8.8053	11.304	9.3164	8.057	6.732	8.4513	10.199	10.611	4.8516	11.647	10.668	9.3366	9.1595	7.7698	11.464	8.2448	9.9432	5.5644	11.189	8.7724	5.5907	7.3106	4.3451	11.031	5.3002	9.7975	10.923	10.065	7.1473	7.8274	10.011	10.53	2.5996	7.8452	3.1143	10.308	8.5994	3.0975	11.014	10.196	7.3112	4.7699	7.1198
ZNF277	0	0	10.433	0	0	1.3904	0	4.5964	0	0	0	7.3685	0	8.0625	8.3359	0	5.1122	0	0	6.1624	0	0	5.0848	6.5318	2.9197	0	0	0	0	0	0	0	0	7.1711	5.4164	0	0	0	8.4659	0	10.01	0	0	0	4.7333	0	0	0	0
TSEN15	0	0	0	9.3222	0	0	0	0	5.2483	0	0	8.9779	0	0	5.7017	10.045	0	0	0	0	6.4731	0	3.2412	0	0	0	0	0	6.7437	7.116	0	0	7.7437	0	7.2079	0	3.1507	0	0	0	0	1.8651	0	0	0	0	0	0	0
SHISA4	0	0	0	3.4905	0	2.2411	0	0	0	0	0	5.4459	0	0	0	0	0	0	4.9761	0	8.2744	0	0	0	0	0	5.2202	2.4061	0	8.4018	0	9.4828	0	0	2.4766	0	0	0	0	0	0	0	0	0	0	0	0	0	9.3938
TOP1	0	0	0	1.3753	0	0	0	4.2677	0	9.7689	0	7.881	7.9365	4.0593	5.1027	4.495	0	1.6428	8.4119	0	0	2.7667	0	0	7.1855	7.0696	0	0	7.1739	6.547	0	0	1.2035	5.7067	0	8.4143	4.0402	0	6.7819	3.9005	0	1.4475	8.4178	0	4.8892	0	2.6687	0	0
LINC00222	0	0	0	0	0	0	0	0	0	0	0	0	0	0	0	0	0	0	0	0	0	0	0	0	0	0	0	0	0	0	0	0	0	0	0	0	0	0	0	0	0	0	0	0	0	0	0	0	0
SAMD13	0	0	0	0	0	0	0	0	0	0	0	0	0	1.6042	0	0	0	0	0	0	0	0	0	0	0	0	0	0	0	0	0	0	0	0	0	0	0	0	0	0	0	0	0	0	0	0	0	0	0
ZDHHC18	0	0	0	0	0	0	0	0	0	0	0	0	0	0	0	0	1.0554	0	0	0	2.647	0	0	0	0	1.8265	0	0	0	0	0	0	1.4813	0	0	8.6011	0	0	0	0	0	0	0	0	0	0	0	0	0
LOH12CR2	0	0	0	0	3.9933	2.3873	0	0	0	0	0	0	0	0	7.4237	0	0	0	0	0	0	0	0	0	0	0	7.1114	0	0	0	0	0	0	0	0	0	0	10.577	0	7.7514	0	0	0	0	0	0	0	0	0
EML6	0	5.2772	0	0	0.84467	0	5.8961	5.0185	0	8.3335	0	1.6146	0	0	0	0	4.1428	1.4062	0	9.1161	4.404	0	0.36342	0	5.803	0	0	2.0439	0	0	5.6336	0	0	0	0	0	0	0	0	8.6156	0	0	0	0	7.7838	0	0	0	9.2037
NPY6R	0	0	0	0	0	0	0	0	0	0	0	0	0	0	0	0	0	0	0	0	0	0	0	5.0235	0	0	0	0	0	0	0	0	0	0	0	0	0	0	0	0	0	0	0	0	0	0	1.42	0	0
TRAF3IP2-AS1	0	7.1173	0	0	0	0	0	4.5168	3.3758	0	0	6.8218	5.9901	0	4.9525	4.9189	1.7794	6.1986	4.0681	3.7662	1.5749	1.3225	7.6245	9.6657	8.635	0	6.715	8.3446	0	0	0	7.9525	0	0	0	6.1104	5.5529	0	10.913	8.7473	7.7597	0	7.1163	10.268	5.0043	0	3.3719	1.6009	9.5644
DICER1-AS1	0	9.4721	0	0	0	0	0	0	10.854	0	0	0	6.5596	4.3723	0	0	0	0	0	3.8705	5.9977	9.0355	6.7216	0	0	0	7.5369	0	0	0	0	0	0	5.7155	0	0	0	5.6266	2.0171	0	0	0	1.0678	7.0255	5.2865	0	7.5048	3.8266	3.3354
ADSL	0	8.7685	0	0	0	0	0	0	0	0	0	0	0	7.1991	0	0	8.8194	0	0	5.0422	0	0	5.5954	0	0	0	0	0	0	8.9636	4.6311	0	0	0	0	0	0	0	0	0	0	0	0	0	0	0	0.87317	0	0
UOX	0	0	0	0	0	0	0	0	0	0	0	0	0	0	0	0	0	0	0	0	0	12.567	0	0	0	0	0	0	0	0	0	0	0	0	0	0	0	0	0	0	0	0	0	0	0	0	0	0	0
SOX2-OT	5.6123	9.2974	0	0	3.0628	8.5773	0.68657	2.3154	0	7.6547	0	7.3443	6.0313	7.2769	8.5331	2.0795	7.3166	0	0.85751	4.8092	6.5579	2.8442	4.9339	4.1783	8.9598	2.7897	6.1931	5.816	0.94369	8.1164	4.2744	0.92167	7.4916	6.809	2.611	3.6648	7.8214	3.024	1.7735	2.2354	2.556	2.7043	3.278	3.5654	6.614	7.7185	5.1388	8.0879	7.6289
ARMS2	0	0	0	0	0	0	0	0	0	0	0	0	0	0	0	0	0	0	0	0	0	0	0	0	0	0	0	0	0	0	0	0	0	0	0	0	0	0	0	0	0	0	0	0	0	0	0	0	0
TRIL	4.3443	3.3027	5.7359	0	1.0952	7.4827	0	7.9326	0	10.894	11.395	6.4493	8.4644	5.3785	10.677	7.9439	1.1116	0	11.571	9.2203	6.4418	0	9.8617	4.2967	7.37	6.7166	2.3732	7.5909	9.4395	5.6181	5.1302	8.6459	7.1182	6.0044	5.8138	9.2141	4.0224	7.8449	6.1396	3.2623	6.1523	0	10.12	0	9.9518	10.137	10.023	6.3998	6.3617
KCNJ2-AS1	0	0	0	0	0	0	0	0	0	0	0	0	0	0	0	0	0	0	0	0	2.2944	0	0	0	0	0	0	0	0	0	0	0	0	0	0	0	0	0	0	0	0	0	0	0	0	0	0	0	0
CAHM	0	0	0	0	3.7877	0	0	0	0	7.9512	0	0	0	0	0	0	6.6313	0	0	0	5.4455	0	5.4094	0	0	0	0	0	0	0	0	0	0	0	0	0	3.5538	0	0	0	0	0	0	0	0	0	0	0	0
[truncated: 218 more columns]

## Sheet: FigS5a-b
Gene Expression levels (FPKM)
Gene	NeuN+1	NeuN+2	NeuN+3	NeuN+4	NeuN-1	NeuN-2	NeuN-3	NeuN-4
GABRB3	21.2554	15.7482	19.6803	16.2314	5.0577	5.90197	3.09835	5.84546
LPAR1	0.420704	3.8806	0.674724	2.15525	14.8973	24.7808	12.0855	7.03166

[truncated: 2 more sheets: FigS6e, FigS7c]
